# Supplementary material for: Cryptographic key generation using deep learning with biometric face and finger vein data
Source: Front Artif Intell. 2025 Apr 29;8:1545946. doi: 10.3389/frai.2025.1545946 (PMC12069345; doi:10.3389/frai.2025.1545946)
Supplement: Supplementary file 1 [file Data_Sheet_1.csv]

id	image_path	label	feature_0	feature_1	feature_2	feature_3	feature_4	feature_5	feature_6	feature_7	feature_8	feature_9	feature_10	feature_11	feature_12	feature_13	feature_14	feature_15	feature_16	feature_17	feature_18	feature_19	feature_20	feature_21	feature_22	feature_23	feature_24	feature_25	feature_26	feature_27	feature_28	feature_29	feature_30	feature_31	feature_32	feature_33	feature_34	feature_35	feature_36	feature_37	feature_38	feature_39	feature_40	feature_41	feature_42	feature_43	feature_44	feature_45	feature_46
1	C:\Users\user\Desktop\Final_output\DATASET\Augmented_faces_blur\Abel_Aguilar\Abel_Aguilar_Abel_Aguilar_0001_blurred.jpg	0	-0.2016278803348541	0.0653005391359329	0.0729258880019187	-0.0473451763391494	-0.1851447820663452	0.0041396529413759	-0.0217830054461956	-0.1093099117279052	0.1090008020401001	-0.0718981549143791	0.2094954252243042	-0.0639982894062995	-0.2878909111022949	-0.0404653660953044	0.0498080477118492	0.1551728099584579	-0.2332489639520645	-0.0729417353868484	-0.0278088748455047	-0.1002630516886711	0.0825391560792923	0.0267435405403375	0.0276731699705123	0.0656415969133377	-0.2169250249862671	-0.3438752293586731	-0.0533655881881713	-0.021508427336812	-0.0692136660218238	-0.0863428562879562	-0.0048483489081263	0.1635297536849975	-0.1888793855905532	-0.0157678611576557	-0.0265661887824535	0.1089187115430831	-0.0115453451871871	-0.0905013754963874	0.1710156351327896	-0.0233494937419891	-0.1589192152023315	0.0039520808495581	0.0499710440635681	0.2523377239704132	0.1820186376571655	-0.0706235468387603	0.0160204134881496
2	C:\Users\user\Desktop\Final_output\DATASET\Augmented_faces_blur\Abel_Aguilar\Abel_Aguilar_Abel_Aguilar_aug_1_blurred.jpg	0	-0.1802369058132171	0.097978800535202	0.0813454538583755	-0.0079884473234415	-0.1572971940040588	0.0715092569589614	-0.0078681260347366	-0.1413847506046295	0.122053287923336	-0.0935295894742012	0.1827887594699859	-0.0504240021109581	-0.3087427318096161	-0.0011989185586571	0.044385690242052	0.1490120738744735	-0.2191367447376251	-0.0849613696336746	-0.0626923069357872	-0.084289938211441	0.0600037425756454	0.061317104846239	0.0306083634495735	0.0396785140037536	-0.2031444311141967	-0.3380412459373474	-0.0551776215434074	-0.0024773431941866	-0.0120636457577347	-0.0643694773316383	-0.0551277585327625	0.1100515872240066	-0.1643345654010772	-0.0094385892152786	-0.0107267796993255	0.096922867000103	-0.0057749301195144	-0.1131597384810447	0.1625689417123794	-0.0135350711643695	-0.1859653145074844	-0.0014629573561251	0.0473977103829383	0.258758395910263	0.1875162571668625	-0.0712321475148201	0.0025214850902557
3	C:\Users\user\Desktop\Final_output\DATASET\Augmented_faces_blur\Abel_Aguilar\Abel_Aguilar_Abel_Aguilar_aug_2_blurred.jpg	0	-0.1944579035043716	0.0425529144704341	0.1053010374307632	-0.0699800550937652	-0.1822306960821151	-0.037279300391674	-0.031379859894514	-0.1102964952588081	0.1050980389118194	-0.0942971557378768	0.2170536667108535	-0.0604439638555049	-0.2509590089321136	-0.0457106679677963	0.0491282753646373	0.160308301448822	-0.199899211525917	-0.0725027397274971	-0.0339408665895462	-0.0851098448038101	0.0596302598714828	0.0377305261790752	0.0259064603596925	0.062706708908081	-0.1962748914957046	-0.3095744550228119	-0.0408261194825172	-0.0245135556906461	-0.0776189044117927	-0.0681844055652618	-0.005262310616672	0.1785526573657989	-0.1639386266469955	-0.0146398916840553	-0.015252829529345	0.1333009600639343	-0.0435226187109947	-0.0838237777352333	0.1901107132434845	-0.0264672935009002	-0.1597205549478531	-0.0217157267034053	0.0282020419836044	0.2380904853343963	0.1737365126609802	-0.0888127386569976	0.0262487139552831
4	C:\Users\user\Desktop\Final_output\DATASET\Augmented_faces_blur\Abel_Aguilar\Abel_Aguilar_Abel_Aguilar_aug_3_blurred.jpg	0	-0.209453597664833	0.0544520244002342	0.0920946672558784	-0.0602111853659153	-0.1626386642456054	-0.0052287522703409	0.0036065094172954	-0.102044403553009	0.0770132839679718	-0.0858310759067535	0.1846823543310165	-0.0509568899869918	-0.2656965255737304	-0.0632814839482307	0.0565823093056678	0.1556709259748459	-0.1987957060337066	-0.1022330895066261	-0.0538821965456008	-0.1153415963053703	0.0383834913372993	0.049194011837244	0.0125272721052169	0.0476361438632011	-0.192008227109909	-0.3034400641918182	-0.04195237159729	-0.0083694187924265	-0.084174633026123	-0.0674034282565116	-0.0092037441208958	0.1744062751531601	-0.1598330587148666	-0.0288147740066051	0.0028201323002576	0.1393230408430099	-0.0247026775032281	-0.0698939189314842	0.1791209876537323	-0.0013601463288068	-0.1452957242727279	-0.0154686495661735	0.0596181452274322	0.2790315747261047	0.176158607006073	-0.0808727666735649	0.0063386103138327
5	C:\Users\user\Desktop\Final_output\DATASET\Augmented_faces_blur\Abel_Aguilar\Abel_Aguilar_Abel_Aguilar_aug_4_blurred.jpg	0	-0.2063112407922744	0.0647571682929992	0.0974047631025314	-0.065705731511116	-0.1703109741210937	-0.0029885936528444	0.0045436974614858	-0.1068168431520462	0.0928978025913238	-0.0865308344364166	0.1961149126291275	-0.0431357249617576	-0.2804411351680755	-0.0473089069128036	0.0646786838769912	0.1651253402233123	-0.2102288007736206	-0.0974613800644874	-0.0625243037939071	-0.1096016243100166	0.0456495992839336	0.0425505302846431	0.0267933364957571	0.0471551977097988	-0.2024910151958465	-0.3053935766220093	-0.0459996089339256	-0.0036591123789548	-0.0724801123142242	-0.0500933825969696	-0.0079773683100938	0.1676662862300872	-0.1606877297163009	-0.0265105869621038	0.0069978758692741	0.1392180770635604	-0.0373388640582561	-0.0797890201210975	0.1824765056371688	-0.0200328398495912	-0.171089231967926	-0.0259141251444816	0.0730228349566459	0.2563952207565307	0.1882304102182388	-0.0829308480024337	0.004207401536405
6	C:\Users\user\Desktop\Final_output\DATASET\Augmented_faces_blur\Adam_Freier\Adam_Freier_Adam_Freier_0001_blurred.jpg	1	-0.0943674743175506	0.0206731930375099	0.002396197989583	-0.0520777069032192	-0.0343473404645919	-0.0447314418852329	0.0112719051539897	-0.0899746119976043	0.0887912362813949	-0.005306894890964	0.193228542804718	-0.1116254478693008	-0.3132262825965881	-0.1570118963718414	-0.0199900157749652	0.0858192667365074	-0.0620088055729866	-0.1018357947468757	-0.0790722742676734	-0.0921442061662674	0.076142206788063	0.0735627338290214	0.0166514329612255	0.0554600805044174	-0.1387557685375213	-0.3634351789951324	-0.0392432808876037	-0.0587941035628318	-0.0138807706534862	-0.0759719163179397	-0.0052984282374382	0.1584957391023636	-0.1505447179079055	-0.0739437043666839	0.0474581569433212	0.1445993781089782	-0.0582870878279209	-0.0903049781918525	0.1920405328273773	0.0056305471807718	-0.0931089222431182	-0.0725072398781776	0.0838638544082641	0.282166838645935	0.1371042877435684	-0.0370996333658695	0.053035918623209
7	C:\Users\user\Desktop\Final_output\DATASET\Augmented_faces_blur\Adam_Freier\Adam_Freier_Adam_Freier_aug_1_blurred.jpg	1	-0.1015837788581848	-0.0254563204944133	0.0544733479619026	-0.0173552595078945	-0.0569016672670841	-0.0849451422691345	0.0160577483475208	-0.110112689435482	0.081818550825119	-0.031408242881298	0.147845521569252	-0.1024544909596443	-0.3046698272228241	-0.1527783721685409	-0.0063889701850712	0.0983868837356567	-0.0705188140273094	-0.1373185217380523	-0.0519251376390457	-0.139353796839714	0.0480804406106472	0.0620356276631355	0.0045750550925731	0.0426878966391086	-0.1297408938407898	-0.357921302318573	-0.0544118210673332	-0.0897279605269432	-0.0196830332279205	-0.0552351474761962	0.0248056072741746	0.1601665765047073	-0.1602110564708709	-0.0571775659918785	0.0349675640463829	0.153619572520256	-0.0480418018996715	-0.0803283154964447	0.1790294647216797	-0.0105536095798015	-0.1123252287507057	-0.1004603132605552	0.0839144885540008	0.2515796720981598	0.1613471657037735	-0.0263984911143779	0.0291497036814689
8	C:\Users\user\Desktop\Final_output\DATASET\Augmented_faces_blur\Adam_Freier\Adam_Freier_Adam_Freier_aug_2_blurred.jpg	1	-0.0496851429343223	0.0350064001977443	0.017548719421029	-0.0527265258133411	-0.0419407524168491	0.0029811435379087	0.0158668980002403	-0.090995468199253	0.1191573813557624	0.0024601239711046	0.2163607031106948	-0.0789514705538749	-0.3396028876304626	-0.1105419695377349	-0.0094843432307243	0.0668993890285492	-0.0967105031013488	-0.1182581409811973	-0.0664556995034217	-0.0766924694180488	0.0527138896286487	0.0726145133376121	0.0384860672056674	0.0271701458841562	-0.1354319602251052	-0.3784496784210205	-0.0350166782736778	-0.0361921824514865	0.0023532658815383	-0.0495422221720218	0.0107342982664704	0.1367440074682235	-0.1821776032447815	-0.0498043969273567	0.0330169461667537	0.1277067065238952	-0.0051606409251689	-0.0575361475348472	0.2084479480981826	0.0257394574582576	-0.1107722669839859	-0.0037157647311687	0.0560857579112052	0.2732389271259308	0.1269845962524414	-0.0067904870957136	0.0466873086988925
9	C:\Users\user\Desktop\Final_output\DATASET\Augmented_faces_blur\Adam_Freier\Adam_Freier_Adam_Freier_aug_3_blurred.jpg	1	-0.0624060593545436	-0.0205403976142406	0.0452781841158866	-0.0136797409504652	-0.0635345727205276	-0.0379283241927623	0.025540817528963	-0.1111026406288147	0.0985447838902473	-0.0250904262065887	0.1787354499101638	-0.0615067183971405	-0.2711627781391144	-0.1406217664480209	0.0160528030246496	0.0964750498533248	-0.092786356806755	-0.154940590262413	-0.0872368961572647	-0.1200186759233474	0.0283024720847606	0.0562595389783382	0.0075293532572686	0.0390770435333251	-0.140170156955719	-0.3728938400745392	-0.0590689852833747	-0.1078457832336425	0.0168749094009399	-0.0383883789181709	-0.0065473960712552	0.1235495209693908	-0.1583562791347503	-0.06276236474514	0.0760302543640136	0.1294196993112564	-0.0424462109804153	-0.0849843174219131	0.1682014763355255	-0.0149111188948154	-0.1342743039131164	-0.0672998130321502	0.087599016726017	0.2652598023414612	0.1792793124914169	-0.0110031180083751	0.0366210862994194
10	C:\Users\user\Desktop\Final_output\DATASET\Augmented_faces_blur\Adam_Freier\Adam_Freier_Adam_Freier_aug_4_blurred.jpg	1	-0.0821858569979667	0.0680797696113586	0.0312845632433891	-0.050035148859024	-0.0645201131701469	0.0098432321101427	0.0080600567162036	-0.0775953084230423	0.1530552357435226	0.0144330644980072	0.2166456580162048	-0.0840343385934829	-0.3549388647079468	-0.1050248146057128	-0.0257612578570842	0.0926587879657745	-0.0762207880616188	-0.1268151253461837	-0.0719350650906562	-0.0733167380094528	0.0631672069430351	0.0869552344083786	0.0287283491343259	0.0490735732018947	-0.1199405118823051	-0.3566779792308807	-0.008917799219489	-0.0368792787194252	0.0088100805878639	-0.0833011046051979	-0.0468305833637714	0.1566560864448547	-0.1602914482355117	-0.0743615105748176	0.0328959301114082	0.1407469063997268	0.0108708264306187	-0.066410444676876	0.1929541826248169	0.0110571077093482	-0.1198169142007827	-0.0175065007060766	0.0464821048080921	0.2771865129470825	0.1229308769106864	0.0034063761122524	0.0444608516991138
11	C:\Users\user\Desktop\Final_output\DATASET\Augmented_faces_blur\Adam_Mair\Adam_Mair_Adam_Mair_0001_blurred.jpg	2	-0.1006871908903122	0.0989146381616592	-0.014881607145071	-0.0944146513938903	-0.15992172062397	0.155088186264038	-0.0772963315248489	-0.0780626758933067	0.1582372933626175	-0.066463828086853	0.1400391012430191	0.0146699603646993	-0.3067913055419922	-0.0234685782343149	0.0374061316251754	0.1217056959867477	-0.0722047314047813	-0.0906176045536995	-0.0507907159626483	-0.0922075286507606	-9.722774848341942e-06	0.0869266167283058	0.0370868928730487	0.0901994258165359	-0.1066834330558776	-0.273874431848526	-0.1576163172721862	-0.0278794579207897	0.0664549097418785	-0.152900829911232	-0.0304775647819042	0.0017934610368683	-0.1209021136164665	-0.0152527596801519	0.0209748782217502	0.0733738541603088	-0.0646614208817482	-0.0997465997934341	0.192129835486412	0.0478556267917156	-0.1207965612411499	-0.0273454114794731	0.0288935862481594	0.2413951903581619	0.115333653986454	0.037599641829729	0.0589853152632713
12	C:\Users\user\Desktop\Final_output\DATASET\Augmented_faces_blur\Adam_Mair\Adam_Mair_Adam_Mair_aug_1_blurred.jpg	2	-0.0976427271962165	0.0815731063485145	-0.0365648306906223	-0.0850206986069679	-0.1820812374353408	0.1223416551947593	-0.0462376847863197	-0.0926208347082138	0.1870297789573669	-0.0471842810511589	0.1344567984342575	0.0089168958365917	-0.313350111246109	-0.0435380712151527	0.0008939430117607	0.1244552284479141	-0.0554979294538497	-0.1034030318260192	-0.0150368046015501	-0.1250295490026474	0.0164392162114381	0.1024773046374321	0.0737945660948753	0.1193514838814735	-0.1212576627731323	-0.2506343424320221	-0.1515173017978668	-0.0617902651429176	0.0628181919455528	-0.1586884111166	-0.0144895426928997	0.025302605703473	-0.105475902557373	-0.032533049583435	0.0434499010443687	0.0864857137203216	-0.0820082351565361	-0.1098158434033393	0.1919612288475036	0.0505584329366683	-0.1084000021219253	-0.0349521860480308	0.051950916647911	0.2753540277481079	0.0999828949570655	0.0163784306496381	0.0747632309794426
13	C:\Users\user\Desktop\Final_output\DATASET\Augmented_faces_blur\Adam_Mair\Adam_Mair_Adam_Mair_aug_2_blurred.jpg	2	-0.124906949698925	0.0756348371505737	-0.0158814322203397	-0.0903363674879074	-0.1720570623874664	0.1203149110078811	-0.0726158395409584	-0.128909558057785	0.1543816179037094	-0.0337166152894496	0.1466093510389328	0.0025683254934847	-0.3182156682014465	-0.1154482290148735	0.0515947267413139	0.1346916258335113	-0.051452849060297	-0.1139541119337081	-0.0366742946207523	-0.1031609922647476	0.0061383633874356	0.0496365875005722	0.0428187288343906	0.1119710952043533	-0.1408017724752426	-0.2878005504608154	-0.1678130328655243	-0.06464684009552	0.0332355424761772	-0.1642626821994781	-0.0261749234050512	0.0395694077014923	-0.1310283243656158	-0.0561358854174613	0.0217041559517383	0.0876394957304	-0.0529005825519561	-0.1089508607983589	0.1740518808364868	0.0091834124177694	-0.1230286285281181	-0.0233334898948669	0.0511863753199577	0.2341312617063522	0.1335362792015075	0.027955712750554	0.0783704966306686
14	C:\Users\user\Desktop\Final_output\DATASET\Augmented_faces_blur\Adam_Mair\Adam_Mair_Adam_Mair_aug_3_blurred.jpg	2	-0.0909241586923599	0.0905362740159034	-0.020433098077774	-0.1030749380588531	-0.1729990392923355	0.1299614012241363	-0.0283034313470125	-0.0858073532581329	0.1985265910625457	-0.0617826022207737	0.1574747115373611	-0.0056525226682424	-0.3357128202915191	-0.0483319722115993	0.0003734957426786	0.1592823266983032	-0.0635326951742172	-0.0862178355455398	-0.0391352288424968	-0.1144777461886406	-0.0178872644901275	0.1058240532875061	0.0476682782173156	0.1025874763727188	-0.0771198570728302	-0.2618536055088043	-0.1339531242847442	-0.0491250455379486	0.0493999049067497	-0.1522427499294281	-0.0394285395741462	0.0258080512285232	-0.0944269299507141	-0.0408096686005592	0.0371398404240608	0.075016438961029	-0.0827797576785087	-0.1021753326058387	0.1816259622573852	0.055492129176855	-0.1062296628952026	-0.0402659103274345	0.0555013641715049	0.2582041323184967	0.0868289470672607	0.0210320129990577	0.0776839330792427
15	C:\Users\user\Desktop\Final_output\DATASET\Augmented_faces_blur\Adam_Mair\Adam_Mair_Adam_Mair_aug_4_blurred.jpg	2	-0.1116149201989173	0.0862848535180091	0.0042423116974532	-0.0816999748349189	-0.1872821599245071	0.1411323249340057	-0.0674400329589843	-0.0572988167405128	0.1880676299333572	-0.1243441775441169	0.1158346533775329	0.0340496972203254	-0.2801558375358581	0.024235613644123	0.0161884054541587	0.1279040575027465	-0.1021817028522491	-0.1074677109718322	-0.0107205640524625	-0.0801466256380081	0.0069877132773399	0.1051790565252304	0.0350019298493862	0.0507623627781868	-0.1320399791002273	-0.3027947545051574	-0.1266329288482666	-0.07346673309803	0.0448179952800273	-0.1411663740873336	-0.052079752087593	-0.0275955535471439	-0.0902279317378997	0.020966961979866	0.0187895838171243	0.073003850877285	-0.0636470913887023	-0.056015457957983	0.190568059682846	0.0924587547779083	-0.1883818805217743	-0.047982420772314	0.0197907350957393	0.2492783367633819	0.1116751134395599	0.0097287064418196	0.0512984544038772
16	C:\Users\user\Desktop\Final_output\DATASET\Augmented_faces_blur\Adam_Rich\Adam_Rich_Adam_Rich_0001_blurred.jpg	3	-0.0630047544836998	0.1017828732728958	0.090368278324604	-0.0182687006890773	-0.081238679587841	-0.0214998219162225	0.0075137428939342	-0.0961921736598014	0.0899053141474723	-0.0171358156949281	0.2280856072902679	-0.1284360140562057	-0.2536644041538238	-0.1088620498776435	-0.0402576103806495	0.1767955720424652	-0.1985912024974823	-0.0838965028524398	-0.0646349266171455	-0.0280842669308185	0.0458924211561679	-0.0468266010284423	0.0509594939649105	0.066206470131874	-0.1702786684036255	-0.3453457057476043	-0.078622855246067	-0.1540783643722534	0.0690772458910942	-0.0660039037466049	-0.0072804894298315	-0.0110361212864518	-0.1877182871103286	-0.0973592847585678	0.049347173422575	-0.0333622470498085	-0.071244902908802	-0.1415198296308517	0.2049005776643753	-0.0156593583524227	-0.1346852630376815	0.0165775790810585	0.0351471304893493	0.2208797335624694	0.116812840104103	0.0726745575666427	0.0781240463256836
17	C:\Users\user\Desktop\Final_output\DATASET\Augmented_faces_blur\Adam_Rich\Adam_Rich_Adam_Rich_aug_1_blurred.jpg	3	-0.0006367758614942	0.0466613136231899	0.0515752807259559	-0.0183881297707557	-0.116748571395874	0.0369493477046489	0.0190483294427394	-0.0972671136260032	0.1069977506995201	-0.0575802028179168	0.2205535173416137	-0.0905187651515007	-0.2399344593286514	-0.0446096286177635	-0.030805442482233	0.1513515263795852	-0.2011808604001999	-0.036031100898981	-0.1192396059632301	-0.0385528430342674	0.0219901874661445	-0.0102874664589762	0.066795989871025	0.0611045360565185	-0.1306900382041931	-0.3277579247951507	-0.0898262187838554	-0.1376094073057174	0.1239345222711563	-0.0734940618276596	-0.0127097470685839	-0.0132460119202733	-0.1714219748973846	-0.074719987809658	0.0489128530025482	-0.047116681933403	-0.0565004087984561	-0.132346972823143	0.2000729292631149	0.0048262868076562	-0.1572021096944809	0.0695324689149856	0.0130949560552835	0.2066860496997833	0.0873546004295349	0.0882827192544937	0.0511437132954597
18	C:\Users\user\Desktop\Final_output\DATASET\Augmented_faces_blur\Adam_Rich\Adam_Rich_Adam_Rich_aug_2_blurred.jpg	3	-0.0689542070031166	0.0168712362647056	0.0766316577792167	-0.0256469901651144	-0.0891545414924621	-0.0035246890038251	0.0201473869383335	-0.088198184967041	0.080230563879013	-0.0145843094214797	0.2369663119316101	-0.1314083635807037	-0.2391911149024963	-0.0991303995251655	-0.044812262058258	0.1458504050970077	-0.1903435289859771	-0.0822847187519073	-0.0472844615578651	-0.009284202940762	0.0286586079746484	-0.0620172806084156	0.0473431721329689	0.0752001255750656	-0.1859783381223678	-0.3500091433525085	-0.08529844135046	-0.1722803711891174	0.0616837367415428	-0.0738112926483154	0.0078948196023702	0.0297962334007024	-0.1851768344640731	-0.1024325340986251	0.0567004010081291	-0.0047825286164879	-0.0652787163853645	-0.127515435218811	0.2220503389835357	-0.0211878474801778	-0.1520831286907196	0.0078016752377152	0.0664233267307281	0.2259946912527084	0.1059125438332557	0.0789866894483566	0.0609367415308952
19	C:\Users\user\Desktop\Final_output\DATASET\Augmented_faces_blur\Adam_Rich\Adam_Rich_Adam_Rich_aug_3_blurred.jpg	3	-0.0138053810223937	0.1060850620269775	0.0874485149979591	0.0019350869115442	-0.0922457575798034	0.0167329739779233	-0.0027032624930143	-0.1034831330180168	0.1003523766994476	-0.0488051176071167	0.2416704148054123	-0.116934910416603	-0.2406147718429565	-0.0620040781795978	-0.0391010977327823	0.1639638990163803	-0.1986158490180969	-0.0533603467047214	-0.0943487882614135	-0.0428681150078773	0.0277280565351247	-0.018948120996356	0.059961374849081	0.0578957721590995	-0.1448086500167846	-0.3492701649665832	-0.0789026170969009	-0.1430218666791916	0.1158082336187362	-0.0776581168174743	-0.0276285242289304	-0.0345809012651443	-0.1772010922431945	-0.0846106633543968	0.0551989339292049	-0.0655713528394699	-0.0825795829296112	-0.1353174895048141	0.1929416805505752	-0.0136799793690443	-0.1289241909980774	0.0469430163502693	0.015113572590053	0.224577322602272	0.1216389462351799	0.0892753526568412	0.0601002052426338
20	C:\Users\user\Desktop\Final_output\DATASET\Augmented_faces_blur\Adam_Rich\Adam_Rich_Adam_Rich_aug_4_blurred.jpg	3	-0.0090595427900552	0.0366235747933387	0.0618914328515529	-0.0306963566690683	-0.1104945465922355	0.0405039861798286	0.020889788866043	-0.0836211517453193	0.1069740504026413	-0.0567625686526298	0.2353608012199401	-0.0962130054831504	-0.2437723875045776	-0.0500339828431606	-0.0169032420963048	0.1526709645986557	-0.192291110754013	-0.031423844397068	-0.1117672100663185	-0.0217419452965259	0.0247151665389537	-0.0174146518111228	0.0654150173068046	0.0604324750602245	-0.136248841881752	-0.325051873922348	-0.084337443113327	-0.1351841986179351	0.112311452627182	-0.074436530470848	-0.0118386773392558	-0.0087943244725465	-0.1670758873224258	-0.076991394162178	0.0385350957512855	-0.0351279601454734	-0.0706600397825241	-0.1351571828126907	0.1941432356834411	0.0115250730887055	-0.1540046334266662	0.0694280192255973	0.0027464851737022	0.2085473984479904	0.0983124524354934	0.081326425075531	0.0584528967738151
21	C:\Users\user\Desktop\Final_output\DATASET\Augmented_faces_blur\Adam_Scott\Adam_Scott_Adam_Scott_0001_blurred.jpg	4	-0.1235469654202461	0.0994269177317619	0.0549918003380298	-0.097633346915245	-0.1505403816699981	0.1020979285240173	-0.0523329116404056	-0.0269352123141288	0.166203498840332	-0.0808248594403266	0.1459859758615493	0.1018902137875557	-0.2272912412881851	-0.0573583953082561	0.0848533287644386	0.1358094066381454	-0.172613114118576	-0.1634932905435562	-0.0366310253739357	-0.0534521713852882	0.0270529706031084	0.0207679495215415	-0.0064970618113875	0.0452972128987312	-0.1635181754827499	-0.2814041972160339	-0.0414450913667678	-0.1330003440380096	0.0327261090278625	-0.1066020727157592	0.0232002735137939	0.0297214835882186	-0.1704907715320587	-0.0303515531122684	0.0287263728678226	0.0778142511844635	-0.0446732379496097	-0.0909475907683372	0.2269738167524337	-0.0561503805220127	-0.1763703972101211	0.0609867572784423	0.0772808939218521	0.1768122464418411	0.1451557874679565	-0.022598847746849	0.0656812563538551
22	C:\Users\user\Desktop\Final_output\DATASET\Augmented_faces_blur\Adam_Scott\Adam_Scott_Adam_Scott_aug_1_blurred.jpg	4	-0.10014944771925603	0.07571144029498096	0.06785893316070234	-0.11050122976303094	-0.15015742182731626	0.04941722502311067	-0.033870138848821264	-0.048083460579315764	0.17468143502871195	-0.072034403681755	0.16349700093269343	0.11932802200317379	-0.213599219918251	-0.08234730735421177	0.0700839944183826	0.11750955134630196	-0.13767520338296887	-0.16675807038942972	-0.06758489708105721	-0.06570024788379664	0.019683569359282633	0.0107385450974106	0.006297930143773534	0.03579884705444173	-0.15960293511549625	-0.26755090554555255	-0.060386434197425766	-0.11247429748376207	0.06435106446345644	-0.11828513940175368	0.05647762616475419	0.05263402064641309	-0.18316574891408277	-0.041637780765692335	0.03194745567937687	0.07817462086677547	-0.06265087301532424	-0.10296101868152613	0.23150933285554243	-0.05778180186947183	-0.18426701923211408	0.06917248417933776	0.08719949920972186	0.15619052449862159	0.1654479404290517	-0.017354644524554333	0.07804930706818894
23	C:\Users\user\Desktop\Final_output\DATASET\Augmented_faces_blur\Adam_Scott\Adam_Scott_Adam_Scott_aug_2_blurred.jpg	4	-0.0821786001324653	0.0623676590621471	0.0687512904405593	-0.1225111559033393	-0.1535195410251617	0.0178581476211547	-0.0205479133874177	-0.0576843321323394	0.1868455410003662	-0.0634534284472465	0.1753878891468048	0.1163195446133613	-0.2164120972156524	-0.1001771092414856	0.0621630065143108	0.1140355169773101	-0.1206280067563057	-0.171436533331871	-0.0778937637805938	-0.0661972612142562	0.0175060462206602	0.0045528467744588	0.0155318276956677	0.0377185866236686	-0.1622872352600097	-0.2542509436607361	-0.0694742649793624	-0.1116970032453537	0.0707469135522842	-0.122726172208786	0.0766971483826637	0.0690497159957885	-0.1879588663578033	-0.054208006709814	0.0366572141647338	0.0773209482431411	-0.0812879130244255	-0.1147457510232925	0.241556704044342	-0.0606610253453254	-0.1905698031187057	0.0729424580931663	0.0913293212652206	0.1440016776323318	0.173336923122406	-0.0087250703945755	0.0835138708353042
24	C:\Users\user\Desktop\Final_output\DATASET\Augmented_faces_blur\Adam_Scott\Adam_Scott_Adam_Scott_aug_3_blurred.jpg	4	-0.0947227776050567	0.0653397440910339	0.0798337087035179	-0.1113591864705085	-0.1464123427867889	0.02829559892416	-0.0287295915186405	-0.0596308372914791	0.1709952652454376	-0.0718249231576919	0.1691171377897262	0.1397743076086044	-0.1970943212509155	-0.0895064175128936	0.0632356479763984	0.1026837304234504	-0.1197844892740249	-0.1653443872928619	-0.0882299020886421	-0.0774513110518455	0.0144916912540793	0.0068948389962315	0.0098590245470404	0.0243807416409254	-0.1530033946037292	-0.2669975757598877	-0.0702399462461471	-0.0927255451679229	0.0895801708102226	-0.1255271732807159	0.069535456597805	0.0591308623552322	-0.1910476088523864	-0.0403537824749946	0.0304587800055742	0.0793886631727218	-0.0619914680719375	-0.1031897142529487	0.2259974777698516	-0.0565339997410774	-0.1858608573675155	0.0735882371664047	0.0929882824420929	0.1477576494216919	0.1778511106967926	-0.0207400154322385	0.0849527940154075
25	C:\Users\user\Desktop\Final_output\DATASET\Augmented_faces_blur\Adam_Scott\Adam_Scott_Adam_Scott_aug_4_blurred.jpg	4	-0.10014944771925603	0.07571144029498096	0.06785893316070234	-0.11050122976303094	-0.15015742182731626	0.04941722502311067	-0.033870138848821264	-0.048083460579315764	0.17468143502871195	-0.072034403681755	0.16349700093269343	0.11932802200317379	-0.213599219918251	-0.08234730735421177	0.0700839944183826	0.11750955134630196	-0.13767520338296887	-0.16675807038942972	-0.06758489708105721	-0.06570024788379664	0.019683569359282633	0.0107385450974106	0.006297930143773534	0.03579884705444173	-0.15960293511549625	-0.26755090554555255	-0.060386434197425766	-0.11247429748376207	0.06435106446345644	-0.11828513940175368	0.05647762616475419	0.05263402064641309	-0.18316574891408277	-0.041637780765692335	0.03194745567937687	0.07817462086677547	-0.06265087301532424	-0.10296101868152613	0.23150933285554243	-0.05778180186947183	-0.18426701923211408	0.06917248417933776	0.08719949920972186	0.15619052449862159	0.1654479404290517	-0.017354644524554333	0.07804930706818894
26	C:\Users\user\Desktop\Final_output\DATASET\Augmented_faces_blur\Adriana_Lima\Adriana_Lima_Adriana_Lima_0001_blurred.jpg	5	-0.1211791485548019	0.0619505867362022	0.0960401594638824	-0.0751441195607185	-0.1504247188568115	0.0581084415316581	-0.0247663855552673	-0.1472841501235962	0.2025396525859832	-0.1425151377916336	0.1350828111171722	0.0610287114977836	-0.228974774479866	-0.049301378428936	-0.1118357479572296	0.1485366225242614	-0.2171841412782669	-0.2000389695167541	-0.0197847820818424	-0.1155837476253509	0.06864033639431	-0.0345395691692829	0.0633625984191894	0.0790015384554863	-0.160968393087387	-0.2523400485515594	-0.050374761223793	-0.1062866076827049	-0.110967606306076	-0.170714721083641	0.0733016952872276	0.0996360257267952	-0.2125814706087112	0.0430297330021858	-0.1107242181897163	0.1093565598130226	-0.0419220589101314	-0.046342447400093	0.1215091943740844	0.0006199069321155	-0.2004635483026504	-0.0237003937363624	0.0567973777651786	0.2223356515169143	0.2999157607555389	0.0034932284615933	-0.0149157550185918
27	C:\Users\user\Desktop\Final_output\DATASET\Augmented_faces_blur\Adriana_Lima\Adriana_Lima_Adriana_Lima_aug_1_blurred.jpg	5	-0.1227942630648613	0.0728130415081977	0.0977091342210769	-0.0812447592616081	-0.1486043334007263	0.0361330844461917	-0.0306323245167732	-0.1315751820802688	0.1879216283559799	-0.1154875382781028	0.1556607037782669	0.0616184622049331	-0.2350974678993225	-0.0674687623977661	-0.120169959962368	0.1467615067958831	-0.2268568575382232	-0.1614401638507843	-0.0256978049874305	-0.1170962303876876	0.0847870260477066	-0.0079569555819034	0.0713891386985778	0.0730576962232589	-0.1522217392921447	-0.2436375468969345	-0.0414300635457038	-0.1051656305789947	-0.1067098230123519	-0.1719376593828201	0.077398382127285	0.1040373146533966	-0.1975914090871811	0.0301369503140449	-0.1078472584486007	0.1072351336479187	-0.0491904504597187	-0.0356455966830253	0.1349077820777893	0.0008977418765425	-0.1901753097772598	-0.0335481092333793	0.049873236566782	0.2324941009283065	0.3049149513244629	0.0168063454329967	-0.0191729050129652
28	C:\Users\user\Desktop\Final_output\DATASET\Augmented_faces_blur\Adriana_Lima\Adriana_Lima_Adriana_Lima_aug_2_blurred.jpg	5	-0.0998181998729705	0.0437380746006965	0.1163281053304672	-0.0652725547552108	-0.1569229662418365	0.0763612166047096	-0.0484334342181682	-0.1402022838592529	0.2105435580015182	-0.1556862443685531	0.1736129522323608	0.065942533314228	-0.2228068709373474	-0.0336770005524158	-0.1139084547758102	0.1513833403587341	-0.2085981369018554	-0.1684215366840362	-0.0154753578826785	-0.1015621423721313	0.0810507833957672	-0.0204862244427204	0.0460355095565319	0.0625844001770019	-0.1730765700340271	-0.27341029047966	-0.0397700630128383	-0.0822552666068077	-0.084959976375103	-0.1922454088926315	0.0422556400299072	0.082329973578453	-0.231577068567276	0.0466230288147926	-0.1156940162181854	0.1225952357053756	-0.0455436073243618	-0.0729863867163658	0.0714355781674385	0.0111340275034308	-0.2120939940214157	-0.0259932614862918	0.0360591560602188	0.1968536525964737	0.2775395512580871	0.0038654273375868	-0.0093200821429491
29	C:\Users\user\Desktop\Final_output\DATASET\Augmented_faces_blur\Adriana_Lima\Adriana_Lima_Adriana_Lima_aug_3_blurred.jpg	5	-0.1235464811325073	0.0695789158344268	0.0950911492109298	-0.0797014683485031	-0.135416567325592	0.0284088663756847	-0.0076374113559722	-0.1171964257955551	0.1824287474155426	-0.0993308946490287	0.1369654685258865	0.0613561756908893	-0.2081881016492843	-0.0929260104894638	-0.1211173832416534	0.1402283906936645	-0.2128173559904098	-0.1587961167097091	-0.0350469723343849	-0.1100088134407997	0.0775535255670547	0.0147221432998776	0.0943392962217331	0.0653621256351471	-0.1443818807601928	-0.2342796474695205	-0.0390974581241607	-0.1212264075875282	-0.0881608948111534	-0.1456052809953689	0.0742641687393188	0.1042050272226333	-0.1779693365097046	0.0154828932136297	-0.0738333165645599	0.0990273356437683	-0.0639952346682548	-0.0085415812209248	0.1612652093172073	0.0049147307872772	-0.1899184882640838	-0.040370374917984	0.0399242267012596	0.2508652508258819	0.3005500435829162	0.0223539546132087	-0.0249539874494075
30	C:\Users\user\Desktop\Final_output\DATASET\Augmented_faces_blur\Adriana_Lima\Adriana_Lima_Adriana_Lima_aug_4_blurred.jpg	5	-0.1075202450156211	0.1076467409729957	0.1138687506318092	-0.0890919789671897	-0.1175351217389106	0.0697649866342544	-0.0655180215835571	-0.092431865632534	0.1844237744808197	-0.127607524394989	0.1957261711359024	0.004468283150345	-0.208755761384964	-0.0842178016901016	-0.1030776500701904	0.1703640222549438	-0.2400695085525512	-0.1849590986967086	-0.0378432534635067	-0.0849546045064926	0.0446490310132503	0.0557861886918544	0.0262619666755199	0.0363709144294261	-0.1212320625782013	-0.308020532131195	-0.0655170753598213	-0.0906508490443229	-0.0599907338619232	-0.1559268236160278	0.0601702108979225	0.0535756312310695	-0.1853009760379791	0.0265253856778144	-0.0649503022432327	0.0849391669034957	-0.0495537593960762	-0.005831504240632	0.1045862138271331	0.0080494293943047	-0.1842351406812667	-0.0117792449891567	0.0847960710525512	0.2810200452804565	0.2441501319408416	0.0192886348813772	-0.0253442786633968
31	C:\Users\user\Desktop\Final_output\DATASET\Augmented_faces_blur\Adrianna_Zuzic\Adrianna_Zuzic_Adrianna_Zuzic_0001_blurred.jpg	6	-0.1115970239043235	0.1254240125417709	0.0764622911810875	-0.1073639988899231	-0.1393060237169265	-0.0115146357566118	-0.0419711768627166	-0.10884390771389	0.2157199084758758	-0.1545937061309814	0.2251361459493637	-0.027977691963315	-0.2209898680448532	-0.0477318651974201	-0.0544197633862495	0.1410179883241653	-0.0914163067936897	-0.1094967648386955	-0.0877566859126091	-0.0288207046687603	0.0364515781402587	0.0378940105438232	0.0191353429108858	0.070297822356224	-0.0086321495473384	-0.3581019341945648	-0.1015888676047325	-0.0663472115993499	0.0170302465558052	-0.1646030396223068	-0.0938792303204536	0.0439807139337062	-0.1527933031320572	-0.0795271247625351	-0.032423909753561	0.0326024070382118	-0.1599178463220596	-0.0887216180562973	0.2386856824159622	0.0471414625644683	-0.1899646669626236	-0.0358836911618709	0.0180994439870119	0.2780699133872986	0.1364760398864746	0.0446969494223594	0.0035408791154623
32	C:\Users\user\Desktop\Final_output\DATASET\Augmented_faces_blur\Adrianna_Zuzic\Adrianna_Zuzic_Adrianna_Zuzic_aug_1_blurred.jpg	6	-0.1055424138903617	0.1299715787172317	0.0717213898897171	-0.1065643951296806	-0.1419864296913147	-0.0040313526988029	-0.0473563522100448	-0.1199557185173034	0.2151737064123153	-0.1685098707675933	0.2185160368680954	-0.0428820215165615	-0.222708985209465	-0.0472965352237224	-0.0558627322316169	0.1440199017524719	-0.0878223329782486	-0.1155563816428184	-0.0930527597665786	-0.0221591889858245	0.0380479246377944	0.0358094610273838	0.0171546135097742	0.0699594914913177	-0.0118508897721767	-0.3693739175796509	-0.1022332534193992	-0.0609405748546123	0.006175372749567	-0.1632050424814224	-0.0910391733050346	0.0412095002830028	-0.1588274538516998	-0.071314737200737	-0.03526471555233	0.0466729439795017	-0.1527609080076217	-0.0879808291792869	0.2319599241018295	0.0483087114989757	-0.1944623440504074	-0.0202825218439102	0.0111496467143297	0.2699922025203705	0.1299358606338501	0.0429986827075481	0.0027537569403648
33	C:\Users\user\Desktop\Final_output\DATASET\Augmented_faces_blur\Adrianna_Zuzic\Adrianna_Zuzic_Adrianna_Zuzic_aug_2_blurred.jpg	6	-0.0487015135586261	0.1392827630043029	0.0926845297217369	-0.078649140894413	-0.1647411584854126	0.033634316176176	-0.0751895233988761	-0.0930379852652549	0.2266456633806228	-0.2269594371318817	0.2243840098381042	0.0163698885589838	-0.2070055305957794	0.0177603960037231	-0.0587753653526306	0.149363487958908	-0.1274507939815521	-0.1264925450086593	-0.0689123347401619	-0.0244972147047519	-0.0005760109052062	0.0281500201672315	-0.025808410719037	0.031700599938631	-0.0145167093724012	-0.3742383420467376	-0.0856181383132934	-0.0259955413639545	0.0380794182419776	-0.1146123707294464	-0.099253624677658	0.0377456992864608	-0.1260765641927719	-0.0264577828347682	-0.0380723252892494	0.0013146549463272	-0.1036275550723075	-0.0324534848332405	0.1915290206670761	0.0601125732064247	-0.2053615152835846	-0.0142849534749984	-0.0044732941314578	0.2628329992294311	0.134615883231163	0.0635738745331764	0.0326226875185966
34	C:\Users\user\Desktop\Final_output\DATASET\Augmented_faces_blur\Adrianna_Zuzic\Adrianna_Zuzic_Adrianna_Zuzic_aug_3_blurred.jpg	6	-0.0978838875889778	0.1080895662307739	0.088629812002182	-0.1101208329200744	-0.1543251723051071	-0.0020099924877285	-0.0611982755362987	-0.0371576026082038	0.232401043176651	-0.1532936543226242	0.205638587474823	-0.0269018057733774	-0.2195364534854889	-0.069749966263771	-0.0625933408737182	0.159569039940834	-0.0883671939373016	-0.1127940341830253	-0.0708014890551567	-0.041687935590744	0.0472938790917396	0.0342273376882076	-0.0269216820597648	0.0743889883160591	-0.0285748988389968	-0.3840549886226654	-0.0631776824593544	-0.080938272178173	-0.0003165546804666	-0.1596306562423706	-0.0789499655365943	0.0849182829260826	-0.1566576957702636	-0.1063736677169799	-0.0348014198243618	0.0505158565938472	-0.1172908246517181	-0.0385264791548252	0.213409811258316	0.053586222231388	-0.2074434906244278	0.0151658430695533	0.0209070816636085	0.2700440585613251	0.1365342140197754	0.0690938159823417	0.0298234708607196
35	C:\Users\user\Desktop\Final_output\DATASET\Augmented_faces_blur\Adrianna_Zuzic\Adrianna_Zuzic_Adrianna_Zuzic_aug_4_blurred.jpg	6	-0.09093120973557228	0.12569198012351984	0.08237450569868088	-0.10067459195852278	-0.15008969604969022	0.004019583808258201	-0.05642883200198405	-0.08974880352616302	0.22248508036136622	-0.17583916708827016	0.2184186950325966	-0.020347907673567527	-0.21756020933389664	-0.036754492670297595	-0.05791280046105381	0.1484926044940948	-0.098764156922698	-0.11608493141829963	-0.08013081736862658	-0.029291260987520176	0.03030434274114662	0.03402020735666152	-0.004110034089535449	0.06158672552555795	-0.015893661882728276	-0.3714422956109047	-0.08815448544919488	-0.05855539999902243	0.0152421207167208	-0.15051277726888657	-0.09078049845993512	0.0519635491073131	-0.14858875423669812	-0.07091832812875505	-0.03514059260487555	0.03277646563947197	-0.13339928351342673	-0.06192060280591248	0.21889610961079597	0.05228724237531417	-0.19930800423026085	-0.013821330852806553	0.011420719558373076	0.2702347934246063	0.13439049944281578	0.055090830661356394	0.017185198608785826
36	C:\Users\user\Desktop\Final_output\DATASET\Augmented_faces_blur\Ainsworth_Dyer\Ainsworth_Dyer_Ainsworth_Dyer_0001_blurred.jpg	7	-0.1782199740409851	0.123459406197071	0.0489079281687736	0.0819052830338478	-0.0817960947751998	-0.0798948854207992	-0.0006124684587121	-0.1096639484167099	0.1461954116821289	-0.0163585022091865	0.215957760810852	-0.0145118068903684	-0.1318172812461853	-0.0445155352354049	0.0128712151199579	0.0793654099106788	-0.1935377717018127	-0.1137560233473777	-0.0079202409833669	-0.0503919646143913	0.0816757678985595	-0.0181107502430677	0.0408871918916702	0.0613115467131137	-0.1698473542928695	-0.3165762722492218	-0.0669192746281623	-0.1594068855047226	0.0759447067975997	-0.1123011410236358	0.0433520451188087	0.0347375907003879	-0.1758298277854919	-0.0387418344616889	0.0007849857211112	0.0078447945415973	0.0645735561847686	0.0674128904938697	0.1845937222242355	-0.0126041714102029	-0.1807013750076294	0.0212476886808872	0.005944418720901	0.2823585569858551	0.1670086234807968	0.0962972566485405	-0.0037595201283693
37	C:\Users\user\Desktop\Final_output\DATASET\Augmented_faces_blur\Ainsworth_Dyer\Ainsworth_Dyer_Ainsworth_Dyer_aug_1_blurred.jpg	7	-0.1928522288799286	0.1227582097053527	0.0367900878190994	0.0786755830049514	-0.078720211982727	-0.088371068239212	-0.0012693284079432	-0.1157728433609008	0.1272709816694259	-0.0073524718172848	0.207718625664711	-0.0183029528707265	-0.1261153519153595	-0.0733090937137603	0.0036287521943449	0.0736858323216438	-0.1888685524463653	-0.1255617886781692	0.0042705256491899	-0.0706747248768806	0.0804211869835853	-0.0135480407625436	0.042349237948656	0.0643606930971145	-0.168585866689682	-0.3247845470905304	-0.0569785311818122	-0.165837675333023	0.0678950995206832	-0.1021789163351059	0.0546509884297847	0.0363547690212726	-0.1801231652498245	-0.0398860573768615	0.0059872157871723	0.0170929431915283	0.0711032524704933	0.0749653130769729	0.1859014630317688	-0.0093393372371792	-0.1713818460702896	0.0081960586830973	0.0268537178635597	0.2889893651008606	0.15797059237957	0.0938584804534912	-0.0076646767556667
38	C:\Users\user\Desktop\Final_output\DATASET\Augmented_faces_blur\Ainsworth_Dyer\Ainsworth_Dyer_Ainsworth_Dyer_aug_2_blurred.jpg	7	-0.1637712270021438	0.1092297285795211	0.0657847747206687	0.0618249401450157	-0.0717721730470657	-0.1102785319089889	-0.0027068015187978	-0.1130182147026062	0.1204722300171852	-0.0248862579464912	0.2152260839939117	-0.034128613770008	-0.122206911444664	-0.0762575194239616	0.0073088929057121	0.0792871117591857	-0.1861064881086349	-0.1253622621297836	-0.0156223224475979	-0.0838882252573967	0.0824756771326065	-0.0071453284472227	0.0506660006940364	0.0476736724376678	-0.1815832704305648	-0.3334800899028778	-0.0474835559725761	-0.1644769161939621	0.0858975499868393	-0.112883448600769	0.0429415367543697	0.0565921366214752	-0.1940020024776458	-0.0458495877683162	0.0091455550864338	0.0348518975079059	0.0867914706468582	0.0604970939457416	0.1815388053655624	-0.0105038592591881	-0.183571770787239	0.0293191112577915	0.0232538878917694	0.2739422023296356	0.1557124257087707	0.0745095610618591	0.0102164801210165
39	C:\Users\user\Desktop\Final_output\DATASET\Augmented_faces_blur\Ainsworth_Dyer\Ainsworth_Dyer_Ainsworth_Dyer_aug_3_blurred.jpg	7	-0.1524259448051452	0.1210566163063049	0.0387706570327281	0.0621747598052024	-0.086352415382862	-0.0846762582659721	-0.0146304545924067	-0.1180969178676605	0.1509900838136673	-0.019438175484538	0.2096952944993972	-0.0232613626867532	-0.1328358054161071	-0.0116232009604573	-0.0050411326810717	0.0607859455049037	-0.1832543015480041	-0.0931690335273742	-0.0056301914155483	-0.0685998052358627	0.1147140488028526	0.0103471344336867	0.0475686378777027	0.0825533270835876	-0.1549843400716781	-0.3082981407642364	-0.0684520900249481	-0.1720007807016372	0.0821301862597465	-0.1410678178071975	0.0667511224746704	0.0618934705853462	-0.1550217270851135	-0.0348026938736438	0.0114316577091813	0.0050667319446802	0.0888136252760887	0.0800713822245597	0.1810468584299087	0.0128954648971557	-0.1809903979301452	0.0052445624023675	-0.0344655737280845	0.3076090216636657	0.15900918841362	0.1088759824633598	-0.0024281311780214
40	C:\Users\user\Desktop\Final_output\DATASET\Augmented_faces_blur\Ainsworth_Dyer\Ainsworth_Dyer_Ainsworth_Dyer_aug_4_blurred.jpg	7	-0.1735122203826904	0.1180096417665481	0.045472715049982	0.0770338401198387	-0.0887444242835044	-0.0703150033950805	-0.006223302334547	-0.11313396692276	0.151314377784729	-0.0289872288703918	0.2107412815093994	-0.0121916234493255	-0.1269343495368957	-0.031347420066595	0.0097320014610886	0.0792497545480728	-0.2044669091701507	-0.1033850908279419	-0.0042696380987763	-0.0631227865815162	0.0856908783316612	-0.0163399279117584	0.0382453873753547	0.0568735525012016	-0.1590505987405777	-0.3081961870193481	-0.0688376799225807	-0.1601436287164688	0.088834024965763	-0.0986776649951934	0.0532456487417221	0.0354985669255256	-0.1689574420452118	-0.0279558580368757	0.0101967565715312	0.0079192444682121	0.0670492500066757	0.0729900300502777	0.1841335594654083	-0.0111340256407856	-0.1726785153150558	0.021367197856307	0.003514246083796	0.2818340063095093	0.1468967050313949	0.1055109947919845	-0.0069607961922883
41	C:\Users\user\Desktop\Final_output\DATASET\Augmented_faces_blur\AJ_Lamas\AJ_Lamas_AJ_Lamas_0001_blurred.jpg	8	-0.1119655594229698	0.0724405422806739	0.0298503749072551	-0.0286469124257564	-0.1094450131058693	0.0087171606719493	-0.0680892169475555	-0.0295410323888063	0.1710333377122879	0.0018389341421425	0.1515295058488845	0.0682237595319747	-0.2404368072748184	-0.0563929118216037	-0.0309308841824531	0.0566015690565109	-0.1522204726934433	-0.1080951020121574	0.0239503998309373	0.0530736148357391	0.1187290847301483	-0.0440455712378025	0.0659537985920906	0.0792226567864418	-0.2092524021863937	-0.2881525158882141	-0.1439144611358642	-0.082364484667778	-0.0338493958115577	-0.085292138159275	-0.0757206529378891	0.0144528234377503	-0.2279024273157119	-0.0454083383083343	0.0143730361014604	0.0401655100286006	-0.0321059413254261	-0.0769821032881736	0.1865351051092147	0.005061725154519	-0.1455562561750412	-0.0139067731797695	0.0208560321480035	0.206975445151329	0.1509730964899063	-0.0272362623363733	0.0596956834197044
42	C:\Users\user\Desktop\Final_output\DATASET\Augmented_faces_blur\AJ_Lamas\AJ_Lamas_AJ_Lamas_aug_1_blurred.jpg	8	-0.1226436719298362	0.0769365802407264	0.0164675414562225	-0.0267852693796157	-0.1240429356694221	-0.0027007213793694	-0.0765529200434684	-0.0243115797638893	0.167013332247734	0.0102994944900274	0.1505698561668396	0.0668844431638717	-0.2459836453199386	-0.0693120062351226	-0.0538176074624061	0.0680698156356811	-0.1621675193309784	-0.1050749346613884	0.014003936201334	0.0438411943614482	0.1067042201757431	-0.0423002764582634	0.0927022844552993	0.0816819295287132	-0.1916799694299698	-0.3056911826133728	-0.1207179427146911	-0.0995083078742027	-0.0307888612151145	-0.1031611040234565	-0.0732287168502807	0.0054497946985065	-0.2301179766654968	-0.0603909566998481	-0.0059034451842308	0.021758722141385	-0.049712274223566	-0.0680427029728889	0.2081145644187927	0.0040607163682579	-0.1677571088075637	-0.0183803308755159	0.007344233803451	0.2291069775819778	0.174783244729042	-0.0295804813504219	0.0584923475980758
43	C:\Users\user\Desktop\Final_output\DATASET\Augmented_faces_blur\AJ_Lamas\AJ_Lamas_AJ_Lamas_aug_2_blurred.jpg	8	-0.1341830939054489	0.0875306352972984	0.0161413885653018	-0.0064261415973305	-0.1386940777301788	0.0011129127815365	-0.0817614048719406	-0.0361121781170368	0.1604602038860321	0.0319916903972625	0.1361694782972335	0.0483948104083538	-0.2402888685464859	-0.0640636906027793	-0.046466588973999	0.0496499054133892	-0.1346355378627777	-0.0997979715466499	0.03012091293931	0.0346158295869827	0.0886468812823295	-0.0396692864596843	0.0644886940717697	0.0948386490345001	-0.1803136169910431	-0.2883282601833343	-0.1296269297599792	-0.1278594136238098	-0.0459194146096706	-0.0901580229401588	-0.0703843533992767	-0.0106697594746947	-0.2289499938488006	-0.0894113928079605	0.0200724862515926	0.0521066524088382	-0.0403564125299453	-0.0558183379471302	0.1971482336521148	-0.0182062331587076	-0.1286667883396148	-0.01835623010993	0.0025385748594999	0.2225913554430008	0.1450676321983337	-0.0188005324453115	0.0627345293760299
44	C:\Users\user\Desktop\Final_output\DATASET\Augmented_faces_blur\AJ_Lamas\AJ_Lamas_AJ_Lamas_aug_3_blurred.jpg	8	-0.1342211216688156	0.1046954095363617	0.0175207983702421	-0.0057472507469356	-0.1441971659660339	0.0032100570388138	-0.0706532672047615	-0.0448805764317512	0.1586185842752456	0.0331763662397861	0.1277092844247818	0.0467965230345726	-0.2563467025756836	-0.0687635987997055	-0.0427539944648742	0.0519678071141243	-0.1411797255277633	-0.1030256599187851	0.0341774635016918	0.0381406433880329	0.0877523869276046	-0.020835505798459	0.073827788233757	0.0989748686552047	-0.1923738718032837	-0.2970266342163086	-0.1345153301954269	-0.1225760504603385	-0.0516129694879055	-0.0911754965782165	-0.076901227235794	-0.0043678819201886	-0.2293609976768493	-0.0925977230072021	0.0230041816830635	0.0584289915859699	-0.0515295304358005	-0.0482145585119724	0.1878778934478759	-0.006566668394953	-0.1329429596662521	-0.0226168297231197	0.0084874797612428	0.2443193048238754	0.1486412435770034	-0.0270296186208724	0.0642656981945037
45	C:\Users\user\Desktop\Final_output\DATASET\Augmented_faces_blur\AJ_Lamas\AJ_Lamas_AJ_Lamas_aug_4_blurred.jpg	8	-0.1141140311956405	0.0764026269316673	0.0317006185650825	-0.0269159525632858	-0.1145638227462768	-0.0109485080465674	-0.0626897141337394	-0.0170459151268005	0.1615363359451294	0.0156097318977117	0.150407925248146	0.0750172436237335	-0.235899806022644	-0.0476904809474945	-0.0532649010419845	0.0547550842165946	-0.1426559686660766	-0.0899126529693603	0.0174246802926063	0.0376885645091533	0.1208706423640251	-0.0362350791692733	0.0733597651124	0.0708773657679557	-0.2026586830615997	-0.2790057957172394	-0.13839752972126	-0.0915896445512771	-0.0520128048956394	-0.0951021537184715	-0.0572698898613452	0.012317138724029	-0.2249815165996551	-0.0518551617860794	0.0082486048340797	0.0201682187616825	-0.0495031736791133	-0.0716644078493118	0.1887780576944351	0.0118239363655447	-0.1420795321464538	-0.0195307917892932	0.0194348357617855	0.2268633246421814	0.1593825221061706	-0.0252311527729034	0.0587931610643863
46	C:\Users\user\Desktop\Final_output\DATASET\Augmented_faces_blur\Alan_Stonecipher\Alan_Stonecipher_Alan_Stonecipher_0001_blurred.jpg	9	-0.0293266493827104	0.0878306031227111	0.0820884704589843	-0.049446165561676	-0.046832587569952	-0.0579300671815872	-0.0076660569757223	-0.1569312810897827	0.2034197896718979	-0.0679824352264404	0.2047490030527115	0.0239908304065465	-0.1731266975402832	-0.1577189713716507	-0.0487502105534076	0.1213589459657669	-0.1072679087519645	-0.0819813832640647	-0.0656278431415557	-0.1812592446804046	0.0532970689237117	0.0413261279463768	0.146386444568634	0.0059791468083858	-0.1932085305452346	-0.2848481237888336	-0.0576286427676677	-0.1443816423416137	0.1338941007852554	-0.0833693519234657	0.0178324785083532	0.0424855127930641	-0.1513612866401672	-0.0811770930886268	-0.0273292455822229	0.0193699747323989	-0.0683797001838684	-0.0960678607225418	0.2490407228469848	0.0453758053481578	-0.1330757290124893	0.0567648559808731	-0.0104687884449958	0.2790641784667969	0.2550265192985534	-0.0620282590389251	0.073678970336914
47	C:\Users\user\Desktop\Final_output\DATASET\Augmented_faces_blur\Alan_Stonecipher\Alan_Stonecipher_Alan_Stonecipher_aug_1_blurred.jpg	9	-0.0353052951395511	0.1049822196364402	0.0586826540529727	-0.0527932681143283	-0.0497452244162559	-0.0543636940419673	-0.0084103215485811	-0.1464353948831558	0.1933653503656387	-0.0553462356328964	0.2034926563501358	0.018707163631916	-0.1679143905639648	-0.1472955048084259	-0.0494034066796302	0.133845567703247	-0.136826142668724	-0.0586923472583293	-0.0879799425601959	-0.1717635542154312	0.0301198493689298	0.0599810443818569	0.1387156993150711	-0.0035425801761448	-0.1693241894245147	-0.2804822623729706	-0.034814216196537	-0.1206720769405365	0.1393167674541473	-0.065482884645462	0.0380679592490196	0.055558443069458	-0.1674571484327316	-0.0901202335953712	0.0029943734407424	0.0285956300795078	-0.0615178644657135	-0.0927107632160186	0.2593999207019806	0.0616890490055084	-0.1512246429920196	0.0630708783864975	-0.0075364373624324	0.2779304683208465	0.2475337386131286	-0.0518856570124626	0.0446868129074573
48	C:\Users\user\Desktop\Final_output\DATASET\Augmented_faces_blur\Alan_Stonecipher\Alan_Stonecipher_Alan_Stonecipher_aug_2_blurred.jpg	9	-0.0455996543169021	0.0529886521399021	0.0894641354680061	-0.0758424699306488	-0.0534097179770469	-0.0995679348707199	0.0153810400515794	-0.1346192955970764	0.160880446434021	-0.0683508366346359	0.2020645290613174	0.0189301427453756	-0.1869501024484634	-0.1709694117307663	-0.0436580404639244	0.140934944152832	-0.1096967756748199	-0.0811057314276695	-0.0786550492048263	-0.2013677805662155	0.0414658896625041	0.0412660725414752	0.1178981736302375	0.0216421075165271	-0.2065843790769577	-0.2395298928022384	-0.0611576437950134	-0.1286898404359817	0.0825592130422592	-0.0851136520504951	0.0315552875399589	0.0855919495224952	-0.1417161971330642	-0.073507621884346	-0.0261823404580354	0.0366429761052131	-0.0867524072527885	-0.1146054789423942	0.2523818016052246	0.0468680076301097	-0.1411631852388382	0.0287815816700458	-0.0206071585416793	0.2811743319034576	0.2506197988986969	-0.0915029421448707	0.073622815310955
49	C:\Users\user\Desktop\Final_output\DATASET\Augmented_faces_blur\Alan_Stonecipher\Alan_Stonecipher_Alan_Stonecipher_aug_3_blurred.jpg	9	-0.050324410200119	0.1001526787877082	0.0648411735892295	-0.0573137179017066	-0.0465889349579811	-0.0619324557483196	0.001550231128931	-0.1409597098827362	0.1953790634870529	-0.0554486289620399	0.2077671885490417	0.0080908434465527	-0.1670106202363968	-0.1504278779029846	-0.0411392971873283	0.1350165158510208	-0.1381971538066864	-0.0588382109999656	-0.0833639726042747	-0.1679355502128601	0.0408161357045173	0.0405422300100326	0.1259794235229492	-0.0100030433386564	-0.1728874593973159	-0.2804679572582245	-0.0355643853545188	-0.1150796562433242	0.1464229822158813	-0.0684670656919479	0.0411813929677009	0.0531650111079216	-0.1587052643299102	-0.0885778367519378	0.0012792088091373	0.0309381075203418	-0.0696099624037742	-0.1002606675028801	0.2585817575454712	0.0502243377268314	-0.1430439502000808	0.0490031987428665	-0.0042267125099897	0.2626156210899353	0.2416086345911026	-0.052086092531681	0.0596142970025539
50	C:\Users\user\Desktop\Final_output\DATASET\Augmented_faces_blur\Alan_Stonecipher\Alan_Stonecipher_Alan_Stonecipher_aug_4_blurred.jpg	9	-0.0135716423392295	0.0936312302947044	0.0857584625482559	-0.041689433157444	-0.0522441044449806	-0.0428218096494674	-0.0116712562739849	-0.1532417833805084	0.199013814330101	-0.0666420832276344	0.2068203836679458	0.027295283973217	-0.1724559217691421	-0.14971624314785	-0.0394858010113239	0.1267192363739013	-0.1008264273405075	-0.0769729167222976	-0.0748792290687561	-0.1797095090150833	0.0446312129497528	0.0494231097400188	0.1615128368139267	0.0061633852310478	-0.1935841292142868	-0.2825128436088562	-0.0532208159565925	-0.1403929740190506	0.1503944993019104	-0.0898666158318519	0.0163336060941219	0.0370297133922576	-0.149407297372818	-0.077870063483715	-0.0163971409201622	0.0190922711044549	-0.0684154480695724	-0.1038677915930748	0.250889241695404	0.0453963093459606	-0.1368694305419922	0.0640304908156395	-0.0238340757787227	0.2822098135948181	0.250971108675003	-0.0556963495910167	0.0699875503778457
51	C:\Users\user\Desktop\Final_output\DATASET\Augmented_faces_blur\Alan_Tang_Kwong-wing\Alan_Tang_Kwong-wing_Alan_Tang_Kwong-wing_0001_blurred.jpg	10	-0.0784215703606605	0.1091608628630638	0.0439393222332	-0.0459601879119873	-0.0846132338047027	-0.0802066773176193	-0.0198109969496727	-0.1747088134288787	0.1142206043004989	-0.0331379808485507	0.2188350409269333	-0.1315895020961761	-0.2271614372730255	-0.1235865801572799	-0.0492792315781116	0.1643578857183456	-0.158802255988121	-0.1239373162388801	-0.089129090309143	-0.015170837752521	0.0568628162145614	0.0103596299886703	0.073097288608551	0.0406024307012558	-0.0244036111980676	-0.3080369234085083	-0.1032507270574569	-0.0141859445720911	0.1484170258045196	0.0107830734923481	-0.0517180226743221	0.0855511501431465	-0.2338020354509353	-0.1228760778903961	0.0644904300570488	0.1356138736009597	0.0002513579092919	-0.1032718569040298	0.1932276487350464	-0.0359951741993427	-0.2363903969526291	0.023142198100686	0.0500360317528247	0.2142979353666305	0.2128191590309143	0.0064548379741609	0.0103280618786811
52	C:\Users\user\Desktop\Final_output\DATASET\Augmented_faces_blur\Alan_Tang_Kwong-wing\Alan_Tang_Kwong-wing_Alan_Tang_Kwong-wing_aug_1_blurred.jpg	10	-0.0890586227178573	0.1281168609857559	0.042295191437006	-0.04843395575881	-0.102977305650711	-0.0752047449350357	-0.0117405066266655	-0.1848779022693634	0.1122509315609932	-0.0433901101350784	0.2152123302221298	-0.1195248737931251	-0.2316046506166458	-0.1246476098895073	-0.0490560792386531	0.1655815690755844	-0.1430014818906784	-0.1252827793359756	-0.1062804237008094	-0.0229231938719749	0.0508093498647213	0.0187110491096973	0.0843532085418701	0.047926090657711	-0.0262126103043556	-0.3078926801681518	-0.091407872736454	-0.0076900701969861	0.143971100449562	0.016834607347846	-0.0454602427780628	0.0980027988553047	-0.2315853536128997	-0.1294940412044525	0.059019885957241	0.1319738775491714	-0.0005496889352798	-0.0864031463861465	0.1963204890489578	-0.0405601114034652	-0.2396003305912017	0.0208817068487405	0.0549267642199993	0.2170864641666412	0.2320554107427597	0.0055150487460196	0.0184046365320682
53	C:\Users\user\Desktop\Final_output\DATASET\Augmented_faces_blur\Alan_Tang_Kwong-wing\Alan_Tang_Kwong-wing_Alan_Tang_Kwong-wing_aug_2_blurred.jpg	10	-0.1218662336468696	0.1125049144029617	0.0528769716620445	-0.0302308797836303	-0.098417229950428	-0.1016758978366851	-0.0397401228547096	-0.1716438829898834	0.1007743030786514	-0.0685108751058578	0.2008882164955139	-0.1163969114422798	-0.2407604306936264	-0.1510418653488159	-0.0375095531344413	0.1724481135606765	-0.1403371393680572	-0.1636023521423339	-0.1123007386922836	-0.0313394628465175	0.0590066947042942	0.0101537834852933	0.0928504168987274	0.0470252931118011	-0.0484622009098529	-0.3281292915344238	-0.0787863135337829	-0.0218927357345819	0.1159784793853759	0.0140718137845397	-0.0356932058930397	0.0853986367583274	-0.2390234172344207	-0.1254672557115554	0.0491614937782287	0.1445031613111496	0.0061896573752164	-0.1059753447771072	0.2006155848503112	-0.0652695149183273	-0.2755645513534546	-0.0006796368397772	0.0424627214670181	0.2044318318367004	0.2389458566904068	-0.0153328999876976	0.0462159290909767
54	C:\Users\user\Desktop\Final_output\DATASET\Augmented_faces_blur\Alan_Tang_Kwong-wing\Alan_Tang_Kwong-wing_Alan_Tang_Kwong-wing_aug_3_blurred.jpg	10	-0.1308210790157318	0.0950907617807388	0.0396680459380149	-0.0464906096458435	-0.0934759452939033	-0.1280247718095779	-0.0213501863181591	-0.1617459952831268	0.1206353306770324	-0.057262647897005	0.2008279263973236	-0.1023047044873237	-0.23066246509552	-0.1421504467725753	-0.0755772590637207	0.1787190437316894	-0.1632114052772522	-0.1520526558160781	-0.1004838645458221	-0.039502814412117	0.0631192326545715	-0.0022276546806097	0.1048799231648445	0.0679339244961738	-0.0667986124753952	-0.2935252785682678	-0.1029299944639206	-0.0429746359586715	0.0866178572177887	-0.0042432295158505	-0.0235851369798183	0.1056192815303802	-0.2271528393030166	-0.1368449926376342	0.0419895909726619	0.1360765546560287	0.0079605914652347	-0.0860842317342758	0.198637917637825	-0.06156512722373	-0.2492963820695877	-0.010294210165739	0.0613274686038494	0.2370596230030059	0.2522664368152618	0.014937131665647	0.0221405066549778
55	C:\Users\user\Desktop\Final_output\DATASET\Augmented_faces_blur\Alan_Tang_Kwong-wing\Alan_Tang_Kwong-wing_Alan_Tang_Kwong-wing_aug_4_blurred.jpg	10	-0.1375969350337982	0.0930685251951217	0.0491276010870933	-0.0567010939121246	-0.0960065498948097	-0.1276379823684692	-0.0106569835916161	-0.1622071266174316	0.1261770129203796	-0.0557587072253227	0.1985015124082565	-0.091643750667572	-0.2299796938896179	-0.1371564418077469	-0.0815511345863342	0.1785847395658493	-0.1760039925575256	-0.157131940126419	-0.0950331315398216	-0.0453146360814571	0.0620305240154266	0.0087777934968471	0.122931458055973	0.0730232670903205	-0.0737353041768074	-0.2862792313098907	-0.1006609797477722	-0.0622080489993095	0.0852542296051979	-0.0137547422200441	-0.0147032653912901	0.0949239507317543	-0.2193093299865722	-0.1333796083927154	0.0409011244773864	0.1327319890260696	0.0118691120296716	-0.0975810065865516	0.2049161493778228	-0.0608887374401092	-0.2458007186651229	-0.0227836035192012	0.0564329624176025	0.2504948377609253	0.2542556822299957	0.0221131257712841	0.0190895348787307
56	C:\Users\user\Desktop\Final_output\DATASET\Augmented_faces_blur\Alberto_Fujimori\Alberto_Fujimori_Alberto_Fujimori_0001_blurred.jpg	11	-0.0714599415659904	0.0655431747436523	0.0820292234420776	-0.0011278085876256	-0.0915872678160667	-0.0908514559268951	-0.0443211942911148	-0.1540611684322357	0.0931987315416336	-0.0674033612012863	0.2514678835868835	-0.0919354334473609	-0.214283138513565	-0.0731120780110359	-0.0016726120375096	0.1514700651168823	-0.1718538850545883	-0.0567586049437522	-0.0825175195932388	0.0102563323453068	0.0548643358051776	-0.0080604935064911	0.0372868292033672	-0.0384142957627773	-0.0489060208201408	-0.3686691522598266	-0.0876593217253685	-0.0477828569710254	0.0978568419814109	0.00243368325755	-0.0264875367283821	0.0981354340910911	-0.1821925789117813	-0.1159639954566955	0.050955094397068	0.1101264804601669	-0.0257997568696737	-0.0420233644545078	0.1927151083946228	-0.061062853783369	-0.2428936511278152	0.0534736700356006	0.0623238906264305	0.1656491011381149	0.2369641959667205	-0.0005690598045475	0.0361195504665374
57	C:\Users\user\Desktop\Final_output\DATASET\Augmented_faces_blur\Alberto_Fujimori\Alberto_Fujimori_Alberto_Fujimori_aug_1_blurred.jpg	11	-0.100728690624237	0.0656361505389213	0.095035471022129	-0.011631317436695	-0.1030045673251152	-0.102216400206089	-0.026495948433876	-0.1423454135656356	0.0969084352254867	-0.0646314248442649	0.257131814956665	-0.1325501352548599	-0.2034106254577636	-0.0815195813775062	0.0064612822607159	0.1515116244554519	-0.1923654675483703	-0.0661627948284149	-0.0750004202127456	0.0042482474818825	0.0563201308250427	-0.0495380945503711	0.0154335331171751	-0.0379570126533508	-0.066677913069725	-0.3863546252250671	-0.1195611804723739	-0.0509634055197238	0.055923506617546	-0.0175615437328815	0.0197551269084215	0.097509004175663	-0.1711703389883041	-0.1038053706288337	0.0212526768445968	0.105856567621231	-0.0448255315423011	-0.0647467300295829	0.1862445473670959	-0.0873196795582771	-0.2239559739828109	0.0538381673395633	0.0812669917941093	0.1749078184366226	0.2603787779808044	0.0073338351212441	0.0293447189033031
58	C:\Users\user\Desktop\Final_output\DATASET\Augmented_faces_blur\Alberto_Fujimori\Alberto_Fujimori_Alberto_Fujimori_aug_2_blurred.jpg	11	-0.1040238738059997	0.0474561378359794	0.0693369507789611	-0.0102000460028648	-0.0992301404476165	-0.1188126429915428	-0.0438804253935813	-0.1590136438608169	0.1053852513432502	-0.0842738151550293	0.2330190539360046	-0.104222185909748	-0.2123557925224304	-0.0805490985512733	0.0060957763344049	0.1390136778354644	-0.1817660480737686	-0.0917358472943306	-0.0750143826007843	0.0163715332746505	0.0737654194235801	-0.0428362116217613	0.0253639966249465	-0.0321859717369079	-0.0809712558984756	-0.3860809504985809	-0.1142123416066169	-0.0713859722018241	0.0642212703824043	0.0052120140753686	-0.0057449601590633	0.088198184967041	-0.1787218004465103	-0.1172948032617569	0.0283069033175706	0.1082974374294281	-0.0324388220906257	-0.0502521730959415	0.1867423355579376	-0.0856588780879974	-0.2611378133296966	0.039493054151535	0.0720283538103103	0.1540127545595169	0.2584541141986847	0.0166421364992856	0.0371347442269325
59	C:\Users\user\Desktop\Final_output\DATASET\Augmented_faces_blur\Alberto_Fujimori\Alberto_Fujimori_Alberto_Fujimori_aug_3_blurred.jpg	11	-0.0882573500275611	0.0657583028078079	0.0836969465017318	-0.0024056492839008	-0.0939434170722961	-0.1075090020895004	-0.0539459660649299	-0.161898136138916	0.1003768518567085	-0.0738190934062004	0.2532024085521698	-0.1021662205457687	-0.220085859298706	-0.0718932226300239	0.0094610396772623	0.1514121890068054	-0.1684113591909408	-0.0735913217067718	-0.0789694935083389	0.0216797497123479	0.0669449716806411	-0.0349237769842147	0.039404023438692	-0.0313481464982032	-0.0545974597334861	-0.3750019669532776	-0.1036725640296936	-0.0602535270154476	0.0892866551876068	0.0022166275884956	-0.0245689768344163	0.0847605690360069	-0.166015475988388	-0.1217491403222084	0.0428674593567848	0.104725494980812	-0.0278929751366376	-0.0508671477437019	0.1973905265331268	-0.0902765318751335	-0.255250334739685	0.04181395098567	0.0652641206979751	0.1622859090566635	0.2520777285099029	0.0136953610926866	0.0406732559204101
60	C:\Users\user\Desktop\Final_output\DATASET\Augmented_faces_blur\Alberto_Fujimori\Alberto_Fujimori_Alberto_Fujimori_aug_4_blurred.jpg	11	-0.0826159715652465	0.0730213969945907	0.1097015663981437	-0.0063430983573198	-0.089035078883171	-0.0995449796319007	-0.0330215655267238	-0.1376508772373199	0.0876006558537483	-0.0460035316646099	0.2460878640413284	-0.1057574301958084	-0.2032167613506317	-0.0954490527510643	0.0017903856933116	0.1761673092842102	-0.1624652594327926	-0.0833363458514213	-0.0946501493453979	-0.002472030930221	0.0495641082525253	-0.0150520391762256	0.0497964136302471	-0.0232206247746944	-0.0507439523935318	-0.3799765110015869	-0.0807886272668838	-0.0701720863580703	0.1096377149224281	-0.0190598759800195	-0.0415736585855484	0.1072234138846397	-0.1812567263841629	-0.1178508996963501	0.0422116070985794	0.1182087361812591	-0.0196654628962278	-0.0544435158371925	0.2029174268245697	-0.047869898378849	-0.2397917360067367	0.0561296828091144	0.0636617392301559	0.1756873726844787	0.2566157579421997	-0.0193343609571456	0.0638334155082702
61	C:\Users\user\Desktop\Final_output\DATASET\Augmented_faces_blur\Albert_Costa\Albert_Costa_Albert_Costa_0002_blurred.jpg	12	-0.1239324435591697	0.1128077954053878	-0.019968181848526	0.0365383848547935	-0.0939003601670265	0.0695656910538673	-0.0334660783410072	-0.1088165566325187	0.2239960879087448	-0.0791822373867034	0.1091758757829666	-0.011937285773456	-0.2071195244789123	0.0384742394089698	-0.0474573522806167	0.0619448721408844	-0.2694094479084015	-0.0666325762867927	-0.1529305130243301	-0.0698661655187606	-0.0320945084095001	0.1209495067596435	0.1076453030109405	0.0020319819450378	-0.1537045538425445	-0.3294508755207062	-0.0391218848526477	-0.1348395496606826	0.1422904282808303	-0.1314980685710907	0.0097975153475999	0.0035973980557173	-0.2184620499610901	-0.0544832833111286	-0.0159575212746858	0.0456769615411758	0.0168176908046007	-0.0373384431004524	0.198133498430252	0.0498083606362342	-0.1689566075801849	-0.0031438255682587	0.0371517091989517	0.2849391996860504	0.1355499029159546	0.0276088584214448	-0.0547466687858104
62	C:\Users\user\Desktop\Final_output\DATASET\Augmented_faces_blur\Albert_Costa\Albert_Costa_Albert_Costa_aug_1_blurred.jpg	12	-0.1453601866960525	0.0872897654771804	-0.0375754013657569	-0.009606952778995	-0.1009707301855087	0.0611117556691169	-0.0031262580305337	-0.0720266997814178	0.2678144872188568	-0.0770424231886863	0.1359945833683014	-0.0171841755509376	-0.2367561757564544	0.0239703580737113	-0.0702787786722183	0.0591071620583534	-0.2838383615016937	-0.0737628266215324	-0.1245734542608261	-0.0697279721498489	0.0126614198088645	0.1040749922394752	0.066866785287857	0.0425970740616321	-0.2089613378047943	-0.3015309870243072	-0.0575444288551807	-0.1824963539838791	0.0803731977939605	-0.14863321185112	0.0484804287552833	0.0504054129123687	-0.1970221847295761	-0.0371887497603893	-0.0322912745177745	0.0673381984233856	-0.0099902879446744	-0.0132451858371496	0.1912451535463333	0.0477771610021591	-0.1578003019094467	-0.0353578962385654	0.0293183289468288	0.2964520156383514	0.1480663567781448	0.0394341088831424	-0.0363180004060268
63	C:\Users\user\Desktop\Final_output\DATASET\Augmented_faces_blur\Albert_Costa\Albert_Costa_Albert_Costa_aug_2_blurred.jpg	12	-0.1118381321430206	0.1110266223549842	-0.0395937412977218	0.01116827968508	-0.0883305668830871	0.0807843059301376	-0.0287474319338798	-0.0849890932440757	0.2211612164974212	-0.0504634082317352	0.1132247522473335	-0.001938565634191	-0.2298527956008911	0.0434590801596641	-0.0671389997005462	0.0637202560901641	-0.2974103093147278	-0.0601995959877967	-0.1534265726804733	-0.0637963116168975	-0.0304021127521991	0.1218209937214851	0.1172294616699218	0.0043303607963025	-0.1605299860239029	-0.3072985112667084	-0.0503858998417854	-0.1311146765947342	0.1413146406412124	-0.1445635259151458	0.0199008341878652	0.0246242880821228	-0.2262711971998214	-0.0518535040318965	-0.0185947995632886	0.0640238299965858	0.01444080658257	-0.0237295422703027	0.1890042424201965	0.0473361983895301	-0.1309499144554138	0.0176630672067403	0.0256262347102165	0.305626779794693	0.1554705947637558	0.0189038086682558	-0.0462352558970451
64	C:\Users\user\Desktop\Final_output\DATASET\Augmented_faces_blur\Albert_Costa\Albert_Costa_Albert_Costa_aug_3_blurred.jpg	12	-0.1756857484579086	0.0979740545153617	-0.0109407696872949	-0.0124382693320512	-0.1284061223268509	0.0552528873085975	0.0074410438537597	-0.0701838582754135	0.2570990025997162	-0.0652717798948288	0.1655083298683166	-0.0260881893336772	-0.2290299832820892	0.0286812596023082	-0.0786238610744476	0.0778189003467559	-0.2674888968467712	-0.0710877254605293	-0.1097690314054489	-0.1154539585113525	0.0407221540808677	0.1090375185012817	0.050645463168621	0.0573442578315734	-0.2311752438545227	-0.2787664532661438	-0.0378382503986358	-0.1876861006021499	0.0768784582614898	-0.1763102561235427	0.0026572002097964	0.037901010364294	-0.2083785831928253	-0.0780889168381691	-0.0246352180838584	0.0741991251707077	-0.0281578786671161	-0.0379590690135955	0.1843103170394897	0.0431145131587982	-0.1681582480669021	-0.0219812206923961	0.0529855713248252	0.3055059015750885	0.1636775881052017	0.0327982679009437	-0.0262047350406646
65	C:\Users\user\Desktop\Final_output\DATASET\Augmented_faces_blur\Albert_Costa\Albert_Costa_Albert_Costa_aug_4_blurred.jpg	12	-0.1580212563276291	0.086112380027771	-0.0264893230050802	-0.0164219662547111	-0.0867034420371055	0.0403007268905639	0.0256009064614772	-0.0985294207930564	0.242721289396286	-0.0639333352446556	0.1249586716294288	-0.0144676659256219	-0.2421465516090393	0.0104935765266418	-0.0768588483333587	0.0411322042346	-0.256182312965393	-0.0805344879627227	-0.1376088261604309	-0.0976986289024353	0.0320924445986747	0.0926657319068908	0.0904569029808044	0.0392456278204917	-0.2021506130695343	-0.2988898158073425	-0.0501314476132392	-0.1709023714065551	0.0525049716234207	-0.1362829655408859	0.055987074971199	0.0421912893652915	-0.2125056385993957	-0.0621467903256416	-0.0370491370558738	0.0722394064068794	-0.0227892659604549	-0.029975501820445	0.2017489969730377	0.030272115021944	-0.1523259580135345	-0.0032475301995873	0.0449345149099826	0.2868852019309997	0.1484525203704834	0.0326554216444492	-0.0339604467153549
66	C:\Users\user\Desktop\Final_output\DATASET\Augmented_faces_blur\Albrecht_Mentz\Albrecht_Mentz_Albrecht_Mentz_0001_blurred.jpg	13	0.0071187163703143	0.0489070937037467	0.1065735071897506	0.0165360067039728	-0.0521284230053424	0.009718089364469	-0.0231021530926227	-0.1053834706544876	0.180080235004425	-0.0427135787904262	0.1847711205482483	-0.0076649542897939	-0.2459008693695068	0.0489473082125186	-0.0754513293504715	0.1286146342754364	-0.190896600484848	0.0014773784205317	-0.1167700067162513	-0.0792099833488464	0.0328028015792369	0.0918294042348861	0.1475253850221634	-0.0626067891716957	-0.0777273923158645	-0.3053703308105469	-0.0698621198534965	-0.1499330252408981	0.0972769111394882	-0.0584832765161991	0.0521504282951355	-0.0088868690654635	-0.1584984809160232	-0.0307811964303255	-0.0163565725088119	-0.01793116889894	-0.0864443778991699	-0.0535503774881362	0.2723705470561981	-0.000924989581108	-0.1825689822435379	0.0428699888288974	0.0394088849425315	0.165789857506752	0.2060722708702087	0.0413105487823486	0.0358636751770973
67	C:\Users\user\Desktop\Final_output\DATASET\Augmented_faces_blur\Albrecht_Mentz\Albrecht_Mentz_Albrecht_Mentz_aug_1_blurred.jpg	13	0.017568003386259	0.0426969528198242	0.1077385619282722	0.0328419059514999	-0.0571179501712322	-0.0160980746150016	-0.0227850303053855	-0.0817257389426231	0.1470650285482406	-0.0736249685287475	0.1831683069467544	-0.0224912092089653	-0.2294056266546249	0.0928730443120002	-0.0853007957339286	0.1365466564893722	-0.176461324095726	0.0074660433456301	-0.1290759444236755	-0.0950883850455284	0.0537427961826324	0.08631032705307	0.0969955772161483	-0.0636921823024749	-0.0643240287899971	-0.29335618019104	-0.0660376697778701	-0.1088717281818389	0.0924716144800186	-0.0604928843677043	0.0751977413892746	0.0161453150212764	-0.1557826846837997	-0.0011483561247587	-0.0085658468306064	-0.0117649994790554	-0.0578160434961319	-0.0535488203167915	0.2710589468479156	0.0229243747889995	-0.1872027069330215	0.0489759556949138	0.0445535257458686	0.1915721297264099	0.1981799602508545	0.0081661054864525	0.0443709343671798
68	C:\Users\user\Desktop\Final_output\DATASET\Augmented_faces_blur\Albrecht_Mentz\Albrecht_Mentz_Albrecht_Mentz_aug_2_blurred.jpg	13	-0.0244870521128177	0.0337891466915607	0.0740532577037811	-0.0184204783290624	-0.0108762700110673	-0.0314502418041229	-0.0315495282411575	-0.1263846755027771	0.1589934080839157	-0.0269114561378955	0.1817278414964676	-0.0019046906381845	-0.2448584884405136	-0.0175703708082437	-0.0444856323301792	0.0947600603103637	-0.1723304837942123	-0.0257398933172225	-0.1009619012475013	-0.0862382501363754	0.0495264381170272	0.0593041777610778	0.1603765189647674	-0.0580910146236419	-0.0791466236114502	-0.3350755870342254	-0.0996142104268074	-0.1418384611606598	0.0657924860715866	-0.0170079674571752	0.0960249453783035	-0.0087084770202636	-0.1659577488899231	-0.0553141832351684	-0.006330435629934	-0.0295330211520195	-0.0908699035644531	-0.0577655360102653	0.2670424878597259	-0.0323373600840568	-0.1515334844589233	-0.0155564919114112	0.0599107593297958	0.1687742173671722	0.2391376495361328	0.0591461919248104	0.0547392927110195
69	C:\Users\user\Desktop\Final_output\DATASET\Augmented_faces_blur\Albrecht_Mentz\Albrecht_Mentz_Albrecht_Mentz_aug_3_blurred.jpg	13	-0.0276107490062713	0.0449272766709327	0.083013117313385	0.0128742503002285	-0.0266728494316339	-0.0070304740220308	-0.02654111944139	-0.1218308880925178	0.1652314960956573	-0.022593580186367	0.2083779573440551	-0.0174079835414886	-0.2717055678367615	-0.0005572589579969	-0.0639778673648834	0.1141927987337112	-0.1885034441947937	-0.0094643319025635	-0.0962838605046272	-0.0736787468194961	0.0563377253711223	0.0480260364711284	0.1519382894039154	-0.0518714673817157	-0.0843245387077331	-0.3195494711399078	-0.0902415588498115	-0.1636708080768585	0.0577364787459373	-0.0514077208936214	0.0649784207344055	-0.0211897268891334	-0.1533126831054687	-0.0449490472674369	-0.0221647545695304	-0.0243855193257331	-0.1010830625891685	-0.0662924721837043	0.2842685878276825	-0.0357113592326641	-0.163357675075531	-0.0004418725147843	0.0576674491167068	0.1547329574823379	0.2123245596885681	0.0624590776860713	0.0445021986961364
70	C:\Users\user\Desktop\Final_output\DATASET\Augmented_faces_blur\Albrecht_Mentz\Albrecht_Mentz_Albrecht_Mentz_aug_4_blurred.jpg	13	0.0158386901021003	0.0529690533876419	0.1042908430099487	0.0268632601946592	-0.047772753983736	0.0035868631675839	-0.0126065630465745	-0.1009351462125778	0.1858853995800018	-0.051926027983427	0.1890636831521988	-0.0029196115210652	-0.2441743612289428	0.0473501309752464	-0.073902390897274	0.1290937066078186	-0.179912582039833	0.0091163637116551	-0.1156615689396858	-0.0779980272054672	0.0458115488290786	0.1002440974116325	0.1394338756799698	-0.0598183758556842	-0.0709267631173133	-0.3020455837249756	-0.0673658773303031	-0.1379346847534179	0.1046413481235504	-0.0608573704957962	0.055238589644432	-0.0061470908112823	-0.1570041477680206	-0.0195036362856626	-0.015162837691605	-0.019282829016447	-0.079492300748825	-0.0485645160079002	0.2842460572719574	0.0041056722402572	-0.18657848238945	0.0384549424052238	0.0419125407934188	0.1699984520673751	0.1915881037712097	0.0375620648264884	0.0408130958676338
71	C:\Users\user\Desktop\Final_output\DATASET\Augmented_faces_blur\Alejandro_Toledo\Alejandro_Toledo_Alejandro_Toledo_0007_blurred.jpg	14	-0.0842815861105918	0.1870374977588653	0.0782156512141227	0.0743481591343879	-0.172423779964447	-0.0059190820902585	-0.0512065887451171	-0.2230853885412216	0.0540128275752067	-0.0429356135427951	0.1777683198451995	-0.0612706653773784	-0.1932277083396911	0.0406046286225318	-0.0181293506175279	0.0934187918901443	-0.0979998335242271	-0.1273564994335174	-0.154655635356903	-0.0007620872929692	-0.0340068787336349	-0.0510530173778533	0.0990633964538574	0.0140639934688806	-0.1431427896022796	-0.3309099376201629	-0.1161618009209632	-0.0470607355237007	0.112917423248291	-0.0595454201102256	-0.0675475373864173	-0.043145552277565	-0.222421333193779	-0.1149450689554214	0.0307308882474899	0.0262918528169393	-0.0570738054811954	0.0057586710900068	0.2180871218442917	-0.0435881726443767	-0.2222518920898437	0.0966158360242843	0.0779872313141822	0.2156043052673339	0.2455272525548935	0.0546298250555992	0.073791354894638
72	C:\Users\user\Desktop\Final_output\DATASET\Augmented_faces_blur\Alejandro_Toledo\Alejandro_Toledo_Alejandro_Toledo_aug_1_blurred.jpg	14	-0.0788459330797195	0.1916899681091308	0.0393600538372993	0.0602557063102722	-0.152743324637413	0.0081048663705587	-0.0497955158352851	-0.2300393283367157	0.0820333808660507	-0.0479346215724945	0.1747559756040573	-0.0527502223849296	-0.1981184184551239	-0.0228683501482009	-0.014282839372754	0.0998457819223404	-0.0949077531695365	-0.1709505021572113	-0.1416221857070922	-0.0088533591479063	-0.0111103812232613	-0.0598001964390277	0.0829939395189285	0.0228654276579618	-0.1634236574172973	-0.3231625556945801	-0.1215703263878822	-0.0555966198444366	0.0954647213220596	-0.050142403692007	-0.0594699457287788	-0.0493928454816341	-0.240671157836914	-0.132882073521614	0.0127785196527838	0.0332907512784004	-0.0519068241119384	-0.001696084626019	0.2038928121328354	-0.0348754450678825	-0.2361554205417633	0.0916236042976379	0.0796827524900436	0.2200485914945602	0.2538458406925201	0.0390117689967155	0.0680139362812042
73	C:\Users\user\Desktop\Final_output\DATASET\Augmented_faces_blur\Alejandro_Toledo\Alejandro_Toledo_Alejandro_Toledo_aug_2_blurred.jpg	14	-0.0891913622617721	0.1766442060470581	0.069054402410984	0.0630545318126678	-0.1740543395280838	0.0252299718558788	-0.044702909886837	-0.2190097719430923	0.0573720224201679	-0.0567945092916488	0.1915771067142486	-0.0437705591320991	-0.243418276309967	0.0185944810509681	-0.0073710684664547	0.1068220436573028	-0.1296025663614273	-0.1491888761520385	-0.1670580208301544	-0.0112976217642426	-0.0202214699238538	-0.0333909541368484	0.0947362557053566	-0.0041881902143359	-0.1573513448238372	-0.3364498019218445	-0.1233980059623718	-0.0323141068220138	0.1318452060222625	-0.0573021210730075	-0.0458182990550994	-0.0747485980391502	-0.2117959558963775	-0.0736323446035385	0.0292315315455198	0.0026922114193439	-0.0489520542323589	-0.0240039564669132	0.2219144850969314	-0.0399858988821506	-0.2285428643226623	0.0784611329436302	0.1039907559752464	0.2104993760585785	0.2332314997911453	0.0735973268747329	0.0641959831118583
74	C:\Users\user\Desktop\Final_output\DATASET\Augmented_faces_blur\Alejandro_Toledo\Alejandro_Toledo_Alejandro_Toledo_aug_3_blurred.jpg	14	-0.0707074925303459	0.1862952411174774	0.0838092267513275	0.0714624598622322	-0.1747279018163681	-0.0062162647955119	-0.0491923615336418	-0.2177092581987381	0.0459155030548572	-0.0421448685228824	0.1669974476099014	-0.0805607810616493	-0.184373065829277	0.0518517158925533	-0.0053637498058378	0.113140620291233	-0.0999669507145881	-0.1171102076768875	-0.164132609963417	-0.02023671194911	-0.0489911958575248	-0.0310959331691265	0.0915256217122078	0.0122632114216685	-0.1360170692205429	-0.3219385147094726	-0.1122756972908973	-0.0387600474059581	0.1383616328239441	-0.0569425821304321	-0.0684304386377334	-0.0264397617429494	-0.2174402922391891	-0.101832203567028	0.0321238934993743	0.0231886301189661	-0.0473432689905166	0.0075674206018447	0.2169246077537536	-0.0446573495864868	-0.2152149826288223	0.1065140217542648	0.0777404010295867	0.2150083929300308	0.2309379875659942	0.0344073213636875	0.0725295022130012
75	C:\Users\user\Desktop\Final_output\DATASET\Augmented_faces_blur\Alejandro_Toledo\Alejandro_Toledo_Alejandro_Toledo_aug_4_blurred.jpg	14	-0.0993158668279647	0.1930449604988098	0.0690927132964134	0.0740657374262809	-0.165956974029541	0.0021276832558214	-0.0581503808498382	-0.2208692729473114	0.0605774223804473	-0.0445845089852809	0.1858978569507599	-0.0606670156121254	-0.191991925239563	0.0351696573197841	-0.0257627554237842	0.0881395787000656	-0.0968474671244621	-0.1314999908208847	-0.1446394920349121	0.007127839140594	-0.0211174841970205	-0.0460468530654907	0.0895403400063514	0.0178199354559183	-0.1400946229696273	-0.3309881091117859	-0.1179287433624267	-0.0447304211556911	0.1142525151371955	-0.0542449839413166	-0.0721956714987754	-0.0436232164502143	-0.2189515829086303	-0.1042511239647865	0.0255285501480102	0.0286015458405017	-0.0454654805362224	0.0132072614505887	0.2204605042934417	-0.0454154536128044	-0.2312055379152298	0.0905955731868743	0.0782838016748428	0.2197140157222747	0.2383575290441513	0.0633114650845527	0.0615668408572673
76	C:\Users\user\Desktop\Final_output\DATASET\Augmented_faces_blur\Aleksander_Voloshin\Aleksander_Voloshin_Aleksander_Voloshin_0001_blurred.jpg	15	-0.1372238248586654	0.0256414525210857	0.0246466323733329	-0.0241639576852321	-0.1041329652070999	-0.0680119171738624	0.0981482341885566	-0.1878705620765686	0.0585270933806896	-0.0619649402797222	0.2159880995750427	-0.0176509283483028	-0.2799024283885956	-0.0934275612235069	0.0187316760420799	0.0784400105476379	-0.119126982986927	-0.1245228201150894	-0.1731671690940857	-0.0909093245863914	-0.0884832665324211	0.0731162950396537	0.1019004732370376	-0.0500272884964942	-0.1193234249949455	-0.2935101687908172	-0.1197610795497894	-0.0615273639559745	0.1690710932016372	-0.0695673078298568	0.1043020188808441	0.0378115139901638	-0.1539221107959747	-0.0285546965897083	0.0112271271646022	0.0498329550027847	-0.1129276305437088	-0.0464155077934265	0.2559797167778015	-0.0044991159811615	-0.1857765465974807	0.0685662105679512	0.0920120105147361	0.2677846550941467	0.2353911846876144	-0.0263230092823505	0.0477450639009475
77	C:\Users\user\Desktop\Final_output\DATASET\Augmented_faces_blur\Aleksander_Voloshin\Aleksander_Voloshin_Aleksander_Voloshin_aug_1_blurred.jpg	15	-0.0651861503720283	0.0873223468661308	0.0146833322942256	-0.0305644497275352	-0.1263456046581268	-0.0024185990914702	0.0817036181688308	-0.1399146467447281	0.0727298185229301	-0.0202317554503679	0.1870260536670684	-0.0521660037338733	-0.2716276347637176	-0.0676694586873054	0.0097436727955937	0.0988566353917121	-0.1338565349578857	-0.0823652222752571	-0.1754634082317352	-0.0955923572182655	-0.0999525338411331	0.1016553193330764	0.0950468480587005	-0.0359166264533996	-0.0842869281768798	-0.3042118847370147	-0.0490640252828598	-0.0373820960521698	0.1665062308311462	-0.049146682024002	0.06772031635046	0.0744280666112899	-0.1926683485507965	-0.0495814196765422	0.0169352553784847	0.079471543431282	-0.0707963183522224	-0.0486277565360069	0.2195572406053543	-0.0138555821031332	-0.175629049539566	0.0779300779104232	0.1200959533452987	0.261889785528183	0.179168090224266	-0.0364526957273483	0.0365846045315265
78	C:\Users\user\Desktop\Final_output\DATASET\Augmented_faces_blur\Aleksander_Voloshin\Aleksander_Voloshin_Aleksander_Voloshin_aug_2_blurred.jpg	15	-0.0521900579333305	0.0822295472025871	0.0241511166095733	-0.018719132989645	-0.1422310173511505	-0.018548035994172	0.0703648626804351	-0.1459576189517974	0.073462925851345	-0.0465114377439022	0.1996400952339172	-0.0523395501077175	-0.2482466399669647	-0.060977641493082	0.0250984504818916	0.1025634035468101	-0.1217885389924049	-0.0815263986587524	-0.1699561774730682	-0.0804106816649437	-0.0955248400568962	0.1066140085458755	0.0883770883083343	-0.0372250378131866	-0.0922410637140274	-0.301515519618988	-0.0683171823620796	-0.0076584424823522	0.1893953382968902	-0.0632190257310867	0.0522524341940879	0.0506034679710865	-0.1821834146976471	-0.0389363914728164	0.0203965492546558	0.0765396729111671	-0.0724930688738823	-0.0453728958964347	0.2156338989734649	-0.0197541285306215	-0.1930077224969864	0.097995601594448	0.1000799983739852	0.2510197460651397	0.2008597552776336	-0.044622279703617	0.0418118089437484
79	C:\Users\user\Desktop\Final_output\DATASET\Augmented_faces_blur\Aleksander_Voloshin\Aleksander_Voloshin_Aleksander_Voloshin_aug_3_blurred.jpg	15	-0.1246196553111076	0.0340875014662742	0.0170040652155876	-0.0192647259682416	-0.1127040311694145	-0.0697586089372634	0.0989637523889541	-0.1966552883386612	0.0591706931591033	-0.0664051547646522	0.2282586693763733	-0.0242782402783632	-0.2854731976985931	-0.101915456354618	0.0194251015782356	0.0840905979275703	-0.1151730194687843	-0.12261663377285	-0.1837225258350372	-0.0848954319953918	-0.0806087851524353	0.0630851462483406	0.1062642261385917	-0.0462953671813011	-0.1079875603318214	-0.2903695106506347	-0.1104567795991897	-0.0546546764671802	0.1718994230031967	-0.0705764219164848	0.0989691615104675	0.03977932035923	-0.1581683903932571	-0.0369321592152118	0.0067301131784915	0.0507185161113739	-0.1107133030891418	-0.0503806769847869	0.2635219097137451	-0.0170504543930292	-0.1931477338075637	0.0782811418175697	0.0888053700327873	0.2587837874889374	0.2281550168991089	-0.0292345322668552	0.0451238974928855
80	C:\Users\user\Desktop\Final_output\DATASET\Augmented_faces_blur\Aleksander_Voloshin\Aleksander_Voloshin_Aleksander_Voloshin_aug_4_blurred.jpg	15	-0.0606272704899311	0.0951796397566795	0.0140471998602151	-0.0281306207180023	-0.1312868595123291	-0.0013599330559372	0.0862069278955459	-0.1423487812280655	0.0775885283946991	-0.013587144203484	0.1950472444295883	-0.0545812509953975	-0.2725197076797485	-0.0553545802831649	0.011553076095879	0.1041577830910682	-0.1330080479383468	-0.0951043888926506	-0.1787768900394439	-0.0941957905888557	-0.0951053947210311	0.0958139970898628	0.0859876051545143	-0.0376409739255905	-0.0808353349566459	-0.2987397313117981	-0.0379619598388671	-0.0545335561037063	0.1819676011800766	-0.0652938038110733	0.066380001604557	0.0800753682851791	-0.1916855424642563	-0.0484307631850242	0.0083365682512521	0.0637087896466255	-0.0598919801414012	-0.0548853203654289	0.2318066358566284	-0.0230934172868728	-0.1922058761119842	0.0611467286944389	0.1191811114549636	0.2538679242134094	0.1832444369792938	-0.0365030169486999	0.039639763534069
81	C:\Users\user\Desktop\Final_output\DATASET\Augmented_faces_blur\Alek_Wek\Alek_Wek_Alek_Wek_0001_blurred.jpg	16	-0.181518867611885	0.0506207682192325	0.0723772868514061	-0.0080093070864677	-0.0845755040645599	-0.0905927792191505	0.0447041988372802	-0.1448158472776413	0.1502598971128463	-0.0858242139220237	0.2594206035137176	-0.0437883958220481	-0.1741756349802017	-0.1260836571455001	-0.0096707763150334	0.1282385289669037	-0.1184189990162849	-0.1570184528827667	-0.0773021802306175	-0.0670672357082367	0.0038575986400246	0.0332006029784679	0.0442145466804504	-0.0202338248491287	-0.140468880534172	-0.2755947709083557	-0.1309355348348617	-0.1302131712436676	-0.0292055495083332	-0.0135180493816733	0.0086591765284538	0.1083382666110992	-0.2302319705486297	-0.1037664115428924	0.0172545071691274	0.0185386128723621	0.0435844659805297	0.0167961809784173	0.1715468019247055	-0.0023307483643293	-0.1618405729532241	-0.0303956102579832	0.0977044254541397	0.2181845158338546	0.1763474196195602	-0.0194012429565191	-0.0584547743201255
82	C:\Users\user\Desktop\Final_output\DATASET\Augmented_faces_blur\Alek_Wek\Alek_Wek_Alek_Wek_aug_1_blurred.jpg	16	-0.1986975520849228	0.0554336532950401	0.0570087917149066	-0.0107194492593407	-0.0865576714277267	-0.0962941199541091	0.0392417907714843	-0.0969218388199806	0.1597532331943512	-0.0843225941061973	0.249993234872818	-0.0363035313785076	-0.1674367040395736	-0.1343595385551452	0.0108032748103141	0.1277190148830413	-0.1125125363469123	-0.1328069418668747	-0.0663292706012725	-0.1277592629194259	0.0004241373389959	0.0123379342257976	0.0539386011660099	-0.0049677118659019	-0.1440783441066742	-0.2743018865585327	-0.095871664583683	-0.1514684110879898	-0.02608123421669	-0.0295226201415061	0.0248207431286573	0.0937074124813079	-0.2457783818244934	-0.1174712255597114	-0.0106831956654787	0.0293058194220066	0.0380138084292411	0.0379968583583831	0.1739686280488968	0.0154123725369572	-0.1242343634366989	-0.0773618221282959	0.0689598619937896	0.2490224689245224	0.1687045097351074	-0.0199911966919899	-0.0500991940498352
83	C:\Users\user\Desktop\Final_output\DATASET\Augmented_faces_blur\Alek_Wek\Alek_Wek_Alek_Wek_aug_2_blurred.jpg	16	-0.1954073458909988	0.0791416764259338	0.0770129486918449	-0.0208191815763711	-0.1326310485601425	-0.0727915987372398	0.0389530733227729	-0.1165631562471389	0.167308896780014	-0.0664043501019477	0.2493071854114532	-0.027829710394144	-0.2056382149457931	-0.1171764507889747	0.0152408303692936	0.1221191063523292	-0.1174580231308937	-0.1490774452686309	-0.0772591233253479	-0.0831539630889892	-0.0067656338214874	0.0110367536544799	0.0493419803678989	-0.0274976938962936	-0.1118918433785438	-0.2824264466762543	-0.1224016919732093	-0.1480571329593658	-0.001940500922501	-0.0341092757880687	0.0116271525621414	0.0837694853544235	-0.2322189509868621	-0.1399152129888534	-0.0046838358975946	0.0131868403404951	0.0376285016536712	0.0241857357323169	0.1662036180496215	-0.0175212062895298	-0.1686135232448578	-0.0542384088039398	0.0693618580698967	0.2327379435300827	0.2071386873722076	0.0025687851011753	-0.0447848699986934
84	C:\Users\user\Desktop\Final_output\DATASET\Augmented_faces_blur\Alek_Wek\Alek_Wek_Alek_Wek_aug_3_blurred.jpg	16	-0.124776042997837	0.0873312801122665	0.0896635055541992	0.0264952853322029	-0.0337735339999198	-0.0435904674232006	0.042079109698534	-0.1635218113660812	0.1632048487663269	-0.1111012622714042	0.240012839436531	-0.0489714555442333	-0.2098689973354339	-0.0741053745150566	-0.0280933082103729	0.1315071880817413	-0.1344912946224212	-0.1554413437843322	-0.0849072188138961	-0.0628625452518463	0.0040992000140249	0.0279422365128994	0.0575641319155693	-0.0149359479546546	-0.1192708760499954	-0.279030442237854	-0.1329094469547271	-0.1260645538568496	0.0094712721183896	-0.003248696681112	-0.0271451473236084	0.0528384186327457	-0.2304583191871643	-0.084832988679409	0.0075041223317384	-0.0202732980251312	0.055199060589075	-0.0039514270611107	0.1740082502365112	0.0034743249416351	-0.148279070854187	-0.0340279601514339	0.0867202952504158	0.2108909338712692	0.1734248399734497	-0.019954714924097	-0.0648099333047866
85	C:\Users\user\Desktop\Final_output\DATASET\Augmented_faces_blur\Alek_Wek\Alek_Wek_Alek_Wek_aug_4_blurred.jpg	16	-0.1750999521464109	0.06813184451311823	0.07401563320308921	-0.003263163147494151	-0.08438443951308722	-0.075817241333425	0.041244543157517854	-0.1304556634277105	0.1601317189633846	-0.08691310510039323	0.24968346580863	-0.03922327328473325	-0.18927988782525057	-0.11293125525116916	-0.00292999483644965	0.12739595957100386	-0.12072021327912803	-0.1485860459506511	-0.07644944824278349	-0.08521075174212453	0.0004038255428895001	0.0211293818429112	0.051264815032482126	-0.0169087946414947	-0.12892748601734635	-0.2778383865952492	-0.12052958458662028	-0.1389508172869682	-0.01193900313228365	-0.020099660498090026	0.004490481223911024	0.08466339576989408	-0.2346719056367874	-0.11149645969271654	0.0023478994844481245	0.01018949365243315	0.04360645916312925	0.018756837002001647	0.17143182456493375	-0.0002413142938167001	-0.15074188262224195	-0.049005950335413204	0.08068661019206044	0.22770896553993222	0.18140386417508123	-0.014194592367857674	-0.05453719291836017
86	C:\Users\user\Desktop\Final_output\DATASET\Augmented_faces_blur\Alexander_Downer\Alexander_Downer_Alexander_Downer_0001_blurred.jpg	17	-0.0719555392861366	0.075301744043827	0.0776150003075599	0.0412677153944969	-0.0441315658390522	0.0241907779127359	0.0518822073936462	-0.1937018930912017	0.0833751633763313	-0.136279359459877	0.2206168919801712	-0.0713318213820457	-0.2251615822315216	-0.1021140590310096	0.0133451241999864	0.127741128206253	-0.1685157865285873	-0.0947126746177673	-0.1439209580421447	-0.0086802225559949	-0.0584886372089386	-0.0162151791155338	0.0860587805509567	-0.0420732609927654	-0.0728300511837005	-0.3063389658927917	-0.1045518964529037	-0.1108414679765701	0.1474023163318634	-0.0202722735702991	0.0296747907996177	0.0705364197492599	-0.0980021059513092	-0.0665378421545028	-0.0013716490939259	0.0995218902826309	-0.1119716092944145	-0.069103218615055	0.2768132388591766	-0.0458164066076278	-0.2125324308872223	-0.0009975284337997	0.0555794537067413	0.274535059928894	0.2179519832134246	-0.0340795591473579	-0.0169343817979097
87	C:\Users\user\Desktop\Final_output\DATASET\Augmented_faces_blur\Alexander_Downer\Alexander_Downer_Alexander_Downer_aug_1_blurred.jpg	17	-0.0614415071904659	0.078501209616661	0.0916210934519767	0.0363383404910564	-0.0361484959721565	0.0257878005504608	0.0596522390842437	-0.1949694156646728	0.0767809972167015	-0.149193674325943	0.219509482383728	-0.0767141208052635	-0.2245323061943054	-0.0985355824232101	0.031641274690628	0.1311440169811248	-0.1622996032238006	-0.0931719243526458	-0.1619594693183899	-0.0052387323230504	-0.0568045862019062	-0.0048877354711294	0.0965671241283416	-0.0459018163383007	-0.070069745182991	-0.3047724366188049	-0.0986235290765762	-0.1004280224442482	0.1549386531114578	-0.0190785657614469	0.018049880862236	0.0578034669160842	-0.1001200228929519	-0.0570260547101497	0.0046841846778988	0.0847261846065521	-0.098378911614418	-0.0784590914845466	0.2766751945018768	-0.0422667525708675	-0.2163621187210083	0.0083216056227684	0.037506990134716	0.2593063116073608	0.2094121873378753	-0.0490367375314235	-0.0149588100612163
88	C:\Users\user\Desktop\Final_output\DATASET\Augmented_faces_blur\Alexander_Downer\Alexander_Downer_Alexander_Downer_aug_2_blurred.jpg	17	-0.042372990399599	0.0686275959014892	0.0809434130787849	0.0311293900012969	-0.0192857477813959	0.0380809754133224	0.0379208698868751	-0.1668536067008972	0.0847957804799079	-0.1130323335528373	0.1977362632751464	-0.0493836924433708	-0.2333124876022339	-0.0824943110346794	-0.0220005176961421	0.1322781145572662	-0.1701996922492981	-0.0542904809117317	-0.1521780490875244	-0.0038451105356216	-0.035450343042612	0.0155999157577753	0.0613815039396286	-0.0556022375822067	-0.0175186675041914	-0.3209890127182007	-0.1008898094296455	-0.0549526214599609	0.1053948253393173	-0.0193438176065683	0.0416845083236694	0.0444439761340618	-0.1283797919750213	-0.0596872940659523	-0.0122359152883291	0.0834865868091583	-0.1484231054782867	-0.0601706653833389	0.3037028610706329	-0.0159334242343902	-0.1683473140001297	0.0145415365695953	0.0660543516278266	0.2591541707515716	0.192430779337883	-0.0341445617377758	-0.0297003928571939
89	C:\Users\user\Desktop\Final_output\DATASET\Augmented_faces_blur\Alexander_Downer\Alexander_Downer_Alexander_Downer_aug_3_blurred.jpg	17	-0.0614203512668609	-0.0272211395204067	0.0459382981061935	-0.0103300707414746	-0.0635932460427284	-0.0264772567898035	0.0721590816974639	-0.1768980920314788	0.0349580012261867	-0.0840374082326889	0.2266838401556015	-0.1011184081435203	-0.2359954714775085	-0.117381677031517	-0.0023685153573751	0.1364114880561828	-0.1534274965524673	-0.1099203452467918	-0.1473071724176406	-0.0282280221581459	-0.0501168146729469	-0.0447130016982555	0.0410672239959239	-0.0124538876116275	-0.0730481892824173	-0.3113820552825928	-0.1110665649175643	-0.0799763277173042	0.1261039078235626	-0.0028990698046982	0.0155133819207549	0.1411419212818145	-0.1764960885047912	-0.0770173668861389	0.0385192222893238	0.1013606637716293	-0.1112707257270813	-0.0517225787043571	0.2400366067886352	-0.0361882522702217	-0.222429484128952	-0.0085563417524099	0.0798854827880859	0.271021157503128	0.2130638808012008	-0.0215130038559436	-0.0003623645752668
90	C:\Users\user\Desktop\Final_output\DATASET\Augmented_faces_blur\Alexander_Downer\Alexander_Downer_Alexander_Downer_aug_4_blurred.jpg	17	-0.0889657586812973	0.0075932377949357	0.0494233816862106	0.0016614834312349	-0.0365641973912715	-0.0279032364487648	0.0310179721564054	-0.1712629348039627	0.0521324463188648	-0.0983408093452453	0.241707444190979	-0.090453989803791	-0.2613441348075866	-0.1104666069149971	0.0061413925141096	0.1216544359922409	-0.1694231629371643	-0.0917390659451484	-0.1070304065942764	-0.0540698170661926	-0.0144953243434429	-0.0209626760333776	0.0472557209432125	-0.0321724042296409	-0.0939068347215652	-0.3134710192680359	-0.1355282217264175	-0.1154595389962196	0.1067494079470634	-0.0304875317960977	0.0205879360437393	0.1450060456991195	-0.1124007031321525	-0.0542796999216079	0.0192896835505962	0.0931859537959098	-0.0981045886874198	-0.0436933264136314	0.2547615766525268	-0.0622986033558845	-0.1995374411344528	-0.0369732752442359	0.095453105866909	0.2906639575958252	0.2210941910743713	-0.0160525329411029	-0.0257688462734222
91	C:\Users\user\Desktop\Final_output\DATASET\Augmented_faces_blur\Alex_Corretja\Alex_Corretja_Alex_Corretja_0001_blurred.jpg	18	-0.0662386715412139	0.136399433016777	-0.0221987143158912	-0.0849813148379325	-0.1153324991464614	0.0385855697095394	-0.023842729628086	-0.0133685767650604	0.1219038590788841	0.0868114531040191	0.1229073330760002	-0.0406792201101779	-0.2367898970842361	-0.0588370487093925	-0.0313791297376155	0.0981100276112556	-0.2369956225156784	-0.0821671709418296	-0.1400024741888046	-0.0063021634705364	0.0494166016578674	0.0949662923812866	0.0308676473796367	0.0838845670223236	-0.1989110857248306	-0.3096318244934082	-0.055659532546997	-0.1167545914649963	0.1411027163267135	-0.1471879482269287	-0.001916866749525	0.0040723229758441	-0.2358485907316208	-0.0897163748741149	0.0576796494424343	0.0446028113365173	-0.0311582647264003	-0.0865074023604393	0.151789128780365	0.0974815487861633	-0.1891863048076629	0.065677985548973	0.0821662992238998	0.3001951873302459	0.1796314716339111	0.0043758461251854	0.0271796472370624
92	C:\Users\user\Desktop\Final_output\DATASET\Augmented_faces_blur\Alex_Corretja\Alex_Corretja_Alex_Corretja_aug_1_blurred.jpg	18	-0.088410846889019	0.1182571426033973	-0.020884670317173	-0.0833588615059852	-0.1121940687298774	0.0033170634415	-0.0042423838749527	-0.0038813161663711	0.102378137409687	0.0823550671339035	0.1092336475849151	-0.049059011042118	-0.2279988676309585	-0.0985960960388183	-0.0195796638727188	0.0928142145276069	-0.2123786509037017	-0.1073166653513908	-0.1131795793771743	-0.0216661635786294	0.0819779261946678	0.0489360876381397	0.005973158404231	0.1038674563169479	-0.196987584233284	-0.3004131317138672	-0.0273275412619113	-0.103058710694313	0.1153837442398071	-0.160617783665657	0.0056346701458096	-0.0025756352115422	-0.2512876689434051	-0.0887516736984252	0.0307086072862148	0.0745961964130401	-0.0133740473538637	-0.0848975032567977	0.1695299297571182	0.0690061151981353	-0.2109702676534652	0.0642105117440223	0.0709429085254669	0.2731335461139679	0.1829483360052108	0.0019830162636935	0.028626162558794
93	C:\Users\user\Desktop\Final_output\DATASET\Augmented_faces_blur\Alex_Corretja\Alex_Corretja_Alex_Corretja_aug_2_blurred.jpg	18	-0.0927492827177047	0.1524790078401565	0.0151353999972343	-0.0780404806137085	-0.1151707842946052	0.032527033239603	-0.0319556482136249	-0.0265816785395145	0.1306187659502029	0.0695791244506836	0.1379658877849578	-0.0041729020886123	-0.2450257688760757	-0.0536244548857212	-0.0148644866421818	0.0971642658114433	-0.2414007931947708	-0.1049110889434814	-0.1335190236568451	-0.0706694424152374	0.0534442029893398	0.1026889756321907	0.0413895659148693	0.0885273069143295	-0.2115574181079864	-0.3566213846206665	-0.0326649211347103	-0.1098005026578903	0.1312998533248901	-0.1432227790355682	0.0015352750197052	0.0282824244350194	-0.2383064925670623	-0.0785001590847969	0.0474762432277202	0.059788666665554	-0.0667718350887298	-0.0816404148936271	0.1460481584072113	0.0961769893765449	-0.1715498864650726	0.073561705648899	0.0594906955957412	0.3288001418113708	0.2131265252828598	0.0180807001888752	0.0700326561927795
94	C:\Users\user\Desktop\Final_output\DATASET\Augmented_faces_blur\Alex_Corretja\Alex_Corretja_Alex_Corretja_aug_3_blurred.jpg	18	-0.0617297366261482	0.1430377066135406	-0.0138797806575894	-0.0788144320249557	-0.1203211098909378	0.0403356403112411	-0.0325223207473754	-0.0272870529443025	0.1272206306457519	0.0798371881246566	0.1215637847781181	-0.0324950665235519	-0.2371627986431121	-0.0463521182537078	-0.0359012894332408	0.1056533902883529	-0.2427721321582794	-0.0906957760453224	-0.1336607933044433	-0.0136548494920134	0.0383571982383728	0.0904095694422721	0.030592530965805	0.075392447412014	-0.2004039138555526	-0.2988865971565246	-0.0545967072248458	-0.1047332286834716	0.1605338603258133	-0.1481208652257919	0.0062981159426271	0.0072721359319984	-0.2514512836933136	-0.0852424502372741	0.0574973970651626	0.0425767004489898	-0.0201045125722885	-0.0928532779216766	0.1558410823345184	0.1045191958546638	-0.1886588335037231	0.0676644742488861	0.0792549476027488	0.2964277565479278	0.1729912757873535	-0.000250868499279	0.0232169739902019
95	C:\Users\user\Desktop\Final_output\DATASET\Augmented_faces_blur\Alex_Corretja\Alex_Corretja_Alex_Corretja_aug_4_blurred.jpg	18	-0.0581225119531154	0.1510971635580063	-0.0182554274797439	-0.0892583951354026	-0.084550455212593	0.0807329714298248	-0.0094110136851668	-0.0312885902822017	0.1490238755941391	0.0750767141580581	0.1285724639892578	-0.0342250429093837	-0.2486371546983719	-0.0713198035955429	-0.0120875593274831	0.0909098982810974	-0.2437049895524978	-0.1238752007484436	-0.1345637589693069	-0.0257604736834764	0.0443279258906841	0.0792630165815353	0.0247626788914203	0.0862944051623344	-0.2126623094081878	-0.3324569463729858	-0.0407902710139751	-0.1001709476113319	0.1333722472190857	-0.1659626960754394	0.0135238282382488	0.0097664883360266	-0.2327839434146881	-0.0684133172035217	0.0504588484764099	0.0426632091403007	-0.0366004109382629	-0.097455121576786	0.1442689597606659	0.0719239562749862	-0.1944075375795364	0.0869588106870651	0.0727661177515983	0.3112662732601166	0.1895464360713958	-0.0059608197771012	0.0272575952112674
96	C:\Users\user\Desktop\Final_output\DATASET\Augmented_faces_blur\Ali_Abbas\Ali_Abbas_Ali_Abbas_0001_blurred.jpg	19	-0.088915929198265	0.0101944003254175	0.0834802612662315	-0.0264860223978757	-0.1285832822322845	-0.0364161245524883	0.0206590816378593	-0.113631822168827	0.1383795440196991	-0.1641229093074798	0.1917762607336044	-0.071128711104393	-0.1830205768346786	-0.0685195624828338	0.0054135015234351	0.1460467427968979	-0.1121393293142318	-0.2076990753412246	-0.053238958120346	-0.0974280014634132	-0.0092212362214922	0.0191548727452754	0.0343466661870479	0.0061028129421174	-0.1752133667469024	-0.3177859187126159	-0.040659874677658	-0.0536383800208568	-0.0139091098681092	0.0066742431372404	0.0357528291642665	0.1607456058263778	-0.2069280594587326	-0.0465750098228454	0.0789092630147934	0.1672780662775039	-0.0553618296980857	-0.0226521845906972	0.1984781622886657	-0.0167607739567756	-0.2398102581501007	-0.0069268671795725	0.0843619033694267	0.2498506307601928	0.1588376760482788	0.0264627039432525	-0.0366050451993942
97	C:\Users\user\Desktop\Final_output\DATASET\Augmented_faces_blur\Ali_Abbas\Ali_Abbas_Ali_Abbas_aug_1_blurred.jpg	19	-0.0956872180104255	-0.0049936957657337	0.0905394330620765	-0.0333695262670517	-0.1437947303056717	-0.0331595279276371	0.0242431852966547	-0.1078475415706634	0.1425470411777496	-0.1662571728229522	0.1964447200298309	-0.0848038792610168	-0.1895093470811844	-0.06379184871912	0.0033672461286187	0.1491927802562713	-0.1088302731513977	-0.2071145325899124	-0.0438231453299522	-0.0995991602540016	0.0040313424542546	0.0298096034675836	0.0267181303352117	0.0128144212067127	-0.1763179898262024	-0.3126575052738189	-0.0456358976662159	-0.0512534528970718	-0.0035867327824234	0.0011666464852169	0.0259815342724323	0.1748126894235611	-0.2120415866374969	-0.0616376623511314	0.082242228090763	0.1864431649446487	-0.0471778437495231	-0.0377193540334701	0.1936050504446029	-0.0263241324573755	-0.2377557754516601	-0.001657391898334	0.1019329577684402	0.2459354996681213	0.1578196585178375	0.0193946585059165	-0.0463423952460289
98	C:\Users\user\Desktop\Final_output\DATASET\Augmented_faces_blur\Ali_Abbas\Ali_Abbas_Ali_Abbas_aug_2_blurred.jpg	19	-0.0944083631038665	0.0126137221232056	0.0818736404180526	-0.0396199449896812	-0.1299091577529907	-0.0295647177845239	0.018668346107006	-0.1034938618540763	0.1518130302429199	-0.1638922989368438	0.2047039419412613	-0.0748816728591919	-0.178012415766716	-0.0636762678623199	0.0128399841487407	0.1414484083652496	-0.1249565705657005	-0.2071302384138107	-0.0426094643771648	-0.0855901986360549	0.0027729969006031	0.0153622608631849	0.0220636539161205	0.0060954531654715	-0.1922510415315628	-0.317003071308136	-0.0380729399621486	-0.0498499050736427	-0.0069867093116045	-0.000201552407816	0.0226442739367485	0.1654524505138397	-0.1999396830797195	-0.0418111383914947	0.082524873316288	0.177064448595047	-0.0391236133873462	-0.0261442922055721	0.1868084669113159	-0.0273437388241291	-0.2486598938703537	-0.0270084291696548	0.0865796878933906	0.2453347295522689	0.1596112549304962	0.0180603675544261	-0.0433484688401222
99	C:\Users\user\Desktop\Final_output\DATASET\Augmented_faces_blur\Ali_Abbas\Ali_Abbas_Ali_Abbas_aug_3_blurred.jpg	19	-0.0431011132895946	-0.0191491786390543	0.1044836491346359	-0.0229833889752626	-0.106821060180664	-0.0275297723710536	0.0343091152608394	-0.1009153798222541	0.1380709707736969	-0.156989574432373	0.1947902143001556	-0.0867468789219856	-0.2158907800912857	-0.0796029567718505	0.0207398384809494	0.1324691176414489	-0.119503229856491	-0.1866618692874908	-0.0782283693552017	-0.1071371883153915	0.0011809417046606	0.0109936902299523	0.0490339957177639	-0.0096484664827585	-0.1565110981464386	-0.3476744890213012	-0.053416296839714	-0.0600014850497245	0.0129883019253611	0.031562753021717	0.0115897804498672	0.1479726880788803	-0.2309491634368896	-0.0608575046062469	0.0736545249819755	0.1799098551273346	-0.0895237252116203	-0.0259601194411516	0.1593416631221771	-0.0357811897993087	-0.2187680155038833	0.0105969384312629	0.0836524218320846	0.2268088608980178	0.1517395377159118	0.0412831045687198	-0.0301700867712497
100	C:\Users\user\Desktop\Final_output\DATASET\Augmented_faces_blur\Ali_Abbas\Ali_Abbas_Ali_Abbas_aug_4_blurred.jpg	19	-0.06433717161417	0.0256259553134441	0.0690796971321106	-0.024209750816226	-0.1238192319869995	-0.0072953002527356	0.0360143184661865	-0.134026825428009	0.1780738979578018	-0.2118888646364212	0.2145016193389892	-0.0926594138145446	-0.1917546987533569	-0.0758184865117073	0.0241234377026557	0.1467393040657043	-0.0907875150442123	-0.2193005084991455	-0.0971017926931381	-0.0966869369149208	-0.0080693354830145	0.0105811841785907	0.0056336401030421	-0.0040997797623276	-0.1617206633090973	-0.329596996307373	-0.0409006550908088	-0.0299633294343948	0.0246507786214351	-0.0168445315212011	0.0351548679172992	0.1499564200639724	-0.199668139219284	-0.0755421072244644	0.0801973491907119	0.1657635420560836	-0.0605358444154262	-0.0496268905699253	0.2227331101894378	-0.0410744622349739	-0.2154016345739364	0.0173989199101924	0.069125011563301	0.2648518085479736	0.1755285263061523	0.0075581595301628	-0.0464553460478782
101	C:\Users\user\Desktop\Final_output\DATASET\Augmented_faces_blur\Allen_Rock\Allen_Rock_Allen_Rock_0001_blurred.jpg	20	-0.0090064033865928	0.125197485089302	-0.0296118985861539	-0.0671961531043052	-0.0973150059580802	0.0735467076301574	-0.0108058117330074	-0.131876915693283	0.1184147745370864	-0.0784037336707115	0.1720371693372726	-0.0435854457318782	-0.2754529416561126	0.0145360110327601	-0.0737818777561187	0.0747105628252029	-0.1161873042583465	-0.1268326640129089	-0.2208067178726196	-0.1514416337013244	-0.1360077410936355	0.0182803999632596	-0.0006356372032314	-0.0606633499264717	-0.122617170214653	-0.2023797631263733	-0.0628405064344406	-0.0728038325905799	0.0403412505984306	-0.1444525420665741	0.1279036551713943	0.0562937334179878	-0.1768667995929718	-0.0129630230367183	0.0123757813125848	-0.008399698883295	-0.1096908450126648	-0.1055621951818466	0.25070521235466	0.0166124440729618	-0.1475618183612823	0.0660105645656585	0.0668156296014785	0.2913724482059479	0.1914486587047577	-0.0491601042449474	-0.0523294135928154
102	C:\Users\user\Desktop\Final_output\DATASET\Augmented_faces_blur\Allen_Rock\Allen_Rock_Allen_Rock_aug_1_blurred.jpg	20	-0.0085778422653675	0.0895332917571067	-0.0316748358309268	-0.0430432520806789	-0.1151356846094131	0.0493594408035278	-0.0204405430704355	-0.127485990524292	0.1118411123752594	-0.07862488925457	0.1621551364660263	-0.0385447852313518	-0.2653799951076507	0.0338163562119007	-0.025518748909235	0.0802600160241127	-0.1092314422130584	-0.1111190393567085	-0.205028623342514	-0.1762248575687408	-0.1615024805068969	0.015767341479659	0.0235636718571186	-0.0294204093515872	-0.0925112962722778	-0.2158165872097015	-0.043357528746128	-0.0648763999342918	0.0599246546626091	-0.1559850573539734	0.1162348613142967	0.0693031847476959	-0.1824678927659988	-0.022916154935956	0.0338735319674015	-0.0037136115133762	-0.0963386073708534	-0.1130697056651115	0.2887556254863739	0.0102582015097141	-0.1612733155488968	0.0630825757980346	0.0812013372778892	0.2693409323692322	0.1947972029447555	-0.0451714247465133	-0.0619805976748466
103	C:\Users\user\Desktop\Final_output\DATASET\Augmented_faces_blur\Allen_Rock\Allen_Rock_Allen_Rock_aug_2_blurred.jpg	20	-0.0293738115578889	0.1268103420734405	-0.0360922999680042	-0.0702466964721679	-0.1015186756849289	0.0723833888769149	-0.0161883980035781	-0.1371652781963348	0.1146532446146011	-0.083192303776741	0.1787599772214889	-0.0523512847721576	-0.2784391641616821	0.0171238612383604	-0.0762077867984771	0.0904817655682563	-0.1392545402050018	-0.1346018016338348	-0.2312512546777725	-0.165071427822113	-0.1349487751722335	0.0308076553046703	-0.0175106450915336	-0.0536387972533702	-0.1222455501556396	-0.2006039321422577	-0.0478477962315082	-0.0635338053107261	0.0492533259093761	-0.1427901536226272	0.1216787248849868	0.0595769584178924	-0.1666210442781448	-0.0101300552487373	0.0183582063764333	-0.0045790802687406	-0.0959974899888038	-0.1013120040297508	0.247886911034584	0.0153633123263716	-0.1458861976861953	0.066676840186119	0.0745318681001663	0.2979407608509063	0.201453760266304	-0.0426235534250736	-0.0586282089352607
104	C:\Users\user\Desktop\Final_output\DATASET\Augmented_faces_blur\Allen_Rock\Allen_Rock_Allen_Rock_aug_3_blurred.jpg	20	-0.0962859690189361	0.0921676009893417	6.423983722925186e-05	-0.0334225185215473	-0.0683746710419654	0.034889418631792	-0.014320820569992	-0.1586019396781921	0.0797481536865234	-0.1230563521385192	0.168652594089508	-0.0135845076292753	-0.2667446434497833	-0.0015011846553534	-0.0486648604273796	0.0842088907957077	-0.1463931947946548	-0.1702981442213058	-0.2413539439439773	-0.1592578291893005	-0.1203658506274223	0.0319599024951458	-0.0070685059763491	-0.0605014376342296	-0.1316487342119217	-0.2157095968723297	-0.043767899274826	-0.0514267683029174	0.051817387342453	-0.0694781020283699	0.073720172047615	0.0584745220839977	-0.1643273830413818	0.0086857303977012	0.0312516540288925	0.0397380292415618	-0.1024072766304016	-0.0741650015115737	0.2510095834732055	0.0203769672662019	-0.1373033821582794	0.0504529066383838	0.0379765219986438	0.2893205881118774	0.2150284200906753	-0.0379207506775856	-0.0471123754978179
105	C:\Users\user\Desktop\Final_output\DATASET\Augmented_faces_blur\Allen_Rock\Allen_Rock_Allen_Rock_aug_4_blurred.jpg	20	-0.0167104788124561	0.0930370837450027	0.0081135528162121	-0.0682481080293655	-0.1060730963945388	0.038826435804367	-0.006352374330163	-0.1288834661245346	0.1043265089392662	-0.103095956146717	0.1462547332048416	-0.0503722019493579	-0.2352450788021087	0.0223299507051706	-0.0452694408595562	0.0780008137226104	-0.1294328570365905	-0.0795808136463165	-0.1802753508090973	-0.1710293292999267	-0.1053249165415763	0.0417763143777847	0.0108981570228934	-0.0131342522799968	-0.108335867524147	-0.2024962306022644	-0.0893571674823761	-0.0650971233844757	0.0125022791326045	-0.0720889270305633	0.121933214366436	0.090711586177349	-0.1961462050676345	-0.0205430332571268	0.0036650011315941	-0.0274356734007596	-0.1290676891803741	-0.0720534399151802	0.2663636803627014	0.0139184696599841	-0.1458576321601867	0.0858798325061798	0.1088788583874702	0.2689602673053741	0.1506583094596862	-0.0610325299203395	-0.0489822588860988
106	C:\Users\user\Desktop\Final_output\DATASET\Augmented_faces_blur\Ally_Sheedy\Ally_Sheedy_Ally_Sheedy_0001_blurred.jpg	21	-0.1015467420220375	0.1397766023874282	0.0429467856884002	-0.1734476685523986	-0.1437925994396209	-0.0153285823762416	0.0482597649097442	-0.1916330903768539	0.2378590553998947	-0.1042839959263801	0.1993718743324279	-0.0451434552669525	-0.3398442268371582	0.007691035978496	-0.0243153274059295	0.1489042341709137	-0.1873257756233215	-0.1982365846633911	-0.1111477762460708	-0.0316794738173484	-0.0287663284689188	0.0588296204805374	0.0890793278813362	0.0413556061685085	-0.1024691462516784	-0.2930696606636047	-0.1105616018176078	-0.0682608187198638	0.1197816953063011	-0.0222581196576356	0.0073962691240012	0.0951106920838356	-0.2376738041639328	-0.0446266792714595	0.1005120873451232	0.1359531879425048	-0.0955205857753753	-0.1334592401981353	0.2144640833139419	-0.0352997481822967	-0.2147380858659744	-0.0523323379456996	0.0617302805185318	0.1454331874847412	0.1859478205442428	0.0168121643364429	0.0356953702867031
107	C:\Users\user\Desktop\Final_output\DATASET\Augmented_faces_blur\Ally_Sheedy\Ally_Sheedy_Ally_Sheedy_aug_1_blurred.jpg	21	-0.15019091963768	0.0970563814043998	-0.0097801843658089	-0.1847596913576126	-0.1593302488327026	-0.0221755988895893	-0.0032298844307661	-0.1722395271062851	0.1387374997138977	-0.0578530505299568	0.1674367040395736	-0.0789084210991859	-0.3346694707870483	-0.0681709945201873	0.0078483643010258	0.1628094166517257	-0.1925780326128006	-0.2192386537790298	-0.1035693660378456	-0.0749348774552345	-0.0646958872675895	0.0678144246339798	0.0869056731462478	0.0876347944140434	-0.1370668262243271	-0.2835058569908142	-0.0972644686698913	-0.1162779480218887	0.047445110976696	0.0010660086991265	0.0270861834287643	0.0817140638828277	-0.1981680691242218	-0.0090486668050289	0.1175502166152	0.1480725705623626	-0.106511004269123	-0.1447971016168594	0.2124756425619125	-0.036535620689392	-0.2213879525661468	-0.1021882072091102	0.0858889892697334	0.1782131493091583	0.2113977074623108	-0.0063411719165742	0.0406615510582923
108	C:\Users\user\Desktop\Final_output\DATASET\Augmented_faces_blur\Ally_Sheedy\Ally_Sheedy_Ally_Sheedy_aug_2_blurred.jpg	21	-0.1369288563728332	0.1421092301607132	0.0114070884883403	-0.1619746387004852	-0.1460821628570556	-0.0092575587332248	0.0104702692478895	-0.1813105344772339	0.2204147577285766	-0.0903031006455421	0.1886362582445144	-0.0654702931642532	-0.3154996037483215	0.0030072634108364	-0.0306913554668426	0.163117453455925	-0.182937353849411	-0.1946961879730224	-0.1483124196529388	-0.0266356728971004	-0.0283956434577703	0.0589721947908401	0.0836110934615135	0.0617753900587558	-0.0813486650586128	-0.2984491288661957	-0.0946472138166427	-0.0676084756851196	0.0934177190065383	-0.0152682811021804	0.000593532808125	0.0899760872125625	-0.232667863368988	-0.0575419515371322	0.121963694691658	0.1357734501361847	-0.0901723727583885	-0.1285222917795181	0.20193812251091	-0.0455658137798309	-0.2266193330287933	-0.0757587775588035	0.0630020648241043	0.1408268809318542	0.2003809213638305	0.0094156842678785	0.0309667363762855
109	C:\Users\user\Desktop\Final_output\DATASET\Augmented_faces_blur\Ally_Sheedy\Ally_Sheedy_Ally_Sheedy_aug_3_blurred.jpg	21	-0.1428337544202804	0.1153555139899253	0.0075010317377746	-0.1598599106073379	-0.1575576812028885	-0.023162780329585	0.0143448412418365	-0.1530467718839645	0.2156037092208862	-0.0812644511461258	0.1936582028865814	-0.0736959278583526	-0.3190243244171142	-0.0005738828331232	-0.0081838145852088	0.1683904379606247	-0.1796005070209503	-0.1865472495555877	-0.1402453482151031	-0.0390868112444877	-0.0316808670759201	0.0516628064215183	0.0927940607070922	0.0718097388744354	-0.0964730829000473	-0.3015449941158294	-0.0974203571677208	-0.0715784281492233	0.0984183549880981	-0.0247963313013315	0.0120319630950689	0.0958762839436531	-0.2281966060400009	-0.0697082579135894	0.1299190670251846	0.1529925465583801	-0.0870023891329765	-0.1490243971347808	0.2064603120088577	-0.0581612959504127	-0.2317383289337158	-0.0870378836989402	0.0751414224505424	0.1454324126243591	0.188977763056755	0.0096159661188721	0.0330061316490173
110	C:\Users\user\Desktop\Final_output\DATASET\Augmented_faces_blur\Ally_Sheedy\Ally_Sheedy_Ally_Sheedy_aug_4_blurred.jpg	21	-0.1225186586380004	0.1325736045837402	0.0101294890046119	-0.1646579504013061	-0.1432989835739135	-0.007979841902852	0.0178786404430866	-0.1679757982492447	0.2299964427947998	-0.0823384746909141	0.1856979727745056	-0.0658444985747337	-0.321265161037445	0.0138730471953749	-0.0045714350417256	0.1638807654380798	-0.1951620280742645	-0.1856798231601715	-0.1556874066591262	-0.0320681855082511	-0.0492790825664997	0.0602078661322593	0.0998798310756683	0.0587952807545661	-0.097719207406044	-0.304296612739563	-0.0954723879694938	-0.066973865032196	0.1040454357862472	-0.0238734390586614	0.00173747446388	0.0926882848143577	-0.2252206653356552	-0.0640159025788307	0.1404004245996475	0.1345850527286529	-0.0923372358083725	-0.1334055513143539	0.2055109739303589	-0.0476773530244827	-0.222129687666893	-0.0768889412283897	0.0614140219986438	0.133122056722641	0.190702885389328	-0.0002280930057168	0.0379690714180469
111	C:\Users\user\Desktop\Final_output\DATASET\Augmented_faces_blur\Amelie_Mauresmo\Amelie_Mauresmo_Amelie_Mauresmo_0003_blurred.jpg	22	-0.0524384379386901	0.0222916603088378	0.0407211929559707	-0.028009470552206	-0.1369521021842956	0.0063806725665926	0.0891787409782409	-0.0604763925075531	0.152662992477417	-0.0495524145662784	0.233244240283966	-0.0790757834911346	-0.3040168285369873	-0.0887625962495803	-0.036098051816225	0.1308291852474212	-0.1407947838306427	-0.1375410705804824	-0.0653394162654876	-0.0413345843553543	0.0171340629458427	-0.0095045482739806	0.0656225457787513	0.0389955043792724	-0.1729359775781631	-0.3054592609405517	-0.0465528778731823	-0.0449438542127609	0.0730053186416626	-0.1001314371824264	0.0546896532177925	0.068950705230236	-0.2043595314025879	-0.0389036610722541	-0.0045332200825214	0.0296611730009317	-0.0887739211320877	-0.0906048044562339	0.2402926534414291	-0.0132670160382986	-0.1885474622249603	0.0189430899918079	0.070549376308918	0.2271510064601898	0.1198211386799812	-0.0132146338000893	0.0939613506197929
112	C:\Users\user\Desktop\Final_output\DATASET\Augmented_faces_blur\Amelie_Mauresmo\Amelie_Mauresmo_Amelie_Mauresmo_aug_1_blurred.jpg	22	-0.1174264848232269	0.0473431944847106	0.0111694373190402	-0.0377348512411117	-0.140118196606636	-0.0016137519851326	0.0153168030083179	-0.0774032324552536	0.1592751443386078	-0.0179556608200073	0.2056690454483032	-0.0108478339388966	-0.2817986011505127	-0.0682560577988624	-0.0390014871954917	0.1055254191160202	-0.1721762269735336	-0.1533585041761398	-0.045910470187664	-0.0872978568077087	0.0429474338889122	-0.0061130211688578	0.0697384551167488	0.0571274310350418	-0.1780413091182708	-0.3224602341651916	-0.0481111034750938	-0.0654684603214263	0.0666259825229644	-0.110324703156948	0.0968234688043594	0.0469487383961677	-0.2024637460708618	-0.0364154949784278	-0.0143947042524814	0.0468964204192161	-0.0597423054277896	-0.0964567512273788	0.2542076110839844	-0.0351326540112495	-0.2076579332351684	0.0193396061658859	0.0482697486877441	0.280163437128067	0.1415300816297531	-0.0102997301146388	0.0756544843316078
113	C:\Users\user\Desktop\Final_output\DATASET\Augmented_faces_blur\Amelie_Mauresmo\Amelie_Mauresmo_Amelie_Mauresmo_aug_2_blurred.jpg	22	-0.1034122258424758	0.040455799549818	0.0085563864558935	-0.024885082617402	-0.1346740275621414	0.0173359550535678	0.0509671568870544	-0.0801844671368599	0.138817086815834	-0.0451611615717411	0.2557984292507171	-0.0121869714930653	-0.2979670464992523	-0.1123699620366096	-0.0330210775136947	0.1201887726783752	-0.1781648248434066	-0.1391624808311462	-0.0642318502068519	-0.094688631594181	0.0560923591256141	0.028688546270132	0.089920699596405	0.043228805065155	-0.1923508793115615	-0.3386780619621277	-0.0526269450783729	-0.093686357140541	0.0487748458981514	-0.0960634648799896	0.0889336913824081	0.0667349174618721	-0.1907485574483871	-0.0323316007852554	-0.0166587382555007	0.0248678978532552	-0.0807354673743248	-0.0847839564085006	0.2733434438705444	-0.0304716378450393	-0.2084974497556686	0.0205128174275159	0.0784193277359008	0.2784930169582367	0.1440935432910919	-0.0334373153746128	0.0830527991056442
114	C:\Users\user\Desktop\Final_output\DATASET\Augmented_faces_blur\Amelie_Mauresmo\Amelie_Mauresmo_Amelie_Mauresmo_aug_3_blurred.jpg	22	-0.0804052650928497	0.0467594116926193	0.0481832958757877	-0.0481812916696071	-0.1341893225908279	-0.0402051135897636	0.0725851282477378	-0.053472600877285	0.1463562250137329	-0.0145399998873472	0.2015515565872192	-0.0874264687299728	-0.2688387036323547	-0.0997879281640052	-0.025040989741683	0.1280363798141479	-0.1484466642141342	-0.1292677670717239	-0.058239247649908	-0.0359094887971878	0.0137965139001607	-0.0169570688158273	0.0612867288291454	0.0483858808875083	-0.1780250519514084	-0.3185032308101654	-0.049322422593832	-0.071232259273529	0.0292902886867523	-0.0920145660638809	0.0370856784284114	0.1243467479944229	-0.1865397691726684	-0.0727105289697647	0.0168954897671937	0.04888666421175	-0.0700005739927291	-0.0535936839878559	0.2640203535556793	-0.0015892293304204	-0.1892568916082382	-0.0039676954038441	0.060254581272602	0.2928225398063659	0.1235189065337181	-0.0159112811088562	0.0796953290700912
115	C:\Users\user\Desktop\Final_output\DATASET\Augmented_faces_blur\Amelie_Mauresmo\Amelie_Mauresmo_Amelie_Mauresmo_aug_4_blurred.jpg	22	-0.0628355368971824	0.0395757108926773	0.0282593611627817	-0.0214476455003023	-0.1447198390960693	0.038614448159933	0.0513054430484771	-0.0732814669609069	0.1552537232637405	-0.0518773347139358	0.2328416407108307	-0.0721519067883491	-0.2944191694259643	-0.0729899778962135	-0.0453749932348728	0.14664226770401	-0.1380144953727722	-0.1059707328677177	-0.0639721453189849	-0.0752126276493072	0.0242247749119997	0.0231298450380563	0.0521492175757885	0.0354133807122707	-0.1606969833374023	-0.311908483505249	-0.0419554263353347	-0.0364669561386108	0.0939137488603591	-0.1156695038080215	0.0285625476390123	0.0604435205459594	-0.2099553793668747	-0.0410177707672119	-0.0164275392889976	0.0287064164876937	-0.0804951637983322	-0.1031038239598274	0.2115269005298614	-0.0132603105157613	-0.170794203877449	0.0093472627922892	0.0593239776790142	0.2144721299409866	0.123082049190998	-0.009720105677843	0.108609564602375
116	C:\Users\user\Desktop\Final_output\DATASET\Augmented_faces_blur\Amy_Gale\Amy_Gale_Amy_Gale_0001_blurred.jpg	23	-0.1289898753166198	0.0355614982545375	0.2064381837844848	-0.0935250595211982	-0.1370637416839599	-0.015563110820949	-0.0392237938940525	-0.0857439041137695	0.2048534899950027	-0.0905322209000587	0.1845580786466598	-0.003370109014213	-0.170585036277771	0.0063674142584204	-0.0212619639933109	0.1648667603731155	-0.1930308192968368	-0.0626842752099037	-0.0669978410005569	-0.1090514957904815	0.033284056931734	0.0709883421659469	0.0438367240130901	-0.004626234062016	-0.1720425188541412	-0.3850306868553161	-0.0396005250513553	-0.0288237202912569	0.0525767505168914	-0.0129271438345313	-0.0075839478522539	0.0995614603161811	-0.1917323172092437	-0.0017815269529819	0.0332844220101833	0.0852688401937484	-0.1108536049723625	-0.1451891213655471	0.1521552354097366	-0.0214894376695156	-0.2735893726348877	-0.0277348682284355	0.0338925644755363	0.1497022807598114	0.2400060445070266	-0.0400938279926776	0.0408462658524513
117	C:\Users\user\Desktop\Final_output\DATASET\Augmented_faces_blur\Amy_Gale\Amy_Gale_Amy_Gale_aug_1_blurred.jpg	23	-0.1240408271551132	0.0447575226426124	0.2061366289854049	-0.1047490388154983	-0.1494570970535278	-0.0253853350877761	-0.0439631268382072	-0.1113757565617561	0.1892899721860885	-0.1099630966782569	0.1865160465240478	0.0201983470469713	-0.1477771401405334	0.010486289858818	0.0049125831574201	0.1401391327381134	-0.1700916737318039	-0.082849733531475	-0.0838002562522888	-0.0963047742843627	0.020263671875	0.0522892139852047	0.0405852422118186	0.0113284438848495	-0.156690627336502	-0.3566745221614837	-0.0374569743871688	-0.0111665278673172	0.0348923429846763	-0.0188150946050882	0.0263538546860218	0.0723342150449752	-0.2056613266468048	0.0016004424542188	0.0172890853136777	0.0880661606788635	-0.1085144877433776	-0.1321830004453659	0.1701314151287078	-0.003569153137505	-0.3102442622184753	-0.0254679359495639	0.021478246897459	0.1609822958707809	0.2388524711132049	-0.0352310538291931	0.0314468517899513
118	C:\Users\user\Desktop\Final_output\DATASET\Augmented_faces_blur\Amy_Gale\Amy_Gale_Amy_Gale_aug_2_blurred.jpg	23	-0.1251139044761657	0.0563292279839515	0.2090492397546768	-0.087209515273571	-0.1508682072162628	-0.0251982156187295	-0.0304530952125787	-0.1138479560613632	0.2090165764093399	-0.1172777861356735	0.1885284036397934	0.015632789582014	-0.170624703168869	0.0202403366565704	-0.0047873225994408	0.1481436938047409	-0.1695270240306854	-0.0907791703939437	-0.0860757604241371	-0.1093774884939193	0.0258569717407226	0.0681895837187767	0.0398148745298385	0.0187990721315145	-0.171564906835556	-0.3738149106502533	-0.0458715073764324	-0.0181204453110694	0.0228144638240337	-0.0280854329466819	0.0335455015301704	0.0679142922163009	-0.193231925368309	0.0053068045526742	0.0164996571838855	0.0855808705091476	-0.099381685256958	-0.1260692179203033	0.166353166103363	-0.0021444140002131	-0.3196418881416321	-0.0228357352316379	0.03409169241786	0.1713562905788421	0.2308273315429687	-0.0424424260854721	0.0347525477409362
119	C:\Users\user\Desktop\Final_output\DATASET\Augmented_faces_blur\Amy_Gale\Amy_Gale_Amy_Gale_aug_3_blurred.jpg	23	-0.1572994440793991	0.0501281656324863	0.1903751492500305	-0.1051279976963996	-0.1751311123371124	-0.0376419983804225	-0.049563355743885	-0.0558922104537487	0.2086204290390014	-0.0989931523799896	0.1717669665813446	0.0218387432396411	-0.1770404577255249	-0.0255967769771814	0.0122485430911183	0.1388905644416809	-0.1552813053131103	-0.0852133184671402	-0.090387225151062	-0.1069840192794799	0.0407032519578933	0.0662866160273552	0.0487317964434623	-0.0001580454409122	-0.1647616177797317	-0.3807244300842285	-0.0388851836323738	-0.0138689633458852	0.0043272981420159	-0.0290753245353698	0.0347600802779197	0.0844542160630226	-0.1897355914115905	-0.0426680855453014	0.0158956944942474	0.0897116959095001	-0.0954690799117088	-0.1290295124053955	0.1942081004381179	-0.0148806497454643	-0.3058275878429413	-0.0418009422719478	0.0485698319971561	0.1539686620235443	0.2170136868953704	-0.0116952387616038	0.0302623771131038
120	C:\Users\user\Desktop\Final_output\DATASET\Augmented_faces_blur\Amy_Gale\Amy_Gale_Amy_Gale_aug_4_blurred.jpg	23	-0.1351797431707382	0.0281772129237651	0.1858826875686645	-0.0994268357753753	-0.1288484334945678	-0.0126565564423799	-0.0197616815567016	-0.1023836955428123	0.2155812978744506	-0.1184222176671028	0.1995672583580017	0.0230628885328769	-0.1807194948196411	0.0247121658176183	0.0105588436126708	0.1577555835247039	-0.179959088563919	-0.0826397240161895	-0.0993799865245819	-0.0812931135296821	0.0132204815745353	0.0603743381798267	0.0400656946003437	0.0260500814765691	-0.1669147312641143	-0.3991722464561462	-0.0486631691455841	-0.0294752791523933	0.0125002274289727	0.0065695852972567	0.024733830243349	0.0703941583633422	-0.1807999908924102	-0.0024892762303352	0.0409556329250335	0.0882534235715866	-0.1141796186566352	-0.1451210975646972	0.1926149278879165	-0.0067450334317982	-0.3213630616664886	-0.0288138650357723	0.0431218519806861	0.1747064292430877	0.2238362729549408	-0.043832816183567	0.0402988567948341
121	C:\Users\user\Desktop\Final_output\DATASET\Augmented_faces_blur\Amy_Yasbeck\Amy_Yasbeck_Amy_Yasbeck_0001_blurred.jpg	24	-0.1193945854902267	0.0393740758299827	0.1834903359413147	-0.0409283451735973	-0.0741656720638275	-0.089454747736454	-0.0897379964590072	-0.1587419658899307	0.1638179123401641	-0.200876384973526	0.0746277719736099	-0.1436937302350998	-0.2787494659423828	0.0138398399576544	-0.0630041435360908	0.1758478283882141	-0.1382239907979965	-0.2283876836299896	-0.1215471625328064	-0.0546449311077594	0.0406867712736129	0.131477490067482	-0.0400114059448242	0.063841737806797	-0.0798866972327232	-0.3372247815132141	-0.0743942633271217	-0.0335152857005596	-0.0620631165802478	-0.0601341389119625	0.0248454250395298	0.0398445092141628	-0.2319564521312713	-0.0192815382033586	0.0359591357409954	0.1750310808420181	-0.0662074908614158	-0.0736870020627975	0.0883935391902923	-0.0503429248929023	-0.303779661655426	-0.0369487963616848	0.122188501060009	0.2118894159793853	0.2179885506629943	0.0003406564355827	-0.082910344004631
122	C:\Users\user\Desktop\Final_output\DATASET\Augmented_faces_blur\Amy_Yasbeck\Amy_Yasbeck_Amy_Yasbeck_aug_1_blurred.jpg	24	-0.1008807718753814	0.0514096543192863	0.1760339438915252	-0.0426599010825157	-0.0854894742369651	-0.0866299718618393	-0.0976975113153457	-0.1338444650173187	0.170368418097496	-0.2079533338546753	0.0880055129528045	-0.1629010289907455	-0.2920909821987152	0.0281675700098276	-0.0627084076404571	0.1994106471538543	-0.1629863679409027	-0.2281576544046402	-0.1269131004810333	-0.0689622536301612	0.0434754639863967	0.1175342351198196	-0.0526742339134216	0.0626545473933219	-0.0919261053204536	-0.3545241057872772	-0.0548930242657661	-0.0236605331301689	-0.0410575531423091	-0.0757387205958366	0.0147558785974979	0.0392083376646041	-0.2426783740520477	-0.0209573376923799	0.0543888956308364	0.1742390394210815	-0.0503713488578796	-0.0737654641270637	0.0854213535785675	-0.0457356870174407	-0.2932576835155487	-0.0434818603098392	0.1239459514617919	0.2102643251419067	0.2036836296319961	0.0090233022347092	-0.0719558447599411
123	C:\Users\user\Desktop\Final_output\DATASET\Augmented_faces_blur\Amy_Yasbeck\Amy_Yasbeck_Amy_Yasbeck_aug_2_blurred.jpg	24	-0.1301381886005401	0.0390684530138969	0.1867230981588363	-0.0333760678768157	-0.0443641394376754	-0.1096526756882667	-0.0632363483309745	-0.135416030883789	0.1602819114923477	-0.1820167601108551	0.0885029658675193	-0.1354199796915054	-0.2712366878986358	-0.0211082324385643	-0.045849572867155	0.1736949533224105	-0.1253456622362136	-0.2154131829738617	-0.121329441666603	-0.0567555800080299	0.0554352663457393	0.0932144224643707	-0.0243884623050689	0.0402422174811363	-0.082999438047409	-0.3515245616436004	-0.0715095102787017	-0.0491216406226158	-0.0885676071047782	-0.0539150536060333	0.024871215224266	0.0453855879604816	-0.2326322346925735	-0.0308265648782253	0.017359659075737	0.1472571939229965	-0.0643467903137207	-0.044193334877491	0.1105666309595108	-0.0595455691218376	-0.3033427894115448	-0.0398553423583507	0.0992848649621009	0.1827339828014373	0.2177297472953796	0.0027700774371623	-0.0691598579287529
124	C:\Users\user\Desktop\Final_output\DATASET\Augmented_faces_blur\Amy_Yasbeck\Amy_Yasbeck_Amy_Yasbeck_aug_3_blurred.jpg	24	-0.1437279731035232	0.0457164980471134	0.1600308269262313	-0.0294961985200643	-0.0733801424503326	-0.0864013507962226	-0.0585869848728179	-0.1477908045053482	0.1425688713788986	-0.1946243941783905	0.0970308557152748	-0.1610901057720184	-0.3112506568431854	0.0093891751021146	-0.0426695831120014	0.1718104630708694	-0.1667245030403137	-0.2145283967256546	-0.1175595223903656	-0.0685482695698738	0.0696932598948478	0.0935065224766731	-0.0443227142095565	0.0730620250105857	-0.0956985056400299	-0.3708387613296509	-0.0671525001525878	-0.0365649536252021	-0.097140371799469	-0.0679609552025795	0.0474528595805168	0.0567642599344253	-0.2208098620176315	-0.0195199586451053	0.0261274129152297	0.1754586398601532	-0.0549687035381794	-0.0750587359070777	0.0932492911815643	-0.0669885128736496	-0.3041108846664428	-0.043488260358572	0.1435996890068054	0.2116963118314743	0.1741432249546051	-0.0193411409854888	-0.0882854759693145
125	C:\Users\user\Desktop\Final_output\DATASET\Augmented_faces_blur\Amy_Yasbeck\Amy_Yasbeck_Amy_Yasbeck_aug_4_blurred.jpg	24	-0.1271304041147232	0.0308025032281875	0.1781379431486129	-0.0220241118222475	-0.0510682612657547	-0.0458269007503986	-0.0423424467444419	-0.1446459591388702	0.1633687317371368	-0.1863844245672226	0.1081846356391906	-0.1466643363237381	-0.3031238317489624	0.0196884479373693	-0.0352245792746543	0.1775682419538498	-0.1657672375440597	-0.2052193880081176	-0.131685733795166	-0.0564683750271797	0.0587480403482914	0.0971687510609626	-0.0085413865745067	0.0387625731527805	-0.0961847603321075	-0.3676528930664062	-0.0636869668960571	-0.0346660278737545	-0.0699752643704414	-0.0657928586006164	0.025433249771595	0.0385628938674926	-0.230310708284378	0.0201645828783512	-0.0036840802058577	0.1754555702209472	-0.0871365591883659	-0.0701374560594558	0.1026750430464744	-0.0673900544643402	-0.3184556365013122	-0.0206686444580554	0.1050403863191604	0.1870577186346054	0.1932892948389053	-0.01834555901587	-0.0976328924298286
126	C:\Users\user\Desktop\Final_output\DATASET\Augmented_faces_blur\Ana_Guevara\Ana_Guevara_Ana_Guevara_0001_blurred.jpg	25	-0.1538515090942382	0.0913682878017425	-0.0041997972875833	0.0126646496355533	-0.1279224157333374	0.0127193387597799	-0.0403688997030258	-0.0680083632469177	0.2027929574251175	-0.0884345546364784	0.1969677954912185	-0.0896040946245193	-0.2744431793689728	-0.0306386165320873	-0.0736993551254272	0.1130363568663597	-0.1227235272526741	-0.1226477324962616	-0.0059389723464846	-0.123192973434925	0.0364340841770172	0.00434295181185	-0.0065307565964758	0.0950418710708618	-0.1411206573247909	-0.3419841825962066	-0.0446296744048595	-0.1381282955408096	0.0524642542004585	-0.1762736588716507	-0.0555525049567222	0.1494185030460357	-0.1249332278966903	-0.0717933624982833	0.06419088691473	0.1423799991607666	0.0355194956064224	-0.0009530037641525	0.2699343562126159	-0.0025241468101739	-0.1581799834966659	-0.0314814820885658	0.0970498695969581	0.2679100930690765	0.1743365377187729	0.026658171787858	-0.0167227517813444
127	C:\Users\user\Desktop\Final_output\DATASET\Augmented_faces_blur\Ana_Guevara\Ana_Guevara_Ana_Guevara_aug_1_blurred.jpg	25	-0.130041167140007	0.059613287448883	0.0373940244317054	0.0363501869142055	-0.1328587234020233	0.0029371464625	-0.0391544178128242	-0.0619580186903476	0.1901224553585052	-0.081311322748661	0.2236856967210769	-0.0922756269574165	-0.2671300768852234	-0.0071334023959934	-0.0850459560751915	0.1354345679283142	-0.1515793800354004	-0.1398057043552398	-0.0488752275705337	-0.1198145374655723	0.0431106984615325	0.0015629853587597	-0.0021050728391855	0.0632543712854385	-0.1480132341384887	-0.3535803854465484	-0.0269917603582143	-0.1490686535835266	0.1065352410078048	-0.1327080428600311	-0.0854568853974342	0.1309846937656402	-0.1617588698863983	-0.0821508020162582	0.0769586265087127	0.094676673412323	0.0055997725576162	-0.0321883037686347	0.2894572019577026	-0.0279517173767089	-0.2002986073493957	-0.0315067023038864	0.0741901472210884	0.2299362570047378	0.1670065075159073	0.041196770966053	-0.0063228867948055
128	C:\Users\user\Desktop\Final_output\DATASET\Augmented_faces_blur\Ana_Guevara\Ana_Guevara_Ana_Guevara_aug_2_blurred.jpg	25	-0.1010472998023033	0.0940723866224289	-0.0125678665935993	-0.0005527155008167	-0.1270120739936828	0.0528410524129867	-0.0458327829837799	-0.1287392526865005	0.208596259355545	-0.0948352217674255	0.2186027020215988	-0.1151462793350219	-0.2836920022964477	0.0413233935832977	-0.1059083566069603	0.1412734985351562	-0.1303115934133529	-0.1305116266012191	-0.0515432246029377	-0.0856389924883842	-0.0026583285070955	0.0015771144535392	0.0069123916327953	0.0860245302319526	-0.0684134364128112	-0.338031530380249	-0.0477831959724426	-0.09394471347332	0.1130921244621276	-0.1716645359992981	-0.0669532567262649	0.10529275983572	-0.1603958010673523	-0.0460574887692928	0.0501571185886859	0.0763668492436409	0.0297241583466529	-0.0670181065797805	0.3109357059001922	-0.0089580556377768	-0.1818837225437164	0.0047208843752741	0.1039190292358398	0.2458642721176147	0.1648559421300888	0.0168118607252836	-0.035356193780899
129	C:\Users\user\Desktop\Final_output\DATASET\Augmented_faces_blur\Ana_Guevara\Ana_Guevara_Ana_Guevara_aug_3_blurred.jpg	25	-0.1513002812862396	0.0904389321804046	0.0382245667278766	0.0274018999189138	-0.1414680033922195	0.0244410224258899	-0.0497205629944801	-0.0564314648509025	0.1678815633058548	-0.0672134757041931	0.2054026871919632	-0.0808429270982742	-0.2828107476234436	-0.0435017086565494	-0.0520999394357204	0.1451526582241058	-0.1296590268611908	-0.138229414820671	-0.0428717285394668	-0.1375535279512405	0.0293824113905429	0.0101911928504705	-0.0044295415282249	0.0583314001560211	-0.1412877589464187	-0.3525392711162567	-0.0261162631213665	-0.1371731162071228	0.0747523978352546	-0.1896247565746307	-0.0565981455147266	0.1104322224855423	-0.1495938897132873	-0.0569586902856826	0.0486524663865566	0.1138317734003067	0.0207130517810583	-0.0197866279631853	0.2835797667503357	-0.0119640426710248	-0.195937380194664	-0.024583414196968	0.0788672268390655	0.2447080314159393	0.1973915249109268	0.0292810630053281	0.010484549216926
130	C:\Users\user\Desktop\Final_output\DATASET\Augmented_faces_blur\Ana_Guevara\Ana_Guevara_Ana_Guevara_aug_4_blurred.jpg	25	-0.1426102072000503	0.076094202697277	0.0059672831557691	0.0229368600994348	-0.1198220327496528	0.0301191881299018	-0.0296844206750392	-0.1104656681418418	0.1719664186239242	-0.071845531463623	0.1874210238456726	-0.1266111731529235	-0.2824972867965698	-0.0083001237362623	-0.1052605211734771	0.1381767094135284	-0.1023783907294273	-0.1348968595266342	-0.0400502011179924	-0.1120228841900825	-0.0032605880405753	0.0230234265327453	0.0030165868811309	0.0840158239006996	-0.1042774319648742	-0.3326167464256286	-0.0471788495779037	-0.1283562183380127	0.0649230331182479	-0.1814445853233337	-0.0433604642748832	0.1433942764997482	-0.1650859713554382	-0.0566645860671997	0.0585186928510665	0.1079601123929023	0.0276797506958246	-0.047279380261898	0.2930630147457123	0.0056319758296012	-0.1636857241392135	-0.012140929698944	0.1303472369909286	0.2481743246316909	0.1724845916032791	0.0199693813920021	-0.0378575585782527
131	C:\Users\user\Desktop\Final_output\DATASET\Augmented_faces_blur\Andrea_De_Cruz\Andrea_De_Cruz_Andrea_De_Cruz_0001_blurred.jpg	26	-0.0630993470549583	0.1281396299600601	0.0502867773175239	-0.0169696025550365	-0.0312246084213256	-0.0219839643687009	-0.0412956401705741	-0.103931114077568	0.174758642911911	-0.0659251511096954	0.2269544303417205	-0.0154695510864257	-0.2006399631500244	-0.1290551275014877	0.0126074496656656	0.1089428439736366	-0.2044014781713485	-0.1917810440063476	-0.004373506642878	0.0289359614253044	0.0358306355774402	-0.0686189010739326	0.0673165842890739	0.0443660989403724	-0.1028680428862571	-0.4242731630802154	-0.0903031155467033	-0.0711439475417137	0.0180160850286483	-0.0338067896664142	-0.0034669646993279	0.0432613752782344	-0.2212876826524734	-0.071791686117649	0.037563033401966	0.0805259644985199	-0.0070005655288696	0.0253651291131973	0.2350248843431472	-0.0022337650880217	-0.2115952521562576	0.0349856503307819	0.0529585741460323	0.2812171876430511	0.0997186005115509	0.057464487850666	0.0408493876457214
132	C:\Users\user\Desktop\Final_output\DATASET\Augmented_faces_blur\Andrea_De_Cruz\Andrea_De_Cruz_Andrea_De_Cruz_aug_1_blurred.jpg	26	-0.1284599900245666	0.1278963685035705	0.0697190016508102	-0.002984618069604	-0.0625198930501937	-0.0615277960896492	-0.0412240177392959	-0.1254842430353164	0.1420367211103439	-0.0093523897230625	0.2296447604894638	-0.0035426244139671	-0.1214514970779419	-0.1396127939224243	-0.0009215241298079	0.0632885098457336	-0.132171630859375	-0.1437137722969055	0.0320891141891479	-0.0611484535038471	0.0309463515877723	-0.0602368861436843	0.1065911725163459	0.0773896500468254	-0.1490197777748108	-0.3434771299362182	-0.0903200954198837	-0.092415452003479	0.0541397742927074	-0.051257885992527	0.0192789081484079	0.0636960044503212	-0.1882524043321609	-0.078560784459114	0.0082623725757002	0.0704023241996765	-0.0555935278534889	0.0321149975061416	0.234659343957901	-0.0022766487672924	-0.1448658406734466	-0.0068924101069569	0.024050498381257	0.310462087392807	0.1390735954046249	0.0236743036657571	0.0439432933926582
133	C:\Users\user\Desktop\Final_output\DATASET\Augmented_faces_blur\Andrea_De_Cruz\Andrea_De_Cruz_Andrea_De_Cruz_aug_2_blurred.jpg	26	-0.0674948617815971	0.1255928575992584	0.0685105249285698	-0.022731889039278	-0.0465525165200233	-0.0487649887800216	-0.0299262925982475	-0.0932012200355529	0.1792231351137161	-0.0736835896968841	0.2538649141788482	-0.0360364951193332	-0.1931145638227462	-0.0959762930870056	-0.0089211929589509	0.0658603906631469	-0.1696166098117828	-0.1913770139217376	-0.0248324014246463	0.0230328440666198	0.0685793906450271	-0.0530827417969703	0.0508279092609882	0.0396614149212837	-0.0964236482977867	-0.4135983288288116	-0.089589424431324	-0.043123934417963	0.0344843342900276	-0.0648419559001922	0.0116335386410355	0.032357633113861	-0.2098692506551742	-0.0914461240172386	0.0143012329936027	0.0926897078752517	-0.0360192544758319	0.0012849085032939	0.2340840995311737	0.0009927861392498	-0.2205636203289032	0.0552925392985343	0.0218609105795621	0.3110775649547577	0.1021205782890319	0.0535524822771549	0.0248587522655725
134	C:\Users\user\Desktop\Final_output\DATASET\Augmented_faces_blur\Andrea_De_Cruz\Andrea_De_Cruz_Andrea_De_Cruz_aug_3_blurred.jpg	26	-0.1031157299876213	0.1106786429882049	0.0351449586451053	-0.012577231042087	-0.0401606000959873	-0.0606696940958499	-0.0338159315288066	-0.1114218011498451	0.157862439751625	-0.057777002453804	0.2191288322210312	-0.0074313879013061	-0.1689017862081527	-0.1433512568473816	0.0098126120865345	0.049872163683176	-0.1530344039201736	-0.2176615446805954	-0.0159994941204786	0.0120920548215508	0.0688507109880447	-0.0648858547210693	0.0483093224465847	0.0550762340426445	-0.137750506401062	-0.4244100451469421	-0.0954053550958633	-0.0975761488080024	-0.0074238125234842	-0.0409254543483257	0.0258496217429637	0.0730031207203865	-0.1863673478364944	-0.0891232565045356	0.0204989723861217	0.0876969322562217	-0.0298777092248201	0.0421302132308483	0.2644302248954773	0.0148790637031197	-0.2191734760999679	0.0376298613846302	0.0397877246141433	0.3162401020526886	0.1355650126934051	0.0370050705969333	0.0481999069452285
135	C:\Users\user\Desktop\Final_output\DATASET\Augmented_faces_blur\Andrea_De_Cruz\Andrea_De_Cruz_Andrea_De_Cruz_aug_4_blurred.jpg	26	-0.075962409377098	0.1001125127077102	0.09292022138834	-0.0292354132980108	-0.0412048585712909	-0.0318048819899559	-0.047138076275587	-0.0758088529109954	0.1932764798402786	-0.0733451545238494	0.2663184404373169	-0.030827347189188	-0.1716122329235077	-0.1191231086850166	-0.0231162123382091	0.0852945670485496	-0.1340876221656799	-0.2055897563695907	-0.0014502815902233	-0.005825228523463	0.0379662588238716	-0.0718807131052017	0.0544876605272293	0.0283160898834466	-0.1418739706277847	-0.4297477602958679	-0.0922445133328437	-0.1422635912895202	0.0038081146776676	-0.0563327819108963	-0.0060777459293603	0.0044319531880319	-0.2074891477823257	-0.0811881273984909	-0.0144418710842728	0.0530144497752189	-0.0096367467194795	0.0424677468836307	0.2589273154735565	0.0089565552771091	-0.2059303671121597	0.0223970245569944	0.0293269716203212	0.2810758948326111	0.119742177426815	0.0553683601319789	0.065771535038948
136	C:\Users\user\Desktop\Final_output\DATASET\Augmented_faces_blur\Andrea_Yates\Andrea_Yates_Andrea_Yates_0001_blurred.jpg	27	-0.0596633031964302	0.1147501915693283	0.083294928073883	-0.1159157007932663	-0.0981580689549446	0.0536926314234733	0.0118106044828891	-0.0833435356616973	0.2445503175258636	-0.1657083183526992	0.2064690440893173	0.0417510047554969	-0.2589852809906006	0.0232216231524944	0.0435144864022731	0.1573365628719329	-0.155436709523201	-0.1687805354595184	-0.1274482756853103	-0.0050593381747603	0.0102392276749014	0.0483770743012428	0.0749031379818916	-0.0496095716953277	-0.1412083506584167	-0.3486884534358978	-0.0656812936067581	-0.0210239924490451	0.0335489623248577	0.0091581344604492	0.0076119368895888	0.0254468191415071	-0.1645227968692779	0.0221872385591268	0.1040496081113815	0.1419532299041748	-0.1025344878435134	-0.0841340273618698	0.226387083530426	0.0249488614499568	-0.2626250088214874	-0.0374493673443794	0.0954520478844642	0.124210238456726	0.177785113453865	-0.0354466587305069	0.0579846166074276
137	C:\Users\user\Desktop\Final_output\DATASET\Augmented_faces_blur\Andrea_Yates\Andrea_Yates_Andrea_Yates_aug_1_blurred.jpg	27	-0.0802123099565506	0.1094300150871276	0.0967784970998764	-0.1044474691152572	-0.0977583527565002	0.0498409457504749	0.0239150449633598	-0.06099758669734	0.2467377334833145	-0.1741219013929367	0.192236915230751	0.0567856170237064	-0.2545244395732879	0.0406182557344436	0.0506829693913459	0.1666054427623748	-0.1533074080944061	-0.1743010729551315	-0.1190787702798843	-0.03218824416399	0.0139200985431671	0.0641587302088737	0.0767387822270393	-0.0362306423485279	-0.1689930856227874	-0.3366931974887848	-0.0848426222801208	-0.0317168422043323	0.020145546644926	0.0044632838107645	0.0191639401018619	0.0430619530379772	-0.1343806385993957	0.0347237475216388	0.1020964086055755	0.1328313797712326	-0.1017201021313667	-0.0781615823507309	0.2367225587368011	0.0428741984069347	-0.2706695199012756	-0.046645849943161	0.1257833689451217	0.1522148847579956	0.1794645637273788	-0.0543767660856246	0.058004230260849
138	C:\Users\user\Desktop\Final_output\DATASET\Augmented_faces_blur\Andrea_Yates\Andrea_Yates_Andrea_Yates_aug_2_blurred.jpg	27	-0.091437242925167	0.0575203821063041	0.0224060993641614	-0.1766635328531265	-0.0998864844441413	0.0045236214064061	-0.0246070194989442	-0.0569448545575141	0.2409830540418625	-0.14899343252182	0.1605294346809387	0.0236606076359748	-0.2244907766580581	-0.0266922768205404	-0.0081478888168931	0.1726348996162414	-0.1870335936546325	-0.1978712826967239	-0.1185073405504226	-0.036575473845005	0.0102407075464725	0.0242232009768486	0.0471085757017135	-0.0113970898091793	-0.1189193278551101	-0.3632345497608185	-0.0868586897850036	-0.0577402636408805	0.0076765026897192	0.0232072081416845	0.0621603205800056	0.0484543778002262	-0.182340919971466	0.0110285868868231	0.0990838333964347	0.1333309412002563	-0.0999326556921005	-0.0774142667651176	0.2491351962089538	0.0322590395808219	-0.2422514110803604	-0.0202471576631069	0.0876925289630889	0.1786399483680725	0.1767269223928451	-0.0243291575461626	0.0305400174111127
139	C:\Users\user\Desktop\Final_output\DATASET\Augmented_faces_blur\Andrea_Yates\Andrea_Yates_Andrea_Yates_aug_3_blurred.jpg	27	-0.0594431087374687	0.1108290404081344	0.0718494281172752	-0.1271574348211288	-0.1030906587839126	0.0542572699487209	0.0012339763343334	-0.0792648717761039	0.2741166949272156	-0.1673395931720733	0.207026720046997	0.0211777612566947	-0.2695424258708954	0.0182772912085056	0.0276637282222509	0.1595834344625473	-0.1503665596246719	-0.183900237083435	-0.1180602759122848	0.0102347070351243	0.0257553942501544	0.0277408678084611	0.0653926432132721	-0.038084365427494	-0.1441690772771835	-0.3730902075767517	-0.0719622001051902	-0.0342278257012367	0.0207096487283706	-0.0031027058139443	0.0102667398750782	0.0276530291885137	-0.1604011803865432	0.0150276329368352	0.0892566069960594	0.1403825730085373	-0.1050714775919914	-0.0926955789327621	0.235662430524826	0.0247200168669223	-0.2809030711650848	-0.0343366563320159	0.0862298682332038	0.1281074583530426	0.1748508214950561	-0.0221537612378597	0.0588370934128761
140	C:\Users\user\Desktop\Final_output\DATASET\Augmented_faces_blur\Andrea_Yates\Andrea_Yates_Andrea_Yates_aug_4_blurred.jpg	27	-0.0644808635115623	0.108462169766426	0.0878125801682472	-0.1086871698498725	-0.1034636199474334	0.0468280389904975	0.0073067191988229	-0.0843308046460151	0.2379585653543472	-0.1746698021888733	0.2073922753334045	0.0370311737060546	-0.2633405029773712	0.0262998733669519	0.0477163083851337	0.1662219166755676	-0.1570792496204376	-0.1577732563018798	-0.1280071884393692	-0.0120149869471788	0.0141443544998765	0.0518188551068306	0.0770128145813942	-0.0498215146362781	-0.1333093494176864	-0.3454502820968628	-0.0679718852043151	-0.0148417660966515	0.0305253770202398	0.0052278917282819	0.0065599861554801	0.0259180292487144	-0.1578756868839264	0.0233480781316757	0.0969947874546051	0.1417913734912872	-0.1021293327212333	-0.0819677785038948	0.2266712933778762	0.0321251526474952	-0.2652029991149902	-0.0379607453942298	0.0953612104058265	0.1260553151369094	0.1749692410230636	-0.0458188764750957	0.0647350400686264
141	C:\Users\user\Desktop\Final_output\DATASET\Augmented_faces_blur\Andrei_Mikhnevich\Andrei_Mikhnevich_Andrei_Mikhnevich_0001_blurred.jpg	28	-0.10789056122303	0.0920680165290832	0.0380585379898548	-0.1099933460354805	-0.0734785944223404	-0.0364088229835033	0.0694896504282951	-0.0610474981367588	0.1323212087154388	-0.1178021654486656	0.269903302192688	0.0040046423673629	-0.2776991426944732	-0.1397065371274948	0.100150778889656	0.1014853119850158	-0.1234730780124664	-0.1520238667726516	-0.1339304745197296	-0.0545685291290283	0.0798776522278785	0.044904563575983	-0.0599895864725112	0.0527412518858909	-0.112680435180664	-0.3570067584514618	-0.0165908280760049	-0.0569990053772926	0.0741293355822563	-0.1273213177919387	-0.0335867255926132	0.0883168801665306	-0.1846378147602081	-0.1217052489519119	0.0348498523235321	0.0729481726884841	-0.0911204293370246	-0.0645401775836944	0.2085698395967483	0.016061533242464	-0.2261693030595779	-0.0075599187985062	0.0399715825915336	0.2694815397262573	0.1937950551509857	-0.0189579706639051	0.0403879024088382
142	C:\Users\user\Desktop\Final_output\DATASET\Augmented_faces_blur\Andrei_Mikhnevich\Andrei_Mikhnevich_Andrei_Mikhnevich_aug_1_blurred.jpg	28	-0.0558908432722091	0.1032221168279647	0.0527259968221187	-0.0912665426731109	-0.077141173183918	0.0079116597771644	0.017134852707386	-0.0809170231223106	0.1388753801584243	-0.1381674110889434	0.2773718535900116	-0.0004903990775346	-0.211667776107788	-0.054457601159811	0.0291898883879184	0.1240528374910354	-0.1848962306976318	-0.122729405760765	-0.1261243373155594	-0.0659029781818389	0.0377136096358299	0.0535949356853961	-0.0405492410063743	-0.0128465332090854	-0.0953960567712783	-0.3326525092124939	0.0010409038513898	-0.07512928545475	0.1212687864899635	-0.0809331834316253	-0.0345294661819934	0.0670077130198478	-0.1747567653656005	-0.0693135112524032	0.059424091130495	0.0262762028723955	-0.0882247164845466	-0.0391936749219894	0.2371247410774231	0.005963728763163	-0.2189361304044723	0.0508915446698665	0.0530981868505477	0.250641793012619	0.1612547487020492	0.0010081932414323	0.0128509048372507
143	C:\Users\user\Desktop\Final_output\DATASET\Augmented_faces_blur\Andrei_Mikhnevich\Andrei_Mikhnevich_Andrei_Mikhnevich_aug_2_blurred.jpg	28	-0.1064286902546882	0.0677339360117912	0.0156303197145462	-0.0802717059850692	-0.0961401537060737	-0.071596547961235	0.0685939267277717	-0.0419345460832119	0.1092300564050674	-0.0617058724164962	0.2420597970485687	0.0057527450844645	-0.3006864786148071	-0.144915297627449	0.0853934213519096	0.1178822070360183	-0.1257722079753875	-0.1174863278865814	-0.1502289474010467	-0.0910950824618339	0.0720231533050537	0.0287526417523622	-0.0412417203187942	0.0357051789760589	-0.0997555032372474	-0.3649500608444214	-0.0285608507692813	-0.0678107514977455	0.0843640863895416	-0.143959641456604	-0.0131581733003258	0.0886483266949653	-0.1951577812433242	-0.13668854534626	0.0304748713970184	0.0728470683097839	-0.0997505411505699	-0.0555887408554554	0.1887335181236267	0.0123885301873087	-0.2023544907569885	-0.0059205424040555	0.0513402894139289	0.2536170482635498	0.1884705722332	-0.0202110726386308	0.0646488890051841
144	C:\Users\user\Desktop\Final_output\DATASET\Augmented_faces_blur\Andrei_Mikhnevich\Andrei_Mikhnevich_Andrei_Mikhnevich_aug_3_blurred.jpg	28	-0.08779884874820702	0.08471938781440252	0.028647099155932623	-0.090691864490509	-0.0877448823302984	-0.03814845252782105	0.05437873303890225	-0.05743936635553835	0.12025626748800272	-0.09550263732671732	0.25689926370978355	0.004988025175407499	-0.27511206269264216	-0.11905783694237468	0.075411164201796	0.11274905502796168	-0.13802516087889669	-0.12843362241983405	-0.1431964263319969	-0.0740331150591373	0.06644624099135395	0.03870204836130135	-0.038412382593378355	0.02859799098223445	-0.09938061982393256	-0.35555630922317505	-0.0215842258185148	-0.06893403828144071	0.09792090393602844	-0.1275868080556392	-0.023098753299564075	0.08305784501135344	-0.18356340751051897	-0.11104797199368473	0.0370907578617334	0.056473747361451346	-0.09169434942305082	-0.05678755883127447	0.2036537304520607	0.012689695693552425	-0.21079194173216814	0.003953861305490176	0.044517891481518676	0.2584279328584671	0.18179671466350547	-0.011249736940953851	0.04900224460288878
145	C:\Users\user\Desktop\Final_output\DATASET\Augmented_faces_blur\Andrei_Mikhnevich\Andrei_Mikhnevich_Andrei_Mikhnevich_aug_4_blurred.jpg	28	-0.0809853002429008	0.075853481888771	0.0081735420972108	-0.0812358632683754	-0.1042196080088615	-0.0525000989437103	0.0622965022921562	-0.0458583980798721	0.1005984246730804	-0.0643351003527641	0.2382621020078659	0.0106851123273372	-0.3103948533535003	-0.1371519118547439	0.0869105681777	0.1075758635997772	-0.117959126830101	-0.1214948892593383	-0.1625019460916519	-0.0845658704638481	0.0761705487966537	0.0275560524314641	-0.0118689825758337	0.0387920662760734	-0.0896904841065406	-0.3676159083843231	-0.0422261282801628	-0.0757971107959747	0.1119214072823524	-0.1581330895423889	-0.0111206481233239	0.0882584601640701	-0.1797012686729431	-0.1164845824241638	0.0236142165958881	0.0538235455751419	-0.0876817107200622	-0.0678276419639587	0.1801868230104446	0.016344990581274	-0.1957078427076339	-0.0215956382453441	0.0336615070700645	0.2599713504314422	0.1836664825677871	-0.0068380977027118	0.0781212821602821
146	C:\Users\user\Desktop\Final_output\DATASET\Augmented_faces_blur\Andrew_Caldecott\Andrew_Caldecott_Andrew_Caldecott_0001_blurred.jpg	29	-0.1458500772714615	0.1259066611528396	0.0615214444696903	-0.0452611185610294	-0.1884014159440994	0.002266957424581	-0.0406624600291252	-0.1454888582229614	0.1398548632860183	-0.1692863553762436	0.166336640715599	0.0454529300332069	-0.2669155895709991	0.0389492250978946	-0.0154153108596801	0.1380210369825363	-0.1171091645956039	-0.1284514665603637	-0.2229372411966323	-0.2084878385066986	-0.0879724472761154	0.0462637618184089	-0.0056568379513919	-0.0572489798069	-0.089308425784111	-0.240362673997879	-0.1217122077941894	-0.0484591238200664	0.1179284006357193	-0.082513079047203	0.0589211955666542	-0.0194216035306453	-0.101830393075943	-0.0740838348865509	0.0259300414472818	0.014851901680231	-0.060677483677864	-0.0841429978609085	0.2686290144920349	-0.0783131718635559	-0.131684809923172	0.0643438473343849	0.0932029634714126	0.2668097615242004	0.1470535993576049	-0.0099477376788854	0.0861207842826843
147	C:\Users\user\Desktop\Final_output\DATASET\Augmented_faces_blur\Andrew_Caldecott\Andrew_Caldecott_Andrew_Caldecott_aug_1_blurred.jpg	29	-0.1208769604563713	0.1164683029055595	0.0738881900906562	-0.0543456189334392	-0.1686843782663345	0.0001400564797222	-0.0521641820669174	-0.1295146048069	0.1354287415742874	-0.1625602394342422	0.1709779351949691	0.0743209049105644	-0.27452352643013	0.0387702658772468	0.0100618917495012	0.1369858384132385	-0.1155609786510467	-0.1205215230584144	-0.211095318198204	-0.211450308561325	-0.115555964410305	0.0405133999884128	0.0470096878707408	-0.0565565824508667	-0.1023010984063148	-0.2372460812330246	-0.1251320391893386	-0.0396872088313102	0.1010752394795417	-0.0779666900634765	0.0379394255578517	-0.0388288684189319	-0.1382253468036651	-0.1082634106278419	0.0403939634561538	0.0317330658435821	-0.057023424655199	-0.0748180672526359	0.2456120103597641	-0.0603938847780227	-0.142696127295494	0.0709749460220336	0.071919597685337	0.2541545033454895	0.1842259168624878	-0.0202811937779188	0.073584109544754
148	C:\Users\user\Desktop\Final_output\DATASET\Augmented_faces_blur\Andrew_Caldecott\Andrew_Caldecott_Andrew_Caldecott_aug_2_blurred.jpg	29	-0.1317338049411773	0.1024016588926315	0.0635883137583732	-0.0483740456402301	-0.1582400351762771	-0.0088903410360217	-0.0607629939913749	-0.1373153626918792	0.1277771741151809	-0.1570594608783722	0.1504344344139099	0.0605307891964912	-0.2647396624088287	0.0390575118362903	-0.0025777397677302	0.1373144090175628	-0.1218206882476806	-0.1314002871513366	-0.2052890807390213	-0.235615998506546	-0.0983134731650352	0.0453602150082588	0.0318741388618946	-0.0502026081085205	-0.1105736270546913	-0.2284363955259323	-0.1233347058296203	-0.044806033372879	0.1004756838083267	-0.0675002783536911	0.0435416102409362	-0.0315455943346023	-0.1289297342300415	-0.0963180139660835	0.0325200334191322	0.0498982295393943	-0.0463465340435504	-0.0802342891693115	0.2414048612117767	-0.0662684515118599	-0.1530198007822036	0.0548314042389392	0.0796647369861602	0.256061315536499	0.1978322714567184	-0.0292333643883466	0.0630359426140785
149	C:\Users\user\Desktop\Final_output\DATASET\Augmented_faces_blur\Andrew_Caldecott\Andrew_Caldecott_Andrew_Caldecott_aug_3_blurred.jpg	29	-0.143851563334465	0.1150651574134826	0.0474006868898868	-0.0357082188129425	-0.1950245052576065	-0.0094393268227577	-0.0381179302930831	-0.1549146622419357	0.1362426280975341	-0.1570642292499542	0.1728976368904113	0.0379417575895786	-0.2649589478969574	0.0333297215402126	-0.0131976166740059	0.1370106041431427	-0.1064322739839553	-0.1343633532524109	-0.2232285141944885	-0.2037822604179382	-0.0997106656432151	0.0233860574662685	-0.0051682712510228	-0.0561456270515918	-0.1000381335616111	-0.2213209420442581	-0.12151750177145	-0.0283218063414096	0.1147449910640716	-0.0758108347654342	0.0704074576497078	0.0057933339849114	-0.1089456602931022	-0.0718112289905548	0.0296677015721797	0.0349801145493984	-0.0685956552624702	-0.077529489994049	0.2731631100177765	-0.0804884433746337	-0.1346183866262436	0.0693144649267196	0.0913044959306716	0.2580040097236633	0.1499270051717758	-0.0122812846675515	0.085502490401268
150	C:\Users\user\Desktop\Final_output\DATASET\Augmented_faces_blur\Andrew_Caldecott\Andrew_Caldecott_Andrew_Caldecott_aug_4_blurred.jpg	29	-0.1839846968650818	0.0881747230887413	0.0057437308132648	-0.0514312833547592	-0.1803676635026931	-0.0114296693354845	-0.0308571420609951	-0.1677848398685455	0.1226775869727134	-0.0933415591716766	0.1726595610380172	-0.0043041044846177	-0.3127068877220154	-0.0242582559585571	-0.0265898890793323	0.1032084077596664	-0.1092209666967392	-0.1247512549161911	-0.1612625867128372	-0.2013376206159591	-0.0989317074418068	-0.0244829971343278	0.0209982972592115	-0.0517090037465095	-0.137633129954338	-0.2515782713890075	-0.1296843141317367	-0.056696880608797	0.0378883630037307	-0.056806955486536	0.0511195287108421	0.057778138667345	-0.1799280643463134	-0.1176694855093956	0.0001807324588298	0.0356844663619995	-0.0735124871134758	-0.0473324656486511	0.2344882637262344	-0.0285464562475681	-0.0946780890226364	0.093170516192913	0.1031862869858741	0.2537742853164673	0.1672665774822235	0.0226663574576377	0.0770580172538757
151	C:\Users\user\Desktop\Final_output\DATASET\Augmented_faces_blur\Andy_Garcia\Andy_Garcia_Andy_Garcia_0001_blurred.jpg	30	-0.0361908003687858	0.0876150578260421	0.0221504867076873	-0.0724070370197296	-0.1038095355033874	0.0255740992724895	-0.0859636515378952	-0.0787538215517997	0.2174672931432724	-0.101398266851902	0.0826873108744621	0.0777893587946891	-0.2606196701526642	0.0951597020030021	-0.098098486661911	0.1081078127026557	-0.202251985669136	-0.1083053648471832	-0.1414496004581451	-0.1031872853636741	-0.0329713709652423	0.0931416153907775	0.0122638614848256	0.0643757730722427	-0.1524975299835205	-0.2332556545734405	-0.1017756387591362	-0.0933040827512741	0.1358333528041839	-0.140481561422348	-0.0138095337897539	-0.0335670337080955	-0.1686899214982986	-0.0053414739668369	0.0266780722886323	0.0202454179525375	0.0010404828935861	-0.0736908838152885	0.2067276090383529	0.1578197479248047	-0.1704745888710022	0.0694974884390831	-0.017713151872158	0.2642127275466919	0.129453644156456	0.0649207234382629	0.0709135010838508
152	C:\Users\user\Desktop\Final_output\DATASET\Augmented_faces_blur\Andy_Garcia\Andy_Garcia_Andy_Garcia_aug_1_blurred.jpg	30	-0.0571660920977592	0.0800692737102508	0.0524828471243381	-0.0974612236022949	-0.1226905211806297	0.0086076781153678	-0.0710847303271293	-0.0637177601456642	0.186644896864891	-0.0928441658616066	0.0925346761941909	0.0853328704833984	-0.2723310589790344	0.1081874147057533	-0.0879255831241607	0.0992987602949142	-0.2251902222633361	-0.1072399765253067	-0.1357447206974029	-0.1056770458817482	-0.0418971367180347	0.0839001610875129	0.0169307980686426	0.0432705357670784	-0.1414752453565597	-0.2345931828022003	-0.1107241958379745	-0.0951891988515853	0.1172403767704963	-0.1325685232877731	0.0404900424182415	-0.0174533408135175	-0.1637516170740127	0.0062023643404245	0.0229373723268508	0.0218878332525491	0.0055407430045306	-0.0876904875040054	0.2079566121101379	0.1358287632465362	-0.161683052778244	0.0609943196177482	0.0176738649606704	0.2761752605438232	0.1240431144833564	0.0307471267879009	0.0733627527952194
153	C:\Users\user\Desktop\Final_output\DATASET\Augmented_faces_blur\Andy_Garcia\Andy_Garcia_Andy_Garcia_aug_2_blurred.jpg	30	-0.0416756272315979	0.0831264778971672	0.017411695793271	-0.1098661050200462	-0.1006181240081787	0.004711527377367	-0.0576758980751037	-0.0770820975303649	0.1968830376863479	-0.1011451780796051	0.1123301014304161	0.0494663342833519	-0.2802219986915588	0.098835788667202	-0.0977315753698349	0.1184090971946716	-0.214669793844223	-0.1028053537011146	-0.1410931050777435	-0.1345875561237335	-0.0390999913215637	0.0906111374497413	-0.0185732748359441	0.0696339607238769	-0.1375951021909713	-0.2057551443576812	-0.0765125006437301	-0.0885985568165779	0.0976812690496444	-0.1471198797225952	0.0085907746106386	-0.0147747099399566	-0.1611167043447494	-0.0034862253814935	0.0317399688065052	0.0343148037791252	-0.003296161070466	-0.075925275683403	0.2144953459501266	0.1481400281190872	-0.1401703804731369	0.0865018218755722	0.0229651685804128	0.2749668955802917	0.1328952759504318	0.0484588146209716	0.0552127212285995
154	C:\Users\user\Desktop\Final_output\DATASET\Augmented_faces_blur\Andy_Garcia\Andy_Garcia_Andy_Garcia_aug_3_blurred.jpg	30	-0.0652470514178276	0.0656057000160217	0.015258252620697	-0.0814720541238784	-0.1195813491940498	0.0004443991929292	-0.0759894549846649	-0.0595654882490634	0.1942664086818695	-0.0816308483481407	0.0841867327690124	0.0517798848450183	-0.2836535573005676	0.0631364807486534	-0.0990142822265625	0.0968352928757667	-0.2087142616510391	-0.1249366924166679	-0.1330292820930481	-0.1209451630711555	-0.0231098141521215	0.066231645643711	-0.0107290297746658	0.0789614766836166	-0.1780299693346023	-0.2330699414014816	-0.111420139670372	-0.1061898991465568	0.0979651436209678	-0.1623883545398712	0.0172584652900695	-0.030380867421627	-0.156403586268425	-0.0224534533917903	0.0163417905569076	0.0280742049217224	-0.0053261145949363	-0.0762219801545143	0.2123757153749466	0.1583252400159835	-0.1694478094577789	0.0779276639223098	-0.0096096340566873	0.2874566316604614	0.1419093757867813	0.0769290626049041	0.0689404904842376
155	C:\Users\user\Desktop\Final_output\DATASET\Augmented_faces_blur\Andy_Garcia\Andy_Garcia_Andy_Garcia_aug_4_blurred.jpg	30	-0.0988636314868927	0.0440398007631301	0.014761134982109	-0.1051763370633125	-0.1375702470541	-0.0356392823159694	-0.0345875397324562	-0.0645868480205535	0.1661356985569	-0.074516624212265	0.1066748723387718	0.0537168122828006	-0.2761524021625519	0.0372595079243183	-0.1140384227037429	0.1088334769010543	-0.1845447719097137	-0.1366004347801208	-0.1093067750334739	-0.1630629450082779	-0.027004575356841	0.056216686964035	-0.0257729478180408	0.0479786656796932	-0.1663059741258621	-0.1983349025249481	-0.1038273051381111	-0.0952912494540214	0.0583569630980491	-0.1599955558776855	0.0337106548249721	-0.0004059236380271	-0.1740349382162094	-0.0477665290236473	0.0329416394233703	0.0446389578282833	-0.0505760572850704	-0.08814687281847	0.237515702843666	0.1221506297588348	-0.1298640668392181	0.0880045518279075	0.052557498216629	0.2822461128234863	0.1601217687129974	0.0564758963882923	0.0588913336396217
156	C:\Users\user\Desktop\Final_output\DATASET\Augmented_faces_blur\Angelica_Romero\Angelica_Romero_Angelica_Romero_0001_blurred.jpg	31	-0.121491901576519	0.0112966997548937	0.0176374185830354	-0.0216304212808609	-0.0853584110736846	0.0126702599227428	0.0276910662651062	-0.0770532861351966	0.2280293554067611	-0.1284979730844497	0.2175314128398895	-0.0345588773488998	-0.2282614409923553	-0.0861105397343635	-0.0203940458595752	0.0727160051465034	-0.1884499639272689	-0.1305144727230072	-0.0554696917533874	-0.0921644121408462	0.1187458857893943	0.0176626313477754	0.0030269450508058	0.0568839311599731	-0.2007222175598144	-0.2899778187274933	-0.0944082587957382	-0.2292101085186004	0.0393363572657108	-0.0652478784322738	-0.0185989812016487	-0.0309814102947711	-0.161117747426033	-0.0794092416763305	0.0052923606708645	0.0371854119002819	0.0031577926129102	-0.0363833382725715	0.2118920981884002	-0.0808677151799202	-0.2316304445266723	-0.0667559951543808	0.0989313498139381	0.1746306717395782	0.0721771642565727	0.0592915304005146	-0.0043018553406
157	C:\Users\user\Desktop\Final_output\DATASET\Augmented_faces_blur\Angelica_Romero\Angelica_Romero_Angelica_Romero_aug_1_blurred.jpg	31	-0.1160593926906585	0.0037420941516757	0.0151323415338993	-0.0101621355861425	-0.0841890200972557	0.0187864154577255	0.0322629362344741	-0.0858629643917083	0.2443858385086059	-0.125739574432373	0.2185873985290527	-0.0322195962071418	-0.2151246666908264	-0.0854377597570419	-0.0280287377536296	0.0720840767025947	-0.1985670626163482	-0.11969805508852	-0.0503992363810539	-0.0925493314862251	0.1039476543664932	0.0195054393261671	0.013445796445012	0.0653717368841171	-0.2001014053821563	-0.3017947673797607	-0.097720131278038	-0.2374429255723953	0.041847214102745	-0.0610671415925025	-0.0197917595505714	-0.0293455086648464	-0.1627303063869476	-0.0829602926969528	-0.0007141008973121	0.0286214314401149	-0.0076630664989352	-0.0400462746620178	0.2256462574005127	-0.0709006786346435	-0.223385602235794	-0.0705785676836967	0.0933875441551208	0.1819738298654556	0.0652414187788963	0.0520846769213676	-0.0052437409758567
158	C:\Users\user\Desktop\Final_output\DATASET\Augmented_faces_blur\Angelica_Romero\Angelica_Romero_Angelica_Romero_aug_2_blurred.jpg	31	-0.1199942529201507	0.0636149644851684	0.0175630189478397	-0.0528205074369907	-0.0646066069602966	0.0211437251418828	0.0132184792309999	-0.1111162528395652	0.2170726954936981	-0.1345669329166412	0.2553107738494873	-0.0335813239216804	-0.2008655667304992	-0.1217459365725517	-0.0071136015467345	0.1202399507164955	-0.2298687696456909	-0.1182669624686241	-0.0804519206285476	-0.09199870377779	0.0964304283261299	0.0160385034978389	0.0186554249376058	0.0724747627973556	-0.1863366663455963	-0.3389680087566376	-0.0890737846493721	-0.2248411029577255	0.0659587308764457	-0.0583045668900013	-0.0388208627700805	-0.0130252009257674	-0.1699507981538772	-0.0723480880260467	0.0098733017221093	0.0256757214665412	-0.0046263327822089	-0.0066043371334671	0.1770582944154739	-0.0662086009979248	-0.1801647245883941	-0.0555067881941795	0.0683316141366958	0.2054646462202072	0.123935729265213	0.0419609621167182	0.0597167611122131
159	C:\Users\user\Desktop\Final_output\DATASET\Augmented_faces_blur\Angelica_Romero\Angelica_Romero_Angelica_Romero_aug_3_blurred.jpg	31	-0.0971774458885192	0.0031430907547473	0.0490603633224964	0.0072329440154135	-0.0883466601371765	0.0432537645101547	0.022930858656764	-0.0433692671358585	0.1985576301813125	-0.1123270615935325	0.2153504788875579	-0.0268795825541019	-0.234236478805542	-0.0206195767968893	-0.0149896647781133	0.0869182497262954	-0.1669294685125351	-0.1181226521730423	-0.0913137644529342	-0.1263257712125778	0.0745143517851829	0.0729814618825912	-0.0168117508292198	-0.016606256365776	-0.1693782061338424	-0.2857106328010559	-0.0530490167438983	-0.198821023106575	0.0862140357494354	-0.0642381310462951	0.0040128827095031	-0.0624529682099819	-0.1541830450296402	-0.0478359423577785	0.0505879484117031	0.026194829493761	-0.0051318360492587	-0.0542447566986084	0.2154368460178375	-0.0955838114023208	-0.207350417971611	-0.0855633616447448	0.1104402020573616	0.1488049030303955	0.0808868408203125	0.0471404865384101	-0.0160395000129938
160	C:\Users\user\Desktop\Final_output\DATASET\Augmented_faces_blur\Angelica_Romero\Angelica_Romero_Angelica_Romero_aug_4_blurred.jpg	31	-0.0969198048114776	-0.0171525795012712	0.0195408798754215	0.0072113303467631	-0.0452848486602306	-0.0089561697095632	0.0314101055264472	-0.0535961911082267	0.1802164316177368	-0.1074487641453743	0.2018931955099105	-0.0406796261668205	-0.1894451677799224	-0.1335270851850509	-0.0138776786625385	0.0880105122923851	-0.1460027694702148	-0.1180282533168792	-0.0692305490374565	-0.1050686985254287	0.1226871311664581	0.0488270260393619	0.0123057123273611	0.0383286923170089	-0.2250177711248397	-0.2692882120609283	-0.0725355669856071	-0.2154576182365417	0.0287280920892953	-0.0662134364247322	-0.0016749370843172	0.0115293627604842	-0.1670334190130233	-0.0818974673748016	0.0319888480007648	0.036554142832756	-0.0039284899830818	-0.0138829071074724	0.2490594834089279	-0.0703603625297546	-0.2104135453701019	-0.0750345587730407	0.1134985387325286	0.1852811127901077	0.0922050327062606	0.0377216152846813	0.0118908751755952
161	C:\Users\user\Desktop\Final_output\DATASET\Augmented_faces_blur\Ann_Morgan\Ann_Morgan_Ann_Morgan_0001_blurred.jpg	32	-0.0575416907668113	0.012564287520945	0.0619453079998493	-0.0503887720406055	-0.0450312346220016	0.011712553910911	-0.0333207137882709	-0.0498576983809471	0.1673954725265503	-0.1248580142855644	0.1341787725687027	-0.0306204389780759	-0.2666026353836059	-0.0898801162838935	0.0373825095593929	0.1966505795717239	-0.116837091743946	-0.1429880559444427	-0.203001320362091	-0.0389128513634204	0.0705096796154975	0.1354206055402755	0.041095033288002	0.041301641613245	-0.1243148446083068	-0.3381429314613342	0.0022944849915802	-0.145817294716835	-0.0337325558066368	0.0210636295378208	-0.0100076459348201	0.0936467722058296	-0.1658322066068649	-0.0324413925409317	0.0850142687559127	0.0721806958317756	-0.0498862452805042	-0.0925865098834037	0.2231807112693786	-0.0410204268991947	-0.251745343208313	0.0023093298077583	0.0650402531027793	0.1532491892576217	0.246514692902565	-0.027951393276453	0.0137642053887248
162	C:\Users\user\Desktop\Final_output\DATASET\Augmented_faces_blur\Ann_Morgan\Ann_Morgan_Ann_Morgan_aug_1_blurred.jpg	32	-0.0608300305902957	0.0092174485325813	0.0716378539800643	-0.0510342232882976	-0.0494924783706665	0.0116994772106409	-0.0423590168356895	-0.0580775886774063	0.1727489382028579	-0.1208609789609909	0.1417341828346252	-0.0283636078238487	-0.2568084001541137	-0.0855580866336822	0.0305183120071887	0.194005399942398	-0.1098564118146896	-0.1397617906332016	-0.1948185116052627	-0.0388811379671096	0.0676442980766296	0.1335287541151046	0.0390955097973346	0.0371939875185489	-0.1220911592245101	-0.3401253521442413	0.0020965645089745	-0.1399092078208923	-0.0308853536844253	0.0242564063519239	-0.0179545544087886	0.093090608716011	-0.170315533876419	-0.0382315255701541	0.091606393456459	0.0856733098626136	-0.0488787628710269	-0.0955106019973754	0.2193373441696167	-0.0428907945752143	-0.252748429775238	0.0005702432245016	0.0628753677010536	0.145180344581604	0.2536529302597046	-0.0238563455641269	0.0056226272135972
163	C:\Users\user\Desktop\Final_output\DATASET\Augmented_faces_blur\Ann_Morgan\Ann_Morgan_Ann_Morgan_aug_2_blurred.jpg	32	-0.0924649164080619	0.0149401081725955	0.063394583761692	-0.0604209043085575	-0.0755747035145759	-0.0387631505727767	-0.0227742604911327	-0.0912582501769065	0.1862908601760864	-0.0986939221620559	0.12757208943367	-0.0559567213058471	-0.282609224319458	-0.102512814104557	0.0320747978985309	0.1836807131767273	-0.1165295988321304	-0.1580097675323486	-0.155227780342102	-0.0182030126452446	0.0824562609195709	0.1061122193932533	0.0611330196261405	0.0425586104393005	-0.1460237950086593	-0.3832505643367767	-0.0282476935535669	-0.1581540256738662	-0.0729993358254432	0.0105203557759523	-0.0011190362274646	0.1328605264425277	-0.162506490945816	-0.0772173032164573	0.0643329322338104	0.0808588415384292	-0.0412062108516693	-0.1152742430567741	0.2215075343847274	-0.0576938018202781	-0.2932198047637939	-0.0117920525372028	0.1232656016945838	0.1374306231737136	0.2428022772073745	-0.0408371165394783	0.0232973136007785
164	C:\Users\user\Desktop\Final_output\DATASET\Augmented_faces_blur\Ann_Morgan\Ann_Morgan_Ann_Morgan_aug_3_blurred.jpg	32	-0.0595958717167377	-0.0096311010420322	0.0830011218786239	-0.0406701415777206	-0.0832006335258483	-0.0289502739906311	-0.026472233235836	-0.0806039422750473	0.1823802292346954	-0.1455049812793731	0.1296641230583191	-0.0301736295223236	-0.2602688670158386	-0.0644687265157699	0.0005591474473476	0.1929421722888946	-0.1255989521741867	-0.1330353915691375	-0.1871510297060012	-0.0540623553097248	0.072863645851612	0.1258086860179901	0.0730661824345588	0.0153111098334193	-0.1418873816728592	-0.3457970917224884	-0.0094759743660688	-0.1298802644014358	-0.0427987873554229	0.0149279283359646	-0.0236422717571258	0.1085625067353248	-0.1749374270439148	-0.0574291795492172	0.055011224001646	0.0587000548839569	-0.0826765298843383	-0.072487324476242	0.2084239870309829	-0.0431846380233764	-0.2706152200698852	-0.0012601246125996	0.0810491219162941	0.1418100744485855	0.2531467974185943	-0.0253254175186157	-0.0013266243040561
165	C:\Users\user\Desktop\Final_output\DATASET\Augmented_faces_blur\Ann_Morgan\Ann_Morgan_Ann_Morgan_aug_4_blurred.jpg	32	-0.0817327946424484	-0.0231962278485298	0.0967412889003753	-0.0492177829146385	-0.1155440956354141	-0.041178822517395	-0.0235926657915115	-0.0999206900596618	0.2260002493858337	-0.1184853166341781	0.1350818276405334	-0.0513717085123062	-0.2699906229972839	-0.0590119287371635	0.0419359244406223	0.1760874092578888	-0.139843463897705	-0.1525682657957077	-0.1346757262945175	-0.0272072479128837	0.0744895488023758	0.1248391196131706	0.0665453299880027	0.0107145328074693	-0.1591274887323379	-0.3796591162681579	-0.0448106676340103	-0.1323093026876449	-0.05583968013525	0.0012566011864691	-0.0003828993067145	0.1716955453157425	-0.1657380908727646	-0.0732829570770263	0.0641504749655723	0.1123356372117996	-0.0722546428442001	-0.1125524789094924	0.1685778349637985	-0.0964105874300003	-0.2925265431404114	-0.040410540997982	0.1128798797726631	0.1333545595407486	0.2454417794942855	-0.0375617817044258	0.0011643879115581
166	C:\Users\user\Desktop\Final_output\DATASET\Augmented_faces_blur\Anthony_Hazen\Anthony_Hazen_Anthony_Hazen_0001_blurred.jpg	33	-0.0659175515174865	0.0801930576562881	0.0662024766206741	-0.0342049524188041	-0.1980770677328109	-0.0599125064909458	-0.0302249137312173	-0.0775742903351783	0.0291698407381773	-0.0786048099398613	0.1293136328458786	-0.0339003391563892	-0.3040494918823242	-0.0496473163366317	0.0013298708945512	0.0975511148571968	-0.0539357848465442	-0.1728646904230117	-0.1895447671413421	-0.1528491675853729	-0.0384008735418319	0.009936973452568	0.0387337692081928	-0.0009617558680474	-0.086092971265316	-0.2734662592411041	-0.0641891509294509	-0.0581703558564186	0.0057600829750299	-0.1618650108575821	0.0534183979034423	0.0636389404535293	-0.2160535007715225	-0.1022940352559089	-0.0335539579391479	0.0589959360659122	-0.0498971790075302	-0.1206432953476905	0.2452015429735183	-0.0141480239108204	-0.1381131708621978	0.0454064160585403	0.0948046594858169	0.2673703134059906	0.248686283826828	-0.0623372308909893	0.0355207435786724
167	C:\Users\user\Desktop\Final_output\DATASET\Augmented_faces_blur\Anthony_Hazen\Anthony_Hazen_Anthony_Hazen_aug_1_blurred.jpg	33	-0.0476461127400398	0.0597809441387653	0.0610361546277999	-0.0256959833204746	-0.1837926208972931	-0.0345542170107364	-0.0063509251922369	-0.0708154737949371	0.0568169206380844	-0.0873364210128784	0.1344610452651977	-0.0169604495167732	-0.3133562207221985	-0.0223818644881248	-0.0164836645126342	0.092866338789463	-0.0448697917163372	-0.1688400208950042	-0.1982728242874145	-0.1791860461235046	0.0015872872900217	0.0246271546930074	0.0213236175477504	0.0036724559031426	-0.0770792439579963	-0.2747601568698883	-0.0447602197527885	-0.0458820685744285	0.0246651545166969	-0.1529802232980728	0.0417101085186004	0.0397416241466999	-0.1788965165615081	-0.1005220115184784	-0.0240689124912023	0.0391013734042644	-0.0359645634889602	-0.1212301105260849	0.2387329339981079	-0.0231171641498804	-0.1285904496908188	0.0751873552799224	0.1089373305439949	0.2703191637992859	0.2447552233934402	-0.0456896387040615	0.0382660739123821
168	C:\Users\user\Desktop\Final_output\DATASET\Augmented_faces_blur\Anthony_Hazen\Anthony_Hazen_Anthony_Hazen_aug_2_blurred.jpg	33	-0.0972770750522613	0.0436288900673389	0.0601462833583354	-0.0033524364698678	-0.1764750033617019	-0.0709210187196731	-0.0048591624945402	-0.1000002101063728	0.0113721163943409	-0.0396877825260162	0.1240882873535156	-0.0884653255343437	-0.2903703153133392	-0.074848398566246	-0.0373698770999908	0.1059182286262512	-0.0807196944952011	-0.1595410704612732	-0.1520437747240066	-0.1628356575965881	-0.0504212602972984	-0.0258767157793045	0.0554122105240821	-0.0041215731762349	-0.1327019333839416	-0.2707342207431793	-0.040761575102806	-0.1100136637687683	-0.0269378442317247	-0.1453251242637634	0.055147685110569	0.060365255922079	-0.2714590430259704	-0.0906030982732772	-0.0484638474881649	0.0780763030052185	-0.1021695584058761	-0.079152338206768	0.2203675806522369	-0.0195293184369802	-0.1079968959093093	0.0993554890155792	0.075869396328926	0.2705514430999756	0.2479377686977386	-0.0225499719381332	0.0058725029230117
169	C:\Users\user\Desktop\Final_output\DATASET\Augmented_faces_blur\Anthony_Hazen\Anthony_Hazen_Anthony_Hazen_aug_3_blurred.jpg	33	-0.073748730123043	0.0901299566030502	0.0867828875780105	-0.0349902808666229	-0.180801048874855	-0.0826380401849746	-0.0311702247709035	-0.0437341779470443	0.0336446836590766	-0.024178571999073	0.1385583579540252	-0.0544217079877853	-0.2849053144454956	-0.0499621480703353	-0.0024303440004587	0.0842879563570022	-0.082061268389225	-0.1787201762199401	-0.1382517516613006	-0.1219190880656242	-0.0016093959566205	-0.032466284930706	0.0502594374120235	0.0015032491646707	-0.1642471253871917	-0.2781642973423004	-0.0279110856354236	-0.0932518914341926	-0.0449104011058807	-0.1749145090579986	0.0637663453817367	0.0819353014230728	-0.2093489468097686	-0.08859184384346	-0.0425828099250793	0.0937610566616058	-0.1006921008229255	-0.0765929669141769	0.2496228665113449	0.0124679002910852	-0.1351306438446045	0.058857537806034	0.0347062274813652	0.2978713810443878	0.2657394707202911	-0.0252819284796714	0.0531568005681037
170	C:\Users\user\Desktop\Final_output\DATASET\Augmented_faces_blur\Anthony_Hazen\Anthony_Hazen_Anthony_Hazen_aug_4_blurred.jpg	33	-0.0927574709057807	0.0768672004342079	0.0566810891032218	-0.001237821066752	-0.1880561411380767	-0.0761037170886993	-0.0422928407788276	-0.0681894049048423	0.0457589998841285	-0.0370053984224796	0.1100543588399887	-0.0706710740923881	-0.294781744480133	-0.056986890733242	-0.0438013486564159	0.0884624123573303	-0.0916644260287284	-0.1671784818172454	-0.1162997037172317	-0.1471165716648101	-0.0127835180610418	-0.0393145568668842	0.0652824193239212	-0.0090404516085982	-0.141598105430603	-0.2997985482215881	-0.0403482317924499	-0.1077848374843597	-0.0407415963709354	-0.1577593237161636	0.0804165974259376	0.0841606110334396	-0.2276798635721206	-0.0980534255504608	-0.0493397302925586	0.1002314463257789	-0.079107254743576	-0.0647266581654548	0.2292020320892334	0.0018143095076084	-0.1236849054694175	0.0491559095680713	0.0608403123915195	0.2927462458610534	0.2537437677383423	-0.0131865814328193	0.0241688732057809
171	C:\Users\user\Desktop\Final_output\DATASET\Augmented_faces_blur\Anthony_Pico\Anthony_Pico_Anthony_Pico_0001_blurred.jpg	34	-0.0310707092285156	0.1728385537862777	0.0842362567782402	0.0400489717721939	-0.0103415483608841	-0.0146633479744195	-0.0248327013105154	-0.1464483439922332	0.1289552748203277	-0.0644318386912345	0.1873014867305755	-0.0522878095507621	-0.265065997838974	-0.147160530090332	0.0126092815771698	0.0698961168527603	-0.1127982437610626	-0.1310924589633941	-0.0946900397539138	-0.0757715031504631	-0.0243987813591957	0.0113336620852351	0.1192807033658027	-0.0321315303444862	-0.0477020889520645	-0.377949982881546	-0.0947028920054435	-0.1437966078519821	0.0236327238380908	-0.080765962600708	0.0061480375006794	-0.0351788625121116	-0.2124276757240295	-0.0995620861649513	-0.0057517713867127	0.0997239127755165	-0.0617794319987297	-0.0197341553866863	0.1863352805376052	-0.0681166648864746	-0.1336483508348465	0.0140093863010406	0.0094768907874822	0.1990197896957397	0.1824940592050552	0.0433474332094192	0.0165501907467842
172	C:\Users\user\Desktop\Final_output\DATASET\Augmented_faces_blur\Anthony_Pico\Anthony_Pico_Anthony_Pico_aug_1_blurred.jpg	34	-0.03323649428784845	0.15621325373649594	0.09512588195502752	0.04001074936240907	-0.019307341310195573	0.0009473615791648748	-0.0302258334122598	-0.14814997836947436	0.1249440032988786	-0.054505808278918204	0.18365316838026047	-0.05031039472669357	-0.25735874846577644	-0.14508327469229695	0.01282156491652125	0.07048690412193534	-0.11083685979247089	-0.13260326534509653	-0.10170817561447616	-0.07103339396417138	-0.04207299370318648	0.0190224817488342	0.12119434401392934	-0.044656515121459926	-0.058975769206881495	-0.3767640292644501	-0.08978748135268683	-0.14706514403223986	0.0350835800636559	-0.04375819675624368	-0.011908136541023875	-0.03318343637511127	-0.21772330626845354	-0.09700337797403333	-0.001841596676968	0.09905216284096241	-0.0651892004534602	-0.0075212339870631495	0.18459092825651166	-0.07680849730968473	-0.15225929021835324	0.02175123104825615	0.024395915213972302	0.19233149290084833	0.1815986111760139	0.04499530140310523	0.01539921900257465
173	C:\Users\user\Desktop\Final_output\DATASET\Augmented_faces_blur\Anthony_Pico\Anthony_Pico_Anthony_Pico_aug_2_blurred.jpg	34	-0.0347021296620368	0.147478699684143	0.0803845301270484	0.0488390810787677	-0.0292393956333398	-0.0041674869135022	-0.0375823751091957	-0.1346203684806823	0.1206566393375396	-0.0570272430777549	0.1787913739681244	-0.0479821562767028	-0.2604992985725403	-0.1502504199743271	0.008882600814104	0.0610247962176799	-0.0996372029185295	-0.1357635259628296	-0.0990358367562294	-0.0622987747192382	-0.0469602160155773	0.0072274934500455	0.118911363184452	-0.0539756640791893	-0.0709966421127319	-0.3789533674716949	-0.09695565700531	-0.1417471766471862	0.0152687365189194	-0.0259775165468454	-0.01450383849442	-0.026252282783389	-0.2140135616064071	-0.1096171289682388	-0.0025164857506752	0.1055454984307289	-0.0667404532432556	0.0048190178349614	0.1953536123037338	-0.0732680410146713	-0.1561938822269439	0.0318770110607147	0.031596228480339	0.1933667808771133	0.2007020413875579	0.0614446327090263	0.0042202956974506
174	C:\Users\user\Desktop\Final_output\DATASET\Augmented_faces_blur\Anthony_Pico\Anthony_Pico_Anthony_Pico_aug_3_blurred.jpg	34	0.0069251656532287	0.1730026453733444	0.1155107915401458	0.0529268085956573	-0.0396143682301044	0.0396402142941951	-0.0534798130393028	-0.1466377526521682	0.1534387916326522	-0.0750589072704315	0.1558416336774826	-0.038862582296133	-0.2297041267156601	-0.1092752814292907	0.0069331461563706	0.0767557099461555	-0.1075637191534042	-0.1323302239179611	-0.0929257869720459	-0.0605991035699844	-0.0612468570470809	0.0433456562459468	0.1209491193294525	-0.0459928400814533	-0.0418941006064415	-0.3805038034915924	-0.0837603583931922	-0.1451718807220459	0.056218821555376	-0.0288708675652742	-0.0632888227701187	-0.0499464571475982	-0.1928007006645202	-0.1043281927704811	0.0177677422761917	0.0832439735531807	-0.0541226081550121	-0.0107414238154888	0.1733250468969345	-0.0656579732894897	-0.1616065353155136	0.0634191036224365	0.0127146802842617	0.1937724202871322	0.1828044056892395	0.0511553548276424	0.0072902273386716
175	C:\Users\user\Desktop\Final_output\DATASET\Augmented_faces_blur\Anthony_Pico\Anthony_Pico_Anthony_Pico_aug_4_blurred.jpg	34	-0.0740983039140701	0.1315331161022186	0.1003719493746757	0.0182281360030174	0.001965946983546	-0.0170199330896139	-0.0050084441900253	-0.1648934483528137	0.0967253074049949	-0.0215052440762519	0.2126781791448593	-0.0621090307831764	-0.2741655707359314	-0.173646867275238	0.0228612311184406	0.0742709934711456	-0.1233482733368873	-0.1312268525362014	-0.1201810389757156	-0.0854641944169998	-0.035686120390892	0.0141831152141094	0.1256361901760101	-0.0465260259807109	-0.0753102451562881	-0.3696489632129669	-0.0837310180068016	-0.1575449109077453	0.0452140383422374	-0.0394184403121471	0.0240120775997638	-0.0213561430573463	-0.2516512870788574	-0.0745061039924621	-0.0168658718466758	0.1076952666044235	-0.0781143084168434	-0.0044283745810389	0.1833497732877731	-0.1001913100481033	-0.157588392496109	-0.0223005767911672	0.0437958613038063	0.1831669807434082	0.160393938422203	0.024033784866333	0.0335361622273922
176	C:\Users\user\Desktop\Final_output\DATASET\Augmented_faces_blur\Anthony_Scott_Miller\Anthony_Scott_Miller_Anthony_Scott_Miller_0001_blurred.jpg	35	-0.1754827797412872	0.0494600720703601	-0.0313296765089035	-0.0163766220211982	-0.1197874397039413	-0.0247893873602151	0.0009487587958574	-0.1053984314203262	0.1539226472377777	-0.0377391800284385	0.1488793343305587	-0.0038612056523561	-0.2603437304496765	-0.1267379969358444	-0.0354346968233585	0.0729658752679824	-0.2058933526277542	-0.1353946924209594	-0.0556319057941436	-0.1284256875514984	0.10759998857975	-0.0237636249512434	0.0186356976628303	0.0871704146265983	-0.1901895403861999	-0.287556529045105	-0.0621293447911739	-0.2264257818460464	0.084296628832817	-0.0772057473659515	-0.0443906933069229	0.033073641359806	-0.1218424439430236	-0.0978362932801246	0.0106885936111211	0.0308177713304758	0.0427713207900524	-0.0199261270463466	0.2587365508079529	-0.0890256315469741	-0.1621124297380447	0.0172967445105314	0.1347256153821945	0.2564703226089477	0.1647233664989471	0.0342171005904674	0.042639821767807
177	C:\Users\user\Desktop\Final_output\DATASET\Augmented_faces_blur\Anthony_Scott_Miller\Anthony_Scott_Miller_Anthony_Scott_Miller_aug_1_blurred.jpg	35	-0.17767276614904398	0.05177589273080225	0.005617859074845898	0.0037928605452179753	-0.1018462590873241	-0.014562760014086927	0.0029622735455632	-0.09302539192140097	0.1617750450968742	-0.06280868314206595	0.18102889880537984	-0.0157218587119132	-0.26391834020614624	-0.06861587334424255	-0.0471549769863486	0.08862865157425401	-0.18729966506361956	-0.12078072130680079	-0.059447796083986676	-0.12375834956765171	0.0981432888656854	-0.0015188544057309758	-0.005922384094446901	0.07636192347854373	-0.17620838433504102	-0.3017771765589714	-0.04694858379662033	-0.2124603949487209	0.07505957409739489	-0.08047499321401115	-0.04978496395051478	0.030684366356581394	-0.12366219609975809	-0.08381501212716097	0.01356337871402495	0.022144028451293676	0.051407969556748825	-0.018831589724868526	0.24067785218358037	-0.08303113840520376	-0.15916414558887482	0.019799967529252126	0.12497476488351816	0.2606814205646515	0.14651786163449285	0.0400464385747909	0.028542836662381877
178	C:\Users\user\Desktop\Final_output\DATASET\Augmented_faces_blur\Anthony_Scott_Miller\Anthony_Scott_Miller_Anthony_Scott_Miller_aug_2_blurred.jpg	35	-0.1547359377145767	0.0777097195386886	-0.0077052256092429	0.0136770801618695	-0.0891560837626457	-0.0184220783412456	0.0077414494007825	-0.0802760645747184	0.1502737700939178	-0.0403639525175094	0.1576904654502868	-0.0019842768087983	-0.2714907526969909	-0.1036312207579612	-0.041232481598854	0.081860139966011	-0.1861374378204345	-0.1244345232844352	-0.0601024813950061	-0.1187098175287246	0.1085535883903503	-0.0145994275808334	0.0267074517905712	0.0704913139343261	-0.1732695549726486	-0.3056829273700714	-0.0630464181303978	-0.2124818116426468	0.0625005736947059	-0.0739623084664344	-0.0484618693590164	0.045154046267271	-0.1284578293561935	-0.0882717818021774	0.0095039010047912	0.0236278716474771	0.0454003252089023	0.003944169729948	0.2184519320726394	-0.0986485481262207	-0.1352754384279251	0.0295748226344585	0.1233661845326423	0.2754230797290802	0.1369258612394333	0.0330650433897972	0.0616655610501766
179	C:\Users\user\Desktop\Final_output\DATASET\Augmented_faces_blur\Anthony_Scott_Miller\Anthony_Scott_Miller_Anthony_Scott_Miller_aug_3_blurred.jpg	35	-0.1829234659671783	0.0596276633441448	0.0366380363702774	0.0051362114027142	-0.1027680486440658	0.0110253524035215	-0.0084170922636985	-0.0944303572177887	0.1840040236711502	-0.0989266484975814	0.2063566446304321	-0.0281269047409296	-0.2602667808532715	0.0207711420953273	-0.054003968834877	0.1025354191660881	-0.2004576921463012	-0.106071762740612	-0.063016653060913	-0.1165481805801391	0.075773000717163	0.0492028221487998	-0.0409269779920578	0.0620906613767147	-0.1521572470664978	-0.3076609671115875	-0.0189284272491931	-0.1900095343589782	0.0992418676614761	-0.0849790051579475	-0.0584027878940105	0.0080438088625669	-0.1322758495807647	-0.0623863488435745	0.0241937823593616	0.0096755176782608	0.0578919984400272	-0.0386950448155403	0.2334383428096771	-0.0578405782580375	-0.1770707070827484	0.0276669990271329	0.1211092323064804	0.2512898743152618	0.1397507786750793	0.0516271144151687	-0.0157982390373945
180	C:\Users\user\Desktop\Final_output\DATASET\Augmented_faces_blur\Anthony_Scott_Miller\Anthony_Scott_Miller_Anthony_Scott_Miller_aug_4_blurred.jpg	35	-0.1975488811731338	0.0203061159700155	0.0248683020472526	0.0127347726374864	-0.0956734642386436	-0.0260649267584085	0.0115759782493114	-0.0919967144727706	0.1588997393846511	-0.0742049515247345	0.2111891508102417	-0.0289150476455688	-0.263572096824646	-0.0648654177784919	-0.0579487606883049	0.0971531718969345	-0.1567101776599884	-0.1172219067811966	-0.059040144085884	-0.1313497126102447	0.1006465777754783	-0.0169151872396469	-0.0281057078391313	0.0856953039765358	-0.1892171949148178	-0.3062082827091217	-0.0436901450157165	-0.2209244519472122	0.0541992262005806	-0.0857529118657112	-0.0478845052421093	0.0364659689366817	-0.1120726615190506	-0.0867656245827674	0.0098672378808259	0.024454953148961	0.0595682337880134	-0.0206493567675352	0.2520845830440521	-0.0866097956895828	-0.162198007106781	0.0046613039448857	0.1206980273127555	0.2595424056053161	0.1446714401245117	0.0412764959037303	0.0256642028689384
181	C:\Users\user\Desktop\Final_output\DATASET\Augmented_faces_blur\Ashley_Judd\Ashley_Judd_Ashley_Judd_0001_blurred.jpg	36	-0.0197923835366964	0.0790340006351471	0.0898382738232612	-0.0123919947072863	-0.1463293433189392	0.0128471171483397	-0.0050492165610194	-0.2096178233623504	0.1743545979261398	-0.1197241321206092	0.1598579585552215	-0.1556398719549179	-0.2425709366798401	0.0451342314481735	-0.0929570943117141	0.1622560620307922	-0.2185122966766357	-0.223069354891777	-0.0180798061192035	-0.0829702466726303	0.0479250662028789	0.095923788845539	0.0151821142062544	0.0636835321784019	-0.1309583783149719	-0.3885140717029571	-0.0640343502163887	-0.1063268929719924	0.0358562618494033	0.0317850522696971	0.0052428347989916	0.1333952099084854	-0.1862684190273285	0.0005755461752414	0.0384399369359016	0.1271123737096786	-0.0382777154445648	-0.0797475799918174	0.1794278621673584	-0.0115763517096638	-0.2912192344665527	0.0329560302197933	0.1472377628087997	0.2851694226264953	0.2224293947219848	-0.003178147599101	-0.0024262014776468
182	C:\Users\user\Desktop\Final_output\DATASET\Augmented_faces_blur\Ashley_Judd\Ashley_Judd_Ashley_Judd_aug_1_blurred.jpg	36	-0.0459813848137855	0.0524820834398269	0.0938828885555267	-0.0566143840551376	-0.1757110059261322	-0.0269709005951881	0.0137268202379345	-0.1695542186498642	0.1966881155967712	-0.1487358957529068	0.1391505748033523	-0.1193793937563896	-0.2118130177259445	0.0067508453503251	-0.0660234838724136	0.1633969992399215	-0.2153294086456298	-0.2549917995929718	7.096678018569946e-07	-0.0664755627512931	0.0348398238420486	0.1249312087893486	0.0048318286426365	0.0802856609225273	-0.141465425491333	-0.3796523809432983	-0.0463024787604808	-0.1279115974903106	0.0363356992602348	0.0172140207141637	-0.0063479049131274	0.1808781027793884	-0.2089910358190536	0.0023435372859239	0.0354791358113288	0.1494006067514419	-0.0673190653324127	-0.0687291100621223	0.2029007524251938	0.0022881468757987	-0.3055542409420013	-0.0208393614739179	0.1391817778348922	0.2278871536254882	0.2245645374059677	-0.034601479768753	-0.0012197736650705
183	C:\Users\user\Desktop\Final_output\DATASET\Augmented_faces_blur\Ashley_Judd\Ashley_Judd_Ashley_Judd_aug_2_blurred.jpg	36	-0.1372423022985458	0.0716646164655685	0.0789065435528755	-0.0053665991872549	-0.1285849660634994	-0.0301275011152029	0.003367455676198	-0.1410397887229919	0.1557399928569793	-0.1124994531273841	0.1308561265468597	-0.1337877959012985	-0.2392946779727935	0.0005813101306557	-0.0079062283039093	0.1497809588909149	-0.2206468731164932	-0.1969695389270782	-0.0695697218179702	-0.0722845792770385	0.0216304659843444	0.1228405609726905	0.0071124606765806	0.0751826018095016	-0.1471124142408371	-0.4222919642925262	-0.0418275743722915	-0.120383583009243	-0.005444549024105	0.0494583658874034	-0.0075974985957145	0.1683101058006286	-0.2014195770025253	0.0014672856777906	0.0558376498520374	0.1935541778802871	-0.0782198011875152	-0.0363049693405628	0.2200018614530563	-0.041867658495903	-0.2437169104814529	-0.0260662324726581	0.1493139863014221	0.2616919875144958	0.2396740019321441	-0.0113700721412897	0.0014420188963413
184	C:\Users\user\Desktop\Final_output\DATASET\Augmented_faces_blur\Ashley_Judd\Ashley_Judd_Ashley_Judd_aug_3_blurred.jpg	36	-0.057136018760502304	0.07470736652612682	0.0939478054642677	-0.01630430947989225	-0.14544958621263504	-0.0043403466697782495	0.002055147197097525	-0.17293223366141314	0.17600113898515699	-0.12888738512992853	0.1428348161280155	-0.1303596347570419	-0.22914555668830866	0.030752270016819204	-0.0512020848691463	0.1580007672309875	-0.21751772239804262	-0.22598252817988396	-0.03979623923078174	-0.0709265479817986	0.03447818104177708	0.11169943027198309	0.002705555409193	0.0723397638648748	-0.1398572400212288	-0.40381096303462977	-0.05095487926155325	-0.12339317984879013	0.032966863363981226	0.033403220120817353	-0.0056536761112511	0.1493887063115835	-0.1880944781005382	0.0026375362649559498	0.05050237942486997	0.14448890276253218	-0.0572018381208181	-0.06821067910641428	0.20358524844050405	-0.019142004195600724	-0.2824945710599422	0.0003208583220839505	0.14601698890328402	0.26020953804254526	0.229599367827177	-0.015028042253106801	0.0045854551717639
185	C:\Users\user\Desktop\Final_output\DATASET\Augmented_faces_blur\Ashley_Judd\Ashley_Judd_Ashley_Judd_aug_4_blurred.jpg	36	-0.0255280043929815	0.0956487655639648	0.1131635159254074	0.0091557400301098	-0.1311730295419693	0.0268898978829383	-0.003824470564723	-0.1715171039104461	0.1772218495607376	-0.1345900595188141	0.1414746046066284	-0.1126314774155616	-0.2229035943746566	0.0705426931381225	-0.0379215329885482	0.1565690487623214	-0.2155823111534118	-0.2288994193077087	-0.0715361386537551	-0.0619758032262325	0.0335173681378364	0.1031021624803543	-0.0163041818886995	0.0702072605490684	-0.1398927420377731	-0.4247854351997375	-0.051655113697052	-0.1389506459236145	0.0651200413703918	0.0351554416120052	-0.0139121357351541	0.1149714067578315	-0.1556988805532455	0.0061637759208679	0.0722527951002121	0.1078884527087211	-0.0449907705187797	-0.0880610570311546	0.2120105177164077	-0.0254121534526348	-0.2894878983497619	0.0152329970151185	0.1483344286680221	0.2660895884037018	0.2317295372486114	-0.0109624695032835	0.0205457769334316
186	C:\Users\user\Desktop\Final_output\DATASET\Augmented_faces_blur\Ashton_Kutcher\Ashton_Kutcher_Ashton_Kutcher_0001_blurred.jpg	37	-0.1653466671705246	0.09174245595932	0.0192531440407037	-0.0263917911797761	-0.1664606630802154	0.0651550516486167	0.0523209795355796	-0.0108339544385671	0.1476791948080063	-0.0237922631204128	0.1847508251667022	0.0434026941657066	-0.2679794132709503	-0.1105930730700492	-0.0101366434246301	0.1059607565402984	-0.0563293807208538	-0.2032121270895004	-0.0867338180541992	-0.0503579527139663	0.0568155646324157	0.0536705888807773	0.0659449025988578	0.0893099829554557	-0.1830769032239914	-0.3269229233264923	-0.1028202697634697	-0.1042135283350944	-0.0549325495958328	-0.0756397619843483	0.0065264599397778	0.0822556689381599	-0.1792184710502624	-0.1031667292118072	0.0535199902951717	0.1319707483053207	-0.0381564758718013	0.0086150839924812	0.2283134460449218	0.0060722474008798	-0.2104297429323196	0.0857287943363189	0.1227214410901069	0.3049143254756927	0.1773227304220199	-0.0037134825251996	0.0050211511552333
187	C:\Users\user\Desktop\Final_output\DATASET\Augmented_faces_blur\Ashton_Kutcher\Ashton_Kutcher_Ashton_Kutcher_aug_1_blurred.jpg	37	-0.1425047665834427	0.109858900308609	0.0116968555375933	-0.0222660265862941	-0.1586746424436569	0.0533385165035724	0.0334237441420555	-0.0493882670998573	0.1428394168615341	0.0022860500030219	0.1322522014379501	0.0564473830163478	-0.271424800157547	-0.094241976737976	-0.025169089436531	0.094334065914154	-0.0863558650016784	-0.1969677358865738	-0.0953436866402626	-0.0777787715196609	0.0270614977926015	0.0338827967643737	0.092433251440525	0.0774876624345779	-0.1770636290311813	-0.29534512758255	-0.1160290464758873	-0.109592005610466	-0.0354081280529499	-0.0400535576045513	0.0296535491943359	0.0880074873566627	-0.1760323941707611	-0.0677701905369758	0.0833272114396095	0.1104038879275322	-0.0178821794688701	0.0196263212710618	0.2267960160970688	0.0208805929869413	-0.1693034023046493	0.0693513602018356	0.0937381386756897	0.2910005450248718	0.198353424668312	0.008065240457654	0.0300629157572984
188	C:\Users\user\Desktop\Final_output\DATASET\Augmented_faces_blur\Ashton_Kutcher\Ashton_Kutcher_Ashton_Kutcher_aug_2_blurred.jpg	37	-0.1082928627729415	0.0989021733403205	0.0181004367768764	-0.0035892182495445	-0.1453579515218734	0.1173744946718216	0.0596542954444885	-0.034116294234991	0.170518159866333	-0.0346356034278869	0.1865582764148712	0.022536439821124	-0.2591054737567901	-0.0617171078920364	-0.0021842936985194	0.1033984497189521	-0.0614987462759017	-0.1862308084964752	-0.1124826371669769	-0.050775334239006	0.049415934830904	0.0776377022266388	0.0516448952257633	0.1042759492993354	-0.1828860193490982	-0.3111138045787811	-0.0670165196061134	-0.0850764587521553	0.0129725476726889	-0.029461970552802	-0.0494477450847625	0.06366878002882	-0.191665306687355	-0.1001700907945633	0.0790157839655876	0.1405371725559234	-0.0445676147937774	-0.0225765705108642	0.1957886070013046	0.0316339805722236	-0.1858281046152115	0.1164570078253746	0.0976244881749153	0.2947106659412384	0.1806739419698715	0.0030724350363016	0.002251585945487
189	C:\Users\user\Desktop\Final_output\DATASET\Augmented_faces_blur\Ashton_Kutcher\Ashton_Kutcher_Ashton_Kutcher_aug_3_blurred.jpg	37	-0.14666626602411267	0.09797540120780462	0.016383423702791274	-0.021093911433126725	-0.16018740087747568	0.07333748694509262	0.0500892205163836	-0.025293844984844275	0.1514562964439392	-0.018145942711271325	0.17160200700163838	0.041205531451851074	-0.26550479978322983	-0.09263492934405797	-0.012619843357242574	0.10219031758606427	-0.06673849467188114	-0.19528388231992722	-0.09268210269510743	-0.0549433203414082	0.050646793562918846	0.05570794269442555	0.06960866693407292	0.09008537977933877	-0.18391596898436546	-0.3146224245429039	-0.09980554878711698	-0.10148217156529425	-0.03750002314336598	-0.053044878412038046	0.00011125043965875018	0.07866217195987696	-0.1810463368892669	-0.09552421979606147	0.06912584137171503	0.126857167109847	-0.03483163565397258	0.0069252075627446	0.2194968499243259	0.018718361854553174	-0.19290580600500104	0.0893122926354408	0.11175043135881421	0.30296891182661057	0.18221831694245333	0.001187913410831275	0.0125805297866463
190	C:\Users\user\Desktop\Final_output\DATASET\Augmented_faces_blur\Ashton_Kutcher\Ashton_Kutcher_Ashton_Kutcher_aug_4_blurred.jpg	37	-0.1705207675695419	0.091398075222969	0.0164832584559917	-0.0321286097168922	-0.1702563464641571	0.0574818849563598	0.0549578629434108	-0.0068368641659617	0.1447884142398834	-0.0164419542998075	0.18284672498703	0.0424356088042259	-0.2635095119476318	-0.1039875596761703	-0.0129893468692898	0.1050679981708526	-0.0627699866890907	-0.1947248578071594	-0.076168268918991	-0.0408612228929996	0.0692941769957542	0.0576406829059124	0.0684116184711456	0.0892679244279861	-0.1926373243331909	-0.3251078426837921	-0.1133563593029975	-0.1070466935634613	-0.0726319625973701	-0.0670242235064506	0.0137127377092838	0.0807167515158653	-0.1772691756486892	-0.1109898686408996	0.0606403797864913	0.1245168596506118	-0.0387202724814415	0.0220359954982996	0.2270893305540084	0.016286626458168	-0.2060619741678238	0.0857120081782341	0.1329176574945449	0.3212501108646393	0.1725231707096099	-0.0026725393254309	0.0129864662885665
191	C:\Users\user\Desktop\Final_output\DATASET\Augmented_faces_blur\Audrey_Sauret\Audrey_Sauret_Audrey_Sauret_0001_blurred.jpg	38	-0.1626229584217071	0.0997998639941215	0.1044139340519905	-0.0112037993967533	-0.0518757365643978	0.0362443327903747	-0.0408149361610412	-0.0817221477627754	0.1401029527187347	-0.1604843884706497	0.1681094169616699	-0.0541662760078907	-0.2599848210811615	0.0500994808971881	-0.0801169648766517	0.2146134078502655	-0.1130575165152549	-0.1209742575883865	-0.1561483144760131	-0.1314299404621124	0.0821416229009628	0.1221625804901123	-0.0101263718679547	0.019564839079976	-0.1989176720380783	-0.2019226253032684	-0.0216471459716558	-0.0351273640990257	-0.0548637881875038	-0.1014596819877624	0.0388316325843334	0.0902399867773056	-0.079095259308815	0.0888067930936813	0.0496939942240715	0.136672705411911	0.0090003451332449	-0.0486588776111602	0.1920786201953888	0.0132106812670826	-0.1951322257518768	0.0395679287612438	0.0767905637621879	0.2461917251348495	0.1411039233207702	-0.0064429240301251	0.0375640392303466
192	C:\Users\user\Desktop\Final_output\DATASET\Augmented_faces_blur\Audrey_Sauret\Audrey_Sauret_Audrey_Sauret_aug_1_blurred.jpg	38	-0.1375496238470077	0.1075119599699974	0.0984651669859886	-0.0088743800297379	-0.0458295568823814	0.0492006763815879	-0.0446194037795066	-0.0837424919009208	0.1549154818058014	-0.1625299900770187	0.1791940629482269	-0.0313351117074489	-0.2498662769794464	0.0568725951015949	-0.058289248496294	0.2073285579681396	-0.1148088350892067	-0.1179895848035812	-0.1738523989915847	-0.1269189566373825	0.0772069171071052	0.1149454340338707	-0.0159017741680145	0.0281032398343086	-0.2065346837043762	-0.1944132447242736	-0.0101351682096719	-0.0228793900460004	-0.0283384695649147	-0.0946999564766883	0.0125430431216955	0.0982000157237052	-0.0783364176750183	0.0913319215178489	0.0554342158138752	0.1126057654619216	0.0198758654296398	-0.0419250689446926	0.2018585205078125	0.0168776866048574	-0.2145723551511764	0.0375908017158508	0.0681464970111846	0.2397325783967971	0.1569758653640747	-0.0088925072923302	0.0439145490527153
193	C:\Users\user\Desktop\Final_output\DATASET\Augmented_faces_blur\Audrey_Sauret\Audrey_Sauret_Audrey_Sauret_aug_2_blurred.jpg	38	-0.1480377167463302	0.1005293726921081	0.1046711653470993	-0.0121881598606705	-0.0413037613034248	0.0525225028395652	-0.0536151491105556	-0.0938923805952072	0.1556732058525085	-0.179993987083435	0.1798603981733322	-0.0345735922455787	-0.2530602514743805	0.0665013194084167	-0.0659545958042144	0.2153429239988327	-0.1247265860438346	-0.1236939877271652	-0.1726546585559845	-0.1405035406351089	0.0661305338144302	0.1163229569792747	-0.0109607279300689	0.0236523188650608	-0.1980422586202621	-0.2009720504283905	-0.0114564755931496	-0.0294041372835636	-0.0289892181754112	-0.0928038284182548	0.0141549007967114	0.0840455070137977	-0.0856570601463317	0.0937778055667877	0.0562529824674129	0.1255283951759338	0.0089429635554552	-0.0493475086987018	0.2040630429983139	0.0095225600525736	-0.2066075056791305	0.0391484722495079	0.0697928741574287	0.2345728129148483	0.149289846420288	-0.0179790612310171	0.0345387980341911
194	C:\Users\user\Desktop\Final_output\DATASET\Augmented_faces_blur\Audrey_Sauret\Audrey_Sauret_Audrey_Sauret_aug_3_blurred.jpg	38	-0.1592282503843307	0.0915120244026184	0.123868778347969	-0.0177358016371727	-0.0600034222006797	0.0555597767233848	-0.051379270851612	-0.1104821935296058	0.1705604642629623	-0.1898100823163986	0.202574074268341	0.0164744611829519	-0.228270798921585	0.0127774998545646	-0.0105390343815088	0.2141462415456771	-0.113374687731266	-0.138091579079628	-0.1282702982425689	-0.0908806324005127	0.0769982859492302	0.099029965698719	0.0437046512961387	0.0105289658531546	-0.2376026362180709	-0.2263294756412506	-0.0147066218778491	-0.0329216830432415	-0.0808818712830543	-0.0890223234891891	0.0223480835556983	0.0837752819061279	-0.1224594786763191	0.113853707909584	0.0390860252082347	0.1385936886072158	-0.02831856533885	-0.0644299462437629	0.2093164622783661	0.0108130043372511	-0.2816323637962341	-0.0132243167608976	0.0622105970978736	0.1780958771705627	0.153443694114685	-0.0500496141612529	0.0239372607320547
195	C:\Users\user\Desktop\Final_output\DATASET\Augmented_faces_blur\Audrey_Sauret\Audrey_Sauret_Audrey_Sauret_aug_4_blurred.jpg	38	-0.1312591880559921	0.1040641739964485	0.0904969424009323	0.0067025311291217	-0.0676637962460517	0.0334950871765613	-0.0421133413910865	-0.091480404138565	0.1746449917554855	-0.183334931731224	0.1869960129261016	-0.0444452315568923	-0.2376209199428558	0.0332928746938705	-0.070828840136528	0.2072017192840576	-0.1132564470171928	-0.1216132119297981	-0.143422782421112	-0.1346450299024582	0.097419336438179	0.1039540320634841	-0.015114233829081	-0.0005260966718196	-0.2291815876960754	-0.2196230739355087	-0.0127205774188041	-0.0216222666203975	-0.0598471015691757	-0.0872981697320938	0.0532429814338684	0.1115106865763664	-0.1270297169685363	0.084527239203453	0.043730292469263	0.1341651678085327	0.0099966051056981	-0.0150211751461029	0.1945290118455886	0.0063569890335202	-0.2029184997081756	0.0170238334685564	0.0488134697079658	0.2225406765937805	0.1061915531754493	-0.0207564737647771	0.0463916212320327
196	C:\Users\user\Desktop\Final_output\DATASET\Augmented_faces_blur\Barbara_Felt-Miller\Barbara_Felt-Miller_augmented_1_Barbara_Felt-Miller_0001_blurred.jpg	39	-0.1094143465161323	0.0071963937953114	0.0363312996923923	-0.0425342991948127	-0.1548423767089843	0.0175078250467777	-0.0191705897450447	-0.1205912455916404	0.1548145860433578	-0.1818746477365493	0.1211993396282196	-0.1022626757621765	-0.2915997803211212	0.1051732152700424	-0.0766564011573791	0.1864310801029205	-0.0849353969097137	-0.1681340485811233	-0.1569232195615768	-0.1311503797769546	0.0524737350642681	0.1261515170335769	-0.0179535169154405	0.0946055874228477	-0.1441450417041778	-0.2479518353939056	-0.0473892390727996	-0.0658395960927009	0.0972490310668945	-0.0396692045032978	-0.0252011027187109	0.0541478395462036	-0.2022731006145477	0.0003579445183277	0.0505115799605846	0.1254046261310577	-0.060351226478815	-0.1674793064594268	0.2100542932748794	0.0705821439623832	-0.2633447647094726	-0.0254359133541584	0.0841139107942581	0.2006209641695022	0.0955416336655616	0.0013854578137397	0.0411139950156211
197	C:\Users\user\Desktop\Final_output\DATASET\Augmented_faces_blur\Barbara_Felt-Miller\Barbara_Felt-Miller_Barbara_Felt-Miller_aug_1_blurred.jpg	39	-0.1379857808351516	0.0288417469710111	0.0190623551607131	-0.0374315753579139	-0.1592774242162704	0.0015577990561723	-0.0160386450588703	-0.1151454970240593	0.1550935506820678	-0.188856840133667	0.1219873949885368	-0.0953071787953376	-0.2916374206542969	0.0975390523672103	-0.0581600628793239	0.1840518414974212	-0.0866494327783584	-0.1827944815158844	-0.1593260169029235	-0.1558121144771576	0.0338192321360111	0.1085893884301185	-0.0091705452650785	0.1110024079680442	-0.1402980387210846	-0.2765768766403198	-0.0541291013360023	-0.0922228172421455	0.07746522128582	-0.0302360206842422	-0.0064857974648475	0.0424588099122047	-0.1825122833251953	0.0049652550369501	0.0623022466897964	0.1065117567777633	-0.0755305886268615	-0.1507670432329177	0.2379390299320221	0.0636804699897766	-0.2555111348628998	-0.0537356622517108	0.0849636197090148	0.2317255288362503	0.0900140255689621	-0.0070111877284944	0.0608003586530685
198	C:\Users\user\Desktop\Final_output\DATASET\Augmented_faces_blur\Barbara_Felt-Miller\Barbara_Felt-Miller_Barbara_Felt-Miller_aug_2_blurred.jpg	39	-0.1092695966362953	-0.0162633936852216	0.0368828177452087	-0.0804529786109924	-0.1538576483726501	-0.0024662483483552	-0.0187743380665779	-0.1056209951639175	0.1887288838624954	-0.191148892045021	0.1218428015708923	-0.127296894788742	-0.2912554144859314	0.0908498838543891	-0.1051455736160278	0.2013887465000152	-0.0952506437897682	-0.2057365477085113	-0.1256000846624374	-0.111774668097496	0.0648544430732727	0.1079495549201965	-0.0444817878305912	0.1128431931138038	-0.1721327304840088	-0.2766744196414947	-0.0659651905298233	-0.0513556562364101	0.0567380748689174	-0.0371650755405426	-0.0130258640274405	0.0788284912705421	-0.2087455093860626	-0.0283180996775627	0.0554954521358013	0.1631762683391571	-0.0423173122107982	-0.1722407937049865	0.2202075272798538	0.079853668808937	-0.2810898125171661	0.0017079636454582	0.0946583747863769	0.2220805436372757	0.1025203168392181	0.0236510038375854	0.0300570912659168
199	C:\Users\user\Desktop\Final_output\DATASET\Augmented_faces_blur\Barbara_Felt-Miller\Barbara_Felt-Miller_Barbara_Felt-Miller_aug_3_blurred.jpg	39	-0.1137095764279365	-0.0063402047380805	0.028099475428462	-0.0370500832796096	-0.1482546478509903	0.0032814887817949	-0.0195384491235017	-0.1361548453569412	0.1538252085447311	-0.1814530938863754	0.1171458214521408	-0.1114133819937706	-0.2912534475326538	0.0802192389965057	-0.0890298634767532	0.1762409955263137	-0.0838339626789093	-0.1769010126590728	-0.1479458212852478	-0.1319605559110641	0.068782277405262	0.1032608598470687	-0.0299149136990308	0.0962137654423713	-0.1581896543502807	-0.2485293745994568	-0.0508119501173496	-0.0672352164983749	0.085140436887741	-0.0476701147854328	-0.0241765975952148	0.0752894282341003	-0.2050380110740661	-0.0170730743557214	0.0403788015246391	0.1379169672727584	-0.0525553151965141	-0.1615753471851349	0.2144084572792053	0.0565719902515411	-0.2621496021747589	-0.0232640579342842	0.0939111411571502	0.2045531421899795	0.1083712056279182	0.0111804623156785	0.0343499965965747
200	C:\Users\user\Desktop\Final_output\DATASET\Augmented_faces_blur\Barbara_Felt-Miller\Barbara_Felt-Miller_Barbara_Felt-Miller_aug_4_blurred.jpg	39	-0.1034081056714057	-0.0001978743821382	0.0182219166308641	-0.0712883323431015	-0.1484929621219635	0.0290572233498096	-0.0234546437859535	-0.1005853563547134	0.1745410114526748	-0.2149388045072555	0.1403795480728149	-0.1048466861248016	-0.2913929224014282	0.129173919558525	-0.0753359347581863	0.1909970939159393	-0.1129300445318222	-0.19129678606987	-0.151667520403862	-0.130930945277214	0.0517849624156951	0.1036184281110763	-0.0366601943969726	0.1087060719728469	-0.1652686893939972	-0.2771131694316864	-0.0620670095086097	-0.0594191923737525	0.0985683500766754	-0.0319054722785949	-0.0266222264617681	0.0317244529724121	-0.1963067650794983	0.0161595027893781	0.0727521702647209	0.1170982718467712	-0.0496294535696506	-0.154848426580429	0.214215874671936	0.0803785026073455	-0.2585867047309875	-0.0508483685553073	0.0666383355855941	0.2236624360084533	0.0862911790609359	0.0096658011898398	0.0434013754129409
201	C:\Users\user\Desktop\Final_output\DATASET\Augmented_faces_blur\Barbora_Strycova\Barbora_Strycova_augmented_1_Barbora_Strycova_0001_blurred.jpg	40	-0.1163039356470108	0.1992768496274948	0.1351941972970962	-0.0383104234933853	-0.1950888186693191	0.0049712359905242	-0.0076820570975542	-0.1395949125289917	0.2078159302473068	-0.1935196220874786	0.188622698187828	-0.053101185709238	-0.2751377820968628	-0.0297941323369741	-0.0143641615286469	0.17949740588665	-0.1383055448532104	-0.2059676945209503	-0.0782589614391326	0.0169848911464214	0.0750403180718422	0.0321386829018592	0.0524367280304431	-0.0072984714061021	-0.0839300602674484	-0.3961953222751617	-0.0219152122735977	0.0012891516089439	0.0054472889751195	-0.0612992197275161	-0.0210920348763465	0.1369965672492981	-0.1508507281541824	-0.0274755619466304	0.009665235877037	0.1312337070703506	-0.0653481855988502	-0.0461535118520259	0.1571399867534637	-0.0131661836057901	-0.2746921181678772	-0.0313784219324588	0.031232301145792	0.2421980947256088	0.1770670861005783	0.017599307000637	0.0227470714598894
202	C:\Users\user\Desktop\Final_output\DATASET\Augmented_faces_blur\Barbora_Strycova\Barbora_Strycova_Barbora_Strycova_aug_1_blurred.jpg	40	-0.1383913904428482	0.19483382999897	0.093238279223442	-0.0585891716182231	-0.18449766933918	0.0127745224162936	-0.0018600290641188	-0.1468801200389862	0.2014272511005401	-0.174715518951416	0.163224995136261	-0.0796828642487526	-0.2791039943695068	-0.0705748423933982	-0.022188551723957	0.1828404068946838	-0.1711984425783157	-0.2160329073667526	-0.050611600279808	0.01923119276762	0.0694052055478096	0.0346225760877132	0.0423137247562408	0.0407008230686187	-0.0838425233960151	-0.3600986897945404	-0.0201866291463375	-0.0378005504608154	-0.0035450458526611	-0.0752999559044838	0.0053785517811775	0.1253018230199813	-0.1640668511390686	-0.0386477932333946	0.0014018239453434	0.1491180509328842	-0.0726611167192459	-0.0514879412949085	0.143968865275383	-0.0176960304379463	-0.2646022140979767	-0.0526640936732292	0.0343612842261791	0.2612275779247284	0.2008687555789947	0.0077533163130283	0.0022215768694877
203	C:\Users\user\Desktop\Final_output\DATASET\Augmented_faces_blur\Barbora_Strycova\Barbora_Strycova_Barbora_Strycova_aug_2_blurred.jpg	40	-0.1237106397747993	0.1892545968294143	0.1065107807517051	-0.0079841613769531	-0.1991459280252456	0.0177545137703418	-0.0097021711990237	-0.1393880844116211	0.1783028393983841	-0.1907213777303695	0.1844647228717804	-0.0360221937298774	-0.2727336287498474	-0.0759700611233711	0.0276050362735986	0.1795883476734161	-0.0979776978492736	-0.2017868459224701	-0.0786428451538086	-0.0142119377851486	0.0637176036834716	0.0433663465082645	0.0269621536135673	0.0113876741379499	-0.0938416346907615	-0.3919631838798523	-0.0338565483689308	-0.0277185644954442	-0.0088576516136527	-0.089344248175621	-0.0014340160414576	0.1023140847682952	-0.1590445786714553	-0.0538161545991897	0.0040092580020427	0.0993672385811805	-0.0764470174908638	-0.0251305699348449	0.167956605553627	0.0025044931098818	-0.2570275664329529	-0.0451488345861434	0.014334388077259	0.2438566833734512	0.1581980884075164	0.003490169532597	0.0508329160511493
204	C:\Users\user\Desktop\Final_output\DATASET\Augmented_faces_blur\Barbora_Strycova\Barbora_Strycova_Barbora_Strycova_aug_3_blurred.jpg	40	-0.1252511441707611	0.2022923678159713	0.1092185080051422	-0.0025792210362851	-0.1773041933774948	0.0236132740974426	-0.0176353808492422	-0.1443572342395782	0.1702652126550674	-0.1804348826408386	0.1832575500011444	-0.0422026552259922	-0.2780948877334595	-0.0857757106423378	0.0208205617964267	0.175821453332901	-0.115124724805355	-0.1987453997135162	-0.0740727558732032	-0.0100967995822429	0.0633050203323364	0.0526208877563476	0.0483558215200901	0.0194723587483167	-0.0933555513620376	-0.3941193222999573	-0.0214478075504302	-0.0439860485494136	-0.0010402407497167	-0.091346226632595	-0.0111746909096837	0.0874857604503631	-0.1635401099920272	-0.044812761247158	-0.0013862671330571	0.1040892004966735	-0.0596065931022167	-0.0230258330702781	0.1674670577049255	0.0108014615252614	-0.2589460015296936	-0.0442233048379421	0.0135024255141615	0.2483855485916137	0.1627612560987472	0.0075129042379558	0.0368842892348766
205	C:\Users\user\Desktop\Final_output\DATASET\Augmented_faces_blur\Barbora_Strycova\Barbora_Strycova_Barbora_Strycova_aug_4_blurred.jpg	40	-0.1625071167945861	0.1770049333572387	0.0805979073047638	-0.049720324575901	-0.184023842215538	-0.0281583610922098	-0.0074723167344927	-0.1350272446870803	0.1832194328308105	-0.141202762722969	0.1707220822572708	-0.0737257674336433	-0.2760079503059387	-0.0976799130439758	-0.0389031991362571	0.165929690003395	-0.1710185408592224	-0.2117641121149063	-0.0526706054806709	0.0195972733199596	0.0659354552626609	0.0469798073172569	0.0568589493632316	0.0351527109742164	-0.0949805155396461	-0.3680505752563476	-0.0193652473390102	-0.0496550276875495	-0.0243430510163307	-0.0900988727807998	0.0398480556905269	0.1299123018980026	-0.146726906299591	-0.0453292950987815	0.0133654978126287	0.1484957635402679	-0.0864064469933509	-0.029185764491558	0.1665249019861221	-0.0145587483420968	-0.2598163485527038	-0.0713000372052192	0.0435227006673812	0.2955656945705414	0.2143755853176117	0.0137981865555047	0.0028921067714691
206	C:\Users\user\Desktop\Final_output\DATASET\Augmented_faces_blur\Barry_Diller\Barry_Diller_augmented_1_Barry_Diller_0001_blurred.jpg	41	-0.099900297820568	0.0837503299117088	-0.0076278918422758	0.0060536889359354	-0.0532702580094337	-0.0575823560357093	0.0880420506000518	-0.1411046981811523	0.1109214797616005	0.064680241048336	0.1915670931339264	0.0084160398691892	-0.2492694705724716	-0.1589460372924804	-0.0321353785693645	0.1323046684265136	-0.0920716673135757	-0.1121401116251945	-0.1388272643089294	-0.1124815046787262	0.0349664278328418	-0.0135527746751904	0.0502575859427452	0.0126223945990204	-0.1743120849132537	-0.1655392944812774	-0.0859803706407547	-0.0863687321543693	0.0614701993763446	-0.0900569334626197	0.0818831920623779	0.0813041850924491	-0.2220848947763443	-0.1163680404424667	0.0564961656928062	0.0039354115724563	-0.0631188973784446	-0.101239763200283	0.236725315451622	-0.0093997195363044	-0.1065287590026855	0.0416779741644859	0.1406218707561493	0.2007813602685928	0.2065109759569168	0.0008209942607209	0.005323028191924
207	C:\Users\user\Desktop\Final_output\DATASET\Augmented_faces_blur\Barry_Diller\Barry_Diller_Barry_Diller_aug_1_blurred.jpg	41	-0.0549304746091365	0.0917617678642273	-0.0342890247702598	0.0336340889334678	-0.0138960611075162	-0.0125702274963259	0.0239224210381507	-0.1167331859469413	0.1521776765584945	0.0221424996852874	0.1860786825418472	-0.008708375506103	-0.2089588046073913	-0.1242116540670394	-0.0129860267043113	0.1330899596214294	-0.1059205830097198	-0.1234349012374877	-0.2219147086143493	-0.1039357334375381	0.0248346254229545	0.0515939407050609	0.0073086535558104	-0.0320428386330604	-0.1647380739450454	-0.2366174608469009	-0.0100736217573285	-0.1055460050702095	0.0884929895401001	-0.0632564425468444	0.0503618754446506	0.08267193287611	-0.2114973366260528	-0.121001049876213	0.1217835396528244	-0.0142623595893383	-0.0190654434263706	-0.0596646778285503	0.2538683116436004	-0.0331706069409847	-0.1736460924148559	0.0870111137628555	0.1447477340698242	0.2196572721004486	0.1938182413578033	0.0211041066795587	0.0016879700124263
208	C:\Users\user\Desktop\Final_output\DATASET\Augmented_faces_blur\Barry_Diller\Barry_Diller_Barry_Diller_aug_2_blurred.jpg	41	-0.0925389155745506	0.0486286208033561	-0.0165184214711189	-0.0171563923358917	-0.1063930764794349	-0.0787444040179252	0.0669654309749603	-0.1296064108610153	0.0751703828573226	0.064298503100872	0.1905428320169448	0.0043647484853863	-0.2702951729297638	-0.1540185809135437	-0.0620124191045761	0.1103320941329002	-0.1043045744299888	-0.0893509164452552	-0.1026348248124122	-0.114204853773117	0.0367610678076744	-0.0392849631607532	0.0426654182374477	0.015743363648653	-0.1453418731689453	-0.1705580651760101	-0.0901424586772918	-0.0877057239413261	0.0367151498794555	-0.1126749292016029	0.0949399098753929	0.0658385083079338	-0.2257526516914367	-0.118063285946846	0.0412060618400573	0.0125905126333236	-0.0790368020534515	-0.1068925708532333	0.2412516325712204	-0.0245318952947855	-0.1003664582967758	0.0489441975951194	0.1339284181594848	0.2009249478578567	0.1943713277578354	0.0002210603561252	-0.0083046872168779
209	C:\Users\user\Desktop\Final_output\DATASET\Augmented_faces_blur\Barry_Diller\Barry_Diller_Barry_Diller_aug_3_blurred.jpg	41	-0.1064312160015106	0.0596316531300544	-0.0024856133386492	-0.0051509728655219	-0.0630954355001449	-0.088735744357109	0.0832957550883293	-0.1409326046705246	0.0789016932249069	0.0708516761660575	0.1887627691030502	0.0028228787705302	-0.2621705234050751	-0.1620620638132095	-0.0344848856329917	0.1183997243642807	-0.094767116010189	-0.1008081212639808	-0.126181498169899	-0.1211526691913604	0.0253173951059579	-0.0260881632566452	0.0396312028169631	0.0160504654049873	-0.1552809625864029	-0.1616982966661453	-0.0855066776275634	-0.0866090804338455	0.0489322021603584	-0.0876243263483047	0.0987136736512184	0.0755035728216171	-0.2252897471189499	-0.1172034740447998	0.047864444553852	0.0190694518387317	-0.0780403688549995	-0.107931450009346	0.2364879101514816	-0.0259029529988765	-0.1089605465531349	0.0312600284814834	0.1425959765911102	0.2035226225852966	0.1848842501640319	-0.0034524770453572	-0.0067062508314847
210	C:\Users\user\Desktop\Final_output\DATASET\Augmented_faces_blur\Barry_Diller\Barry_Diller_Barry_Diller_aug_4_blurred.jpg	41	-0.0600921660661697	0.0856229588389396	-0.0122094331309199	0.0316665843129158	-0.0190732758492231	-0.003181526903063	0.0589768961071968	-0.1300393044948578	0.1615675538778305	0.053272359073162	0.2120770215988159	0.0137494103983044	-0.2129428386688232	-0.1124788299202919	-0.0226061567664146	0.1252291202545166	-0.0772902965545654	-0.0977278426289558	-0.1711253374814987	-0.075624018907547	0.0237937029451131	0.0457154177129268	0.0284795854240655	-0.0032573002390563	-0.180813729763031	-0.1870059370994568	-0.0426410734653472	-0.104587584733963	0.0595227666199207	-0.0787198990583419	0.0263699404895305	0.0873530209064483	-0.1919562816619873	-0.0979604348540306	0.092424601316452	-0.0043435115367174	-0.0226399637758731	-0.0719000548124313	0.2585600018501282	-0.0030614249408245	-0.1603124737739563	0.1013791263103485	0.1233107149600982	0.2069900035858154	0.1705540269613266	0.0138324499130249	-0.0059868097305297
211	C:\Users\user\Desktop\Final_output\DATASET\Augmented_faces_blur\Bart_Freundlich\Bart_Freundlich_augmented_1_Bart_Freundlich_0001_blurred.jpg	42	-0.0825743600726127	0.1439158022403717	0.1654398739337921	-0.0778128579258918	-0.1581177860498428	0.065174363553524	-0.1189282312989234	-0.0365059413015842	0.139627456665039	-0.1463216841220855	0.1009844467043876	-0.0009009256027638	-0.2516393959522247	-0.0651254877448082	0.0426953248679637	0.1188303381204605	-0.1788945645093917	-0.1607751995325088	-0.1086439788341522	-0.0975505262613296	-0.0289584845304489	0.1088232323527336	-0.0761552304029464	-0.02351232804358	-0.110008880496025	-0.3460952341556549	-0.0165614616125822	-0.0533145517110824	0.0431963950395584	-0.143603578209877	-0.0139895910397171	-0.0221593454480171	-0.1720695942640304	-0.0459680780768394	0.011599650606513	0.1206074506044387	-0.004872809164226	-0.0856702253222465	0.1636572927236557	0.007321523502469	-0.1846488714218139	-0.0665141642093658	0.0450831092894077	0.1754378527402877	0.1555248349905014	0.0162739809602499	-0.0397701486945152
212	C:\Users\user\Desktop\Final_output\DATASET\Augmented_faces_blur\Bart_Freundlich\Bart_Freundlich_Bart_Freundlich_aug_1_blurred.jpg	42	-0.0824353992938995	0.1700920015573501	0.1511393785476684	-0.0488972887396812	-0.1043492555618286	0.110175110399723	-0.0928401798009872	-0.0111859608441591	0.1636448949575424	-0.1402253359556198	0.1123251095414161	-0.0226798113435506	-0.2422098070383072	0.0336957871913909	-0.0063145058229565	0.1254683285951614	-0.1592741459608078	-0.1256528198719024	-0.1480413675308227	-0.0718164220452308	-0.0858047306537628	0.1495630443096161	-0.0835491418838501	-0.0417737141251564	-0.0624854639172554	-0.3956303596496582	-0.0172823425382375	-0.0582844950258731	0.0503802858293056	-0.1289418786764145	-0.0339462757110595	-0.0003782769781537	-0.1289137601852417	-0.0128428693860769	0.0419177152216434	0.0641506612300872	0.0018842495046555	-0.0820526704192161	0.1591387242078781	0.0459823682904243	-0.16236212849617	-0.0643846094608306	0.0595820508897304	0.2462063282728195	0.1096098497509956	-0.0173353105783462	-0.0122233889997005
213	C:\Users\user\Desktop\Final_output\DATASET\Augmented_faces_blur\Bart_Freundlich\Bart_Freundlich_Bart_Freundlich_aug_2_blurred.jpg	42	-0.1127850413322448	0.16071617603302	0.158876433968544	-0.0872653201222419	-0.1685633063316345	0.0604237355291843	-0.1174240335822105	-0.0112871658056974	0.1258866637945175	-0.0995451658964157	0.0807477533817291	-0.0060111321508884	-0.2754979729652405	-0.070336028933525	0.0333275012671947	0.1367575973272323	-0.1586382389068603	-0.1600277870893478	-0.091123379766941	-0.0849071219563484	-0.0097509510815143	0.0930386930704116	-0.1044829562306404	-0.0268286000937223	-0.121220663189888	-0.3486343324184418	-0.0235308520495891	-0.0528624542057514	-0.0121800256893038	-0.132013738155365	0.0108612924814224	0.003497052937746	-0.1735451966524124	-0.0426642820239067	0.0085523808375	0.1203905045986175	-0.0063024656847119	-0.0637721866369247	0.1278198510408401	0.004281104542315	-0.1849677413702011	-0.0680228248238563	0.0674937516450882	0.1693128049373626	0.1496081352233886	0.0138990674167871	-0.0038885977119207
214	C:\Users\user\Desktop\Final_output\DATASET\Augmented_faces_blur\Bart_Freundlich\Bart_Freundlich_Bart_Freundlich_aug_3_blurred.jpg	42	-0.0857520475983619	0.1726621091365814	0.165729209780693	-0.0826277807354927	-0.1649217456579208	0.1115406900644302	-0.1395830512046814	-0.0055726203136146	0.1493890434503555	-0.1441135257482528	0.0977351814508438	-0.0014113844372332	-0.2558751702308655	0.0030083723831921	-0.00560237839818	0.1388092190027237	-0.1786419600248336	-0.1193685382604599	-0.1030813679099083	-0.0939904823899269	-0.0519873946905136	0.1104714348912239	-0.092892438173294	-0.0386670194566249	-0.0559286773204803	-0.3676111102104187	-0.0262174606323242	-0.0309866815805435	0.0509406886994838	-0.119679681956768	-0.0031627379357814	-0.0356039740145206	-0.1565807610750198	-0.0068699922412633	0.0081685418263077	0.0925258994102478	0.001585824531503	-0.0722970888018608	0.1476450264453888	0.0159462355077266	-0.1685631573200225	-0.0658017396926879	0.0546346008777618	0.1844290047883987	0.1233935728669166	0.0189317446202039	-0.0159828327596187
215	C:\Users\user\Desktop\Final_output\DATASET\Augmented_faces_blur\Bart_Freundlich\Bart_Freundlich_Bart_Freundlich_aug_4_blurred.jpg	42	-0.1092501059174537	0.1507149338722229	0.1458145976066589	-0.1122012585401535	-0.1739026606082916	0.049800019711256	-0.1201943382620811	0.0091417077928781	0.1116016283631324	-0.086430437862873	0.0966477394104003	-0.0150497751310467	-0.2810998857021332	-0.0879047065973281	0.0181133467704057	0.1404577642679214	-0.166830837726593	-0.1498408317565918	-0.0889511033892631	-0.0728974491357803	0.0060279602184891	0.0835956782102584	-0.0919268354773521	-0.0338398516178131	-0.1305138617753982	-0.3472998142242431	-0.0272928290069103	-0.0632061958312988	-0.0219796374440193	-0.1334241777658462	0.0276426710188388	0.0219194907695055	-0.1677997559309005	-0.0568471029400825	0.0129459872841835	0.121720939874649	-0.0189701672643423	-0.0519453845918178	0.1517639756202697	0.007083710283041	-0.1877418756484985	-0.0776388421654701	0.073720708489418	0.1833198815584182	0.1544285416603088	0.0216296669095754	0.0162207148969173
216	C:\Users\user\Desktop\Final_output\DATASET\Augmented_faces_blur\Beatriz_Merino\Beatriz_Merino_augmented_1_Beatriz_Merino_0001_blurred.jpg	43	-0.085918553173542	0.0458109118044376	0.1349898278713226	-0.0650999993085861	-0.1288629621267318	0.00192441791296	-0.0418677181005477	-0.145593836903572	0.2398548275232315	-0.1741761416196823	0.1412143260240554	-0.0843944251537323	-0.2312352657318115	-0.0359470024704933	-0.125107079744339	0.1515137702226638	-0.1417212188243866	-0.2704510390758514	0.0180029310286045	-0.0626641511917114	0.05077501013875	0.1373339295387268	-0.024317268282175	0.0299052130430936	-0.169863149523735	-0.3421299457550049	-0.0579558424651622	-0.1325171291828155	-0.0158145334571599	-0.0440414324402809	0.0135955354198813	0.1023062467575073	-0.1502953022718429	-0.0099732298403978	0.0285283289849758	0.200711578130722	-0.0609575845301151	-0.0967627614736557	0.1351893693208694	0.0356197357177734	-0.2576243281364441	-0.0553686842322349	0.0927999764680862	0.2126289308071136	0.1176807060837745	-0.0704764425754547	0.0008898023515939
217	C:\Users\user\Desktop\Final_output\DATASET\Augmented_faces_blur\Beatriz_Merino\Beatriz_Merino_Beatriz_Merino_aug_1_blurred.jpg	43	-0.06531839352101085	0.04017312731593845	0.14109512418508524	-0.05821069329977033	-0.13367314450442788	-0.009821775136515476	-0.035478701349347774	-0.1694752164185047	0.21182288974523544	-0.17610114067792887	0.1352857202291488	-0.08154463022947307	-0.2232710868120193	-0.024358601775020354	-0.1268553677946329	0.1501618772745132	-0.13622348010540006	-0.2603687271475792	-0.006097767967730724	-0.0682344371452927	0.041359117254614775	0.15726094320416448	-0.030326765961945	0.03160230256617062	-0.1489530056715011	-0.32906298339366913	-0.04364373907446858	-0.10737255029380319	0.021029379451647377	-0.03729022573679683	0.004656495293602325	0.10379472561180587	-0.17960580810904497	-0.004479696508496975	0.029917013365775298	0.21032622456550595	-0.0659354673698544	-0.1109572723507881	0.13026125542819494	0.035384345799684476	-0.25332385674118996	-0.030840236693620626	0.09216800332069393	0.20286799594759936	0.11319959349930282	-0.073311960324645	-0.00228238874115055
218	C:\Users\user\Desktop\Final_output\DATASET\Augmented_faces_blur\Beatriz_Merino\Beatriz_Merino_Beatriz_Merino_aug_2_blurred.jpg	43	-0.0716072991490364	0.0316079333424568	0.1466254442930221	-0.0535597838461399	-0.137651652097702	-0.0161984749138355	-0.032518021762371	-0.1613363772630691	0.2026129513978958	-0.1726962029933929	0.141990065574646	-0.0824373513460159	-0.2403490245342254	-0.0369514226913452	-0.1212974414229393	0.1474670171737671	-0.1235982626676559	-0.2590556740760803	-0.0008127354085445	-0.0624661520123481	0.040282342582941	0.1491316705942154	-0.0334915779531002	0.0245362687855958	-0.141056016087532	-0.3269099295139313	-0.0455229915678501	-0.1039137840270996	0.0024446798488497	-0.0505448132753372	0.0081032188609242	0.0996084660291671	-0.1760217100381851	-0.0078633334487676	0.0235969331115484	0.2178804278373718	-0.0710934698581695	-0.1211908608675003	0.1260684728622436	0.0317191779613494	-0.2521844208240509	-0.0381563268601894	0.0882035940885543	0.1943005174398422	0.1021405830979347	-0.0613515861332416	0.0016058199107646
219	C:\Users\user\Desktop\Final_output\DATASET\Augmented_faces_blur\Beatriz_Merino\Beatriz_Merino_Beatriz_Merino_aug_3_blurred.jpg	43	-0.0525521263480186	0.0343457758426666	0.137052446603775	-0.0629675984382629	-0.1503818333148956	-0.0204193368554115	-0.0244289543479681	-0.1527631878852844	0.2083653211593628	-0.1731231659650802	0.1253653913736343	-0.0761394798755645	-0.2265398800373077	-0.0377672165632247	-0.1186875700950622	0.1660457998514175	-0.1366500258445739	-0.2527525126934051	-0.0160361975431442	-0.0519489608705043	0.0408997684717178	0.1398846358060836	-0.0224309414625167	0.0417419299483299	-0.1332577615976333	-0.3257198929786682	-0.0414016768336296	-0.091391883790493	0.0147130079567432	-0.041150514036417	0.0080651389434933	0.1058607622981071	-0.1807912439107895	-0.0035681743174791	0.0176831036806106	0.2061251103878021	-0.0710753723978996	-0.0948339700698852	0.1424219757318496	0.0366991534829139	-0.2692075371742248	-0.0198471583425998	0.0821829959750175	0.1865813136100769	0.1132940649986267	-0.0419758148491382	0.011035949923098
220	C:\Users\user\Desktop\Final_output\DATASET\Augmented_faces_blur\Beatriz_Merino\Beatriz_Merino_Beatriz_Merino_aug_4_blurred.jpg	43	-0.0511955954134464	0.0489278882741928	0.1457127779722213	-0.0512153916060924	-0.1177961304783821	-0.0045937066897749	-0.0431001111865043	-0.2182074636220932	0.1964584589004516	-0.1844090521335601	0.1325730979442596	-0.0832072645425796	-0.1949601769447326	0.0132312346249818	-0.1423293799161911	0.1356209218502044	-0.1429244130849838	-0.2592156827449798	-0.0255450699478387	-0.095858484506607	0.0334793478250503	0.2026935368776321	-0.0410672761499881	0.0302257984876632	-0.1516350954771042	-0.3214921653270721	-0.0296944454312324	-0.1016674041748046	0.0827743634581565	-0.0134241431951522	-0.0111379120498895	0.107403427362442	-0.2113149762153625	0.0034859515726566	0.0498596876859664	0.2165877819061279	-0.0606154426932334	-0.1310414969921112	0.1173652037978172	0.0374993160367012	-0.2342791408300399	-0.0099887773394584	0.1054854467511177	0.2179612219333648	0.1196830198168754	-0.1194439977407455	-0.0226611271500587
221	C:\Users\user\Desktop\Final_output\DATASET\Augmented_faces_blur\Ben_Kingsley\Ben_Kingsley_augmented_1_Ben_Kingsley_0001_blurred.jpg	44	-0.0919542238116264	0.0934756025671958	0.0226176418364048	0.0323163010179996	-0.1403780877590179	-0.0658029988408088	0.0016081444919109	-0.1248619183897972	0.1803742796182632	-0.0842169895768165	0.1730903834104538	0.0291026122868061	-0.2017141431570053	-0.0352752394974231	-0.0090769194066524	0.1033344864845275	-0.0846955478191375	-0.1045697703957557	-0.1441442817449569	-0.1239890754222869	-0.03587331995368	0.0376258939504623	0.0786124318838119	-0.0192712545394897	-0.1319655776023864	-0.2985312044620514	-0.0776824578642845	-0.0151204532012343	0.1033270061016082	-0.069371610879898	0.0517949275672435	0.0419530645012855	-0.1202784851193428	-0.0835742056369781	0.0789274871349334	0.0857352465391159	-0.1022578552365303	0.030351348221302	0.2571553289890289	0.0029002167284488	-0.2321778982877731	0.040245521813631	0.0937964543700218	0.2744365930557251	0.2017310708761215	0.0980721786618232	0.0193573907017707
222	C:\Users\user\Desktop\Final_output\DATASET\Augmented_faces_blur\Ben_Kingsley\Ben_Kingsley_Ben_Kingsley_aug_1_blurred.jpg	44	-0.1231969520449638	0.0997385680675506	0.0277690216898918	-0.0069141895510256	-0.1464326232671737	-0.0713397487998008	-0.0537312924861907	-0.118598036468029	0.1632517576217651	-0.0906344056129455	0.1513476520776748	0.0451008155941963	-0.1923733502626419	-0.0957786440849304	0.0032462645322084	0.098455861210823	-0.1199064701795578	-0.1437765657901764	-0.1168020516633987	-0.120329737663269	-0.0359976738691329	0.0147277656942605	0.0587646998465061	-0.0062007633969187	-0.1420820951461792	-0.309512048959732	-0.0751176998019218	-0.0614751130342483	0.079771988093853	-0.0837441682815551	0.0611418336629867	0.0429142117500305	-0.0940594375133514	-0.0802464634180069	0.0505882836878299	0.0946280062198638	-0.0849356576800346	0.0345119647681713	0.2564642131328583	-0.024445753544569	-0.2389786094427108	0.0207787342369556	0.0662713795900344	0.2779194712638855	0.2472929209470749	0.0948124378919601	0.0355062037706375
223	C:\Users\user\Desktop\Final_output\DATASET\Augmented_faces_blur\Ben_Kingsley\Ben_Kingsley_Ben_Kingsley_aug_2_blurred.jpg	44	-0.0808921754360199	0.0867215320467948	0.0453893728554248	0.0120741566643118	-0.1231095120310783	-0.0452241972088813	-0.0043453853577375	-0.1139784529805183	0.1876815855503082	-0.151602953672409	0.1098605170845985	0.0266175176948308	-0.17362742125988	0.0138321174308657	-0.0101028159260749	0.1281425356864929	-0.1226779818534851	-0.1188878268003463	-0.1657495498657226	-0.1348397731781005	-0.0309074055403471	0.0467430502176284	0.0535783469676971	-0.0540787018835544	-0.1058554425835609	-0.3024677038192749	-0.0532887019217014	0.007945604622364	0.1398967504501342	-0.0615010038018226	0.0270046964287757	0.0513687022030353	-0.1192612797021865	-0.0315056964755058	0.0670785531401634	0.0687796771526336	-0.0458379797637462	0.048548512160778	0.2699095606803894	0.017189260572195	-0.2672597169876098	0.072353258728981	0.0818881690502166	0.2713194787502289	0.1904610991477966	0.0557655319571495	-0.0131016094237566
224	C:\Users\user\Desktop\Final_output\DATASET\Augmented_faces_blur\Ben_Kingsley\Ben_Kingsley_Ben_Kingsley_aug_3_blurred.jpg	44	-0.096419408917427	0.1008077785372734	0.0406348370015621	0.0198924653232097	-0.1200483366847038	-0.0420106202363967	0.0012901052832603	-0.1311419904232025	0.1892770230770111	-0.1237029582262039	0.1188071370124816	0.0300376899540424	-0.183010846376419	-0.0045976201072335	-0.007422313094139	0.1246063411235809	-0.1295066475868225	-0.1233157366514206	-0.1461324393749237	-0.1175673007965087	-0.0308375991880893	0.0371022038161754	0.0712732374668121	-0.0621136575937271	-0.1162459105253219	-0.3059509396553039	-0.0540832951664924	-0.0075156390666961	0.1285011917352676	-0.0658233910799026	0.0306496880948543	0.0555299371480941	-0.114539735019207	-0.0352482050657272	0.0673187524080276	0.0678761228919029	-0.042564183473587	0.0503591187298297	0.2853420376777649	0.0081056496128439	-0.2688330709934234	0.0761289298534393	0.0847842097282409	0.2726542055606842	0.1982070356607437	0.050112634897232	-0.0097497161477804
225	C:\Users\user\Desktop\Final_output\DATASET\Augmented_faces_blur\Ben_Kingsley\Ben_Kingsley_Ben_Kingsley_aug_4_blurred.jpg	44	-0.0750452652573585	0.1125869825482368	0.0265885293483734	0.0275587793439626	-0.1143192425370216	-0.0532125644385814	-0.0150998495519161	-0.1262481957674026	0.1775465607643127	-0.1224454119801521	0.1445051729679107	0.0070532737299799	-0.198902353644371	-0.0432502329349517	-0.009071041829884	0.1247229799628257	-0.1305055320262909	-0.1280850023031234	-0.1411179453134536	-0.1012444868683815	-0.0320533812046051	0.0266810376197099	0.060972761362791	-0.0541032627224922	-0.1206611841917038	-0.3262344598770141	-0.0623828098177909	-0.0322316512465477	0.1210078448057174	-0.075489230453968	0.0310102012008428	0.0498752333223819	-0.0900606140494346	-0.0542619973421096	0.0719567686319351	0.0795737504959106	-0.0612170435488224	0.0480952337384223	0.281646579504013	-0.0043450556695461	-0.268790453672409	0.0764203518629074	0.0796972513198852	0.2897980809211731	0.2062364369630813	0.0692292526364326	0.0040849428623914
226	C:\Users\user\Desktop\Final_output\DATASET\Augmented_faces_blur\Ben_Stein\Ben_Stein_augmented_1_Ben_Stein_0001_blurred.jpg	45	0.0201934855431318	0.1179098039865493	0.1037667393684387	0.0503941737115383	-0.0479402355849742	-0.0622777789831161	-0.0539057180285453	-0.0340436808764934	0.0890914425253868	-0.1003849729895591	0.1390594542026519	-0.0388011187314987	-0.1783478856086731	0.0589670799672603	-0.0356987677514553	0.1287234127521515	-0.1981709003448486	-0.0926852598786354	-0.1476349085569381	-0.1032530814409256	0.0492860972881317	0.1246866434812545	0.0001209623296745	-0.0253589153289794	-0.1068829447031021	-0.2867363095283508	-0.0771993100643158	-0.0735394358634948	0.1487881243228912	-0.0920080319046974	-0.0057343402877449	0.0029894639737904	-0.1339632272720337	-0.0261713936924934	0.0522034354507923	0.0187544841319322	0.0014247522922232	-0.0584392361342906	0.1795036643743515	0.0284474268555641	-0.1791969388723373	0.0498803853988647	0.1332895755767822	0.2040072679519653	0.1947231590747833	0.0266192909330129	0.0249912962317466
227	C:\Users\user\Desktop\Final_output\DATASET\Augmented_faces_blur\Ben_Stein\Ben_Stein_Ben_Stein_aug_1_blurred.jpg	45	-0.000965888495557	0.1240793839097023	0.0980111137032508	0.0496161021292209	-0.0387162156403064	-0.0607596188783645	-0.0599076375365257	-0.0269606113433837	0.0981218740344047	-0.0949921756982803	0.1626541912555694	-0.0431845672428607	-0.1896241456270218	0.0247842390090227	-0.0337072536349296	0.1193066537380218	-0.201209545135498	-0.095953993499279	-0.1433181762695312	-0.0778739526867866	0.0636697560548782	0.1059061959385871	0.0056484122760593	-0.038298562169075	-0.1339136660099029	-0.2775406539440155	-0.0873932540416717	-0.0935752838850021	0.1472841203212738	-0.1125877201557159	-0.0110024772584438	-0.0146256554871797	-0.1185492500662803	-0.0453108735382556	0.0487178787589073	0.0244131907820701	-0.0137040894478559	-0.0617628768086433	0.182334154844284	0.0041367029771208	-0.1738382875919342	0.0319578126072883	0.1226306557655334	0.2029456943273544	0.2100729048252105	0.0486122518777847	0.0258012488484382
228	C:\Users\user\Desktop\Final_output\DATASET\Augmented_faces_blur\Ben_Stein\Ben_Stein_Ben_Stein_aug_2_blurred.jpg	45	-0.0463538691401481	0.1183448955416679	0.0629173144698143	0.0277753621339797	-0.0369908101856708	-0.0957603678107261	-0.0273345168679952	-0.0241027250885963	0.0835816413164138	-0.0744676142930984	0.1629596501588821	-0.0484634637832641	-0.1961885690689087	-0.0217172931879758	-0.0286685153841972	0.1140681579709053	-0.1974146515130996	-0.1076770350337028	-0.1182587072253227	-0.0537671670317649	0.1130789220333099	0.0774992778897285	-0.0144508238881826	-0.0212413035333156	-0.1347456276416778	-0.2817424833774566	-0.1176845505833625	-0.0880575776100158	0.1241389587521553	-0.1003488451242446	0.0318467393517494	0.0056629162281751	-0.0975530445575714	-0.0419166907668113	0.0483142063021659	0.0228340923786163	-0.022010775282979	-0.0618541836738586	0.1977195888757705	0.0015812013298273	-0.1747767776250839	0.012989530339837	0.1114479154348373	0.2469207197427749	0.2225236892700195	0.0607956796884536	0.0428806990385055
229	C:\Users\user\Desktop\Final_output\DATASET\Augmented_faces_blur\Ben_Stein\Ben_Stein_Ben_Stein_aug_3_blurred.jpg	45	-0.0115658184513449	0.1038129180669784	0.1072264686226844	0.0435416884720325	-0.043437160551548	-0.0592983663082122	-0.0586342141032218	-0.043965108692646	0.0846192687749862	-0.098159447312355	0.1343621611595153	-0.028196120634675	-0.1639311462640762	0.0447439104318618	-0.0287603586912155	0.1227438524365425	-0.2007704228162765	-0.0796143040060997	-0.1372138261795044	-0.1006542593240737	0.0516422875225544	0.1281240433454513	0.0142869008705019	-0.0125400926917791	-0.1237029433250427	-0.2498649805784225	-0.087253451347351	-0.0864975899457931	0.1408513039350509	-0.098894402384758	-0.0110862785950303	-0.0143782515078783	-0.1079924404621124	-0.0267945230007171	0.0526652187108993	0.0333337113261222	-0.024849284440279	-0.0787271782755851	0.1892051100730896	0.0062017338350415	-0.1698275208473205	0.0570985153317451	0.1298381388187408	0.2021133005619049	0.2057161927223205	0.0211166255176067	0.0227518528699874
230	C:\Users\user\Desktop\Final_output\DATASET\Augmented_faces_blur\Ben_Stein\Ben_Stein_Ben_Stein_aug_4_blurred.jpg	45	-0.0279003344476223	0.0975358262658119	0.1210400834679603	0.0261662378907203	-0.0702108517289161	-0.0907197371125221	-0.0535726845264434	-0.0436770357191562	0.0903496220707893	-0.0851013287901878	0.1524350494146347	-0.0326909124851226	-0.1720026433467865	0.0310722328722476	-0.0169581491500139	0.1296183764934539	-0.2152617573738098	-0.0775132253766059	-0.1185809895396232	-0.1077404767274856	0.0561964176595211	0.1248990595340728	0.0357882864773273	0.0095493085682392	-0.1356138586997985	-0.2585958838462829	-0.0928560420870781	-0.0998455062508583	0.1144451349973678	-0.1008845642209053	-0.0090756919234991	0.0275949332863092	-0.1160761639475822	-0.0558989271521568	0.061624452471733	0.0604160204529762	-0.0223708562552928	-0.0718825682997703	0.1924116164445877	0.0049414774402976	-0.1630943268537521	0.0670128613710403	0.1402953118085861	0.2126423567533493	0.2301306426525116	0.0198500342667102	0.0131993070244789
231	C:\Users\user\Desktop\Final_output\DATASET\Augmented_faces_blur\Bernadette_Peters\Bernadette_Peters_augmented_1_Bernadette_Peters_0001_blurred.jpg	46	-0.2021545469760894	-0.0064802803099155	0.073382630944252	-0.133446529507637	-0.1109189093112945	-0.0065424018539488	0.0299406610429286	-0.1872772723436355	0.1866866797208786	-0.1237658485770225	0.1447623968124389	-0.077939860522747	-0.3364689946174621	0.0143881868571043	-0.0864622294902801	0.1831903010606765	-0.1474485844373703	-0.2229257225990295	-0.0117290038615465	-0.054894745349884	0.0029874660540372	0.0389751344919204	0.0317780785262584	0.1705869734287262	-0.079299196600914	-0.3213725090026855	-0.0864931643009185	-0.0646222829818725	0.0241163242608308	-0.0437583476305007	0.0069881062954664	0.0582802332937717	-0.2339150309562683	0.0110648646950721	0.0216605924069881	0.1690782159566879	-0.0373053550720214	-0.0948805212974548	0.173432245850563	0.0527323782444	-0.2791817784309387	-0.1148734986782074	0.1299590021371841	0.2031288146972656	0.1617830693721771	0.004073450807482	-0.0251149553805589
232	C:\Users\user\Desktop\Final_output\DATASET\Augmented_faces_blur\Bernadette_Peters\Bernadette_Peters_Bernadette_Peters_aug_1_blurred.jpg	46	-0.1322882771492004	0.0383839718997478	0.1197657585144043	-0.1122962087392807	-0.0601064339280128	-0.0115855131298303	-0.0088011361658573	-0.1700163781642913	0.1705293208360672	-0.1042580679059028	0.1510306298732757	-0.0473519079387187	-0.2905408442020416	-0.0353630855679512	-0.0905604213476181	0.2064038217067718	-0.1764498054981231	-0.1975853592157364	-0.0238282680511474	-0.0618626847863197	0.0164543520659208	0.0508780404925346	0.0808746591210365	0.1016898080706596	-0.1006741672754287	-0.3476024270057678	-0.0892679989337921	-0.0687035024166107	-0.0037627005949616	-0.0316382274031639	-0.0095183085650205	0.0611849389970302	-0.2722468376159668	0.0376974269747734	0.015429001301527	0.1263546049594879	-0.0186552349478006	-0.0795953720808029	0.1314629912376403	0.0284907408058643	-0.261439710855484	-0.0681307166814804	0.1093518286943435	0.2199968546628952	0.209844097495079	0.0107000889256596	0.0074371630325913
233	C:\Users\user\Desktop\Final_output\DATASET\Augmented_faces_blur\Bernadette_Peters\Bernadette_Peters_Bernadette_Peters_aug_2_blurred.jpg	46	-0.1820905059576034	-0.0152372764423489	0.0918215066194534	-0.1365678310394287	-0.1238837167620658	-0.0017640995793044	0.0384148471057415	-0.1860288977622985	0.1826908588409423	-0.1329633593559265	0.1620827913284301	-0.0672267600893974	-0.338403582572937	0.0236468464136123	-0.0757159292697906	0.1697961539030075	-0.1305907964706421	-0.2227249145507812	-0.018891368061304	-0.0443739145994186	-0.0173215679824352	0.0411537662148475	0.0400603599846363	0.150884672999382	-0.0742046535015106	-0.3404828310012817	-0.0875245109200477	-0.0557554140686988	0.0360078141093254	-0.0347191244363784	0.0142369046807289	0.0567313842475414	-0.2265181541442871	0.0081827947869896	0.0321777537465095	0.1626909226179123	-0.050391037017107	-0.0897712036967277	0.1876656413078308	0.0487271547317504	-0.2836255133152008	-0.1025026962161064	0.1176216229796409	0.1981438249349594	0.1639271527528762	0.0062803998589515	-0.0055663157254457
234	C:\Users\user\Desktop\Final_output\DATASET\Augmented_faces_blur\Bernadette_Peters\Bernadette_Peters_Bernadette_Peters_aug_3_blurred.jpg	46	-0.1433882117271423	0.0112098734825849	0.0729522258043289	-0.1234604641795158	-0.1166784316301345	0.0547242946922779	0.026508342474699	-0.1595280915498733	0.1794887781143188	-0.137741282582283	0.15104641020298	-0.1287873983383178	-0.3204630315303802	0.0752257406711578	-0.0597069561481475	0.2157224416732788	-0.1861557215452194	-0.1750086545944214	-0.0327092595398426	-0.0155668165534734	-0.0041555701754987	0.0943944603204727	0.0382965467870235	0.1316528916358947	-0.0708376467227935	-0.3720898628234863	-0.0604834482073783	-0.0495803765952587	0.0696604028344154	-0.0010252590291202	-0.0466912351548671	0.0682755932211875	-0.2124839127063751	0.0081626055762171	0.0428386032581329	0.1475619673728943	-0.0673690438270568	-0.122831106185913	0.14657823741436	0.0575042068958282	-0.2712835669517517	-0.0985565781593322	0.1352103799581527	0.1778322160243988	0.1508997082710266	-0.003522798186168	0.0054084472358226
235	C:\Users\user\Desktop\Final_output\DATASET\Augmented_faces_blur\Bernadette_Peters\Bernadette_Peters_Bernadette_Peters_aug_4_blurred.jpg	46	-0.1869854629039764	0.0114330016076564	0.0875059887766838	-0.1238735988736152	-0.0849652886390686	-0.0117043796926736	-0.0050482237711548	-0.1981995850801468	0.1662887632846832	-0.1163979843258857	0.1367573291063308	-0.0735027939081192	-0.3435825407505035	-0.0338948108255863	-0.065320074558258	0.1871214509010315	-0.1336299329996109	-0.2311039417982101	-0.0246409736573696	-0.0638728886842727	-0.000331494025886	0.0239613316953182	0.036755483597517	0.1447386741638183	-0.0928052589297294	-0.3380607664585113	-0.1034232303500175	-0.0755847096443176	-0.0244770999997854	-0.0483929812908172	-0.0190245285630226	0.0541992299258708	-0.2810248732566833	-0.0141844870522618	0.0123559553176164	0.1703778952360153	-0.019796036183834	-0.0867626518011093	0.1239670813083648	0.0200919639319181	-0.2857613265514374	-0.0874302685260772	0.1250886917114257	0.201134443283081	0.1879284828901291	0.007770222146064	-0.0203781742602586
236	C:\Users\user\Desktop\Final_output\DATASET\Augmented_faces_blur\Bernard_Landry\Bernard_Landry_augmented_1_Bernard_Landry_0001_blurred.jpg	47	-0.0357051268219947	0.0581102780997753	0.0533570870757103	-0.0106699969619512	-0.166703313589096	-0.0066690146923065	0.0242147836834192	-0.181940421462059	0.087416373193264	-0.1090703755617141	0.2484380304813385	-0.0511107221245765	-0.2026581764221191	-0.1291597783565521	0.0439802706241607	0.0935343205928802	-0.1152662336826324	-0.1911666542291641	-0.1430191546678543	-0.0798473581671714	-0.0242754258215427	-0.0152902277186512	-0.0040888949297368	-0.0049272496253252	-0.1602839678525924	-0.33416548371315	-0.042292982339859	-0.0705845206975936	0.04935984313488	-0.1029123663902282	0.1091667413711547	0.0690195113420486	-0.2342453598976135	-0.0845232978463172	0.0040236804634332	0.0757871568202972	-0.0902448147535324	-0.0683574452996254	0.1933759450912475	-0.0554184950888156	-0.1729615628719329	0.0559276193380355	0.0518364906311035	0.2057068198919296	0.2430723756551742	0.0011665632482618	0.0812286660075187
237	C:\Users\user\Desktop\Final_output\DATASET\Augmented_faces_blur\Bernard_Landry\Bernard_Landry_Bernard_Landry_aug_1_blurred.jpg	47	6.975838914513588e-06	0.0586064606904983	0.0675519779324531	-0.0070728217251598	-0.1602155268192291	-0.0023796861059963	0.0377296805381774	-0.1709444522857666	0.1133635640144348	-0.1115309223532676	0.2348101139068603	-0.0472844615578651	-0.2010356485843658	-0.1085891425609588	0.0581292025744915	0.0952222198247909	-0.1221965625882148	-0.1845950782299041	-0.1518093794584274	-0.0742275640368461	-0.0316287986934185	-0.0011249827221035	0.0034559613559395	-0.026516456156969	-0.1478065550327301	-0.3345209062099457	-0.0352427996695041	-0.0626299157738685	0.0699203237891197	-0.0947617813944816	0.1020186468958854	0.0799373090267181	-0.2438112795352935	-0.0954431444406509	0.0103538474068045	0.0839286744594574	-0.0686244294047355	-0.0614793449640274	0.1870218813419342	-0.0475706160068511	-0.1893912404775619	0.0774704813957214	0.0448384881019592	0.1801522970199585	0.2429192662239074	0.0057757818140089	0.0707968026399612
238	C:\Users\user\Desktop\Final_output\DATASET\Augmented_faces_blur\Bernard_Landry\Bernard_Landry_Bernard_Landry_aug_2_blurred.jpg	47	0.0001275030663236	0.0873800888657569	0.0726353079080581	0.0083147855475544	-0.088164784014225	-0.0076127406209707	0.016580706462264	-0.1730867326259613	0.1150518730282783	-0.1133366897702217	0.2420225143432617	-0.0597711503505706	-0.2022317945957183	-0.126048132777214	0.0638839155435562	0.1049356758594513	-0.1537855267524719	-0.1574999690055847	-0.1628433018922805	-0.0561508201062679	-0.0403160937130451	0.0154152819886803	0.0404148586094379	-0.0356492362916469	-0.1200901269912719	-0.3699317574501037	-0.0462712496519088	-0.0838218480348587	0.0812703296542167	-0.0809192210435867	0.0893618613481521	0.1041485667228698	-0.2198865562677383	-0.0716041699051857	0.001286581158638	0.0862447023391723	-0.0478134155273437	-0.0307797826826572	0.1897531598806381	-0.0152921825647354	-0.1995464712381363	0.0499841384589672	0.0213347189128398	0.2052648365497589	0.2449139803647995	-0.0054460940882563	0.0686989277601242
239	C:\Users\user\Desktop\Final_output\DATASET\Augmented_faces_blur\Bernard_Landry\Bernard_Landry_Bernard_Landry_aug_3_blurred.jpg	47	0.0046984991058707	0.0725516378879547	0.0804463922977447	0.0302470158785581	-0.1249820739030838	-0.0016972757875919	0.0351262278854846	-0.1740317195653915	0.0892828702926635	-0.1100999116897583	0.2294352650642395	-0.0396966785192489	-0.2049385160207748	-0.1199121251702308	0.0616075806319713	0.1049331277608871	-0.1240905150771141	-0.1786310374736786	-0.1604957431554794	-0.0617223195731639	-0.0386833176016807	0.0196903049945831	0.0442527718842029	-0.0362712256610393	-0.1249065324664115	-0.3500731587409973	-0.0247820653021335	-0.0558516830205917	0.0791085958480835	-0.0685497820377349	0.0868017822504043	0.1102025210857391	-0.2311668694019317	-0.0815564766526222	0.0196589175611734	0.0865803435444831	-0.0525094158947467	-0.0350661724805831	0.1935044378042221	-0.0280948225408792	-0.197105124592781	0.0598574019968509	0.0449141338467597	0.1984064280986786	0.2510969638824463	-0.0004502309020608	0.0719961524009704
240	C:\Users\user\Desktop\Final_output\DATASET\Augmented_faces_blur\Bernard_Landry\Bernard_Landry_Bernard_Landry_aug_4_blurred.jpg	47	-0.0685584396123886	-0.0083562498912215	0.0472526028752327	-0.0443827584385871	-0.1591017097234726	-0.0816195234656333	0.0402224138379097	-0.148425206542015	0.0428347364068031	-0.0825597271323204	0.2314624488353729	-0.0609195940196514	-0.2392391860485077	-0.1361399590969085	0.0239688120782375	0.0812070593237876	-0.1143024787306785	-0.1607165187597274	-0.1544835716485977	-0.0725595653057098	-0.0149598531424999	0.0010671715717762	0.01663588732481	-0.0201560985296964	-0.1434991210699081	-0.3141590058803558	-0.0519772469997406	-0.1028148233890533	0.0029318956658244	-0.0722108110785484	0.134647712111473	0.1360186636447906	-0.2049433290958404	-0.0614905282855033	-0.0041468990966677	0.0550485476851463	-0.0947615131735801	-0.0402340963482856	0.2201478034257888	-0.0365598015487194	-0.1859539896249771	0.0041970908641815	0.028890211135149	0.2493490278720855	0.2645860612392425	-0.0091597624123096	0.0836602002382278
241	C:\Users\user\Desktop\Final_output\DATASET\Augmented_faces_blur\Billy_Boyd\Billy_Boyd_augmented_1_Billy_Boyd_0001_blurred.jpg	48	-0.0409441031515598	0.1090820655226707	0.0443627759814262	-0.0334630124270916	-0.157803326845169	0.0135815534740686	-0.1185908615589141	-0.1098391413688659	0.139672189950943	-0.1415018737316131	0.1568650007247924	0.0005223280750215	-0.2419656664133072	-0.0402263589203357	0.0473268069326877	0.1756494641304016	-0.1572183072566986	-0.1510983258485794	-0.0873981118202209	-0.0884705707430839	-0.1725460290908813	0.117036297917366	0.0208776835352182	0.0298359654843807	-0.0794692039489746	-0.3798425793647766	-0.0970804393291473	-0.0095057124271988	0.0821702554821968	-0.0992840528488159	0.0282884258776903	0.0827120542526245	-0.1887775957584381	-0.0405481867492198	0.067661240696907	0.024583525955677	-0.0719862803816795	-0.0992087870836258	0.2727879881858825	0.1087499186396598	-0.1792398989200592	0.0242406856268644	0.001836298033595	0.2646137475967407	0.125957578420639	-0.0184796471148729	0.0859831944108009
242	C:\Users\user\Desktop\Final_output\DATASET\Augmented_faces_blur\Billy_Boyd\Billy_Boyd_Billy_Boyd_aug_1_blurred.jpg	48	-0.0876846686005592	0.0455794222652912	0.0117761977016925	-0.0401269048452377	-0.1308202445507049	-0.0241793990135192	-0.0630529522895813	-0.0832380875945091	0.1311084181070327	-0.0981675162911415	0.1433696448802948	0.0065749622881412	-0.3099472820758819	-0.0855072885751724	0.0248632784932851	0.131707489490509	-0.1374606043100357	-0.1603031754493713	-0.0819661766290664	-0.089507982134819	-0.0986455157399177	0.0949084609746933	0.0378338396549224	0.0046860785223543	-0.0697357803583145	-0.3886893689632416	-0.1168185994029045	-0.0257832817733287	0.0269242655485868	-0.0885530635714531	0.0667503774166107	0.0728717073798179	-0.2192300707101822	-0.0819235295057296	0.0288113094866275	0.0151494015008211	-0.084529273211956	-0.0706250965595245	0.2962941229343414	0.1176359802484512	-0.1726898103952407	0.0048523368313908	0.0533002689480781	0.2878745496273041	0.1600107103586197	-0.0030477861873805	0.0671832114458084
243	C:\Users\user\Desktop\Final_output\DATASET\Augmented_faces_blur\Billy_Boyd\Billy_Boyd_Billy_Boyd_aug_2_blurred.jpg	48	-0.0729148164391517	0.1169229298830032	0.0554670132696628	-0.0137468986213207	-0.1059696823358535	-0.0113134318962693	-0.0933832898736	-0.0943258851766586	0.1320467889308929	-0.1153266504406929	0.1261156350374221	0.018846184015274	-0.2287888526916504	-0.0583398528397083	0.0443467199802398	0.1715288162231445	-0.2257924526929855	-0.1999722719192505	-0.1128159463405609	-0.1043702587485313	-0.1633993834257125	0.1273744702339172	0.0004996079369448	0.0396557487547397	-0.0960046201944351	-0.3857795298099518	-0.0876967534422874	-0.0721034556627273	0.0538498759269714	-0.0851604640483856	0.033162023872137	0.0695983469486236	-0.1790236383676529	-0.0707878917455673	0.0883210524916648	0.0191970579326152	-0.071716584265232	-0.0947919711470604	0.2637491226196289	0.0783707052469253	-0.1690064221620559	0.0212722159922122	0.0359712988138198	0.2938128709793091	0.1386577039957046	-0.0203404352068901	0.0609788000583648
244	C:\Users\user\Desktop\Final_output\DATASET\Augmented_faces_blur\Billy_Boyd\Billy_Boyd_Billy_Boyd_aug_3_blurred.jpg	48	-0.0664617344737052	0.1308253109455108	0.0609225928783416	-0.0057009244337677	-0.116328477859497	-0.0071680191904306	-0.0884652361273765	-0.0957774296402931	0.1424581259489059	-0.1306623369455337	0.1360211223363876	0.0205408241599798	-0.2358820885419845	-0.0592999532818794	0.0509515926241874	0.1719517260789871	-0.2294377237558365	-0.2035851180553436	-0.1073000952601432	-0.1148799359798431	-0.1672274023294448	0.1433616131544113	0.0052860416471958	0.0354447998106479	-0.0903776362538337	-0.3945308327674866	-0.0812379121780395	-0.0689262151718139	0.062681570649147	-0.0932934135198593	0.0363324843347072	0.0707647800445556	-0.1655450314283371	-0.0672906637191772	0.0798429250717163	0.0215974599123001	-0.0765548571944236	-0.099137045443058	0.2631175220012665	0.0769661664962768	-0.1689448654651641	0.0106570655480027	0.0297293439507484	0.2919029593467712	0.1334002614021301	-0.0299787670373916	0.0582221746444702
245	C:\Users\user\Desktop\Final_output\DATASET\Augmented_faces_blur\Billy_Boyd\Billy_Boyd_Billy_Boyd_aug_4_blurred.jpg	48	-0.1114408150315284	0.0773000046610832	0.0252893529832363	0.0005784151144325	-0.1274662613868713	0.0185426007956266	-0.096513532102108	-0.0777961686253547	0.1187464073300361	-0.0989852622151374	0.1261217147111892	-0.0318640582263469	-0.3096105754375458	-0.0487872250378131	0.037681795656681	0.1292694360017776	-0.1662281900644302	-0.1575448662042617	-0.1009710952639579	-0.0903123617172241	-0.1174080669879913	0.1347296088933944	0.0133152082562446	0.0088671706616878	-0.0910483300685882	-0.4411596953868866	-0.0743640288710594	-0.0538795962929725	0.024703511968255	-0.1182011812925338	0.0158448815345764	0.0475346893072128	-0.1939295530319214	-0.0936198383569717	0.0470028147101402	0.0262563973665237	-0.0762809813022613	-0.0709679722785949	0.2776202261447906	0.1380611062049865	-0.1828002780675888	-0.0144481230527162	0.0235167667269706	0.3014997541904449	0.1455247104167938	-0.0090891811996698	0.0425105616450309
246	C:\Users\user\Desktop\Final_output\DATASET\Augmented_faces_blur\Billy_Rork\Billy_Rork_augmented_1_Billy_Rork_0001_blurred.jpg	49	-0.0793869644403457	0.0740696564316749	-0.0143776647746562	-0.0565072372555732	-0.1215076446533203	-0.0191174373030662	0.0321549251675605	-0.0962658524513244	0.1216219589114189	-0.1463054716587066	0.1591210812330246	-0.000533515587449	-0.2142346352338791	0.0018327885773032	-0.049194797873497	0.137944608926773	-0.1480733156204223	-0.1442764848470688	-0.1559397280216217	-0.1569118499755859	0.0453271456062793	0.1203844472765922	-0.0516526028513908	0.0059155160561203	-0.0985370874404907	-0.1681421101093292	-0.0592633560299873	-0.0173762459307909	0.1172109246253967	-0.0256313942372798	0.0114933680742979	0.0376244634389877	-0.2279192358255386	-0.0462876483798027	0.0075325351208448	0.0227231625467538	-0.0393953248858451	-0.1042442023754119	0.2154428213834762	0.0221331566572189	-0.1391757279634475	0.0415938384830951	0.0803139135241508	0.221753641963005	0.1953522264957428	-0.0797279626131057	0.0162328407168388
247	C:\Users\user\Desktop\Final_output\DATASET\Augmented_faces_blur\Billy_Rork\Billy_Rork_Billy_Rork_aug_1_blurred.jpg	49	-0.0806925445795059	0.0372875295579433	0.0188579410314559	-0.0259071812033653	-0.1304376423358917	-0.0496785715222358	0.0194803606718778	-0.1049287915229797	0.1140808761119842	-0.1541439741849899	0.1310885548591613	-0.001828575041145	-0.2018219232559204	0.0392367988824844	-0.0830972865223884	0.1411214917898178	-0.1390146166086197	-0.1203480288386344	-0.1749923974275589	-0.1730986088514328	0.0292429737746715	0.1178120747208595	0.0036376195494085	-0.0058417282998561	-0.0955205336213111	-0.1763246357440948	-0.0853297263383865	-0.0339360833168029	0.1268811523914337	-0.018448632210493	-0.0046725627034902	0.0291736796498298	-0.2367835640907287	-0.0679778158664703	-0.0073550646193325	0.0153611078858375	-0.0271819811314344	-0.1121286004781723	0.2187275886535644	0.0326327756047248	-0.1478039324283599	0.0170180182904005	0.0607459023594856	0.225007027387619	0.1970665454864502	-0.0993721708655357	0.0248376093804836
248	C:\Users\user\Desktop\Final_output\DATASET\Augmented_faces_blur\Billy_Rork\Billy_Rork_Billy_Rork_aug_2_blurred.jpg	49	-0.1059473752975463	0.0741745084524154	0.0275369342416524	-0.0465515293180942	-0.1235420852899551	-0.0195842180401086	0.0078396722674369	-0.1046367138624191	0.1215236783027648	-0.1549997180700302	0.156416118144989	-0.0038923770189285	-0.2056529074907302	0.0609576627612113	-0.0734799802303314	0.1669656634330749	-0.1415939629077911	-0.1350028216838836	-0.1498159915208816	-0.1479377895593643	0.0293585676699876	0.1396427303552627	-0.0117006488144397	0.0242619216442108	-0.0916781574487686	-0.1638294011354446	-0.0660914704203605	-0.0143817160278558	0.1003433465957641	-0.0085624335333704	-0.0044581871479749	0.0223867502063512	-0.2324608415365219	-0.05094925314188	0.0331176370382308	0.0344495959579944	-0.0243490263819694	-0.1186332553625106	0.2079923748970031	0.0393215790390968	-0.1518046855926513	-0.002563128247857	0.0781401842832565	0.2081606388092041	0.1946033090353012	-0.0774968340992927	0.0151466811075806
249	C:\Users\user\Desktop\Final_output\DATASET\Augmented_faces_blur\Billy_Rork\Billy_Rork_Billy_Rork_aug_3_blurred.jpg	49	-0.0995144098997116	0.0900011658668518	0.0217335075139999	-0.0413892231881618	-0.1334886997938156	0.0086915530264377	-0.0066773444414138	-0.116791233420372	0.1179217398166656	-0.1708756536245346	0.1577432453632354	0.0149703305214643	-0.2237604707479477	0.0252071898430585	-0.0647217258810997	0.1667367070913314	-0.1353745907545089	-0.1599998921155929	-0.1484668105840683	-0.150395005941391	0.0339727513492107	0.1288929283618927	-0.0080548720434308	0.0112125631421804	-0.0976095646619796	-0.1792797893285751	-0.0809349417686462	-0.0152929937466979	0.1039207875728607	-0.0212738998234272	0.0043667405843734	-0.006371671333909	-0.2062494903802871	-0.0315886735916137	0.0188477300107479	0.0103334486484527	-0.0256231352686882	-0.1130016073584556	0.1946611702442169	0.0138326184824109	-0.1579306572675705	0.0062153828330338	0.0767791867256164	0.2048273682594299	0.2030393630266189	-0.0596511028707027	0.0230902731418609
250	C:\Users\user\Desktop\Final_output\DATASET\Augmented_faces_blur\Billy_Rork\Billy_Rork_Billy_Rork_aug_4_blurred.jpg	49	-0.1266957819461822	0.0608876906335353	-0.0163597278296947	-0.063493862748146	-0.1483484357595443	-0.0381326265633106	0.0553724691271781	-0.0937940776348114	0.0853799730539321	-0.1043116301298141	0.1919008940458297	-0.0088655576109886	-0.2342502772808075	-0.0241060797125101	-0.0179228000342845	0.1259269416332245	-0.1526662856340408	-0.1658365279436111	-0.1523358076810836	-0.157716229557991	0.0462399385869503	0.0755012035369873	-0.0643927603960037	0.0276699177920818	-0.1266806572675705	-0.1592485159635543	-0.0518247261643409	-0.0393778830766677	0.1027889624238014	-0.0240648481994867	0.033026348799467	0.0593086369335651	-0.2190129160881042	-0.0562143996357917	0.0139040602371096	0.0207944512367248	-0.0670778006315231	-0.1027740910649299	0.2359695583581924	0.0097936009988188	-0.1475573778152465	0.0273214988410472	0.1043996661901474	0.2235391288995742	0.1895566433668136	-0.0736352279782295	0.0342727787792682
251	C:\Users\user\Desktop\Final_output\DATASET\Augmented_faces_blur\Billy_Sollie\Billy_Sollie_augmented_1_Billy_Sollie_0001_blurred.jpg	50	-0.1358390599489212	0.0836276859045028	0.0400422401726245	-0.0114803174510598	-0.0611979663372039	-0.0787494480609893	0.0604659169912338	-0.2152465432882309	0.0726460665464401	-0.1090051308274269	0.2795209586620331	-0.0111528616398572	-0.2684124112129211	-0.09860560297966	0.0173811055719852	0.0795370116829872	-0.2344198524951934	-0.1504495292901992	-0.1305553913116455	-0.0555319748818874	0.0244655981659889	0.0420951209962368	-0.0089511675760149	-0.0451141782104969	-0.1054629758000373	-0.293709248304367	-0.0582353174686431	-0.0669507309794426	0.1281460225582122	-0.1033985689282417	0.0726606845855712	0.0494598671793937	-0.1731271892786026	-0.1212848871946334	0.0497586652636528	0.0184570252895355	-0.0450452119112014	-0.0580938532948493	0.2288196235895156	0.0015636039897799	-0.1747399270534515	-0.0599857382476329	0.0546663850545883	0.3090742230415344	0.1882308274507522	0.0071471724659204	0.0066259242594242
252	C:\Users\user\Desktop\Final_output\DATASET\Augmented_faces_blur\Billy_Sollie\Billy_Sollie_Billy_Sollie_aug_1_blurred.jpg	50	-0.1216200366616249	0.0881620272994041	0.0326270200312137	-0.0095904786139726	-0.034875601530075	-0.0621111840009689	0.0516754612326622	-0.1874488145112991	0.0780195221304893	-0.0746255740523338	0.2452747821807861	-0.0119908414781093	-0.2877779901027679	-0.0845855623483657	0.0014026071876287	0.0872463509440422	-0.2527111172676086	-0.1255386918783188	-0.1278715580701828	-0.0723582357168197	0.0567867830395698	0.0399818941950798	0.0397472642362117	-0.0449460111558437	-0.0860435366630554	-0.2739073634147644	-0.038314089179039	-0.069704532623291	0.1367987394332885	-0.0892700850963592	0.075927585363388	0.0682858303189277	-0.18083356320858	-0.0914271473884582	0.0427109524607658	0.0096445064991712	-0.0406365990638732	-0.0429195500910282	0.2617483735084533	-0.0263545699417591	-0.1628040820360183	-0.0913906022906303	0.0567764043807983	0.2955012321472168	0.190779834985733	-0.0110672228038311	-0.0019977297633886
253	C:\Users\user\Desktop\Final_output\DATASET\Augmented_faces_blur\Billy_Sollie\Billy_Sollie_Billy_Sollie_aug_2_blurred.jpg	50	-0.0841157883405685	0.0682992786169052	-0.0095341503620147	-0.0085918828845024	-0.0185037087649106	-0.0623984560370445	0.0670280903577804	-0.201789990067482	0.111252874135971	-0.0961002707481384	0.2531496882438659	-0.0116372406482696	-0.2763678729534149	-0.0762888044118881	0.018964821472764	0.0767131894826889	-0.2267430126667022	-0.1195340678095817	-0.143919289112091	-0.0573375336825847	0.0331844389438629	0.0553371831774711	0.0181528013199567	-0.047388058155775	-0.0853199213743209	-0.2717069983482361	-0.048212457448244	-0.0639209449291229	0.1577710211277008	-0.0947811007499694	0.0588086992502212	0.039111778140068	-0.1845812350511551	-0.1276631504297256	0.0525120869278907	0.0391626171767711	-0.0333907268941402	-0.0747028142213821	0.2196000963449478	0.0125377038493752	-0.1647635996341705	-0.0581164546310901	0.04836867749691	0.2932716012001037	0.1737216562032699	0.002658664714545	-0.0092212669551372
254	C:\Users\user\Desktop\Final_output\DATASET\Augmented_faces_blur\Billy_Sollie\Billy_Sollie_Billy_Sollie_aug_3_blurred.jpg	50	-0.1397060453891754	0.0559775829315185	-0.0045632948167622	0.0015446431934833	-0.0047992318868637	-0.08420230448246	0.076561339199543	-0.195633053779602	0.0605432838201522	-0.0654574930667877	0.2688789069652557	-0.027073698118329	-0.2784692645072937	-0.1526380330324173	0.0256810951977968	0.0819567963480949	-0.2318690717220306	-0.1484367847442627	-0.1165995225310325	-0.0572111532092094	0.076222039759159	0.0230145454406738	-0.0075612650252878	-0.0306692756712436	-0.128458946943283	-0.2722773849964142	-0.0540827959775924	-0.0792252421379089	0.1107520759105682	-0.0989714115858078	0.1016983389854431	0.0982788205146789	-0.1593823879957199	-0.1021105498075485	0.0524680987000465	0.0351176783442497	-0.0325017906725406	-0.0456890277564525	0.2477668821811676	-0.0493049956858158	-0.1602599322795868	-0.0818845182657241	0.0846153944730758	0.3006193339824676	0.190446138381958	-0.0081217596307396	0.0118755809962749
255	C:\Users\user\Desktop\Final_output\DATASET\Augmented_faces_blur\Billy_Sollie\Billy_Sollie_Billy_Sollie_aug_4_blurred.jpg	50	-0.1278568804264068	0.0537276044487953	-0.0090728467330336	-0.0031491795089095	-0.0103734964504837	-0.0984454974532127	0.0783707648515701	-0.1993002742528915	0.0839632824063301	-0.0717485323548317	0.2671217024326324	-0.0097795249894261	-0.2772922217845917	-0.1395232528448104	0.0169332977384328	0.0779122859239578	-0.2201668322086334	-0.1330871880054474	-0.1148635149002075	-0.0558762364089489	0.0775309801101684	0.0309246219694614	-0.0068561611697077	-0.0355475544929504	-0.1090177223086357	-0.2695719599723816	-0.0605174861848354	-0.0819455683231353	0.1065094098448753	-0.1024547293782234	0.1277475655078888	0.098807543516159	-0.1588144749403	-0.1059928387403488	0.0401355624198913	0.0348482094705104	-0.0332770869135856	-0.0411722734570503	0.2468239367008209	-0.0439975447952747	-0.168090134859085	-0.0839264169335365	0.0854467004537582	0.2970926463603973	0.1788193583488464	-0.0105520375072956	0.0157034900039434
256	C:\Users\user\Desktop\Final_output\DATASET\Augmented_faces_blur\Bill_Bradley\Bill_Bradley_augmented_1_Bill_Bradley_0001_blurred.jpg	51	-0.0843383818864822	0.0484840534627437	0.0208470709621906	0.0971060916781425	-0.203082263469696	-0.0721257030963897	-0.0103902909904718	-0.1848802715539932	0.0737463906407356	-0.1077904924750328	0.2620967924594879	-0.0363987423479557	-0.1983911097049713	-0.0654905587434768	-0.0335039347410202	0.1258863061666488	-0.1165423095226287	-0.081647478044033	-0.1414810568094253	-0.0761849731206893	0.1206416636705398	0.0984698310494422	0.0421236045658588	-0.0342148728668689	-0.1558824032545089	-0.2611616551876068	-0.0814455077052116	-0.0506736673414707	0.1476682126522064	-0.0669415965676307	0.052419189363718	-0.0035770789254456	-0.2303066402673721	-0.1026117503643035	0.0323228687047958	0.0636190101504325	-0.0637743324041366	-0.0385588742792606	0.2067282497882843	-0.0364703238010406	-0.2070284485816955	0.0547356680035591	0.0853152722120285	0.2130268067121505	0.2217082232236862	0.0142850093543529	0.0007357764989137
257	C:\Users\user\Desktop\Final_output\DATASET\Augmented_faces_blur\Bill_Bradley\Bill_Bradley_Bill_Bradley_aug_1_blurred.jpg	51	-0.1105658933520317	0.0138592775911092	0.018484640866518	0.0690201967954635	-0.144461303949356	-0.1105660796165466	0.0131066069006919	-0.1539831906557083	0.0594070591032505	-0.0505649782717227	0.2459464222192764	-0.0258686821907758	-0.2224990874528885	-0.1075352951884269	-0.0500508546829223	0.1042632162570953	-0.1003570854663848	-0.0864025950431823	-0.1175255253911018	-0.0781647190451622	0.157504454255104	0.0806708186864852	0.0421572104096412	-0.0315031446516513	-0.1785527169704437	-0.2232328802347183	-0.0909289568662643	-0.0635208934545517	0.0474278628826141	-0.0765762701630592	0.1044526845216751	0.0375292114913463	-0.2135254740715026	-0.0924820825457573	0.0266943424940109	0.0404530689120292	-0.0493923015892505	-0.0035872431471943	0.1991277039051056	-0.0317492447793483	-0.2010128051042556	0.0316290073096752	0.0989941880106926	0.2388016581535339	0.2310341149568557	0.0301292091608047	-0.0036542918533086
258	C:\Users\user\Desktop\Final_output\DATASET\Augmented_faces_blur\Bill_Bradley\Bill_Bradley_Bill_Bradley_aug_2_blurred.jpg	51	-0.101181760430336	0.0436858013272285	0.0511496514081954	0.1004712805151939	-0.1754259765148162	-0.0808432549238205	-0.0044170934706926	-0.1944224238395691	0.0593012385070323	-0.1074342429637909	0.2577022612094879	-0.0470406115055084	-0.2129788547754287	-0.0853498503565788	-0.0380654074251651	0.1113277003169059	-0.1013060361146926	-0.0902332887053489	-0.1179931983351707	-0.0736382976174354	0.1274132281541824	0.1009760946035385	0.0408477671444416	-0.0298897251486778	-0.1648239344358444	-0.2527562081813812	-0.0902624502778053	-0.0623403117060661	0.1135754659771919	-0.0663352385163307	0.0538510382175445	-0.015989001840353	-0.2097770720720291	-0.1079547852277755	0.0181452706456184	0.0497396327555179	-0.0507971234619617	-0.04817471280694	0.2199397683143615	-0.0465647727251052	-0.202427476644516	0.0532551817595958	0.1041193827986717	0.210338294506073	0.2017897963523864	0.0063787787221372	-0.0009752884507179
259	C:\Users\user\Desktop\Final_output\DATASET\Augmented_faces_blur\Bill_Bradley\Bill_Bradley_Bill_Bradley_aug_3_blurred.jpg	51	-0.0670850723981857	0.0447642095386981	0.0430666431784629	0.1062969267368316	-0.2073597311973571	-0.060228131711483	-0.0288781709969043	-0.1716802716255188	0.0770588591694831	-0.0921677574515342	0.2432426959276199	-0.0240660794079303	-0.1856888830661773	-0.0442925803363323	-0.0551789216697216	0.1312243938446045	-0.113455057144165	-0.0742525681853294	-0.1355498433113098	-0.0765058621764183	0.0964747965335846	0.0903061777353286	0.0374560244381427	-0.0369570888578891	-0.1211570277810096	-0.2864734530448913	-0.0712520703673362	-0.0525489747524261	0.1533772200345993	-0.0569032616913318	0.0349976122379303	0.0080246906727552	-0.2388491034507751	-0.1182895526289939	0.0282886698842048	0.0664877444505691	-0.0631885528564453	-0.0391967631876468	0.2033606469631195	-0.0240702908486127	-0.222451239824295	0.0557118281722068	0.0780575722455978	0.2161762416362762	0.2351652830839157	0.01001260522753	0.0197927877306938
260	C:\Users\user\Desktop\Final_output\DATASET\Augmented_faces_blur\Bill_Bradley\Bill_Bradley_Bill_Bradley_aug_4_blurred.jpg	51	-0.0907507687807083	0.0107578029856085	0.061643548309803	0.0895816162228584	-0.2019211500883102	-0.0867146104574203	-0.0229500643908977	-0.152445986866951	0.0475103743374347	-0.0645741373300552	0.2539559006690979	-0.0179479084908962	-0.1823551058769226	-0.0968354046344757	-0.0809391811490058	0.0991865620017051	-0.0824655964970588	-0.0901928469538688	-0.0967007204890251	-0.0986916348338127	0.1159511879086494	0.079854317009449	0.0394697897136211	-0.036840371787548	-0.153698980808258	-0.2410637587308883	-0.0975684151053428	-0.0716399103403091	0.1191331520676612	-0.1187067404389381	0.0624621659517288	-0.013488283380866	-0.2226711511611938	-0.1162859573960304	0.0196491964161396	0.0276751760393381	-0.0244611836969852	-0.0442359149456024	0.186981052160263	-0.0361932069063186	-0.1901947557926178	0.0584229901432991	0.092851385474205	0.2305868715047836	0.2175200134515762	0.0188849549740552	0.0071991756558418
261	C:\Users\user\Desktop\Final_output\DATASET\Augmented_faces_blur\Bill_Butler\Bill_Butler_augmented_1_Bill_Butler_0001_blurred.jpg	52	-0.0276758726686239	0.0532599613070488	0.0281836446374654	-0.0075760819017887	-0.2166617661714553	-0.0421782135963439	0.0081387031823396	-0.1077242791652679	0.0188161507248878	-0.0369555205106735	0.1990023553371429	-0.0722086280584335	-0.1836908161640167	-0.0028322436846792	-0.0696484073996543	0.1207436546683311	-0.0915459170937538	-0.1584561169147491	-0.1630075275897979	-0.1753273904323578	-0.0593515858054161	0.0218682661652565	-0.0074517135508358	0.0675415247678756	-0.1359977126121521	-0.2723980844020843	-0.1222807914018631	-0.0589850470423698	0.0921500474214553	-0.147452026605606	0.0096470983698964	0.0835348144173622	-0.1691815108060836	-0.0586278215050697	0.0667651444673538	0.0266857389360666	-0.093949057161808	-0.0972899571061134	0.2404027432203292	0.120398610830307	-0.1421266347169876	0.1116437315940857	0.125469371676445	0.3374384343624115	0.2900601327419281	-0.0101536829024553	0.0050560794770717
262	C:\Users\user\Desktop\Final_output\DATASET\Augmented_faces_blur\Bill_Butler\Bill_Butler_Bill_Butler_aug_1_blurred.jpg	52	-0.0683693513274192	0.0301321055740118	0.0093181952834129	-0.0188045110553503	-0.2194675952196121	-0.0497121587395668	0.0101049561053514	-0.126464307308197	0.0215370263904333	-0.0292475819587707	0.1765230298042297	-0.0695511996746063	-0.1768270134925842	0.0191586967557668	-0.07001843303442	0.1028924509882927	-0.1156722530722618	-0.1350692808628082	-0.1573289483785629	-0.1675143092870712	-0.073245033621788	0.0010833337437361	0.0124238561838865	0.0694556832313537	-0.1034689769148826	-0.2859297096729278	-0.1258406788110733	-0.0717158913612365	0.1067493632435798	-0.1217068210244178	-0.0005004731938242	0.083782747387886	-0.2148432582616806	-0.0803355723619461	0.0593171864748001	0.0139618124812841	-0.0925955325365066	-0.0770217627286911	0.24798384308815	0.1112639755010604	-0.1307002604007721	0.0904891341924667	0.116705946624279	0.3234051465988159	0.2936511933803558	0.0135443899780511	-0.0211465898901224
263	C:\Users\user\Desktop\Final_output\DATASET\Augmented_faces_blur\Bill_Butler\Bill_Butler_Bill_Butler_aug_2_blurred.jpg	52	-0.045025460422039	0.0538846366107463	0.0234089940786361	-0.019993457943201	-0.2125812321901321	-0.0442030690610408	0.0114727392792701	-0.1221569031476974	0.0291953906416893	-0.0304637979716062	0.193533182144165	-0.0714597329497337	-0.1885461509227752	-0.0023850437719374	-0.0541544295847415	0.1135051995515823	-0.1093258485198021	-0.1540966629981994	-0.1581452786922454	-0.1658045500516891	-0.0625002011656761	-0.0026903699617832	0.0059661888517439	0.083031490445137	-0.1403735131025314	-0.2673457562923431	-0.135321706533432	-0.0581714063882827	0.0903546065092086	-0.1359004825353622	0.0228205658495426	0.0888800472021102	-0.1583099067211151	-0.0490836352109909	0.0668173432350158	0.0336129963397979	-0.0931867882609367	-0.1022936105728149	0.2321391701698303	0.1077484339475631	-0.1422085165977478	0.09003746509552	0.1176080033183097	0.3261453807353973	0.290897399187088	0.001655847299844	0.0141863962635397
264	C:\Users\user\Desktop\Final_output\DATASET\Augmented_faces_blur\Bill_Butler\Bill_Butler_Bill_Butler_aug_3_blurred.jpg	52	-0.0398754812777042	0.0593548938632011	0.0366191677749156	-0.0161355305463075	-0.2157398164272308	-0.0416640602052211	-0.0047352779656648	-0.1159759387373924	0.026596762239933	-0.0449907965958118	0.2073587477207183	-0.0642296150326728	-0.1908464878797531	0.0009029884822666	-0.0615736059844493	0.113813504576683	-0.0980709269642829	-0.1564893722534179	-0.1512612849473953	-0.1688284277915954	-0.0529414936900138	-0.0009174748556688	-0.0076141352765262	0.0759148225188255	-0.1475179344415664	-0.2639389634132385	-0.124820202589035	-0.0522198043763637	0.0894299447536468	-0.1465317904949188	0.0107927732169628	0.0834170430898666	-0.1648462414741516	-0.0466274507343769	0.0624174624681472	0.0423015058040618	-0.0928558707237243	-0.0919540971517562	0.2208606451749801	0.1099793836474418	-0.1396030336618423	0.1100728139281272	0.1147549599409103	0.3223931491374969	0.295382410287857	0.0046841199509799	0.0117224399000406
265	C:\Users\user\Desktop\Final_output\DATASET\Augmented_faces_blur\Bill_Butler\Bill_Butler_Bill_Butler_aug_4_blurred.jpg	52	-0.0209431983530521	0.0620425641536712	0.0528683848679065	0.005106727592647	-0.2218995690345764	-0.031001791357994	-0.0129886083304882	-0.1340982764959335	0.0528697073459625	-0.0627767518162727	0.2027036249637603	-0.0357218347489833	-0.1740435510873794	0.0053668888285756	-0.0761879011988639	0.1316908001899719	-0.1165159791707992	-0.1517563164234161	-0.1469030678272247	-0.1762934774160385	-0.048507172614336	0.0320051461458206	-0.0089287655428051	0.0533919818699359	-0.1373862028121948	-0.2776975333690643	-0.1231428533792495	-0.0485655814409256	0.1187737435102462	-0.1386563777923584	-0.0126366494223475	0.0664653554558754	-0.1671332716941833	-0.0624317899346351	0.0624712482094764	0.0324769988656044	-0.0826886966824531	-0.0861330106854438	0.2171591222286224	0.1271351426839828	-0.1535036712884903	0.1253346353769302	0.1080836504697799	0.3272754848003387	0.2996757328510284	-0.0001026665559038	0.0015078634023666
266	C:\Users\user\Desktop\Final_output\DATASET\Augmented_faces_blur\Bill_Clinton\Bill_Clinton_Bill_Clinton_0001_blurred.jpg	53	-0.0594517700374126	0.0377688482403755	0.0064604836516082	-0.0887139216065406	-0.050319779664278	0.0212635491043329	0.0435633435845375	-0.1236446574330329	0.1541288644075393	-0.0987371355295181	0.1111135184764862	0.0377602092921733	-0.2751386761665344	-0.1686204671859741	0.0543918870389461	0.064313031733036	-0.0737662687897682	-0.1609715968370437	-0.1717170178890228	-0.1298322081565857	-0.0530632063746452	0.0416809767484664	0.0421541891992092	-0.0404275506734848	-0.1816608011722564	-0.1762175112962722	-0.0705425292253494	-0.0295912809669971	0.0181007087230682	-0.0616335049271583	0.1481105536222458	0.0810543820261955	-0.2334815561771392	-0.0844625458121299	-0.0046199522912502	0.0877547562122345	-0.064171053469181	-0.0382450595498085	0.1570420116186142	-0.034111451357603	-0.1329052299261093	0.0531571023166179	-0.0176630243659019	0.1980571448802948	0.2160297334194183	-0.026680102571845	0.028225127607584
267	C:\Users\user\Desktop\Final_output\DATASET\Augmented_faces_blur\Bill_Clinton\Bill_Clinton_Bill_Clinton_aug_1_blurred.jpg	53	-0.0609442181885242	-0.0041834069415926	0.0199901200830936	-0.0518104769289493	-0.0159140117466449	0.0206366926431655	0.0766218528151512	-0.1332368105649948	0.174487754702568	-0.1313088685274124	0.1488152295351028	0.0081482641398906	-0.2564823031425476	-0.1445621699094772	0.0197471864521503	0.0876044481992721	-0.099317118525505	-0.1578063368797302	-0.1393512338399887	-0.1336380094289779	-0.0120560834184288	0.0711605995893478	0.0488675907254219	-0.036932710558176	-0.1810102760791778	-0.1931792497634887	-0.0419886372983455	-0.0259280987083911	0.0456392057240009	-0.0444168485701084	0.0963641181588172	0.1063666343688964	-0.2577226459980011	-0.057738784700632	-0.0147583726793527	0.0783474892377853	-0.0710811838507652	-0.0392811968922615	0.1849910169839859	-0.0022546397522091	-0.1343136727809906	0.025368733331561	-0.0019729249179363	0.2212175279855728	0.1930681318044662	-0.0150181772187352	-0.0021888837218284
268	C:\Users\user\Desktop\Final_output\DATASET\Augmented_faces_blur\Bill_Clinton\Bill_Clinton_Bill_Clinton_aug_2_blurred.jpg	53	-0.0772395208477974	0.0183187052607536	-0.0042202319018542	-0.0731693878769874	-0.0427334792912006	0.0094854123890399	0.078627660870552	-0.1094967126846313	0.1760109961032867	-0.0901363492012023	0.1626190841197967	0.0203335620462894	-0.2777655124664306	-0.1422868818044662	0.0121553214266896	0.0867809876799583	-0.1126145273447036	-0.1737593561410904	-0.1497477442026138	-0.1126350462436676	-0.0169672667980194	0.0526500977575778	0.0336423590779304	-0.0240299105644226	-0.1605525761842727	-0.2059920728206634	-0.0599196329712867	-0.0441194884479045	0.0371457785367965	-0.0465171709656715	0.1268484592437744	0.1128196567296981	-0.2513967156410217	-0.0801340416073799	0.0039429813623428	0.056368850171566	-0.0464741736650466	-0.0168748702853918	0.1779568195343017	0.0096158254891633	-0.1487936526536941	0.0045030442997813	-0.0174995996057987	0.2219833433628082	0.2108220905065536	-0.0054320767521858	-0.0025635827332735
269	C:\Users\user\Desktop\Final_output\DATASET\Augmented_faces_blur\Bill_Clinton\Bill_Clinton_Bill_Clinton_aug_3_blurred.jpg	53	-0.0797964930534362	0.0180754866451025	0.0315592624247074	-0.0564000904560089	-0.0459837354719638	-0.0224490016698837	0.0652950480580329	-0.1030642241239547	0.1620353758335113	-0.073681429028511	0.1485520899295807	0.0338698327541351	-0.250170886516571	-0.1559828072786331	0.030987624078989	0.0772598683834075	-0.0735547617077827	-0.1594136953353881	-0.1432222127914428	-0.1138589307665824	-0.0182440038770437	0.0485274568200111	0.0317220017313957	-0.0123768765479326	-0.1845422983169555	-0.1787415891885757	-0.0683650970458984	-0.0406594835221767	0.0104576740413904	-0.043418250977993	0.1361455917358398	0.0968917086720466	-0.2113636136054992	-0.0952445641160011	0.02118356898427	0.0829126387834549	-0.0460610575973987	-0.037934836000204	0.1828455775976181	-0.0229140799492597	-0.1455402076244354	0.032469242811203	0.0057049598544836	0.2061733603477478	0.1931893974542617	0.0035816777963191	0.0393298864364624
270	C:\Users\user\Desktop\Final_output\DATASET\Augmented_faces_blur\Bill_Clinton\Bill_Clinton_Bill_Clinton_aug_4_blurred.jpg	53	-0.0480176173150539	0.0402900278568267	0.0363546460866928	-0.0678150653839111	-0.05002111941576	0.018106622621417	0.0396774336695671	-0.1219993606209755	0.1778039336204528	-0.1093900501728057	0.1438690721988678	0.0608841218054294	-0.2698800563812256	-0.126358613371849	0.0441065318882465	0.0739926546812057	-0.0736594647169113	-0.1566939949989318	-0.169242262840271	-0.1197980195283889	-0.0467617958784103	0.042203702032566	0.0351591408252716	-0.0541580766439437	-0.1913121342658996	-0.1767890602350235	-0.0787703245878219	-0.0300412476062774	0.0267653465270996	-0.0315587632358074	0.1304711699485778	0.0770198181271553	-0.194214180111885	-0.0819072723388671	0.0203527100384235	0.0857814997434616	-0.0499620325863361	-0.0301640704274177	0.1671955436468124	-0.0296695046126842	-0.1450779289007187	0.0647055208683013	-0.0274829156696796	0.2008087038993835	0.2284471243619918	-0.0143772913143038	0.0583138577640056
271	C:\Users\user\Desktop\Final_output\DATASET\Augmented_faces_blur\Bill_Doba\Bill_Doba_augmented_1_Bill_Doba_0001_blurred.jpg	54	-0.0271190870553255	0.0535473152995109	0.0897581651806831	0.0633125528693199	-0.0638226792216301	-0.0487308949232101	-0.0353291407227516	-0.1063296943902969	0.0877650380134582	-0.1333735734224319	0.1757653653621673	0.0101506691426038	-0.2842196524143219	-0.0502378419041633	-0.0479815639555454	0.1506160199642181	-0.1150158122181892	-0.0759929567575454	-0.1867517232894897	-0.159705713391304	0.0129210781306028	0.0946769937872886	0.0931441262364387	-0.0635516345500946	-0.107760488986969	-0.326596587896347	-0.0604985281825065	-0.0617691427469253	0.0436445176601409	-0.0843688175082206	0.0561089664697647	0.0446054004132747	-0.1690894663333892	-0.0419808886945247	-0.0060178348794579	0.08021941781044	-0.054916325956583	-0.077366903424263	0.2592281997203827	0.0003082696348428	-0.1630931198596954	0.0387890860438346	0.0544043071568012	0.2016567438840866	0.2393680065870285	-0.0208053458482027	-0.009397730231285
272	C:\Users\user\Desktop\Final_output\DATASET\Augmented_faces_blur\Bill_Doba\Bill_Doba_Bill_Doba_aug_1_blurred.jpg	54	-0.0307566300034523	0.0250676404684782	0.0998260080814361	0.0270793922245502	-0.0383167676627635	-0.0604617781937122	-0.0147542376071214	-0.1290497183799743	0.0882725194096565	-0.0664075687527656	0.1633583903312683	0.0144469905644655	-0.2891876697540283	-0.0841535404324531	-0.0420904867351055	0.1185985580086708	-0.0883631333708763	-0.0871452093124389	-0.1537234634160995	-0.1224998235702514	0.0079984087496995	0.0456625819206237	0.0979572907090187	-0.0537984184920787	-0.1578727513551712	-0.3194113671779632	-0.0833220034837722	-0.0716103911399841	-0.0083098206669092	-0.0273935347795486	0.082211747765541	0.1005520448088646	-0.1732246577739715	-0.0263960808515548	-0.0109644215553998	0.0899770185351371	-0.099055990576744	-0.0810444876551628	0.2307681143283844	-0.0241130515933036	-0.1632500290870666	0.0270095318555831	0.0378435738384723	0.1701031476259231	0.2382724583148956	-0.0168998930603265	0.0443067550659179
273	C:\Users\user\Desktop\Final_output\DATASET\Augmented_faces_blur\Bill_Doba\Bill_Doba_Bill_Doba_aug_2_blurred.jpg	54	-0.0678474232554435	0.0538644939661026	0.09735868871212	0.0191563572734594	-0.0463472232222557	-0.0492389313876628	-0.0309694744646549	-0.0841808468103408	0.1095477491617202	-0.1483509838581085	0.2272959053516388	0.0481284335255622	-0.274126648902893	-0.0505183078348636	-0.0358898639678955	0.1599453091621399	-0.1303320378065109	-0.0630379095673561	-0.1901469826698303	-0.1581054627895355	0.039539348334074	0.0805190280079841	0.0902935564517974	-0.0564752630889415	-0.1277030408382415	-0.2997324764728546	-0.0528772473335266	-0.0482852719724178	0.0352938771247863	-0.1101479977369308	0.0543210580945014	0.0328009128570556	-0.160232737660408	-0.0259278416633605	0.0108582964166998	0.0943352580070495	-0.043368000537157	-0.0750321820378303	0.2524914443492889	0.0312395840883255	-0.1571785807609558	0.0192134007811546	0.0204699989408254	0.2014223039150238	0.2283891886472702	-0.0211318563669919	0.0078442879021167
274	C:\Users\user\Desktop\Final_output\DATASET\Augmented_faces_blur\Bill_Doba\Bill_Doba_Bill_Doba_aug_3_blurred.jpg	54	-0.0617150031030178	0.0172912254929542	0.0973476991057396	0.0319125838577747	-0.0612765736877918	-0.0869675949215889	0.0245991982519626	-0.1130666881799697	0.1058719903230667	-0.1466225236654281	0.1831790953874588	-0.0127325039356946	-0.2845955491065979	-0.0565512664616107	-0.017947219312191	0.1164056658744812	-0.1184259131550788	-0.0512886941432952	-0.1554399579763412	-0.1643755137920379	0.0103839682415127	0.0924438387155532	0.1454731822013855	-0.0316427163779735	-0.1402277499437332	-0.3204533457756042	-0.0751017183065414	-0.0401033237576484	0.0293526053428649	-0.0879943445324897	0.0486910976469516	0.0916814059019088	-0.173585370182991	-0.060313880443573	0.0377828069031238	0.1155512928962707	-0.0196196213364601	-0.0856682211160659	0.2690699398517608	0.0120936324819922	-0.1382806301116943	0.0370840020477771	0.0288992747664451	0.2373007982969284	0.2269572615623474	-0.0666554346680641	-0.0098067987710237
275	C:\Users\user\Desktop\Final_output\DATASET\Augmented_faces_blur\Bill_Doba\Bill_Doba_Bill_Doba_aug_4_blurred.jpg	54	-0.0237082876265048	0.0601541250944137	0.0872850120067596	0.0437566004693508	-0.0776320770382881	-0.0674040466547012	0.0118885152041912	-0.1319729536771774	0.1012051403522491	-0.100117988884449	0.2120818346738815	-0.007355473935604	-0.3048472106456756	-0.100980632007122	0.0197555050253868	0.1452756375074386	-0.1028541177511215	-0.082297183573246	-0.1775375753641128	-0.1310750246047973	-0.0212737508118152	0.05712566152215	0.1365601867437362	-0.0470140315592289	-0.1583592146635055	-0.3507717549800873	-0.0593942105770111	-0.0607922039926052	0.0047325640916824	-0.0960549041628837	0.075980395078659	0.1092363744974136	-0.2001826465129852	-0.090084858238697	0.013599363155663	0.0939508751034736	-0.0807198584079742	-0.1012866273522377	0.2929456830024719	-0.033016487956047	-0.1396737992763519	0.0483420006930828	0.0285366922616958	0.2053335756063461	0.2213152348995208	-0.0675818398594856	0.0570671260356903
276	C:\Users\user\Desktop\Final_output\DATASET\Augmented_faces_blur\Bill_Duffey\Bill_Duffey_augmented_1_Bill_Duffey_0001_blurred.jpg	55	-0.0994221046566963	0.1317638009786605	-0.0258918516337871	0.0030873543582856	-0.137517511844635	0.0507768169045448	-0.0540303885936737	-0.1769285798072815	0.1197056174278259	-0.0834678784012794	0.1498653292655944	-0.0615772567689418	-0.2967422902584076	-0.0446652732789516	-0.0356276668608188	0.1506100594997406	-0.0921422392129898	-0.1809533089399337	-0.2087216973304748	-0.0889040306210517	-0.0004434338770806	0.0238249059766531	0.0433854162693023	0.0223153494298458	-0.1968462169170379	-0.2475803047418594	-0.059359386563301	-0.1931393444538116	0.0260672904551029	-0.1537170708179474	-0.0068924091756343	0.0571789927780628	-0.0773020163178443	-0.0078799743205308	0.0548613741993904	0.0672158300876617	0.0255015548318624	-0.05786644667387	0.2513201236724853	-0.0354524552822113	-0.1598515957593917	-0.0034832498058676	0.0110178012400865	0.1707835048437118	0.2185326218605041	0.0174177195876836	0.0594218075275421
277	C:\Users\user\Desktop\Final_output\DATASET\Augmented_faces_blur\Bill_Duffey\Bill_Duffey_Bill_Duffey_aug_1_blurred.jpg	55	-0.0924726203083992	0.1197392418980598	-0.0210236404091119	-0.0478737205266952	-0.130694180727005	-0.0095289377495646	0.019949672743678	-0.1470719128847122	0.1280874609947204	-0.045709278434515	0.1180246397852897	-0.0504825562238693	-0.3151481449604034	-0.1143784895539283	0.0057401154190301	0.1425582319498062	-0.0786559581756591	-0.1419851183891296	-0.2174381017684936	-0.136724591255188	0.0329066142439842	-0.0003766907611861	0.0485895089805126	0.0268601160496473	-0.1861690878868103	-0.221499815583229	-0.0423295572400093	-0.1609712243080139	-0.0342474430799484	-0.1414875537157058	0.0657595992088317	0.1224112659692764	-0.1058663353323936	-0.063630573451519	0.0257192831486463	0.0745946615934372	-0.0560558661818504	-0.0566656365990638	0.2369543015956878	-0.0621723607182502	-0.139981985092163	0.0344321690499782	0.0549530610442161	0.1704096496105194	0.2353433519601822	-0.0042322967201471	0.0575869679450988
278	C:\Users\user\Desktop\Final_output\DATASET\Augmented_faces_blur\Bill_Duffey\Bill_Duffey_Bill_Duffey_aug_2_blurred.jpg	55	-0.0589713342487812	0.1309070736169815	-0.0147152096033096	0.0164346378296613	-0.1359066367149353	0.0533087626099586	-0.0219689402729272	-0.1196779832243919	0.1405311375856399	-0.091965727508068	0.1617395132780075	-0.0471570938825607	-0.2759349644184112	-0.0192377511411905	-0.0160116609185934	0.1592988818883896	-0.0967945903539657	-0.1447938084602356	-0.1972509920597076	-0.0984363779425621	0.0063216132111847	0.0193860363215208	0.0385265126824379	0.0263533778488636	-0.1728479266166687	-0.2550056576728821	-0.0340559408068656	-0.1724967062473297	0.026964321732521	-0.1352714747190475	0.0166669022291898	0.0916870608925819	-0.0846520215272903	-0.0052549410611391	0.0522764064371585	0.047480434179306	0.0049644592218101	-0.0524776093661785	0.2543130815029144	-0.0669944062829017	-0.1583275645971298	0.0035850177519023	0.0409415066242218	0.1900690793991089	0.2156749814748764	0.0087986942380666	0.0511366724967956
279	C:\Users\user\Desktop\Final_output\DATASET\Augmented_faces_blur\Bill_Duffey\Bill_Duffey_Bill_Duffey_aug_3_blurred.jpg	55	-0.0713388174772262	0.1278496086597442	-0.028466448187828	-0.012226028367877	-0.1585781127214431	0.0285376273095607	-0.0125784967094659	-0.1400972157716751	0.1405145674943924	-0.0778848975896835	0.181542307138443	-0.0713573768734932	-0.307113379240036	-0.0768125876784324	-0.0167925804853439	0.1461178064346313	-0.0681686028838157	-0.1573852896690368	-0.1992275416851043	-0.1236277967691421	0.0155314477160573	0.0016440630424767	0.0335257165133953	0.0414758846163749	-0.1983379423618316	-0.2301267981529235	-0.0433378964662551	-0.1779133081436157	-0.011791992932558	-0.1637761294841766	0.0371277257800102	0.1264103800058365	-0.0731029063463211	-0.0424414798617363	0.0427362211048603	0.0768844038248062	0.0005022359546273	-0.0504363439977169	0.2494362592697143	-0.0591582097113132	-0.139302983880043	0.0154183711856603	0.0564188659191131	0.1825956255197525	0.2017346620559692	0.0248368643224239	0.0598379969596862
280	C:\Users\user\Desktop\Final_output\DATASET\Augmented_faces_blur\Bill_Duffey\Bill_Duffey_Bill_Duffey_aug_4_blurred.jpg	55	-0.0565911680459976	0.1101876348257064	-0.0246729701757431	0.0217352472245693	-0.1446256637573242	0.0512806326150894	-0.0230074897408485	-0.1144089922308921	0.139944776892662	-0.0852829664945602	0.1576466560363769	-0.0457990728318691	-0.2770718932151794	-0.0109659302979707	-0.0199496690183877	0.1593869030475616	-0.0877476334571838	-0.1457380801439285	-0.1963323503732681	-0.0873603597283363	0.0071022137999534	0.0106451753526926	0.0392746701836586	0.0362302772700786	-0.1748528480529785	-0.2588050067424774	-0.0431452840566635	-0.1720505505800247	0.0158415101468563	-0.12979656457901	0.0119010526686906	0.1086923107504844	-0.0834071487188339	-0.0170972477644681	0.0589968860149383	0.0414973460137844	0.0059038298204541	-0.0549096018075943	0.2585937082767486	-0.0648185238242149	-0.1642893999814987	-4.605390131473541e-06	0.0462415292859077	0.1900008022785186	0.2157307565212249	0.0192482415586709	0.048242338001728
281	C:\Users\user\Desktop\Final_output\DATASET\Augmented_faces_blur\Bill_Guerin\Bill_Guerin_augmented_1_Bill_Guerin_0001_blurred.jpg	56	-0.0594800189137458	0.0559552125632762	0.1003196686506271	0.0711946114897728	-0.1028361022472381	-0.0972474664449691	-0.0128771960735321	-0.0881965383887291	0.1462715417146682	0.0569113567471504	0.2057342380285263	-0.0157286264002323	-0.2181324064731598	-0.0494561046361923	-0.0716905444860458	0.0405347384512424	-0.0858424082398414	-0.0595863126218318	-0.0510893128812313	-0.1145820245146751	0.1093035787343978	0.0428478792309761	0.0797382295131683	0.0269933361560106	-0.1248034983873367	-0.2705883383750915	-0.0996135473251342	-0.0687116757035255	0.045734517276287	-0.1399298906326294	0.0388468094170093	0.0435724444687366	-0.206179678440094	-0.1145302131772041	0.0434644185006618	0.0509755164384841	-0.0153377559036016	-0.0692910850048065	0.1255782693624496	-0.004195287823677	-0.1279542446136474	-0.0601340308785438	0.0396027341485023	0.230225458741188	0.1743851453065872	0.0350549891591072	-0.0173524189740419
282	C:\Users\user\Desktop\Final_output\DATASET\Augmented_faces_blur\Bill_Guerin\Bill_Guerin_Bill_Guerin_aug_1_blurred.jpg	56	-0.0310390070080757	0.0367821678519248	0.0815706476569175	0.0596890933811664	-0.0991822257637977	-0.1085487231612205	-0.0049994625151157	-0.0731531158089637	0.1120102405548095	0.0552261397242546	0.1846735775470733	-0.0176195669919252	-0.2060902863740921	-0.079504482448101	-0.0363276451826095	0.0359243378043174	-0.1175991520285606	-0.0770634710788726	-0.0785149335861206	-0.1401436179876327	0.107585534453392	0.0212389100342988	0.0575160719454288	0.0146440276876091	-0.1507241874933242	-0.2506095767021179	-0.1059836000204086	-0.0780889689922332	0.0576443187892437	-0.1561921536922454	0.0246169380843639	0.0291530545800924	-0.2147283852100372	-0.139376550912857	0.0397410467267036	0.0520171038806438	-0.0011571608483791	-0.0513478219509124	0.1105692833662033	-0.0239538103342056	-0.150067999958992	-0.0260046441107988	0.047870360314846	0.2481690198183059	0.2114862501621246	0.0620039291679859	-0.0401359498500824
283	C:\Users\user\Desktop\Final_output\DATASET\Augmented_faces_blur\Bill_Guerin\Bill_Guerin_Bill_Guerin_aug_2_blurred.jpg	56	-0.0592946112155914	0.0363800898194313	0.0805578231811523	0.0493581667542457	-0.0817400962114334	-0.1225740239024162	-0.007544619962573	-0.0619328990578651	0.1212434917688369	0.094748854637146	0.1746591925621032	-0.0199860408902168	-0.2086084485054016	-0.0940418690443039	-0.0599096715450286	0.0287879761308431	-0.0932811796665191	-0.0760428607463836	-0.0686743035912513	-0.1312086582183838	0.1052597314119339	0.0170573722571134	0.0885008946061134	0.0268183350563049	-0.1401511430740356	-0.2746772468090057	-0.1172937825322151	-0.0991721078753471	0.008367147296667	-0.1756569147109985	0.0678797662258148	0.0480763018131256	-0.2168309986591339	-0.126513734459877	0.025096271187067	0.0524546429514884	-0.0077944584190845	-0.0733908638358116	0.1263974457979202	-0.0237206183373928	-0.140439435839653	-0.0495597571134567	0.0706670805811882	0.2460460364818573	0.1906148940324783	0.0246589835733175	-0.022085715085268
284	C:\Users\user\Desktop\Final_output\DATASET\Augmented_faces_blur\Bill_Guerin\Bill_Guerin_Bill_Guerin_aug_3_blurred.jpg	56	-0.0463889241218566	0.0570743568241596	0.107729859650135	0.0884673446416854	-0.0998811274766922	-0.0555150732398033	-0.0235497392714023	-0.1017025634646415	0.1451238989830017	0.0331635624170303	0.2188457250595092	-0.0134521164000034	-0.2324311584234237	-0.0432409308850765	-0.0650999769568443	0.0573805160820484	-0.0924799516797065	-0.058808360248804	-0.0628637000918388	-0.0856037884950637	0.0922144204378128	0.0478382147848606	0.0844646841287612	0.0051471744664013	-0.1149215847253799	-0.2743107676506042	-0.1062777265906333	-0.0529413521289825	0.0716753005981445	-0.1373753100633621	0.0202774740755558	0.0239209402352571	-0.1948550194501876	-0.1035607755184173	0.0552998892962932	0.0473762527108192	-0.0185094214975833	-0.0641304105520248	0.128992348909378	0.0104179121553897	-0.1284386366605758	-0.0587288253009319	0.0302832350134849	0.2289182543754577	0.1711621284484863	0.0448593087494373	-0.0217391364276409
285	C:\Users\user\Desktop\Final_output\DATASET\Augmented_faces_blur\Bill_Guerin\Bill_Guerin_Bill_Guerin_aug_4_blurred.jpg	56	-0.0951937735080719	0.0348113216459751	0.1022522747516632	0.0616027414798736	-0.0861734896898269	-0.1254377365112304	-0.0363309271633625	-0.078769564628601	0.1326622813940048	0.0458192825317382	0.1867279261350631	-0.0172303039580583	-0.1992556750774383	-0.0865540653467178	-0.077627956867218	0.0627072677016258	-0.0796936377882957	-0.0508812367916107	-0.0559765547513961	-0.0914687812328338	0.1151031330227851	0.0467889346182346	0.0859570577740669	0.0363403484225273	-0.0996779650449752	-0.2790968418121338	-0.0989564657211303	-0.0754542276263237	0.0300999842584133	-0.170970156788826	0.0235669203102588	0.0202700532972812	-0.1984700113534927	-0.1325635313987732	0.0282282643020153	0.0763652175664901	-0.0077553475275635	-0.0407457239925861	0.1320372819900512	-0.0003834720700979	-0.1369321942329406	-0.0435512401163578	-0.0105828186497092	0.2195762395858764	0.195832297205925	0.0674269944429397	-0.0085762701928615
286	C:\Users\user\Desktop\Final_output\DATASET\Augmented_faces_blur\Bill_Readdy\Bill_Readdy_augmented_1_Bill_Readdy_0001_blurred.jpg	57	-0.0919216871261596	0.0862230286002159	-0.0316206216812133	-0.0577366612851619	-0.1196696460247039	-0.0180683135986328	0.0260200127959251	-0.0225186124444007	0.2036538124084472	-0.042713675647974	0.1740817129611969	0.0008140988647937	-0.2155340760946273	-0.0133017245680093	-0.0157065074890851	0.130833625793457	-0.0947529673576355	-0.0218904167413711	-0.1888526380062103	-0.1569929867982864	-0.0126374876126647	0.0886670649051666	0.0235871393233537	0.0176312625408172	-0.1397951543331146	-0.2607853412628174	-0.0821090117096901	0.0152625273913145	0.0312211848795413	-0.0477104112505912	0.0501649007201194	0.1148439645767211	-0.196350410580635	-0.124537706375122	0.0260651167482137	0.1088114008307457	-0.0833873748779296	-0.0439752861857414	0.1435372084379196	0.1049664169549942	-0.0958583727478981	0.0312063470482826	0.0700746327638626	0.3040012419223785	0.1694011986255645	0.0099100787192583	0.0236650537699461
287	C:\Users\user\Desktop\Final_output\DATASET\Augmented_faces_blur\Bill_Readdy\Bill_Readdy_Bill_Readdy_aug_1_blurred.jpg	57	-0.1198604926466941	0.1023072302341461	-0.033480267971754	-0.0391700640320777	-0.0790999829769134	-0.0025021582841873	-0.0188093688338994	-0.0286657214164733	0.1903677731752395	-0.0364449694752693	0.1703551262617111	0.0190889704972505	-0.2070271223783493	-0.0428373739123344	-0.0103820115327835	0.1373656839132309	-0.1204093620181083	-0.0666530430316925	-0.1814367473125457	-0.1521064639091491	-0.0226530581712722	0.0809941217303276	0.034115832298994	0.0209902971982955	-0.1566528081893921	-0.2888801991939544	-0.1097353920340538	-0.0140562308952212	0.0020421473309397	-0.0394221358001232	0.0406123772263526	0.0965071767568588	-0.1844437420368194	-0.1111357063055038	0.0434682480990886	0.1053337007761001	-0.0913852900266647	-0.0413787886500358	0.1428710669279098	0.0905752032995224	-0.090807594358921	0.0320141315460205	0.0908479243516922	0.3305741846561432	0.2072180062532425	-0.0002658882876858	0.0111164161935448
288	C:\Users\user\Desktop\Final_output\DATASET\Augmented_faces_blur\Bill_Readdy\Bill_Readdy_Bill_Readdy_aug_2_blurred.jpg	57	-0.128425657749176	0.1098447144031524	-0.0343235954642295	-0.0386900305747985	-0.0836242660880088	0.0004587960429489	-0.013637107796967	-0.0374287068843841	0.2069673687219619	-0.0346559695899486	0.1659906357526779	0.0263229310512542	-0.1963640451431274	-0.0482041165232658	-0.0129876574501395	0.1288850009441375	-0.118951179087162	-0.0690712109208107	-0.1820240914821624	-0.1408830136060714	-0.0233051348477602	0.0807762891054153	0.0448289550840854	0.0175643321126699	-0.148918017745018	-0.3038628399372101	-0.109802521765232	-0.0013590743765234	0.0193455405533313	-0.0271491073071956	0.0334981009364128	0.1019857674837112	-0.1918892115354538	-0.1187066882848739	0.048444677144289	0.1064299345016479	-0.0991685837507247	-0.0348149240016937	0.1552295833826065	0.0985069721937179	-0.0910257622599601	0.0193472970277071	0.0875613912940025	0.3330965936183929	0.2008914798498153	0.0005017296643927	0.0193747244775295
289	C:\Users\user\Desktop\Final_output\DATASET\Augmented_faces_blur\Bill_Readdy\Bill_Readdy_Bill_Readdy_aug_3_blurred.jpg	57	-0.1415344476699829	0.0370186194777488	-0.0384531542658805	-0.0464698076248168	-0.1536562293767929	-0.0946451127529144	0.0175882745534181	-0.0360248386859893	0.1254826635122299	0.0208122394979	0.1439333707094192	-0.0178836099803447	-0.2268822193145752	-0.0510205887258052	-0.0455650053918361	0.1264008581638336	-0.1032382696866989	-0.0390280596911907	-0.1198008581995964	-0.1509527713060379	0.0103440582752227	0.0740513950586319	0.0308428350836038	0.0382457263767719	-0.1602669656276703	-0.2325518578290939	-0.0911796018481254	0.0035963375121355	-0.0441510044038295	-0.0514679029583931	0.095887966454029	0.1370832324028015	-0.2526021599769592	-0.1401780992746353	0.016072504222393	0.0863264724612236	-0.078313834965229	-0.0297418851405382	0.1702166646718979	0.0841298773884773	-0.1128553599119186	0.0222830716520547	0.1293633729219436	0.2912534475326538	0.1620935052633285	-0.006469456013292	0.0307673402130603
290	C:\Users\user\Desktop\Final_output\DATASET\Augmented_faces_blur\Bill_Readdy\Bill_Readdy_Bill_Readdy_aug_4_blurred.jpg	57	-0.1554924845695495	0.0838042423129081	-0.0128943789750337	-0.0442858003079891	-0.1284084320068359	-0.0462091341614723	-0.0536994524300098	-0.0308437142521142	0.1541410535573959	-0.0162564106285572	0.1718446910381317	-0.0042498200200498	-0.1955884248018264	-0.0010615622159093	-0.0449812412261962	0.1359338611364364	-0.1110500395298004	-0.0213012304157018	-0.1445354670286178	-0.1538352519273758	-0.0008075415389612	0.1125909239053726	0.0511651597917079	0.040310300886631	-0.1572194695472717	-0.2697681784629822	-0.0844242796301841	0.0099157402291893	-0.0040772575885057	-0.0254532601684331	0.0680067688226699	0.0682006478309631	-0.2394634038209915	-0.1434942483901977	0.033382624387741	0.0920413732528686	-0.0826508700847625	-0.0543643236160278	0.1346024125814438	0.0806074365973472	-0.1027974635362625	0.0190169755369424	0.080537773668766	0.3044878244400024	0.1826787441968917	0.0217658225446939	0.0278703551739454
291	C:\Users\user\Desktop\Final_output\DATASET\Augmented_faces_blur\Bill_Sizemore\Bill_Sizemore_augmented_1_Bill_Sizemore_0001_blurred.jpg	58	-0.1369814872741699	0.1270565390586853	0.0705009996891021	-0.0590399950742721	-0.2360268980264663	0.0451709181070327	-0.0750454068183898	-0.1366059184074401	0.0828551799058914	-0.142299011349678	0.1257924139499664	0.0555847436189651	-0.2213401794433593	0.0482819229364395	0.0139718698337674	0.1245352178812027	-0.1325802952051162	-0.1399775296449661	-0.1288013458251953	-0.1892782002687454	-0.0414262674748897	0.1154306381940841	0.0275681857019662	-0.008475424721837	-0.1203550919890403	-0.2123736292123794	-0.0919505804777145	-0.042239710688591	0.1848098039627075	-0.0736109763383865	0.0196106992661952	-0.0165751595050096	-0.1930622309446334	-0.0393563471734523	0.0539010167121887	0.031876616179943	-0.0228849574923515	-0.1086258292198181	0.1225819811224937	-0.0406173802912235	-0.1385486125946045	-0.0949393659830093	0.076398879289627	0.1607941091060638	0.1782923638820648	-0.0184754114598035	0.0450310707092285
292	C:\Users\user\Desktop\Final_output\DATASET\Augmented_faces_blur\Bill_Sizemore\Bill_Sizemore_Bill_Sizemore_aug_1_blurred.jpg	58	-0.1323051452636718	0.1089434027671814	0.0770637467503547	-0.0803329050540924	-0.2365939915180206	0.0216916147619485	-0.0789544805884361	-0.154511958360672	0.0806099325418472	-0.1541773974895477	0.1609379947185516	0.0538998842239379	-0.1903743296861648	0.0306041333824396	0.015332288108766	0.1384249627590179	-0.1294457912445068	-0.1502199321985244	-0.1214910000562667	-0.1613609194755554	-0.0481705255806446	0.1347017586231231	-0.0176671501249074	-0.0100925229489803	-0.1197959780693054	-0.1888718158006668	-0.0769361853599548	-0.0409949980676174	0.1936445087194442	-0.0347684733569622	-0.0095755225047469	0.0061784004792571	-0.1997551620006561	-0.023688031360507	0.0755194649100303	0.0601939484477043	-0.0426803492009639	-0.0984508022665977	0.1344062834978103	-0.0240574888885021	-0.1681756526231765	-0.0845060050487518	0.0743462741374969	0.1503778994083404	0.1935456842184066	-0.0563788674771785	0.0458611398935318
293	C:\Users\user\Desktop\Final_output\DATASET\Augmented_faces_blur\Bill_Sizemore\Bill_Sizemore_Bill_Sizemore_aug_2_blurred.jpg	58	-0.1212983801960945	0.1177060231566429	0.0687900930643081	-0.0556423477828502	-0.2393293380737304	0.0419873408973217	-0.0788248032331466	-0.1323909759521484	0.0796359181404113	-0.1343269944190979	0.1332746744155883	0.0521111264824867	-0.219996765255928	0.046267881989479	0.0170442350208759	0.1323938369750976	-0.1320104449987411	-0.1276558935642242	-0.1344832330942154	-0.1842168122529983	-0.0417585894465446	0.1137678176164627	0.0285010207444429	-0.006761091761291	-0.1154467388987541	-0.2185063809156417	-0.0912633091211319	-0.0394481718540191	0.1639370322227478	-0.0817699804902076	0.010163489729166	-0.0086716804653406	-0.1914788335561752	-0.0431424118578434	0.0617495626211166	0.0241748504340648	-0.0187896192073822	-0.1074119955301284	0.1189387291669845	-0.0394305102527141	-0.1368472576141357	-0.096745990216732	0.0801195055246353	0.1553054749965667	0.1917480230331421	-0.015413942746818	0.0426210202276706
294	C:\Users\user\Desktop\Final_output\DATASET\Augmented_faces_blur\Bill_Sizemore\Bill_Sizemore_Bill_Sizemore_aug_3_blurred.jpg	58	-0.152510404586792	0.0678475201129913	0.0919592007994651	-0.0972929894924163	-0.2054805010557174	-0.0484315901994705	-0.0375383161008358	-0.1573728621006012	0.0868023484945297	-0.1158058270812034	0.1657578498125076	0.0566909126937389	-0.1875241547822952	0.0121747590601444	0.019757580012083	0.1186109036207199	-0.118647500872612	-0.17580147087574	-0.135360449552536	-0.1678324937820434	-0.0467927567660808	0.109505571424961	-0.025580083951354	-0.0122129321098327	-0.1435261964797973	-0.1787410974502563	-0.114540509879589	-0.113499715924263	0.1181797385215759	-0.013113435357809	0.0067219827324151	-0.0024222692009061	-0.1789256930351257	-0.0800180286169052	0.0796715393662452	0.0593483857810497	-0.0828827172517776	-0.1185095235705375	0.1297318041324615	-0.0373115986585617	-0.1623059958219528	-0.0962181910872459	0.0900023132562637	0.1909374743700027	0.1770554184913635	-0.065034694969654	0.0613756626844406
295	C:\Users\user\Desktop\Final_output\DATASET\Augmented_faces_blur\Bill_Sizemore\Bill_Sizemore_Bill_Sizemore_aug_4_blurred.jpg	58	-0.1335316300392151	0.1418086290359497	0.0806387513875961	-0.0632981434464454	-0.2195385247468948	0.0207412037998437	-0.0687776356935501	-0.143843874335289	0.0910448208451271	-0.1245379745960235	0.1558840572834015	0.0545174703001976	-0.2171684503555297	0.0492586717009544	0.0032325545325875	0.1282415837049484	-0.1359803825616836	-0.1201183721423149	-0.139098048210144	-0.204068124294281	-0.0367239192128181	0.1222277134656906	0.0191434565931558	-0.0215215981006622	-0.113230675458908	-0.1975613087415695	-0.0855566561222076	-0.0550996400415897	0.1797547787427902	-0.0743670016527175	0.0166331399232149	0.0004937574267387	-0.1882091611623764	-0.0464764386415481	0.0620846077799797	0.0242788791656494	-0.0258881784975528	-0.1115101799368858	0.1325849741697311	-0.0421628654003143	-0.1269887387752533	-0.1007289364933967	0.079593151807785	0.1677953451871872	0.1913665533065796	-0.0234624724835157	0.0455802008509635
296	C:\Users\user\Desktop\Final_output\DATASET\Augmented_faces_blur\Blythe_Hartley\Blythe_Hartley_augmented_1_Blythe_Hartley_0002_blurred.jpg	59	-0.1053457856178283	0.0184791348874568	0.0285450220108032	-0.1212071776390075	-0.0928344875574112	-0.0354723632335662	0.0382288694381713	-0.1535322666168213	0.0934325978159904	-0.0974500775337219	0.1620759069919586	-0.0709849148988723	-0.2621790468692779	-0.1029367819428443	-0.0235503204166889	0.1442131847143173	-0.093294933438301	-0.1618295758962631	-0.1289263665676117	-0.0848328620195388	0.0858954563736915	0.0187774300575256	-0.0228238403797149	0.0491782687604427	-0.1652631014585495	-0.2310096770524978	-0.0466110557317733	-0.0546103082597255	-0.0387131348252296	-0.1090677678585052	0.0739163681864738	0.1255072653293609	-0.1909049600362777	0.0290170349180698	-0.015499697998166	0.0644589141011238	-0.0611634142696857	-0.1161226630210876	0.2055768817663192	0.0716628432273864	-0.1826916337013244	0.0463906861841678	-0.0312376990914344	0.2141051888465881	0.1895853281021118	-0.1053162813186645	0.0553947687149047
297	C:\Users\user\Desktop\Final_output\DATASET\Augmented_faces_blur\Blythe_Hartley\Blythe_Hartley_Blythe_Hartley_aug_1_blurred.jpg	59	-0.0738259181380271	0.0166499428451061	0.0293956249952316	-0.129427284002304	-0.1027909368276596	-0.0255617555230855	0.0530011467635631	-0.1152062565088272	0.0927733555436134	-0.0795801356434822	0.1710733324289322	-0.0768088772892952	-0.2818714082241058	-0.1139417961239814	-0.017722763121128	0.1216433644294738	-0.0991170480847358	-0.1397438645362854	-0.1329383254051208	-0.0763340294361114	0.0951323360204696	0.0145594654604792	-0.0295624248683452	0.0234102644026279	-0.1779463291168213	-0.2371454387903213	-0.0326407365500927	-0.044658213853836	-0.0501234009861946	-0.1215966939926147	0.0989848673343658	0.1575313359498977	-0.1954646408557891	0.018823467195034	-0.0291759371757507	0.0642638802528381	-0.0478847883641719	-0.0841873213648796	0.1852413713932037	0.0622948668897151	-0.1613000780344009	0.0448651164770126	-0.0143981743603944	0.2175406962633133	0.1823917925357818	-0.0821703001856803	0.0632999837398529
298	C:\Users\user\Desktop\Final_output\DATASET\Augmented_faces_blur\Blythe_Hartley\Blythe_Hartley_Blythe_Hartley_aug_2_blurred.jpg	59	-0.1063919737935066	0.0369591191411018	0.0082407379522919	-0.1286689788103103	-0.1018132120370864	-0.0414696633815765	0.0456082969903945	-0.1280728727579116	0.099655233323574	-0.0926377773284912	0.1646988987922668	-0.0372579582035541	-0.2523242831230163	-0.1556801497936248	0.0005904147401452	0.1536692231893539	-0.1320143789052963	-0.1588260531425476	-0.1244939640164375	-0.1051361486315727	0.0609631314873695	-0.0005144579336047	-0.0077803656458854	0.0316292755305767	-0.1403446793556213	-0.2285515815019607	-0.0362251922488212	-0.0597368478775024	-0.0090431114658713	-0.0997274965047836	0.0789643228054046	0.0996260717511177	-0.207706868648529	0.010892191901803	-0.0189800336956977	0.0807995125651359	-0.0491602383553981	-0.0793546289205551	0.164554089307785	0.0435765013098716	-0.175088346004486	0.0769436880946159	-0.0288205668330192	0.2053798735141754	0.208210676908493	-0.0803479179739952	0.0501702949404716
299	C:\Users\user\Desktop\Final_output\DATASET\Augmented_faces_blur\Blythe_Hartley\Blythe_Hartley_Blythe_Hartley_aug_3_blurred.jpg	59	-0.0867505222558975	0.0334695652127265	0.0310663506388664	-0.1237225085496902	-0.1131695285439491	-0.0093243774026632	0.0363034605979919	-0.1138558015227317	0.1013278663158416	-0.0826358869671821	0.1778048276901245	-0.0606762319803237	-0.284824013710022	-0.1049663946032524	-0.0147208627313375	0.1189743131399154	-0.1019713580608367	-0.1448241919279098	-0.135657250881195	-0.069776102900505	0.0947421640157699	0.0098929954692721	-0.033053670078516	0.0307032503187656	-0.180949255824089	-0.2456745952367782	-0.0187074542045593	-0.0421245880424976	-0.0380261242389678	-0.1398348808288574	0.0960219800472259	0.1636974364519119	-0.1763968616724014	0.019530463963747	-0.0268258098512887	0.070997416973114	-0.0388072282075881	-0.0762795507907867	0.1911561489105224	0.0489005893468856	-0.1774373352527618	0.0357282683253288	-0.0292946547269821	0.2335510104894638	0.1712467223405838	-0.080439954996109	0.0781831443309784
300	C:\Users\user\Desktop\Final_output\DATASET\Augmented_faces_blur\Blythe_Hartley\Blythe_Hartley_Blythe_Hartley_aug_4_blurred.jpg	59	-0.0976674556732177	0.0251807775348424	0.02728221565485	-0.1269996613264084	-0.1190328150987625	-0.0431479923427104	0.0443737283349037	-0.1183347925543785	0.0983074083924293	-0.1096267476677894	0.1615350246429443	-0.051598772406578	-0.2829440236091614	-0.1286603808403015	-0.0162989720702171	0.145561546087265	-0.1082820296287536	-0.1332572102546692	-0.1404264420270919	-0.0864457860589027	0.0770120024681091	0.0435406863689422	-0.0138058299198746	0.0224073566496372	-0.154821515083313	-0.2315399199724197	-0.0384025909006595	-0.054826021194458	-0.0410356074571609	-0.1113537475466728	0.0760489553213119	0.1580916196107864	-0.1664823442697525	0.0176789388060569	-0.0183143727481365	0.0499532297253608	-0.0419399067759513	-0.0666096955537796	0.1803972870111465	0.0641480609774589	-0.1711328774690628	0.0297231897711753	-0.0193574670702219	0.2055844664573669	0.1839017868041992	-0.0813840255141258	0.0571948923170566
301	C:\Users\user\Desktop\Final_output\DATASET\Augmented_faces_blur\Bob_Crippen\Bob_Crippen_augmented_1_Bob_Crippen_0001_blurred.jpg	60	-0.0353427231311798	0.1373093724250793	0.0631343126296997	-0.0192277915775775	-0.1020524501800537	-0.0184360761195421	-0.0300680361688137	-0.0840602219104766	0.1523822098970413	-0.0347208678722381	0.1956084817647934	-0.0149513762444257	-0.214436650276184	-0.0358428098261356	-0.0995728150010109	0.1622869670391082	-0.1695458739995956	-0.1263623237609863	-0.0901965051889419	-0.0418354496359825	0.0306218676269054	0.056537240743637	-0.0094004524871706	0.0348861552774906	-0.0836112275719642	-0.3475854396820068	-0.086615964770317	-0.0515968613326549	0.0149448104202747	-0.1018656268715858	-0.0014372132718563	0.0736438184976577	-0.2497439235448837	-0.1186549812555313	0.0394381806254386	-0.0558034852147102	-0.0388089939951896	-0.0555054694414138	0.1921799480915069	0.0394177362322807	-0.1676629185676574	0.0895030498504638	0.0736353620886802	0.2447697073221206	0.1895706057548523	0.0148814041167497	-0.0340938121080398
302	C:\Users\user\Desktop\Final_output\DATASET\Augmented_faces_blur\Bob_Crippen\Bob_Crippen_Bob_Crippen_aug_1_blurred.jpg	60	-0.0550496391952037	0.153373509645462	0.0825407356023788	-0.0336881056427955	-0.1050753816962242	-0.0129997208714485	-0.0347835198044776	-0.0711510628461837	0.1547867357730865	-0.0520512610673904	0.2222793251276016	-0.0323153212666511	-0.2554953098297119	-0.0155033897608518	-0.1132032200694084	0.1899774968624115	-0.1785231232643127	-0.1307477355003357	-0.1097302511334419	-0.0548880696296691	0.038493450731039	0.0701054409146308	0.0003955958527512	0.0350860618054866	-0.0729397609829902	-0.3256831467151642	-0.080463521182537	-0.0577491074800491	0.0136735569685697	-0.1007443070411682	0.0034992480650544	0.0444387756288051	-0.2363103181123733	-0.1140034273266792	0.0541709624230861	-0.0834113508462905	-0.0317780077457428	-0.0422935858368873	0.2175178378820419	0.0432319417595863	-0.1672998368740081	0.0878253579139709	0.07704758644104	0.2669787406921386	0.189090758562088	0.0360768437385559	-0.0362793132662773
303	C:\Users\user\Desktop\Final_output\DATASET\Augmented_faces_blur\Bob_Crippen\Bob_Crippen_Bob_Crippen_aug_2_blurred.jpg	60	-0.059668056666851	0.0946785807609558	0.0844111815094947	-0.03934071585536	-0.1455062329769134	-0.0775360912084579	-0.0406560078263282	-0.0397861264646053	0.1084169819951057	-0.0287162326276302	0.1909705251455307	-0.0626458898186683	-0.259657472372055	-0.0110358633100986	-0.0840791761875152	0.1233797147870063	-0.1379671543836593	-0.1119095459580421	-0.0503367558121681	-0.0458718352019786	0.0199272260069847	0.0097304033115506	-0.0033638209570199	-0.008318374864757	-0.0787973403930664	-0.3379567861557007	-0.0479642152786254	-0.0362708605825901	-0.0277227275073528	-0.1179001852869987	0.0127731645479798	0.1162498667836189	-0.251144528388977	-0.1239376962184906	0.0271509382873773	-0.033053308725357	-0.0581105798482894	-0.0564828440546989	0.1932552754878997	0.0437938198447227	-0.1701245605945587	0.033597320318222	0.0671469867229461	0.244125634431839	0.1751913726329803	0.0222844034433364	-0.0079867113381624
304	C:\Users\user\Desktop\Final_output\DATASET\Augmented_faces_blur\Bob_Crippen\Bob_Crippen_Bob_Crippen_aug_3_blurred.jpg	60	-0.0444972142577171	0.1226323992013931	0.0698526501655578	-0.0258942563086748	-0.1016651466488838	-0.0392642542719841	-0.0250918436795473	-0.0731203034520149	0.140230119228363	-0.0273311492055654	0.1936128884553909	-0.0195671115070581	-0.1977864503860473	-0.0472277998924255	-0.0989852398633956	0.1537500619888305	-0.1506290286779403	-0.1282680332660675	-0.085268422961235	-0.0445660576224327	0.0181677378714084	0.0491141863167285	-0.0137303210794925	0.033583864569664	-0.0888319462537765	-0.342833012342453	-0.070919930934906	-0.0618038102984428	0.0011425781995058	-0.1113971546292305	0.0157465673983097	0.0901338383555412	-0.2408799082040786	-0.1238420531153678	0.0403860136866569	-0.0365547537803649	-0.0356986448168754	-0.0582504570484161	0.1945999413728714	0.0322019010782241	-0.1788735836744308	0.0925540775060653	0.075096309185028	0.2527426779270172	0.1962125450372696	0.0015675427857786	-0.029892411082983
305	C:\Users\user\Desktop\Final_output\DATASET\Augmented_faces_blur\Bob_Crippen\Bob_Crippen_Bob_Crippen_aug_4_blurred.jpg	60	-0.0651297718286514	0.0994984656572341	0.0992471203207969	-0.027249002829194	-0.124259702861309	-0.051326684653759	-0.0405925288796424	-0.0663731843233108	0.1043509170413017	-0.0359099432826042	0.1883049458265304	-0.0599412620067596	-0.255048006772995	-0.0227450132369995	-0.0818599388003349	0.1341699510812759	-0.1319178938865661	-0.128479316830635	-0.043474406003952	-0.0471143648028373	0.0266133397817611	0.0094202859327197	-0.0098747499287128	-0.006720857694745	-0.0867442190647125	-0.3367801308631897	-0.0452494323253631	-0.037205547094345	-0.0502449758350849	-0.1122438386082649	0.0247893221676349	0.109866626560688	-0.2562157213687897	-0.1053982302546501	0.0139671005308628	-0.0262993108481168	-0.0540288425981998	-0.0599307119846344	0.1896821409463882	0.0360418148338794	-0.1796400547027588	0.0378332622349262	0.0887898653745651	0.2405076920986175	0.1761606633663177	0.0035832619760185	-0.0204523000866174
306	C:\Users\user\Desktop\Final_output\DATASET\Augmented_faces_blur\Bob_Graham\Bob_Graham_Bob_Graham_0001_blurred.jpg	61	-0.022189462557435	0.1320160627365112	0.0601102113723754	-0.0724427923560142	-0.1007876917719841	-0.0387601219117641	-0.0313556715846061	-0.1713696718215942	0.2186896055936813	-0.1045949459075927	0.2474144101142883	-0.0626728534698486	-0.2069801092147827	-0.1144342571496963	-0.0645450428128242	0.0943777412176132	-0.1079223304986953	-0.0921325907111167	-0.1242047175765037	-0.0985558554530143	0.0407829545438289	-0.0111736031249165	0.0325637683272361	-0.0040514543652534	-0.0486699119210243	-0.3104324638843536	-0.059600792825222	-0.113460399210453	0.0957456454634666	-0.095286950469017	0.0262091364711523	0.0536173246800899	-0.1750560849905014	-0.114641286432743	-0.0116631230339407	0.0137932784855365	-0.1069378107786178	-0.0435870587825775	0.2361179292201995	-0.0511595159769058	-0.1499689817428589	0.0467806495726108	0.0243751443922519	0.1996449083089828	0.2324209213256836	-0.0128180310130119	0.0184035301208496
307	C:\Users\user\Desktop\Final_output\DATASET\Augmented_faces_blur\Bob_Graham\Bob_Graham_Bob_Graham_aug_1_blurred.jpg	61	-0.0183389149606227	0.1412843614816665	0.0733867585659027	-0.0681880638003349	-0.1000935360789299	-0.0214480385184288	-0.0382956936955452	-0.1591040045022964	0.2131202518939972	-0.0956274420022964	0.264257550239563	-0.0495362803339958	-0.201764240860939	-0.1118700057268142	-0.0657367184758186	0.1012663096189498	-0.1072142198681831	-0.0850545614957809	-0.1267299205064773	-0.0978152528405189	0.0347896814346313	-0.0140437483787536	0.0486447773873806	0.0009526680223643	-0.0493770204484462	-0.3178230822086334	-0.0485748536884784	-0.1232997104525566	0.1073655784130096	-0.1044259965419769	0.0186652392148971	0.0361092537641525	-0.1807592213153839	-0.1110330522060394	-0.0232543610036373	0.0084977075457572	-0.1083727777004242	-0.0402592495083808	0.2374812662601471	-0.0586694404482841	-0.1450273841619491	0.0533527471125125	0.0126880910247564	0.1962102204561233	0.2388663738965988	-0.0026379106566309	0.0320551618933677
308	C:\Users\user\Desktop\Final_output\DATASET\Augmented_faces_blur\Bob_Graham\Bob_Graham_Bob_Graham_aug_2_blurred.jpg	61	-0.0417062155902385	0.1139578372240066	0.0946952477097511	-0.0329760275781154	-0.1393409520387649	-0.0616204626858234	-0.0497661009430885	-0.1952413022518158	0.1866200417280197	-0.1256340593099594	0.2546938061714172	-0.0338095724582672	-0.182743102312088	-0.1244158819317817	-0.0950246676802635	0.1226349845528602	-0.0655989348888397	-0.1299980282783508	-0.1076134964823722	-0.1302550137042999	0.0036810028832405	-0.0185147933661937	0.0295553654432296	-0.0191798508167266	-0.0256168711930513	-0.3000032901763916	-0.0573195144534111	-0.0839486941695213	0.0938219130039215	-0.088196650147438	0.039488535374403	0.0826116949319839	-0.1991899013519287	-0.1278306394815445	-0.0018057869747281	0.0395475886762142	-0.10374516248703	-0.0371457301080226	0.2405493557453155	-0.030839093029499	-0.1350356042385101	0.0257360190153121	-0.0104528982192277	0.2387005239725113	0.1990916430950164	-0.0315979309380054	0.0654859542846679
309	C:\Users\user\Desktop\Final_output\DATASET\Augmented_faces_blur\Bob_Graham\Bob_Graham_Bob_Graham_aug_3_blurred.jpg	61	-0.0607987940311431	0.1028127074241638	0.0623246803879737	-0.1058698073029518	-0.1033147424459457	-0.0586781539022922	0.0010819789022207	-0.1718950718641281	0.205226331949234	-0.0863206014037132	0.2344015538692474	-0.0765616223216056	-0.2005358189344406	-0.1345074921846389	-0.0262938719242811	0.0930702686309814	-0.1037633940577507	-0.11397086083889	-0.1273842304944992	-0.1103673875331878	0.0418081991374492	-0.0351561419665813	0.0197388567030429	0.0055979788303375	-0.0690788775682449	-0.2901192605495453	-0.0606287606060504	-0.1229741498827934	0.0826076194643974	-0.0838293507695198	0.0396213643252849	0.0799668431282043	-0.1621638238430023	-0.1246151775121688	-0.0212312899529933	0.0433114953339099	-0.1477695107460022	-0.0493781045079231	0.2331503182649612	-0.0692908763885498	-0.1507780849933624	0.0365687608718872	0.0292205829173326	0.205566257238388	0.2456882894039154	-0.0091276867315173	0.0269287377595901
310	C:\Users\user\Desktop\Final_output\DATASET\Augmented_faces_blur\Bob_Graham\Bob_Graham_Bob_Graham_aug_4_blurred.jpg	61	-0.042098868638277	0.1141859516501426	0.0615758337080478	-0.076572261750698	-0.1109900847077369	-0.0452676638960838	-0.0204013604670763	-0.16719651222229	0.2059640884399414	-0.0881029590964317	0.2384056150913238	-0.0727724432945251	-0.2077332735061645	-0.1310209333896637	-0.0549307912588119	0.086147516965866	-0.105892390012741	-0.1008250564336776	-0.1102942898869514	-0.1118160486221313	0.0371509157121181	-0.0333354696631431	0.0275484453886747	-0.0043808282352983	-0.0613540038466453	-0.3147599697113037	-0.0563334375619888	-0.1302265971899032	0.0888441130518913	-0.0888841599225997	0.0334704928100109	0.0685282498598098	-0.1660231649875641	-0.1218490898609161	-0.0140181258320808	0.0414288341999053	-0.1201752573251724	-0.0313297435641288	0.2285692691802978	-0.0663481652736663	-0.1439055949449539	0.0366303995251655	0.0211076848208904	0.1992446780204773	0.2315800487995147	0.0019999851938337	0.0323855094611644
311	C:\Users\user\Desktop\Final_output\DATASET\Augmented_faces_blur\Bob_Krueger\Bob_Krueger_augmented_1_Bob_Krueger_0001_blurred.jpg	62	-0.0640511959791183	0.0841517597436904	-0.0161341670900583	-0.013894060626626	-0.2343400120735168	-0.0070730354636907	-0.0145701579749584	-0.1571334302425384	0.0102102169767022	0.0588219240307807	0.1733994483947754	-0.0973259508609771	-0.2363184094429016	-0.0563560500741004	-0.0317105241119861	0.0932815447449684	-0.1349994540214538	-0.1286861002445221	-0.1597181409597396	-0.1632288992404937	-0.0625340640544891	0.0154022527858614	0.0123781338334083	0.0463566854596138	-0.1670507341623306	-0.1893593221902847	-0.0432440266013145	-0.0641561523079872	0.1394532918930053	-0.1193964779376983	0.0234889667481184	0.0940841138362884	-0.2350838184356689	-0.1207576096057891	0.0709495097398758	0.0591624267399311	-0.0059957131743431	-0.0480981022119522	0.2260032743215561	0.0340619087219238	-0.1722971051931381	0.0875663682818412	0.1462488025426864	0.2822150290012359	0.2120370119810104	-0.0036185155622661	0.0226370096206665
312	C:\Users\user\Desktop\Final_output\DATASET\Augmented_faces_blur\Bob_Krueger\Bob_Krueger_Bob_Krueger_aug_1_blurred.jpg	62	-0.0334532782435417	0.0741918683052063	-0.0152650503441691	0.0104982275515794	-0.2042647898197174	0.0306476075202226	5.13838604092598e-05	-0.1655219346284866	0.0448040850460529	0.0157580990344285	0.1886387020349502	-0.0867623910307884	-0.2254887670278549	0.0091467890888452	-0.0289095751941204	0.1122560501098632	-0.1114615947008133	-0.0844042748212814	-0.1639003902673721	-0.17625792324543	-0.0832542181015014	0.0460212491452693	0.0043651587329804	0.0464574545621871	-0.1258527934551239	-0.1704341322183609	0.0079500479623675	-0.044677510857582	0.1467747390270233	-0.1180104836821556	-0.0094297071918845	0.0833250507712364	-0.2447287589311599	-0.1062885746359825	0.083211712539196	0.0889262706041336	-0.0144981108605861	-0.0532623156905174	0.2054682970046997	0.0272071342915296	-0.1200789213180542	0.0905038863420486	0.1331479549407959	0.2623516619205475	0.2093764841556549	-0.0338705107569694	0.0146777322515845
313	C:\Users\user\Desktop\Final_output\DATASET\Augmented_faces_blur\Bob_Krueger\Bob_Krueger_Bob_Krueger_aug_2_blurred.jpg	62	-0.0643350481986999	0.118092268705368	-0.0347595065832138	0.0272366367280483	-0.2075951844453811	0.0297512151300907	0.0059771072119474	-0.1776850074529647	0.0667914673686027	0.0573819056153297	0.1981656402349472	-0.0435456521809101	-0.2205655574798584	-0.0227056071162223	-0.0403313040733337	0.1047222986817359	-0.0858527421951294	-0.1079087853431701	-0.1654154062271118	-0.1374070346355438	-0.066450260579586	0.0624467581510543	0.0336789935827255	0.0430936962366104	-0.1374865025281906	-0.1921847611665725	-0.0324298217892646	-0.0511961057782173	0.1409433484077453	-0.0957718193531036	-0.014116546139121	0.0992151349782943	-0.2271610498428344	-0.1062116026878357	0.1098111793398857	0.0783147811889648	-0.0058629163540899	-0.030321953818202	0.2347731590270996	0.0239528752863407	-0.1620623767375946	0.0691025108098983	0.1575333774089813	0.2737816572189331	0.1853568404912948	-0.019289057701826	0.0094711109995841
314	C:\Users\user\Desktop\Final_output\DATASET\Augmented_faces_blur\Bob_Krueger\Bob_Krueger_Bob_Krueger_aug_3_blurred.jpg	62	-0.069693423807621	0.0445917695760726	0.0651167854666709	0.0072902673855423	-0.1777673661708831	-0.0122765256091952	0.0148864388465881	-0.1345692425966262	0.058429580181837	0.0269882846623659	0.1795303523540496	-0.0304343793541193	-0.230465292930603	-0.0861742496490478	0.0338564589619636	0.1378466784954071	-0.1230769753456115	-0.1471604257822036	-0.1811116188764572	-0.1421125084161758	-0.0667268484830856	0.0271528828889131	0.0381098389625549	0.0104137863963842	-0.1855096966028213	-0.2479255199432373	-0.0120431706309318	-0.1196973919868469	0.0857011452317237	-0.0436307750642299	0.0033471495844423	0.0931871980428695	-0.2061734199523925	-0.12052021920681	0.0830029472708702	0.0863387212157249	-0.0549644902348518	-0.055266860872507	0.210992693901062	-0.0200176984071731	-0.1946101188659668	0.0577474385499954	0.1266883462667465	0.2721633017063141	0.2442248314619064	-0.0347604937851429	0.0774304196238517
315	C:\Users\user\Desktop\Final_output\DATASET\Augmented_faces_blur\Bob_Krueger\Bob_Krueger_Bob_Krueger_aug_4_blurred.jpg	62	-0.0756762772798538	0.1067356616258621	-0.0493956468999385	-0.0015221026260405	-0.2127043455839157	-0.0317703448235988	0.0191015787422657	-0.1765513569116592	0.0306306686252355	0.0715293511748313	0.1987117379903793	-0.0718434900045394	-0.2526946365833282	-0.0797293856739997	-0.0205285903066396	0.1033968329429626	-0.1116129532456398	-0.1057071611285209	-0.1535167843103408	-0.1464355587959289	-0.0540667697787284	0.0134956836700439	0.0177237726747989	0.0607965514063835	-0.169565200805664	-0.1618556380271911	-0.0523527339100837	-0.0649585127830505	0.1046905815601348	-0.1167863234877586	0.0199218280613422	0.1297003626823425	-0.2331462800502777	-0.1267728358507156	0.0908661633729934	0.0604934804141521	-0.018990222364664	-0.0651442259550094	0.260202020406723	0.0660010054707527	-0.1767888963222503	0.0843310952186584	0.1546277701854705	0.2853605449199676	0.205153614282608	-0.0329910218715667	0.0071508847177028
316	C:\Users\user\Desktop\Final_output\DATASET\Augmented_faces_blur\Boris_Becker\Boris_Becker_Boris_Becker_0001_blurred.jpg	63	-0.038884837180376	0.0827125310897827	0.0665962323546409	-0.0637068524956703	-0.0684824138879776	0.0896400213241577	-0.0228269044309854	-0.0443237125873565	0.1515460759401321	-0.0931001007556915	0.1746344715356826	0.0556579194962978	-0.2671200931072235	-0.1374674886465072	0.0803576558828353	0.1485436707735061	-0.0988097637891769	-0.1664008796215057	-0.1602471470832824	-0.046365950256586	-0.0171699561178684	0.0706050246953964	0.0075425771065056	-0.0309006851166486	-0.2134020924568176	-0.1966832280158996	-0.0770531073212623	-0.1320758014917373	-0.0143317272886633	-0.117017351090908	0.0791368037462234	-0.0586782693862915	-0.1469608396291732	-0.0367497988045215	0.0565085858106613	0.0616703368723392	-0.0559098571538925	-0.1137500181794166	0.1936125606298446	-0.0656988769769668	-0.1619120240211486	0.0262368712574243	0.0454281829297542	0.1771099120378494	0.1599656641483307	0.0028277847450226	0.0797958299517631
317	C:\Users\user\Desktop\Final_output\DATASET\Augmented_faces_blur\Boris_Becker\Boris_Becker_Boris_Becker_aug_1_blurred.jpg	63	-0.0356668159365654	0.0844090357422828	0.0680394396185875	-0.0544202327728271	-0.0630912631750106	0.0807417035102844	-0.0208734031766653	-0.0502638816833496	0.1500743180513382	-0.103026270866394	0.1633696258068084	0.049652449786663	-0.2634718418121338	-0.1267317980527877	0.0741551667451858	0.1387595385313034	-0.1048315986990928	-0.1649688780307769	-0.1659655570983886	-0.0582739859819412	-0.0184555929154157	0.071365863084793	0.0146137876436114	-0.0348078981041908	-0.2065897285938263	-0.2000612914562225	-0.0835651308298111	-0.1213887333869934	0.0005632853135466	-0.0970913916826248	0.0857613235712051	-0.0533989369869232	-0.1471148282289505	-0.0323491320013999	0.0553646981716156	0.0519976690411567	-0.0388020165264606	-0.0934379696846008	0.2034761607646942	-0.0696143135428428	-0.1665414571762085	0.047381967306137	0.0588266067206859	0.1819110214710235	0.1659358888864517	-0.0007555607007816	0.0666683390736579
318	C:\Users\user\Desktop\Final_output\DATASET\Augmented_faces_blur\Boris_Becker\Boris_Becker_Boris_Becker_aug_2_blurred.jpg	63	-0.0643950551748275	0.0754834935069084	0.0567657314240932	-0.0586984418332576	-0.0965497344732284	0.064274787902832	-0.0115592312067747	-0.0558630004525184	0.1322445273399353	-0.0763611420989036	0.1689810901880264	0.045952096581459	-0.2392676621675491	-0.1578080356121063	0.0684746354818344	0.133735716342926	-0.0933475941419601	-0.1639181226491928	-0.1445183157920837	-0.0758472234010696	-0.0401445031166076	0.0398911014199256	0.0113641573116183	-0.0200952440500259	-0.209995225071907	-0.1939075291156768	-0.0881832093000412	-0.131970077753067	-0.0270013436675071	-0.1118671670556068	0.0973928645253181	-0.0277498010545969	-0.1552203446626663	-0.057545319199562	0.0588442236185073	0.0704505145549774	-0.0616218708455562	-0.0822066217660904	0.1904830038547516	-0.0652784034609794	-0.1547240763902664	0.0317450538277626	0.0687855631113052	0.1956837922334671	0.1559486091136932	0.019653245806694	0.0595118254423141
319	C:\Users\user\Desktop\Final_output\DATASET\Augmented_faces_blur\Boris_Becker\Boris_Becker_Boris_Becker_aug_3_blurred.jpg	63	-0.0377031341195106	0.0724255964159965	0.0643481612205505	-0.0430635698139667	-0.0657562315464019	0.0971729680895805	-0.0347745530307292	-0.0662204250693321	0.1363670527935028	-0.1304809749126434	0.1723169982433319	0.0623082406818866	-0.2433626651763916	-0.060159295797348	0.0363000147044658	0.1627202033996582	-0.1057570427656173	-0.1473733633756637	-0.1708541065454483	-0.0788549929857254	-0.0164616778492927	0.0741517767310142	0.0181602854281663	-0.0248325802385807	-0.1729631721973419	-0.1911355853080749	-0.0867319330573082	-0.097916767001152	0.0106959985569119	-0.1148316338658332	0.0674223378300666	-0.1074985489249229	-0.1566356271505355	-0.0050194319337606	0.0425027944147586	0.0313963219523429	-0.0112894847989082	-0.10591821372509	0.1769046187400818	-0.0437757149338722	-0.1635306477546692	0.0540152676403522	0.0523215420544147	0.1874053180217743	0.1593904644250869	0.0050793848931789	0.0493228137493133
320	C:\Users\user\Desktop\Final_output\DATASET\Augmented_faces_blur\Boris_Becker\Boris_Becker_Boris_Becker_aug_4_blurred.jpg	63	-0.0216021724045276	0.1144363284111023	0.0792069211602211	-0.0162583645433187	-0.0761438980698585	0.0690364688634872	-0.0156608950346708	-0.0713136941194534	0.1467368751764297	-0.0984989702701568	0.2061928808689117	0.0534414239227771	-0.2356132417917251	-0.1216740384697914	0.0899018198251724	0.1604878306388855	-0.086341492831707	-0.1696304529905319	-0.1525841653347015	-0.0666781663894653	-0.0319470427930355	0.0325381457805633	-0.015610390342772	-0.0427570454776287	-0.219786986708641	-0.1970969885587692	-0.0627193376421928	-0.1106711626052856	0.0165697522461414	-0.1007144823670387	0.0992339551448822	-0.0369299389421939	-0.1431669890880584	-0.0447517484426498	0.0588608868420124	0.0538350865244865	-0.0411721467971801	-0.1055996268987655	0.1850406378507614	-0.0733847767114639	-0.1732493638992309	0.0517655275762081	0.053384855389595	0.1954708397388458	0.1695053577423095	-0.016477596014738	0.0767084658145904
321	C:\Users\user\Desktop\Final_output\DATASET\Augmented_faces_blur\Brad_Garrett\Brad_Garrett_augmented_1_Brad_Garrett_0004_blurred.jpg	64	0.0745230540633201	0.0944032818078994	0.0769669041037559	0.0294734444469213	-0.1029496788978576	0.008610101416707	-0.0568538457155227	-0.1093543022871017	0.126532569527626	-0.0802491828799247	0.1155932620167732	-0.0252997409552335	-0.123942494392395	0.0459854565560817	0.00980681553483	0.0739660933613777	-0.1927432715892791	-0.0823369771242141	-0.0428892374038696	-0.0542078539729118	-0.0104006668552756	0.0130965923890471	0.036742340773344	-0.0017646811902523	-0.2592435777187347	-0.2767854630947113	-0.1041977331042289	-0.1295280456542968	0.0614482909440994	-0.0971137955784797	-0.050116878002882	0.0275212191045284	-0.1536340713500976	-0.005923543125391	0.0491146817803382	0.0341011844575405	-0.0375138483941555	-0.0655916035175323	0.1800108104944229	0.0675159469246864	-0.1790420711040496	0.0636244937777519	-0.0033877696841955	0.2192378789186477	0.1946741938591003	0.0082947378978133	0.0616365894675254
322	C:\Users\user\Desktop\Final_output\DATASET\Augmented_faces_blur\Brad_Garrett\Brad_Garrett_Brad_Garrett_aug_1_blurred.jpg	64	0.0737234279513359	0.093909740447998	0.0742788761854171	0.0048296013846993	-0.0925230234861373	0.0206017754971981	-0.0269278027117252	-0.0897172763943672	0.1333584934473037	-0.0644048750400543	0.0973980352282524	-0.0237420015037059	-0.12173942476511	0.0454337373375892	0.009370669722557	0.0730909630656242	-0.1985533237457275	-0.0835427939891815	-0.042105283588171	-0.0255901329219341	0.0072400164790451	0.0121402945369482	0.0440965332090854	0.004899644292891	-0.2538659274578094	-0.2743786573410034	-0.0876978561282157	-0.1374289542436599	0.080329306423664	-0.0972288325428962	-0.0433048270642757	0.0533188171684742	-0.1269315928220749	0.0148511063307523	0.0449553057551384	0.0397005081176757	-0.0168089140206575	-0.0560341067612171	0.2006810754537582	0.0707520022988319	-0.2041887193918228	0.0593378245830535	-0.0046945679932832	0.2294192314147949	0.2100794911384582	-0.0283791590481996	0.0751123279333114
323	C:\Users\user\Desktop\Final_output\DATASET\Augmented_faces_blur\Brad_Garrett\Brad_Garrett_Brad_Garrett_aug_2_blurred.jpg	64	0.0584455914795398	0.087106354534626	0.1003458425402641	-0.0058874734677374	-0.0783774182200431	0.0004200539551675	-0.043165199458599	-0.0956357344985008	0.1193295791745185	-0.086051195859909	0.115904189646244	0.0074041774496436	-0.1191651672124862	0.0173280443996191	0.021892188116908	0.0699750483036041	-0.2033702433109283	-0.1124526113271713	-0.0748574212193489	-0.0595648065209388	-0.0079425312578678	0.0304769929498434	0.0105430651456117	-0.0202918462455272	-0.2494909018278122	-0.2844982147216797	-0.1041232198476791	-0.1131757870316505	0.0767240524291992	-0.0882280692458152	-0.0353215225040912	0.0291852466762065	-0.168772205710411	-0.0216021221131086	0.0563003197312355	0.0453847497701644	-0.0266382340341806	-0.0596341043710708	0.1715143620967865	0.0960609689354896	-0.1774957925081253	0.0816408693790435	0.013550222851336	0.2411470860242843	0.1941513866186142	0.0038070986047387	0.0620399713516235
324	C:\Users\user\Desktop\Final_output\DATASET\Augmented_faces_blur\Brad_Garrett\Brad_Garrett_Brad_Garrett_aug_3_blurred.jpg	64	0.0435451343655586	0.0748010277748107	0.0767270922660827	0.0172021258622407	-0.0719821229577064	-0.0214464738965034	-0.0373757407069206	-0.0980143994092941	0.1377191245555877	-0.0737335085868835	0.1114415228366851	-0.0398444645106792	-0.1177628487348556	0.0176988188177347	0.007285377010703	0.079915314912796	-0.1808975338935852	-0.1057530343532562	-0.024361016228795	-0.039367776364088	-0.0016523713711649	-0.0099920351058244	0.0345371887087821	0.0032887295819818	-0.2639747858047485	-0.2632829546928406	-0.1148015409708023	-0.1516634225845337	0.0588270463049411	-0.0887902602553367	-0.0322836115956306	0.0383716635406017	-0.1500968784093856	-0.0217945706099271	0.050675131380558	0.03728798776865	-0.0325138084590435	-0.0589207597076892	0.2102002650499344	0.0764786526560783	-0.1891866475343704	0.0589133575558662	0.0119378566741943	0.2326312661170959	0.1973209530115127	0.0095260646194219	0.0551202222704887
325	C:\Users\user\Desktop\Final_output\DATASET\Augmented_faces_blur\Brad_Garrett\Brad_Garrett_Brad_Garrett_aug_4_blurred.jpg	64	0.0703066065907478	0.0867617726325988	0.0659077316522598	0.0115975504741072	-0.0971214547753334	0.0015507955104112	-0.0356781631708145	-0.098411738872528	0.133696898818016	-0.0781701430678367	0.1056577488780021	-0.0269077494740486	-0.1175541058182716	0.0640516653656959	0.0068237567320466	0.0665760785341262	-0.1944261491298675	-0.085308127105236	-0.0454549454152584	-0.0572512038052082	0.0035411848220974	0.0128311160951852	0.0264553893357515	-0.0013601910322904	-0.2543347477912903	-0.255875289440155	-0.0920415967702865	-0.1368576884269714	0.0845970809459686	-0.0977283716201782	-0.0404203236103057	0.0374158509075641	-0.1439831256866455	0.0084277186542749	0.0497472733259201	0.0551701970398426	-0.0297035798430442	-0.0776853710412979	0.1932048499584198	0.0647588595747947	-0.1936904937028885	0.0579213164746761	-0.0004658978432416	0.2273357361555099	0.2223372757434845	-0.0232927184551954	0.0561528876423835
326	C:\Users\user\Desktop\Final_output\DATASET\Augmented_faces_blur\Brandon_Boyd\Brandon_Boyd_augmented_1_Brandon_Boyd_0001_blurred.jpg	65	-0.1004201471805572	0.0967495217919349	0.1201085522770881	0.0197199918329715	-0.1744870394468307	0.0327075682580471	-0.0304462872445583	-0.0967308059334755	0.0959144160151481	-0.0807512626051902	0.2101918905973434	-0.0096278544515371	-0.178619772195816	0.0880939438939094	-0.0094659505411982	0.0887888818979263	-0.173799529671669	-0.1285678297281265	-0.0960901081562042	-0.0482288226485252	0.0947034507989883	0.0549322105944156	-0.0028357699047774	0.0958645418286323	-0.1863246858119964	-0.2538163661956787	-0.1163242310285568	-0.0922225564718246	0.0493347197771072	-0.0773186013102531	-0.0714742317795753	-0.1103428527712822	-0.1703367978334427	-0.033603198826313	0.0550124235451221	-0.0285671427845954	-0.1301226019859314	-0.0132857076823711	0.2099857330322265	-0.0440843515098094	-0.2339184433221817	0.0702019929885864	0.1307330727577209	0.2641151547431946	0.1942902654409408	0.1067293882369995	-0.0108853504061698
327	C:\Users\user\Desktop\Final_output\DATASET\Augmented_faces_blur\Brandon_Boyd\Brandon_Boyd_Brandon_Boyd_aug_1_blurred.jpg	65	-0.0672216117382049	0.0926441401243209	0.1396673768758773	0.018225111067295	-0.1872667819261551	0.0401592962443828	-0.0292827412486076	-0.0921429172158241	0.0972734317183494	-0.1014603823423385	0.2038997858762741	-0.0166751910001039	-0.1846285313367843	0.1109407767653465	-0.0011515542864799	0.1014593094587326	-0.1681351512670517	-0.1269567012786865	-0.1008094325661659	-0.0568395294249057	0.0588666349649429	0.0603237487375736	-0.0146693522110581	0.0801524966955185	-0.1597802340984344	-0.2804852128028869	-0.1098126322031021	-0.073918417096138	0.0600350871682167	-0.0729527547955513	-0.0783483609557151	-0.1095052063465118	-0.1759340614080429	-0.0276935081928968	0.0584871098399162	-0.0320797599852085	-0.1396095156669616	-0.0162410698831081	0.1923102140426635	-0.0400264970958232	-0.2331259250640869	0.0694258287549018	0.1248536258935928	0.2536321878433227	0.192377969622612	0.1062986627221107	-0.0108359511941671
328	C:\Users\user\Desktop\Final_output\DATASET\Augmented_faces_blur\Brandon_Boyd\Brandon_Boyd_Brandon_Boyd_aug_2_blurred.jpg	65	-0.0430669523775577	0.0860636010766029	0.135052353143692	0.0267724972218275	-0.1554650217294693	0.0447811186313629	-0.042470384389162	-0.0856010690331459	0.100622147321701	-0.0957139134407043	0.1782626956701278	0.0020180572755634	-0.184045523405075	0.1140373274683952	-0.0054341726936399	0.1083841770887374	-0.1810173988342285	-0.1035360619425773	-0.088439755141735	-0.0649562999606132	0.0644958764314651	0.0595544725656509	-0.007183636073023	0.0862903445959091	-0.1424049884080886	-0.2787787616252899	-0.1162343397736549	-0.0878835096955299	0.074873611330986	-0.0594100542366504	-0.0777081474661827	-0.1196842342615127	-0.170360654592514	-0.0119165200740098	0.0673312842845916	-0.0448586605489254	-0.1124309822916984	-0.0213221572339534	0.1822935044765472	-0.0228967368602752	-0.2051865458488464	0.0585207492113113	0.1098604500293731	0.2447132170200348	0.2050234824419021	0.0967076644301414	-0.0166429225355386
329	C:\Users\user\Desktop\Final_output\DATASET\Augmented_faces_blur\Brandon_Boyd\Brandon_Boyd_Brandon_Boyd_aug_3_blurred.jpg	65	-0.1137972697615623	0.1195260360836982	0.1175198554992675	0.0068606892600655	-0.1783703565597534	0.0223220270127058	-0.0553139857947826	-0.1040277779102325	0.1045952439308166	-0.1012792289257049	0.164297416806221	-0.0180499926209449	-0.1738823801279068	0.0559177622199058	0.0173072516918182	0.0695413500070571	-0.1647408902645111	-0.1554106473922729	-0.0867929756641388	-0.0543819740414619	0.0964912250638008	0.0247791688889265	0.0291184820234775	0.0805341377854347	-0.214046835899353	-0.3051487803459167	-0.1172932237386703	-0.0894620418548584	0.0446188822388649	-0.0582579001784324	-0.0582219809293746	-0.1118408590555191	-0.1982050538063049	-0.0332413092255592	0.0475992076098918	-0.0070374328643083	-0.1470044553279876	-0.0074723944999277	0.212539792060852	-0.0525764264166355	-0.2250401079654693	0.0469086691737175	0.1293468475341797	0.24406398832798	0.2293117195367813	0.1163499355316162	-0.0174466539174318
330	C:\Users\user\Desktop\Final_output\DATASET\Augmented_faces_blur\Brandon_Boyd\Brandon_Boyd_Brandon_Boyd_aug_4_blurred.jpg	65	-0.118183746933937	0.1247741281986236	0.0808906629681587	0.0181794203817844	-0.1392692327499389	0.0013198740780353	-0.04031952470541	-0.1154572293162345	0.1384713649749755	-0.0739055275917053	0.2106742858886718	-0.0191866178065538	-0.1933198273181915	0.0073175397701561	0.0427305959165096	0.0708057954907417	-0.1756872087717056	-0.1214700862765312	-0.0549938008189201	-0.0363971255719661	0.1371744871139526	-0.0089939292520284	0.0071065588854253	0.0963806137442588	-0.203789010643959	-0.2926871478557586	-0.1475258916616439	-0.1007516309618949	0.0373607464134693	-0.086733154952526	-0.0641613453626632	-0.0737048387527465	-0.1804227977991104	-0.0535150021314621	0.0364166870713233	0.0045982748270034	-0.1252990514039993	-0.016669338569045	0.2006052136421203	-0.0757229477167129	-0.2131767272949218	0.021618191152811	0.1100550889968872	0.2476659119129181	0.1927781105041504	0.0799418836832046	0.0022529698908329
331	C:\Users\user\Desktop\Final_output\DATASET\Augmented_faces_blur\Brandon_Fails\Brandon_Fails_augmented_1_Brandon_Fails_0001_blurred.jpg	66	-0.1481102406978607	0.0880272835493087	0.0748054757714271	-0.016024587675929	-0.064688540995121	-0.0411568246781826	0.0763362273573875	-0.1152443885803222	0.2386771440505981	-0.1241959482431411	0.2672717273235321	-0.0392632819712162	-0.1564352810382843	-0.1520086526870727	0.0481002405285835	0.0710784569382667	-0.1813901215791702	-0.1125761345028877	-0.0128078944981098	-0.1274148225784301	0.048612080514431	-0.0222978126257658	-0.050033826380968	0.0395752899348735	-0.1712752431631088	-0.3318660259246826	-0.0705689266324043	-0.179281935095787	0.0794845521450042	-0.1107758209109306	-0.0713971033692359	0.0661458596587181	-0.2232534140348434	-0.1345570087432861	-0.1048704087734222	0.0363956727087497	0.0383313298225402	-0.0041523859836161	0.1243009567260742	0.0292393714189529	-0.1169008165597915	-0.0472734346985816	-0.0179029144346714	0.2580090761184692	0.1631466597318649	-0.0493256300687789	-0.0255497433245182
332	C:\Users\user\Desktop\Final_output\DATASET\Augmented_faces_blur\Brandon_Fails\Brandon_Fails_Brandon_Fails_aug_1_blurred.jpg	66	-0.1485698670148849	0.1000626310706138	0.086694061756134	-0.0125675359740853	-0.0709547698497772	-0.0315283499658107	0.0745620131492614	-0.1293601393699646	0.250931829214096	-0.1185041815042495	0.2598858475685119	-0.0565072372555732	-0.151466816663742	-0.1373156905174255	0.0422734729945659	0.0712272971868515	-0.1854673475027084	-0.1147480309009552	-0.010802430100739	-0.1094841733574867	0.052676111459732	-0.0179146789014339	-0.0520486272871494	0.03697295114398	-0.1647117733955383	-0.3511261343955993	-0.0855894386768341	-0.1635262817144394	0.0906109139323234	-0.0969722792506218	-0.0599377043545246	0.0743049085140228	-0.2211893200874328	-0.1354753375053405	-0.0970526561141014	0.0335170738399028	0.047955747693777	-0.0105681922286748	0.1252231299877166	0.0210118293762207	-0.1292513608932495	-0.0369176007807254	-0.0051117278635501	0.2559890449047088	0.1403339207172393	-0.0359636694192886	-0.0111047551035881
333	C:\Users\user\Desktop\Final_output\DATASET\Augmented_faces_blur\Brandon_Fails\Brandon_Fails_Brandon_Fails_aug_2_blurred.jpg	66	-0.1767086684703827	0.0914557129144668	0.0537459813058376	-0.014579470269382	-0.0803975164890289	-0.0626615807414054	0.0783518850803375	-0.0903850793838501	0.2183433175086975	-0.0948449671268463	0.2625397145748138	-0.0448970422148704	-0.1453413665294647	-0.1649252921342849	0.0637058019638061	0.0543466880917549	-0.1726911067962646	-0.0961400046944618	-0.0104366485029459	-0.1275832951068878	0.0658184736967086	-0.0204699002206325	-0.0468119494616985	0.0306222066283226	-0.1837787479162216	-0.333151638507843	-0.0678749158978462	-0.1902304589748382	0.0735043510794639	-0.0927880555391311	-0.0655489861965179	0.0579121969640255	-0.2274525165557861	-0.1400689333677292	-0.08909372985363	0.0347725749015808	0.0275726281106472	-0.0026491773314774	0.0956884771585464	0.0231231469660997	-0.1112157851457595	-0.0634496584534645	-0.0154561698436737	0.2364563345909118	0.1475287973880767	-0.0425228886306285	-0.0041084457188844
334	C:\Users\user\Desktop\Final_output\DATASET\Augmented_faces_blur\Brandon_Fails\Brandon_Fails_Brandon_Fails_aug_3_blurred.jpg	66	-0.1421770006418228	0.0560802929103374	0.0848407223820686	-0.0154947731643915	-0.0476915538311004	-0.021138871088624	0.0758770257234573	-0.1188399717211723	0.2014296352863311	-0.1121488362550735	0.2499614953994751	-0.0459073036909103	-0.1886665076017379	-0.1393976360559463	0.0606213100254535	0.0927160158753395	-0.1627655178308487	-0.1205265820026397	-0.0432119145989418	-0.1213744506239891	0.0452716834843158	-0.013545611873269	-0.0032453858293592	0.0389257594943046	-0.1645028591156005	-0.3432655036449432	-0.1042206063866615	-0.2185408622026443	0.050602301955223	-0.0614211708307266	-0.0843570306897163	0.0248417966067791	-0.2223895341157913	-0.0902177542448043	-0.0735288709402084	-0.0054186424240469	0.0484956987202167	-0.0375222265720367	0.0898366123437881	0.0083762761205434	-0.1223620176315307	-0.0894453227519989	0.0154466331005096	0.2077606767416	0.1057432815432548	-0.0381324402987957	0.0180586837232112
335	C:\Users\user\Desktop\Final_output\DATASET\Augmented_faces_blur\Brandon_Fails\Brandon_Fails_Brandon_Fails_aug_4_blurred.jpg	66	-0.1438876688480377	0.047459177672863	0.0954411998391151	-0.001323303207755	-0.0678427591919899	-0.0437484197318553	0.0602425746619701	-0.1196328103542327	0.1861685216426849	-0.0924679934978485	0.2391771376132965	-0.0555366426706314	-0.1937573552131652	-0.1340072005987167	0.0715742111206054	0.0870144218206405	-0.146574854850769	-0.1052040159702301	-0.0277413800358772	-0.1246846914291381	0.0593604929745197	-0.0011945541482418	-0.0122956465929746	0.0362892150878906	-0.1668517440557479	-0.3409298360347748	-0.0876605585217475	-0.2129916399717331	0.0383800640702247	-0.0638547241687774	-0.0735556334257125	0.0314448922872543	-0.2255420833826065	-0.0910303592681884	-0.0698467418551445	0.0210291501134634	0.0362558178603649	-0.0335212275385856	0.0969411507248878	0.0001631397753953	-0.1230833604931831	-0.0986706018447876	0.0168921053409576	0.1865348368883133	0.1116470322012901	-0.0422770716249942	0.0249364133924245
336	C:\Users\user\Desktop\Final_output\DATASET\Augmented_faces_blur\Brandon_Inge\Brandon_Inge_augmented_1_Brandon_Inge_0001_blurred.jpg	67	-0.1247017905116081	0.0703944787383079	-0.017856940627098	-0.0265167411416769	-0.0233247280120849	-0.0127415703609585	-0.0426151268184185	-0.1475198864936828	0.1517820954322815	-0.0288654193282127	0.1509013026952743	-0.1129268258810043	-0.2382115423679351	-0.0380222424864769	-0.0251127835363149	0.0438659563660621	-0.2120344191789627	-0.1274081617593765	-0.0082027008756995	-0.060795035213232	0.1299003064632415	0.0082391668111085	-0.0345865935087204	0.0255056228488683	-0.155513048171997	-0.2203063666820526	-0.0304857529699802	-0.1403975188732147	0.109187826514244	-0.0370391346514225	0.041407287120819	0.0310809090733528	-0.2499336749315261	-0.0646114870905876	0.0298344641923904	0.1101972013711929	0.0064291218295693	-0.0510600991547107	0.2323857247829437	0.0120340920984745	-0.1155765354633331	-0.0034442692995071	-0.0062252301722764	0.2154142260551452	0.1206138730049133	0.0113979987800121	-0.0137321949005126
337	C:\Users\user\Desktop\Final_output\DATASET\Augmented_faces_blur\Brandon_Inge\Brandon_Inge_Brandon_Inge_aug_1_blurred.jpg	67	-0.0955833867192268	0.0674932226538658	0.0005561355501413	-0.012065757997334	-0.0228677839040756	-0.040539052337408	-0.0548737719655036	-0.1788045912981033	0.130352646112442	-0.0593534409999847	0.1441681832075119	-0.1065184026956558	-0.2499304711818695	-0.0169496200978755	-0.0269666481763124	0.059837631881237	-0.2158392518758773	-0.1310916244983673	-0.0207060985267162	-0.0779873132705688	0.1107614859938621	0.0138827720656991	-0.0164715386927127	0.0121452994644641	-0.1281295418739318	-0.2048651874065399	-0.0287306234240531	-0.1133620738983154	0.108946643769741	-0.0227390397340059	0.034215822815895	0.0118048591539263	-0.2754916250705719	-0.0712741389870643	0.031386412680149	0.0962506607174873	0.0010894108563661	-0.0400399155914783	0.2529638111591339	0.0081223789602518	-0.1171024739742279	0.0033767570275813	-0.0024967156350612	0.1891538053750991	0.1433754414319992	-0.0065477364696562	-0.029541078954935
338	C:\Users\user\Desktop\Final_output\DATASET\Augmented_faces_blur\Brandon_Inge\Brandon_Inge_Brandon_Inge_aug_2_blurred.jpg	67	-0.1325203329324722	0.0856102108955383	0.0119496639817953	0.0022387159988284	-0.0242778491228818	-0.043472334742546	-0.0588632263243198	-0.1750760227441787	0.1159544289112091	-0.049280147999525	0.1515030562877655	-0.0945182219147682	-0.2576731741428375	-0.0170546863228082	-0.0294305458664894	0.0668615996837616	-0.2264251112937927	-0.1152278780937194	-0.0312382355332374	-0.0781028941273689	0.0844178721308708	-0.0030054566450417	-0.0068028434179723	0.0138328522443771	-0.1151535063982009	-0.2216936498880386	-0.0285407062619924	-0.1237451657652854	0.1151345297694206	-0.0243239942938089	0.0387691557407379	0.0275237541645765	-0.2530450522899627	-0.0666712820529937	0.0239349193871021	0.1078276634216308	-0.0172609444707632	-0.0162589773535728	0.295395016670227	-0.0272443778812885	-0.1202884465456008	-0.0318392291665077	0.0182650927454233	0.2204537242650985	0.1566771417856216	0.0061951261013746	-0.0345983132719993
339	C:\Users\user\Desktop\Final_output\DATASET\Augmented_faces_blur\Brandon_Inge\Brandon_Inge_Brandon_Inge_aug_3_blurred.jpg	67	-0.1138966679573059	0.0970904976129531	-0.0111047718673944	-0.0256638787686824	-0.0152328582480549	-0.0131911281496286	-0.0525418519973754	-0.1659838110208511	0.1469719856977462	-0.0340223535895347	0.1570117473602295	-0.1102960556745529	-0.252942681312561	-0.010577299632132	-0.0313135311007499	0.0684045329689979	-0.2195603847503662	-0.1156271174550056	-0.0376083068549633	-0.0663115829229354	0.1165956631302833	0.0122022209689021	-0.0264776162803173	0.0387019589543342	-0.1378117203712463	-0.2207369208335876	-0.0246078427881002	-0.1148776262998581	0.1244479790329933	-0.0372840501368045	0.0201124045997858	0.0326545611023902	-0.2600173950195312	-0.0568880625069141	0.0332432016730308	0.0786317586898803	-0.0052399635314941	-0.0267659556120634	0.2398094981908798	0.0160315204411745	-0.1138315722346305	-0.0017490037716925	0.0033922204747796	0.2203101068735122	0.1274336278438568	0.0247333645820617	-0.0104452222585678
340	C:\Users\user\Desktop\Final_output\DATASET\Augmented_faces_blur\Brandon_Inge\Brandon_Inge_Brandon_Inge_aug_4_blurred.jpg	67	-0.107337974011898	0.06833416223526	-0.0183639209717512	0.0012243846431374	-0.007512773387134	-0.0508319102227687	-0.0148354638367891	-0.1604686975479126	0.1150232702493667	-0.0330042839050293	0.1334157735109329	-0.0803765207529068	-0.2341819554567337	-0.0731089487671852	0.0140018817037343	0.0659120231866836	-0.2416234016418457	-0.1636140346527099	-0.0231988988816738	-0.0567336156964302	0.1353459805250167	0.0137894488871097	0.0205885972827672	0.0147026292979717	-0.1819765418767929	-0.227052167057991	-0.0672877430915832	-0.1182268932461738	0.0876409709453582	-0.0005620025331154	0.0361275151371955	-0.0066474992781877	-0.2635310590267181	-0.0553836449980735	0.0473254881799221	0.1186178624629974	-0.0159439630806446	-0.0798366591334343	0.2260522991418838	-0.0005340855568647	-0.129142165184021	0.0297305863350629	0.0319038070738315	0.206481397151947	0.1178552061319351	0.0101945688948035	0.0047925636172294
341	C:\Users\user\Desktop\Final_output\DATASET\Augmented_faces_blur\Brendan_Stai\Brendan_Stai_augmented_1_Brendan_Stai_0001_blurred.jpg	68	-0.1302701830863952	0.1108386293053627	0.0136216077953577	-0.1080867946147918	-0.1626451313495636	-0.0395957455039024	-0.0672683119773864	-0.063797578215599	0.151753693819046	-0.0478656403720378	0.1427376270294189	-0.0844021290540695	-0.2080846279859542	-0.0088633485138416	-0.0376005619764328	0.1036491096019744	-0.1702484786510467	-0.0871390327811241	-0.1998206079006195	-0.0479163713753223	0.0202190428972244	0.0347486101090908	0.0618318282067775	0.0953520387411117	-0.1426202803850174	-0.3367208540439605	-0.0879249647259712	-0.0872962996363639	0.0565292239189147	-0.1000133827328682	-0.0016255704686045	0.0117216790094971	-0.1928594559431076	-0.0845303684473037	-0.0191321764141321	0.0471004173159599	-0.0346495695412159	-0.1709687262773513	0.2302420884370803	-0.0073907012119889	-0.129060760140419	0.1049703359603881	-0.0304426532238721	0.2536323070526123	0.132637545466423	0.0195521395653486	0.0956120491027832
342	C:\Users\user\Desktop\Final_output\DATASET\Augmented_faces_blur\Brendan_Stai\Brendan_Stai_Brendan_Stai_aug_1_blurred.jpg	68	-0.1544845998287201	0.1027597188949585	0.0272146165370941	-0.1162109673023223	-0.1708031296730041	-0.0687702819705009	-0.0500195585191249	-0.0429030284285545	0.1342063844203949	-0.044096615165472	0.1338542848825454	-0.0839320942759513	-0.2060182690620422	-0.0115606943145394	-0.0523375757038593	0.1049395650625228	-0.1695207953453064	-0.0918703824281692	-0.1853167712688446	-0.0523945391178131	0.0318988002836704	0.0366402007639408	0.0511735826730728	0.0837335214018821	-0.1362931430339813	-0.3369969725608825	-0.0846548452973365	-0.0825318917632103	0.0268500037491321	-0.0833769813179969	0.0332087390124797	0.0303071867674589	-0.1822868138551712	-0.0754924640059471	-0.0184761397540569	0.0566211193799972	-0.0286649893969297	-0.1460016965866089	0.2373206317424774	-0.0006331847980618	-0.1337580531835556	0.078338511288166	-0.0226544849574565	0.2652867138385772	0.1248937770724296	0.0030999698210507	0.0958625599741935
343	C:\Users\user\Desktop\Final_output\DATASET\Augmented_faces_blur\Brendan_Stai\Brendan_Stai_Brendan_Stai_aug_2_blurred.jpg	68	-0.1642805784940719	0.0697971507906913	0.048194695264101	-0.1291106641292572	-0.1744931638240814	-0.0690238624811172	-0.0418629720807075	-0.0381334722042083	0.119366705417633	-0.0588801056146621	0.1416501104831695	-0.0733798369765281	-0.2146508693695068	-0.021823763847351	-0.0575346648693084	0.1023234352469444	-0.1618721187114715	-0.1028383672237396	-0.1754296720027923	-0.07520791888237	0.0489464029669761	0.0325475297868251	0.0304741971194744	0.0661015808582305	-0.1421090960502624	-0.3271158337593078	-0.0900732204318046	-0.0882042422890663	0.0079381912946701	-0.0998866856098175	0.031100396066904	0.0006490787491202	-0.1831158697605133	-0.0649812668561935	-0.0190013609826564	0.0415721237659454	-0.0220164749771356	-0.1411512345075607	0.2171522676944732	-0.0002073105424642	-0.1336514502763748	0.054504070430994	-0.0079685896635055	0.2640990018844604	0.111710287630558	0.0193076953291893	0.0811039060354232
344	C:\Users\user\Desktop\Final_output\DATASET\Augmented_faces_blur\Brendan_Stai\Brendan_Stai_Brendan_Stai_aug_3_blurred.jpg	68	-0.1622955650091171	0.0879135504364967	0.0223082546144723	-0.1450203955173492	-0.1755668073892593	-0.0540647134184837	-0.0495535135269165	-0.0440510921180248	0.1182591766119003	-0.035942330956459	0.1395572125911712	-0.0965739712119102	-0.226980060338974	-0.0213210061192512	-0.0684221386909484	0.1052932813763618	-0.1815302520990371	-0.0866476595401763	-0.1793530285358429	-0.0815896093845367	0.0303312223404645	0.0387030653655529	0.0578544251620769	0.0704768821597099	-0.138528972864151	-0.3325668275356293	-0.0830924063920974	-0.0889402776956558	0.026531882584095	-0.0849543511867523	0.0245181880891323	0.0190168842673301	-0.1806633919477462	-0.068785659968853	-0.0138599835336208	0.0552572272717952	-0.0174734611064195	-0.1524707227945327	0.2300214916467666	-0.0068150772713124	-0.1168145835399627	0.0649038031697273	-0.008075077086687	0.2594444751739502	0.1275245100259781	0.0081567522138357	0.086482748389244
345	C:\Users\user\Desktop\Final_output\DATASET\Augmented_faces_blur\Brendan_Stai\Brendan_Stai_Brendan_Stai_aug_4_blurred.jpg	68	-0.1481525003910064	0.1098489016294479	0.0520496517419815	-0.1196734905242919	-0.169628620147705	-0.0386327318847179	-0.0639876201748848	-0.037268228828907	0.1089813858270645	-0.0513923987746238	0.1561273336410522	-0.0744257345795631	-0.2259594798088073	-0.0029510075692087	-0.0995266512036323	0.1053360775113105	-0.1709441542625427	-0.1023433282971382	-0.1728364527225494	-0.0857927575707435	0.0207826364785432	0.0315694324672222	0.0492812544107437	0.0623265020549297	-0.1435882151126861	-0.357883870601654	-0.0889115557074546	-0.0838879495859146	0.0210245009511709	-0.0987248942255973	0.0139248166233301	0.0054171006195247	-0.1945851892232895	-0.0560398809611797	-0.0182629637420177	0.0286043956875801	-0.0106681659817695	-0.1457884460687637	0.2377649396657943	-0.0021987529471516	-0.1203608959913253	0.0553785115480423	0.01243163831532	0.2731747925281524	0.1373813897371292	0.0099028274416923	0.0905734896659851
346	C:\Users\user\Desktop\Final_output\DATASET\Augmented_faces_blur\Brett_Boone\Brett_Boone_augmented_1_Brett_Boone_0001_blurred.jpg	69	-0.0393203571438789	0.1008429303765297	0.0353131107985973	-0.0065657803788781	-0.1695103794336319	0.0307588279247283	-0.0499097481369972	-0.0463057346642017	0.1263275444507599	-0.0447098985314369	0.1624579131603241	-0.0324971713125705	-0.2576988339424133	0.0402018725872039	0.0302016418427228	0.11302350461483	-0.1734004318714141	-0.0162836201488971	-0.1880881041288375	-0.0908419862389564	-0.0935201272368431	0.0626345053315162	0.0324553288519382	-0.036854688078165	-0.1466239094734192	-0.3466947078704834	-0.0786381736397743	-0.0278212018311023	0.0751024559140205	-0.0740082710981369	-0.0259732864797115	0.1159604862332344	-0.2204403430223465	-0.157859057188034	0.0855795517563819	0.0451221726834774	-0.0673799961805343	-0.0310489200055599	0.2045644074678421	-0.0065989992581307	-0.136222243309021	0.0612512864172458	0.1093589887022972	0.2366475760936737	0.2339868992567062	0.0062528774142265	-0.0088478196412324
347	C:\Users\user\Desktop\Final_output\DATASET\Augmented_faces_blur\Brett_Boone\Brett_Boone_Brett_Boone_aug_1_blurred.jpg	69	-0.0146498680114746	0.1084850430488586	0.0315905511379241	-0.0075778434984385	-0.1715793162584304	0.0353773832321167	-0.0428214035928249	-0.0772020518779754	0.1087321043014526	-0.010187778621912	0.1669689267873764	-0.0337983407080173	-0.2515690624713897	0.0149992434307932	0.0101359682157635	0.1086987107992172	-0.1671057641506195	-0.0276169441640377	-0.1874803751707077	-0.0557141602039337	-0.110017217695713	0.0585727468132972	0.0657383725047111	-0.0264768078923225	-0.13255275785923	-0.3540859818458557	-0.0920735597610473	-0.0273142084479331	0.0943376943469047	-0.0883672982454299	-0.0434480607509613	0.1127034723758697	-0.2216789871454239	-0.1650062948465347	0.0904635488986969	0.0254333280026912	-0.0627750977873802	-0.0426074787974357	0.2004731446504593	0.0265615433454513	-0.1397899091243744	0.0832187458872795	0.1125312969088554	0.2463975697755813	0.2167580127716064	0.0144779067486524	-0.0007209237664937
348	C:\Users\user\Desktop\Final_output\DATASET\Augmented_faces_blur\Brett_Boone\Brett_Boone_Brett_Boone_aug_2_blurred.jpg	69	-0.037171399841705935	0.1040683214863141	0.03768672173221899	0.0009480191705127672	-0.1682510823011398	0.027377956857283864	-0.04017475992441174	-0.07081991309920943	0.11950477461020148	-0.024465092768271735	0.15932157138983408	-0.0381969846785068	-0.26342557867368055	0.016094622357437968	0.016637296415865366	0.11606283982594806	-0.16509486734867093	-0.026334310571352604	-0.17596385876337683	-0.07072785000006354	-0.09267188111941016	0.0609307947258154	0.05651555086175596	-0.022787944103280666	-0.1315113306045532	-0.35310378670692444	-0.08914807687203086	-0.0376371505359808	0.0770530837277571	-0.08792289346456522	-0.0238502379506826	0.11210248619318007	-0.23180400331815085	-0.16783892611662543	0.08099754651387527	0.03016064688563343	-0.07398232817649837	-0.04219124093651767	0.20947828392187753	0.009193395419667167	-0.13322749982277549	0.07799328242739036	0.1170967320601145	0.23670001327991486	0.2143293072779973	0.0126479255656401	-0.009108105053504234
349	C:\Users\user\Desktop\Final_output\DATASET\Augmented_faces_blur\Brett_Boone\Brett_Boone_Brett_Boone_aug_3_blurred.jpg	69	-0.037171399841705935	0.1040683214863141	0.03768672173221899	0.0009480191705127672	-0.1682510823011398	0.027377956857283864	-0.04017475992441174	-0.07081991309920943	0.11950477461020148	-0.024465092768271735	0.15932157138983408	-0.0381969846785068	-0.26342557867368055	0.016094622357437968	0.016637296415865366	0.11606283982594806	-0.16509486734867093	-0.026334310571352604	-0.17596385876337683	-0.07072785000006354	-0.09267188111941016	0.0609307947258154	0.05651555086175596	-0.022787944103280666	-0.1315113306045532	-0.35310378670692444	-0.08914807687203086	-0.0376371505359808	0.0770530837277571	-0.08792289346456522	-0.0238502379506826	0.11210248619318007	-0.23180400331815085	-0.16783892611662543	0.08099754651387527	0.03016064688563343	-0.07398232817649837	-0.04219124093651767	0.20947828392187753	0.009193395419667167	-0.13322749982277549	0.07799328242739036	0.1170967320601145	0.23670001327991486	0.2143293072779973	0.0126479255656401	-0.009108105053504234
350	C:\Users\user\Desktop\Final_output\DATASET\Augmented_faces_blur\Brett_Boone\Brett_Boone_Brett_Boone_aug_4_blurred.jpg	69	-0.0575439743697643	0.102876991033554	0.0461565032601356	0.0169876813888549	-0.1636635512113571	0.0159976594150066	-0.0277931280434131	-0.0889519527554512	0.123454675078392	-0.0184976011514663	0.1485378742218017	-0.0482954420149326	-0.2810088396072387	-0.0069172489456832	0.0095742791891098	0.126466304063797	-0.1547784060239792	-0.035102367401123	-0.1523230969905853	-0.0656274035573005	-0.0744782984256744	0.0615851320326328	0.0713529512286186	-0.0050323363393545	-0.1153573244810104	-0.3585306704044342	-0.096732497215271	-0.057776041328907	0.0617191009223461	-0.1013931110501289	-0.002129366621375	0.1076434999704361	-0.2532926797866821	-0.1806514263153076	0.066949538886547	0.0199264399707317	-0.0917918905615806	-0.0529173240065574	0.2233972996473312	0.0076176421716809	-0.1236703470349311	0.0895098149776458	0.1293999105691909	0.2270548939704895	0.1922430098056793	0.0172129925340414	-0.0177555717527866
351	C:\Users\user\Desktop\Final_output\DATASET\Augmented_faces_blur\Brett_Perry\Brett_Perry_augmented_1_Brett_Perry_0001_blurred.jpg	70	-0.0890595838427543	0.0237300209701061	0.0095048267394304	-0.0844009295105934	-0.1854515075683593	-0.006807408761233	0.043882317841053	-0.1221564933657646	0.0653126686811447	-0.0238791368901729	0.1026405245065689	-0.0652787312865257	-0.2826466262340545	-0.1434567421674728	0.057012852281332	0.1285354346036911	-0.0704783350229263	-0.1256401389837265	-0.0796492248773574	-0.1540245860815048	-0.1029451638460159	0.1160710975527763	-0.0058516357094049	0.0114284493029117	-0.0625886172056198	-0.1960879117250442	-0.0327823758125305	-0.0711314901709556	0.034994401037693	-0.1142197325825691	0.0054462966509163	0.1473072171211242	-0.1712469458580017	-0.0696526318788528	0.0510139912366867	0.129636138677597	-0.1250053495168686	-0.0480400472879409	0.1876139491796493	0.0327735319733619	-0.1590376198291778	-0.0330164059996604	0.1052639335393905	0.267996072769165	0.2291730344295501	-0.0141643602401018	-0.0277640093117952
352	C:\Users\user\Desktop\Final_output\DATASET\Augmented_faces_blur\Brett_Perry\Brett_Perry_Brett_Perry_aug_1_blurred.jpg	70	-0.0553670153021812	0.0496507287025451	0.034718919545412	-0.0708189979195594	-0.1787362247705459	0.0255446955561637	0.0211184918880462	-0.1281414031982422	0.0811733156442642	-0.0694267377257347	0.0981895625591278	-0.0431752800941467	-0.2853440344333648	-0.1271494179964065	0.0596077591180801	0.1205739378929138	-0.0814212784171104	-0.1571624130010604	-0.0756639689207077	-0.1805487871170044	-0.0959395915269851	0.1139401793479919	-0.0429836809635162	0.0009157755412161	-0.0701422318816185	-0.2083030492067337	-0.020880814641714	-0.0501893982291221	0.0750065222382545	-0.134497582912445	-0.0232182256877422	0.1113114804029464	-0.1668847948312759	-0.0692830309271812	0.0368737205862998	0.1173891574144363	-0.1053242832422256	-0.0637518242001533	0.1668622642755508	0.0267892107367515	-0.1445784121751785	-0.0033391499891877	0.0815527439117431	0.3014492392539978	0.2573714256286621	-0.0342743881046772	-0.0358744524419307
353	C:\Users\user\Desktop\Final_output\DATASET\Augmented_faces_blur\Brett_Perry\Brett_Perry_Brett_Perry_aug_2_blurred.jpg	70	-0.080322042107582	0.052328884601593	-0.0180113539099693	-0.0827984809875488	-0.1857440322637558	-0.0097144814208149	0.0585728548467159	-0.1293724626302719	0.0997278615832328	-0.0305081941187381	0.1337880194187164	-0.0254547614604234	-0.266908049583435	-0.1416589021682739	0.060584221035242	0.1296960860490799	-0.0695578902959823	-0.1358591765165329	-0.0961849391460418	-0.1512778550386428	-0.0907052978873252	0.0840635821223259	-0.0296265520155429	0.034065593034029	-0.0922291874885559	-0.2022199779748916	-0.0126094445586204	-0.0786580741405487	0.0354545153677463	-0.1289050430059433	0.0057703722268342	0.1640106588602066	-0.136756956577301	-0.0622535422444343	0.0740255489945411	0.1116319000720977	-0.1194732561707496	-0.0153381135314702	0.2246217280626297	0.0116791445761919	-0.1814022809267044	-0.0157702323049306	0.1253333687782287	0.2795482277870178	0.2342387586832046	-0.0325476229190826	-0.0246555283665657
354	C:\Users\user\Desktop\Final_output\DATASET\Augmented_faces_blur\Brett_Perry\Brett_Perry_Brett_Perry_aug_3_blurred.jpg	70	-0.0449288189411163	0.0681129768490791	0.0394550263881683	-0.0899615064263343	-0.1898412257432937	0.0259654521942138	0.0185193568468093	-0.1087720915675163	0.1173641979694366	-0.0758743211627006	0.1220876574516296	-0.0035095047205686	-0.2896687388420105	-0.1052436456084251	0.06784388422966	0.1372371762990951	-0.0790572836995124	-0.1512564867734909	-0.1016265526413917	-0.1723877340555191	-0.0874749720096588	0.1018947809934616	-0.0333974286913871	0.0003341976553201	-0.0669546276330947	-0.1974500566720962	-0.0245905201882123	-0.0125125478953123	0.0982328206300735	-0.1319152414798736	-0.0140406880527734	0.1179852187633514	-0.1582292318344116	-0.0753911957144737	0.0543286502361297	0.1036532223224639	-0.090624913573265	-0.0590809509158134	0.1635675728321075	0.0367466248571872	-0.158527985215187	-0.0239146724343299	0.0647425726056099	0.2872713506221771	0.2496051341295242	-0.0123703116551041	-0.0086079891771078
355	C:\Users\user\Desktop\Final_output\DATASET\Augmented_faces_blur\Brett_Perry\Brett_Perry_Brett_Perry_aug_4_blurred.jpg	70	-0.06741936504840844	0.048455652780830825	0.01641685469076035	-0.08199497871100897	-0.18494324758648867	0.0087470643920824	0.0355232553556561	-0.12211061269044876	0.09089451096951957	-0.049922097474336576	0.11417644098401067	-0.034354569390416104	-0.2811418622732162	-0.1293771769851446	0.061262179166078526	0.129010658711195	-0.07512869685888285	-0.14247955381870267	-0.08828117139637465	-0.16455974057316777	-0.09426625631749624	0.10399241000413892	-0.027964824344962773	0.011686003883369225	-0.07297866605222222	-0.2010152488946914	-0.0227157888002693	-0.05312287760898468	0.060922064818441826	-0.12738439999520773	-0.0065105612156912745	0.13515364378690717	-0.15827948227524757	-0.0691451001912355	0.05406047776341433	0.1155776046216487	-0.1101069506257772	-0.04655273398384444	0.1856663785874843	0.026997128035873126	-0.1608865745365619	-0.01901011518202715	0.09422315470874304	0.28406622260808945	0.24259708821773524	-0.023339170729741426	-0.02422549482434985
356	C:\Users\user\Desktop\Final_output\DATASET\Augmented_faces_blur\Brian_Mulroney\Brian_Mulroney_augmented_1_Brian_Mulroney_0001_blurred.jpg	71	-0.0214586537331342	-0.0120509816333651	0.0587835758924484	0.0178238563239574	-0.1534444242715835	-0.0688238069415092	-0.0071891471743583	-0.1259316354990005	0.0587191581726074	-0.2014814168214798	0.0970076024532318	-0.0602234601974487	-0.2036610543727874	0.0113697294145822	0.0137003632262349	0.1005267798900604	-0.0715081915259361	-0.1127700433135032	-0.1541337668895721	-0.138819009065628	0.001486595487222	0.0795484408736229	-0.0113435611128807	-0.0221299435943365	-0.0983802527189254	-0.2459655553102493	-0.0745867043733596	-0.050382699817419	0.0792801603674888	-0.051954586058855	0.1011124029755592	0.0146165890619158	-0.2091482430696487	-0.0561632961034774	0.0015496648848056	0.0131817925721406	-0.087811566889286	-0.0864118188619613	0.2699222862720489	0.0374340824782848	-0.1709928661584854	0.0980574563145637	0.0902196541428566	0.1934204250574112	0.0934533104300499	-0.0270803645253181	0.0659484937787056
357	C:\Users\user\Desktop\Final_output\DATASET\Augmented_faces_blur\Brian_Mulroney\Brian_Mulroney_Brian_Mulroney_aug_1_blurred.jpg	71	-0.0563092306256294	0.0152497310191392	0.0300432480871677	0.0393344797194004	-0.1378351598978042	-0.0451214760541915	-0.0149042513221502	-0.1296109557151794	0.0574501752853393	-0.1965537965297699	0.1137214303016662	-0.0744716003537178	-0.1852703839540481	-0.0101503198966383	0.0152798946946859	0.1187419965863227	-0.064970351755619	-0.0811490789055824	-0.1646055430173874	-0.1174478754401207	0.0343610346317291	0.0859763696789741	0.0031326720491051	-0.0176092647016048	-0.1084866598248481	-0.2360428869724273	-0.0689932852983474	-0.040346261113882	0.0706559941172599	-0.0496151782572269	0.1000183075666427	0.0191990453749895	-0.2139873206615448	-0.0337037816643714	0.0011422941461205	0.0125848948955535	-0.0857330709695816	-0.0794868618249893	0.2525895833969116	0.0363566130399704	-0.1588819324970245	0.0718947649002075	0.0885371193289756	0.176931083202362	0.0963444635272026	-0.0535822287201881	0.0526634603738784
358	C:\Users\user\Desktop\Final_output\DATASET\Augmented_faces_blur\Brian_Mulroney\Brian_Mulroney_Brian_Mulroney_aug_2_blurred.jpg	71	-0.074257954955101	0.0342888310551643	0.0120410993695259	0.0346281267702579	-0.1521613448858261	-0.0664472430944442	-0.0185669735074043	-0.1312514990568161	0.056380558758974	-0.1643688976764679	0.1107837557792663	-0.0574052892625331	-0.2118286341428756	-0.0415430590510368	0.0268074460327625	0.1327250152826309	-0.0944045707583427	-0.1270643323659896	-0.1737234592437744	-0.1479768007993698	0.0416014716029167	0.0762007981538772	0.0082998163998126	-0.0129911042749881	-0.0991073250770568	-0.2928992807865143	-0.0680690556764602	-0.0706320703029632	0.0730315595865249	-0.052551619708538	0.1136895641684532	0.0188604425638914	-0.2094399482011795	-0.0522320531308651	0.0102811940014362	0.0108587723225355	-0.0917394608259201	-0.0950672775506973	0.2822135388851166	0.0310011561959981	-0.1736970096826553	0.0635331645607948	0.0891037285327911	0.2039439529180526	0.1358159631490707	-0.0570090487599372	0.0688515827059745
359	C:\Users\user\Desktop\Final_output\DATASET\Augmented_faces_blur\Brian_Mulroney\Brian_Mulroney_Brian_Mulroney_aug_3_blurred.jpg	71	-0.0481634810566902	0.0182618703693151	0.023945041000843	0.029159128665924	-0.1394247710704803	-0.0623757094144821	-0.010848481208086	-0.1299961358308792	0.0674353241920471	-0.2065943628549575	0.1211806982755661	-0.0722755044698715	-0.1983837783336639	-0.0184680242091417	0.0237935930490493	0.1240590214729309	-0.0628036931157112	-0.0820119008421897	-0.1646613776683807	-0.1304445266723632	0.0322701372206211	0.0855648666620254	-0.0012974163983017	-0.0249115899205207	-0.1051721051335334	-0.2309162765741348	-0.0641797110438346	-0.0326691605150699	0.068180613219738	-0.0447452440857887	0.1019669622182846	0.0227924156934022	-0.2102795094251632	-0.0389556586742401	0.0083059007301926	0.006880983710289	-0.0992733389139175	-0.0746169686317443	0.2620978653430938	0.0486452803015708	-0.1559042632579803	0.0676589161157608	0.0870565921068191	0.1789324134588241	0.0956062152981758	-0.0530460961163044	0.0545311197638511
360	C:\Users\user\Desktop\Final_output\DATASET\Augmented_faces_blur\Brian_Mulroney\Brian_Mulroney_Brian_Mulroney_aug_4_blurred.jpg	71	-0.0503788590431213	0.0247738379985094	0.0190213397145271	0.0317387506365776	-0.1575754582881927	-0.0812098085880279	-0.0166154280304908	-0.1410464495420456	0.051762044429779	-0.1645007729530334	0.1048057228326797	-0.0549812354147434	-0.2121612578630447	-0.0324614271521568	0.0272704064846038	0.1313417553901672	-0.1089878007769584	-0.1305214613676071	-0.1755129396915435	-0.1590402424335479	0.0186045654118061	0.0827581882476806	0.0121424691751599	-0.0055733751505613	-0.0854311883449554	-0.2994181513786316	-0.0730204880237579	-0.0693531259894371	0.0779265537858009	-0.0333893112838268	0.1021507531404495	0.0229632370173931	-0.2020093649625778	-0.0504179075360298	0.0255452580749988	-0.0029990077018737	-0.0934902057051658	-0.094398520886898	0.2799828350543976	0.0408155024051666	-0.1734844893217086	0.0572306737303733	0.0832163989543914	0.2070419490337371	0.1424380838871002	-0.0595840252935886	0.0792475715279579
361	C:\Users\user\Desktop\Final_output\DATASET\Augmented_faces_blur\Bruce_Paltrow\Bruce_Paltrow_augmented_1_Bruce_Paltrow_0001_blurred.jpg	72	-0.1057209968566894	0.1007344648241996	0.0872327163815498	-0.1475058943033218	-0.1057857498526573	-0.0240023080259561	-0.0867190957069397	-0.0694106966257095	0.221146211028099	-0.0956599786877632	0.1350878477096557	-0.0387516394257545	-0.2552035450935364	-0.0965998545289039	0.020129045471549	0.2177088111639022	-0.1959560066461563	-0.1572982370853424	-0.1104993671178817	-0.0267862156033515	0.0561957731842994	0.064573086798191	0.1350870877504348	0.0508865900337696	-0.2090056389570236	-0.3967222571372986	-0.0691622719168663	-0.1494860053062439	-0.0775834321975708	-0.0960781946778297	0.0824896171689033	0.0928018540143966	-0.1871094405651092	-0.0383321568369865	0.0203325264155864	0.1717867404222488	-0.0737851038575172	-0.117873802781105	0.1921162903308868	0.0255368202924728	-0.3125717341899872	-0.0601347796618938	0.0448103435337543	0.2316773533821106	0.266611784696579	0.0004038564511574	0.0791145861148834
362	C:\Users\user\Desktop\Final_output\DATASET\Augmented_faces_blur\Bruce_Paltrow\Bruce_Paltrow_Bruce_Paltrow_aug_1_blurred.jpg	72	0.0166239645332098	0.1208299919962883	0.0794914588332176	0.0461916290223598	-0.0132018737494945	0.0729235708713531	-0.0536071062088012	-0.1420448869466781	0.0540305115282535	-0.0334519818425178	0.2138346135616302	-0.0106195313856005	-0.199384719133377	-0.0586602538824081	-0.0357990637421608	0.063129998743534	-0.1691761463880539	-0.0889066457748413	-0.1446112245321273	-0.0559593588113784	-0.0385622046887874	0.0258452333509922	0.0637886524200439	-0.0443403646349906	-0.1261744201183319	-0.3497759997844696	-0.067090630531311	-0.1290635019540786	0.089468315243721	-0.0474093817174434	0.0215992368757724	0.0240261163562536	-0.1662818491458892	0.021645488217473	0.0341375842690467	0.0447549968957901	-0.0445293523371219	-0.0424781702458858	0.2472163438796997	0.0073661906644701	-0.1429597437381744	0.1082401499152183	0.0669244229793548	0.1764584630727768	0.2114007920026779	0.0415780842304229	0.0165393128991127
363	C:\Users\user\Desktop\Final_output\DATASET\Augmented_faces_blur\Bruce_Paltrow\Bruce_Paltrow_Bruce_Paltrow_aug_2_blurred.jpg	72	-0.071814127266407	0.1219714879989624	0.0842876583337783	-0.1379809975624084	-0.1168375164270401	0.0543844625353813	-0.0843277499079704	-0.0780394300818443	0.2180141061544418	-0.087995171546936	0.1825948506593704	-0.0047148526646196	-0.2253009378910064	-0.0482609570026397	0.0304790027439594	0.2101546972990036	-0.1795966625213623	-0.1662866920232772	-0.1204274594783783	-0.0556475147604942	0.025948679074645	0.06967144459486	0.1423387974500656	0.0568812452256679	-0.2096261382102966	-0.3777098655700683	-0.0423682779073715	-0.1433610171079635	-0.0104488655924797	-0.1398525536060333	0.0912532731890678	0.0546633377671241	-0.2379494160413742	-0.0083903316408395	0.0523780062794685	0.1549368798732757	-0.0826325491070747	-0.1589811295270919	0.1891987919807434	0.0453839004039764	-0.2728667557239532	-0.0203282460570335	0.0245968531817197	0.2235724329948425	0.2446770370006561	0.0018890876090154	0.0639389306306839
364	C:\Users\user\Desktop\Final_output\DATASET\Augmented_faces_blur\Bruce_Paltrow\Bruce_Paltrow_Bruce_Paltrow_aug_3_blurred.jpg	72	-0.05506741208955643	0.11551346443593499	0.08502903580665586	-0.09739195276051757	-0.08708507288247345	0.03295467095449565	-0.07957491278648372	-0.0922863613814115	0.18134343717247242	-0.07685368694365019	0.17886131629347798	-0.013630795874632824	-0.2223615460097789	-0.06613528635352844	0.0099826441146433	0.17462540604174132	-0.18725371360778809	-0.14075283706188196	-0.11908053606748575	-0.04361661151051515	0.016823744401335702	0.05471211764961475	0.12051280215382573	0.029534982517361624	-0.18626167252659798	-0.3762311264872551	-0.05664586555212732	-0.1416324079036712	-0.003575949929654577	-0.10559721011668441	0.06885418947786087	0.053570615593343925	-0.20372486859560007	-0.0093199820257723	0.037031159736216	0.1302106082439422	-0.07081375550478691	-0.11530945356935257	0.20357945933938026	0.030433674110099625	-0.255274198949337	-0.0006683976389467517	0.03941357927396887	0.20986686274409294	0.24426931515336037	0.014195701791322748	0.0550219416618347
365	C:\Users\user\Desktop\Final_output\DATASET\Augmented_faces_blur\Bruce_Paltrow\Bruce_Paltrow_Bruce_Paltrow_aug_4_blurred.jpg	72	-0.0593584887683391	0.1185179129242897	0.0891043096780777	-0.1502725481986999	-0.1125151515007019	0.0285129584372043	-0.0936456993222236	-0.0796504318714141	0.2321829199790954	-0.0903076156973838	0.1839279532432556	-0.0004371600225567	-0.2095569819211959	-0.0610200800001621	0.0251215919852256	0.2075081169605255	-0.2042860388755798	-0.150519773364067	-0.1007840931415557	-0.0360733568668365	0.0237127300351858	0.0587587058544158	0.1408366709947586	0.0547124594449996	-0.2002404928207397	-0.3807163834571838	-0.0479622818529605	-0.1446191072463989	-0.0157398171722888	-0.1390487104654312	0.0800746306777	0.0427911542356014	-0.2235587686300277	-0.0122029278427362	0.0412765219807624	0.1493638157844543	-0.0823080167174339	-0.1419047117233276	0.1857864111661911	0.0434477850794792	-0.2926985621452331	-0.030450714752078	0.0213226974010467	0.2077592015266418	0.2543876469135284	0.0129117788746953	0.0604949370026588
366	C:\Users\user\Desktop\Final_output\DATASET\Augmented_faces_blur\Bruce_Van_De_Velde\Bruce_Van_De_Velde_augmented_1_Bruce_Van_De_Velde_0002_blurred.jpg	73	-0.0853873565793037	0.0427142716944217	0.0215319562703371	-0.0260862167924642	-0.1117996126413345	0.0620339661836624	-0.0287453215569257	-0.0995693281292915	0.0178161859512329	0.0241276808083057	0.2258377224206924	-0.1081723421812057	-0.3775434792041778	-0.1230115294456482	0.0195597261190414	0.1510785520076751	-0.0845562741160392	-0.0859393030405044	-0.1490132957696914	-0.0411255992949008	-0.0012007530312985	-0.0130217503756284	0.0233274064958095	-0.0281170420348644	-0.2118199169635772	-0.2816000878810882	-0.0800151526927948	-0.1088299974799156	-0.0194228291511535	-0.1687330454587936	-0.0200342908501625	0.1424164921045303	-0.1313517838716507	-0.0488717183470726	0.0299016442149877	0.0896693766117096	-0.0344953462481498	-0.0774457901716232	0.2298830449581146	0.0311834551393985	-0.1337931156158447	-0.0330722443759441	0.0337090827524662	0.197721928358078	0.1513322442770004	0.0148647520691156	0.0463039353489875
367	C:\Users\user\Desktop\Final_output\DATASET\Augmented_faces_blur\Bruce_Van_De_Velde\Bruce_Van_De_Velde_Bruce_Van_De_Velde_aug_1_blurred.jpg	73	-0.0749943479895591	0.0726837292313575	0.0239665359258651	-0.0085672996938228	-0.1061311289668083	0.0815741121768951	-0.0600029565393924	-0.1048202067613601	0.0346704050898551	0.002848494797945	0.2180508226156234	-0.0922230407595634	-0.3706197142601013	-0.0845258459448814	0.0122876390814781	0.1461967080831527	-0.0895031988620758	-0.0937932133674621	-0.1537767797708511	-0.0407429039478302	0.0080921947956085	-0.0167528390884399	-0.0076137222349643	-0.0521983876824379	-0.207530215382576	-0.2840798795223236	-0.0524919256567955	-0.0944642573595047	-0.0159365236759185	-0.1505630016326904	-0.0268137045204639	0.1170436143875122	-0.1373459249734878	-0.043393574655056	0.0317291505634784	0.0881578847765922	-0.0165805350989103	-0.0596071630716323	0.2193284481763839	0.0085770292207598	-0.1532178074121475	0.0023834705352783	0.0408996269106864	0.1916871070861816	0.1436368823051452	0.0107003338634967	0.0425403639674186
368	C:\Users\user\Desktop\Final_output\DATASET\Augmented_faces_blur\Bruce_Van_De_Velde\Bruce_Van_De_Velde_Bruce_Van_De_Velde_aug_2_blurred.jpg	73	-0.10255017131567	0.0585692450404167	0.0281555652618408	-0.0454841032624244	-0.0745743215084075	0.0801884084939956	-0.0151060977950692	-0.1114869490265846	0.060297954827547	-0.0037784315645694	0.2295770794153213	-0.0758920460939407	-0.3702087700366974	-0.1159734576940536	0.0459582060575485	0.1438838243484497	-0.0867727100849151	-0.1102154701948165	-0.1675225645303726	-0.0587003342807292	-0.0049389507621526	0.0101027451455593	0.0015996322035789	-0.0383428335189819	-0.2523781657218933	-0.2468270808458328	-0.0447208359837532	-0.1101657971739769	-0.0185412764549255	-0.1455354988574981	-0.0195956565439701	0.1283127218484878	-0.1477182954549789	-0.0509328916668891	0.0306562520563602	0.0765615552663803	-0.0584939494729042	-0.0632007345557212	0.2652597725391388	0.0251912362873554	-0.1501808911561966	-0.007012995891273	0.0484661161899566	0.2174661755561828	0.172480970621109	-0.0448054671287536	0.0462111942470073
369	C:\Users\user\Desktop\Final_output\DATASET\Augmented_faces_blur\Bruce_Van_De_Velde\Bruce_Van_De_Velde_Bruce_Van_De_Velde_aug_3_blurred.jpg	73	-0.072721391916275	0.079971894621849	0.0256951600313186	-0.0151300523430109	-0.0952800512313842	0.0839225053787231	-0.0597644560039043	-0.1079352498054504	0.0350109599530696	-0.0068905409425497	0.2293237298727035	-0.0814501792192459	-0.3634514510631561	-0.1137510910630226	0.022206962108612	0.1467386782169342	-0.0949627012014389	-0.1103328093886375	-0.1679075360298156	-0.0343682095408439	-0.0139213260263204	-0.0075027393177151	0.0116553669795393	-0.0506164357066154	-0.2148414403200149	-0.2896896004676819	-0.0566854402422905	-0.0955856591463089	-0.002605777233839	-0.1575879007577896	-0.037296112626791	0.1122112870216369	-0.1490592658519745	-0.0393866337835788	0.0377982407808303	0.0912795886397361	-0.0191322602331638	-0.0638200342655181	0.2480664104223251	0.0213058590888977	-0.1406952738761901	0.004592066630721	0.0367175936698913	0.2027708739042282	0.1643251329660415	-0.0003694706829264	0.0387268513441085
370	C:\Users\user\Desktop\Final_output\DATASET\Augmented_faces_blur\Bruce_Van_De_Velde\Bruce_Van_De_Velde_Bruce_Van_De_Velde_aug_4_blurred.jpg	73	-0.0972844585776329	0.0291622448712587	0.0267220344394445	-0.0414083488285541	-0.1204353496432304	0.0371045060455799	-0.0089403316378593	-0.1036302149295806	0.0106225712224841	0.0184104572981596	0.2280365973711013	-0.122120052576065	-0.3800064623355865	-0.1343408674001693	0.0247469954192638	0.1507381498813629	-0.0793117806315422	-0.0897625237703323	-0.1537923812866211	-0.031472660601139	-0.0064272973686456	-0.0133990282192826	0.0326307564973831	-0.0170988179743289	-0.2089703977108001	-0.2811959683895111	-0.0962899401783943	-0.1094856858253479	-0.0361512750387191	-0.1754814684391021	-0.0025532459840178	0.1622122526168823	-0.1402094066143036	-0.0626304671168327	0.02171016857028	0.090576522052288	-0.0346062704920768	-0.0793533623218536	0.2279815077781677	0.0261198133230209	-0.1351952850818634	-0.0490589328110218	0.0370765924453735	0.1887149661779403	0.1425691097974777	0.0080987084656953	0.0524215959012508
371	C:\Users\user\Desktop\Final_output\DATASET\Augmented_faces_blur\Bustam_A_Zedan_Aljanabi\Bustam_A_Zedan_Aljanabi_augmented_1_Bustam_A_Zedan_Aljanabi_0001_blurred.jpg	74	-0.1458609849214553	0.0178494341671466	0.0229663010686635	0.0186157096177339	-0.0759144648909568	-0.1100425869226455	0.0193784832954406	-0.1953570395708084	0.0837095379829406	-0.084693007171154	0.1856225430965423	-0.0328668393194675	-0.2305928170680999	-0.128883883357048	0.0800562798976898	0.0780636221170425	-0.0487981662154197	-0.1276281923055648	-0.1891228705644607	-0.0849636048078537	-0.0431446097791194	0.0273967459797859	0.1019534841179847	-0.0716723352670669	-0.1327431797981262	-0.3092820048332214	-0.1092305332422256	0.0265670977532863	0.0523315146565437	-0.05152328312397	0.0673360228538513	0.1062311604619026	-0.2657993137836456	-0.0994559526443481	0.03312973305583	0.1102818474173545	-0.1135321930050849	-0.0510508716106414	0.1748427450656891	-0.0590345412492752	-0.2021178603172302	0.0388449989259243	0.0319653637707233	0.2128862142562866	0.2204427421092987	0.00293730199337	-0.0329626053571701
372	C:\Users\user\Desktop\Final_output\DATASET\Augmented_faces_blur\Bustam_A_Zedan_Aljanabi\Bustam_A_Zedan_Aljanabi_Bustam_A_Zedan_Aljanabi_aug_1_blurred.jpg	74	-0.1385610550642013	-0.0074854213744401	0.0160409249365329	-0.0280338041484355	-0.0799922347068786	-0.1348960250616073	0.0429798886179924	-0.1795828193426132	0.0908615291118621	-0.0651044622063636	0.1661480963230133	-0.0425400398671627	-0.2543495893478393	-0.1826552748680114	0.0788742378354072	0.0693589150905609	-0.0551579520106315	-0.149200439453125	-0.1541234701871872	-0.0941587388515472	-0.0548378601670265	-0.0469509661197662	0.1165584251284599	-0.0437531620264053	-0.1479705274105072	-0.3273295760154724	-0.0953622385859489	-0.0165632423013448	0.0016385847702622	-0.0515094511210918	0.0953495055437088	0.095138669013977	-0.2744047343730926	-0.073752149939537	0.0116091668605804	0.1110755205154419	-0.1110130026936531	-0.0649947598576545	0.2005424946546554	-0.0234787240624427	-0.2013738602399826	-0.0063300472684204	0.0195704065263271	0.1844505071640014	0.2185586392879486	0.0010847037192434	0.000162836164236
373	C:\Users\user\Desktop\Final_output\DATASET\Augmented_faces_blur\Bustam_A_Zedan_Aljanabi\Bustam_A_Zedan_Aljanabi_Bustam_A_Zedan_Aljanabi_aug_2_blurred.jpg	74	-0.1438959687948227	-0.0196670666337013	0.0109034497290849	-0.0329795405268669	-0.0656443461775779	-0.1254620850086212	0.0506248325109481	-0.1800623834133148	0.0868256837129592	-0.0585491992533206	0.1647781878709793	-0.0385721065104007	-0.255400151014328	-0.1873699277639389	0.0603792518377304	0.0701507925987243	-0.0447481982409954	-0.1471021622419357	-0.1474581360816955	-0.1087712347507476	-0.043845634907484	-0.0227276049554348	0.1219061091542244	-0.0411011278629303	-0.1562455892562866	-0.3318701684474945	-0.0943792909383773	-0.0237370394170284	-0.0033787693828344	-0.0472514852881431	0.0767411738634109	0.1093795448541641	-0.2664281129837036	-0.0738172382116317	0.0187358483672142	0.1264699697494506	-0.1085783243179321	-0.0636310577392578	0.1939888149499893	-0.0097228661179542	-0.1987138092517852	-0.0016894196160137	0.0310258939862251	0.2063596993684768	0.2304821759462356	-0.0043746447190642	0.0085244569927454
374	C:\Users\user\Desktop\Final_output\DATASET\Augmented_faces_blur\Bustam_A_Zedan_Aljanabi\Bustam_A_Zedan_Aljanabi_Bustam_A_Zedan_Aljanabi_aug_3_blurred.jpg	74	-0.1531639695167541	0.0192422084510326	0.0183978751301765	0.022517304867506	-0.0857821255922317	-0.1102624163031578	0.0180567763745784	-0.1823752224445343	0.0817316696047782	-0.0906893759965896	0.1897861063480377	-0.023104291409254	-0.2302313446998596	-0.1349688917398452	0.0886901766061782	0.0855073034763336	-0.0426721163094043	-0.1269810199737548	-0.2028362154960632	-0.071418821811676	-0.0483092218637466	0.0218353252857923	0.1051971018314361	-0.0659014955163002	-0.1301533728837967	-0.3171640038490295	-0.1055439785122871	0.0238002277910709	0.0421327129006385	-0.0535562522709369	0.0698228180408477	0.0996386855840683	-0.2567987143993377	-0.1012003570795059	0.0322827473282814	0.1061199307441711	-0.110159158706665	-0.0535461902618408	0.1821250915527343	-0.0597355440258979	-0.2188540399074554	0.0342524908483028	0.028007436543703	0.2076929956674575	0.2297943085432052	-0.0045947800390422	-0.029396466910839
375	C:\Users\user\Desktop\Final_output\DATASET\Augmented_faces_blur\Bustam_A_Zedan_Aljanabi\Bustam_A_Zedan_Aljanabi_Bustam_A_Zedan_Aljanabi_aug_4_blurred.jpg	74	-0.151471808552742	-0.0100381346419453	0.020904641598463	-0.0231827236711978	-0.0690811574459075	-0.1205644384026527	0.0300260707736015	-0.2014754712581634	0.0914890691637992	-0.0661235675215721	0.173418641090393	-0.0478636510670185	-0.2342852801084518	-0.1566488742828369	0.0574972108006477	0.0753313228487968	-0.0675463676452636	-0.1225000619888305	-0.1331304609775543	-0.073177732527256	-0.0048554120585322	0.0008722296915948	0.1298707872629165	-0.0758792981505394	-0.1443602293729782	-0.3282467424869537	-0.1141400560736656	0.0046150237321853	0.0169452168047428	-0.0277902279049158	0.0408974848687648	0.1155264377593994	-0.2826695740222931	-0.0889419391751289	0.0089492425322532	0.1373645812273025	-0.1114817932248115	-0.0339658074080944	0.1808063685894012	-0.0425844900310039	-0.2042925208806991	0.026004422456026	0.0490066595375537	0.1816892027854919	0.2146029323339462	0.0142178572714328	-0.0213579088449478
376	C:\Users\user\Desktop\Final_output\DATASET\Augmented_faces_blur\Camille_Colvin\Camille_Colvin_augmented_1_Camille_Colvin_0001_blurred.jpg	75	-0.0981172248721122	0.145604595541954	0.0967584252357482	-0.0523183941841125	-0.1160942837595939	0.0126068349927663	-0.0466060601174831	-0.1451478004455566	0.1552634388208389	-0.1305380016565323	0.1725923866033554	-0.0280782133340835	-0.1949331015348434	-0.0800213441252708	0.0303971413522958	0.1391767859458923	-0.1508360207080841	-0.1863383203744888	-0.0652104914188385	-0.0246221181005239	0.0312256794422864	0.1382966190576553	0.0068578082136809	0.0729094669222831	-0.1789820939302444	-0.3740644752979278	-0.0679183229804039	-0.0915954560041427	-0.0081201624125242	-0.0824403017759323	-0.0300579667091369	0.0454949811100959	-0.1449452340602874	-0.0140931885689497	0.0602342598140239	0.0983078777790069	-0.0988073870539665	-0.0368975177407264	0.1875319629907608	0.0241599567234516	-0.2759028971195221	0.0039315242320299	0.0308512169867753	0.1916732490062713	0.2192910015583038	0.013167118653655	0.0220749266445636
377	C:\Users\user\Desktop\Final_output\DATASET\Augmented_faces_blur\Camille_Colvin\Camille_Colvin_Camille_Colvin_aug_1_blurred.jpg	75	-0.0968690067529678	0.1372741013765335	0.132214069366455	-0.068752497434616	-0.108353316783905	0.0226777419447898	-0.0290001481771469	-0.1545844376087188	0.1605528891086578	-0.176611453294754	0.2020457834005355	-0.0590745359659194	-0.2329209446907043	-0.0344509407877922	0.0300100613385438	0.1515262424945831	-0.140683114528656	-0.1816766262054443	-0.0795017182826995	-0.0586845241487026	0.0222163740545511	0.134580060839653	-0.0089076524600386	0.0561632439494133	-0.1617432981729507	-0.3856967985630035	-0.0924865305423736	-0.0769624337553978	-0.0087028453126549	-0.069665290415287	-0.0279627740383148	0.0481159053742885	-0.1396197229623794	0.0093322806060314	0.0705928802490234	0.094250701367855	-0.1066537350416183	-0.069226861000061	0.1934518367052078	0.0212670639157295	-0.2791323661804199	0.0162284933030605	0.0578685626387596	0.1661072373390197	0.2029533237218856	0.0122730983421206	0.0221282020211219
[truncated: 52 more rows]
[truncated: 81 more columns]
