# Supplementary material for: Cryptographic key generation using deep learning with biometric face and finger vein data
Source: Front Artif Intell. 2025 Apr 29;8:1545946. doi: 10.3389/frai.2025.1545946 (PMC12069345; doi:10.3389/frai.2025.1545946)
Supplement: Supplementary file 2 [file Data_Sheet_2.csv]

id	image_path	label	feature_0	feature_1	feature_2	feature_3	feature_4	feature_5	feature_6	feature_7	feature_8	feature_9	feature_10	feature_11	feature_12	feature_13	feature_14	feature_15	feature_16	feature_17	feature_18	feature_19	feature_20	feature_21	feature_22	feature_23	feature_24	feature_25	feature_26	feature_27	feature_28	feature_29	feature_30	feature_31	feature_32	feature_33	feature_34	feature_35	feature_36	feature_37	feature_38	feature_39	feature_40	feature_41	feature_42	feature_43	feature_44	feature_45	feature_46
1	C:\Users\user\Desktop\Final_output\DATASET\Augmented_faces_blur\Abel_Aguilar\Abel_Aguilar_Abel_Aguilar_0001_blurred.jpg	0	-0.1078446752639418	0.36271782963028765	0.546023628517248	0.30776675140141646	0.26789027865535886	0.3251419243136157	0.3152522244560986	0.4506368569474766	0.5655714415770989	0.43463000218308656	0.6124650486137235	0.5725276140033302	0.11229238398882035	0.49819821742158144	0.1299231971684138	0.7330165561456037	0.1497002510572659	0.548221677504936	0.6430094510972401	0.5410612928455789	0.8319045052601405	0.3253959502358762	0.648546199913233	0.6841165431811433	0.163439784527188	0.23744377325764987	0.5498078657747019	0.3793136396637834	0.2863098665352304	0.6370887794417329	0.6694113762212772	0.5679674818396069	0.1425141954892765	0.3660022373746998	0.4198679345113755	0.4854690674735011	0.5914057594890847	0.32028132851170044	0.514371318064194	0.3169697598990086	0.395815054318338	0.1395429566671406	0.5250636612803009	0.6386947252378814	0.5359853745298225	0.33248320755428407	0.65406957871315
2	C:\Users\user\Desktop\Final_output\DATASET\Augmented_faces_blur\Abel_Aguilar\Abel_Aguilar_Abel_Aguilar_aug_1_blurred.jpg	0	-0.08645370074230481	0.39539609102955675	0.5544431943737047	0.3471234804171244	0.29573786671764524	0.3925115283312012	0.3291671038675576	0.41856201807075233	0.5786239274603348	0.4129985676232645	0.5857583828594052	0.5861019012986716	0.09144056328149919	0.5374646649582288	0.12450083969861661	0.7268558200616192	0.16381247027170528	0.5362020432581098	0.6081260190069575	0.557034406322809	0.8093690917564936	0.35996951454177767	0.6514813933922943	0.6581534602715592	0.1772203783992584	0.24327775667897555	0.5479958324194657	0.39834472380640884	0.3434598867993195	0.6590621583980508	0.619131966596641	0.514489315378616	0.1670590156787525	0.37233150931707687	0.43570734359450347	0.473473222930521	0.5971761745567574	0.2976229655270431	0.5059246246437838	0.3267841824766282	0.3687689550131851	0.1341279184614574	0.5224903275996711	0.6451153971777313	0.5414829940395195	0.3318746068782243	0.6405706503152561
3	C:\Users\user\Desktop\Final_output\DATASET\Augmented_faces_blur\Abel_Aguilar\Abel_Aguilar_Abel_Aguilar_aug_2_blurred.jpg	0	-0.10067469843345929	0.3399702049647888	0.5783987779460924	0.2851318726468007	0.270804364639589	0.2837229709805658	0.3056553700077802	0.44965027341657376	0.5616686784488182	0.4122310013595889	0.6200232901002728	0.5760819395541248	0.14922428615900168	0.4929529155490895	0.1292434248212019	0.7381520476359678	0.18305000348341338	0.5486606731642873	0.6368774593531985	0.5562144997304399	0.808995609052331	0.3363829358746139	0.6467794903024132	0.6811816551758867	0.1840899180177505	0.2717445475935111	0.5623473344803559	0.3763085113099493	0.2779046281452615	0.6552472301644273	0.6689974145127315	0.5829903855204083	0.1674549544328342	0.3671302068483002	0.431181293764484	0.5098513159943523	0.5594284859652771	0.3269589262728545	0.5334663961748889	0.3138519601400975	0.3950137145728164	0.1138751491141772	0.5032946592003372	0.6244474866018646	0.5277032495336372	0.31429401573604676	0.6642978791802834
4	C:\Users\user\Desktop\Final_output\DATASET\Augmented_faces_blur\Abel_Aguilar\Abel_Aguilar_Abel_Aguilar_aug_3_blurred.jpg	0	-0.11567039259392072	0.35186931489458895	0.5651924077712076	0.2949007423746506	0.29039639647609866	0.3157735191018989	0.3406417393195896	0.4579023651223728	0.5335839235049706	0.4206970811907122	0.5876519777204358	0.5855690134226379	0.13448676951738486	0.4753820995686551	0.1366974587622324	0.7335146721619916	0.18415350897562377	0.5189303233851583	0.6169361293971439	0.5259827482288797	0.7877488405181475	0.34784642153278267	0.6334003020479376	0.6661110901310068	0.18835658240354608	0.2778789384245048	0.5612210823655831	0.39245264820816894	0.2713488995309312	0.6560282074731776	0.6650559810085078	0.5788440033077695	0.17156052236496308	0.3529553245257504	0.4492542555940866	0.5158733967734279	0.5782484271730437	0.3408887850766036	0.5224766705851367	0.33895910731219087	0.4094385452479416	0.120122226251409	0.534710762444165	0.6653885759935729	0.53012534387873	0.3222339877194795	0.644387775538833
5	C:\Users\user\Desktop\Final_output\DATASET\Augmented_faces_blur\Abel_Aguilar\Abel_Aguilar_Abel_Aguilar_aug_4_blurred.jpg	0	-0.1125280357213621	0.36217445878735394	0.5705025036178606	0.28940619622944985	0.2827240866006104	0.3180136777193954	0.34157892736378	0.45312992552333564	0.5494684421283226	0.41999732266104906	0.5990845360185468	0.5933901784478721	0.11974215992303977	0.4913546766040822	0.1447938333335558	0.742969086410458	0.17272041423570977	0.523702032827297	0.6082940221488377	0.5317227202242334	0.7950149484647818	0.3412029399801818	0.6476663664384779	0.6656301439776044	0.17787379431760858	0.2759254259943137	0.5571738450289475	0.39716295462164064	0.28304342024283	0.6733382531327196	0.6662823568193098	0.5721040143846966	0.17070585136352878	0.3552595115702517	0.45343199916310306	0.5157684329939785	0.5656122406180156	0.3309936838869903	0.5258321885685732	0.3202864137914065	0.3836450375527435	0.1096767506731009	0.5481154521733786	0.642752222023999	0.5421971470908958	0.32017590639061067	0.6422565667614053
6	C:\Users\user\Desktop\Final_output\DATASET\Augmented_faces_blur\Adam_Freier\Adam_Freier_Adam_Freier_0001_blurred.jpg	1	0.025631870172799193	0.30664638368971364	0.4860670285116011	0.1284107675940147	0.5413482485657559	0.2592852945034505	0.38928562591991567	0.2810321382165502	0.6065248693462364	0.4596047916669605	0.4431667458834745	0.2287216371498772	0.3344856987272134	0.47100767962812884	0.39524132127832323	0.5864402335177659	0.11063089683919008	0.5382372899770808	0.3475377573808289	0.5191801786695517	0.8559385113415932	0.5299067926827761	0.4519539849040241	0.5515581314715647	-0.04961248963639911	0.0877713014761431	0.4097426768593822	0.3244262877202852	0.1682152624307691	0.4618104809052292	0.522511113024069	0.8379723103941391	0.2552822181223753	0.2589146127370564	0.38462683232056494	0.669011225814519	0.3548925852029626	0.4559990307811633	0.6595560184475184	0.33064661568439546	0.5989553313143698	0.2964866731895734	0.9676761752853671	0.8261150510054556	0.5243727718642325	0.3944364637897449	0.8403506102326003
7	C:\Users\user\Desktop\Final_output\DATASET\Augmented_faces_blur\Adam_Freier\Adam_Freier_Adam_Freier_aug_1_blurred.jpg	1	0.018415565632164996	0.2605168701577904	0.5381441784839207	0.16313321498933941	0.5187939217632637	0.21907159411954888	0.3940714691134468	0.2608940607786725	0.5995521838899606	0.43350344367662647	0.3977837246480085	0.23789259405953367	0.3430421541009774	0.47524120383142937	0.40884236686821723	0.5990078505169152	0.10212088838486728	0.502754562985904	0.3746848940094566	0.4719705879961051	0.8278767451641773	0.5183796865168901	0.4398776070353717	0.538785947606256	-0.0405976149396676	0.09328517815270249	0.3945741366796527	0.2934924307561738	0.16241299985633478	0.4825472497469727	0.5526151485356818	0.8396431477964829	0.24561587955940992	0.2756807511118618	0.3721362394236266	0.6780314202257969	0.365137871131212	0.4659756934765711	0.6465449503418208	0.3144624589238222	0.5797390248067823	0.26853359980719577	0.9677268094311038	0.7955278844576803	0.5486156498244377	0.4051376060412365	0.8164643952908601
8	C:\Users\user\Desktop\Final_output\DATASET\Augmented_faces_blur\Adam_Freier\Adam_Freier_Adam_Freier_aug_2_blurred.jpg	1	0.0703142015560275	0.32097959084994804	0.5012195499430471	0.1277619486838928	0.5337548366134987	0.30699787992659205	0.3938806187661663	0.28001128201490155	0.6368910144206039	0.4673718105290291	0.4662989061894513	0.26139561446530307	0.3081090936933389	0.5174776064622354	0.40574699382256413	0.5675203558098076	0.0759291993108279	0.521814943742759	0.36015433214508064	0.5346319154177703	0.8325101941821789	0.5289585721913668	0.473788619148466	0.5232681968513035	-0.046288681323983005	0.07275680205025498	0.4139692794733081	0.34702820883163055	0.1844492989657936	0.4882401750511471	0.5385438395279777	0.816220578759999	0.2236493327854993	0.2830539201763836	0.3701856215439974	0.6521185542294361	0.4080190321057146	0.4887678614381686	0.6759634337183237	0.3507555259618813	0.5812919865735021	0.3652781483365823	0.9398980787883081	0.8171871394854513	0.5142530803731056	0.4247456100599008	0.8340020003082838
9	C:\Users\user\Desktop\Final_output\DATASET\Augmented_faces_blur\Adam_Freier\Adam_Freier_Adam_Freier_aug_3_blurred.jpg	1	0.057593285135806194	0.26543279303796313	0.5289490146379047	0.1668087335467687	0.5121610163098202	0.26608841219592105	0.40355453829488896	0.2599041095853398	0.6162784169550889	0.4398212603513358	0.4286736529889203	0.2788403666220375	0.3765492031846871	0.48739780955194933	0.431284140077938	0.5970960166345832	0.07985334560542169	0.4851324944615434	0.3393731354912376	0.49130570891247166	0.8080987766382907	0.5126035978320929	0.4428319052000672	0.5351750945004725	-0.0510268780545968	0.0783126403967363	0.38991697246361123	0.27537460804947456	0.1989709424851952	0.49939401830499797	0.521262145190252	0.8030260922611663	0.2474706568955305	0.2700959523586003	0.4131989297412573	0.6538315470167972	0.3707334620504682	0.4613196915511027	0.6357169619556666	0.3101049496088083	0.5577899496443717	0.30169410003560077	0.9714113376031199	0.8092080147009817	0.566547796612081	0.4205329791472393	0.8239357779088107
10	C:\Users\user\Desktop\Final_output\DATASET\Augmented_faces_blur\Adam_Freier\Adam_Freier_Adam_Freier_aug_4_blurred.jpg	1	0.0378134874923831	0.3540529602635623	0.5149553937654072	0.1304533256382099	0.5111754758602008	0.3138599684988261	0.38607377748212957	0.2934114417911122	0.6707888688083641	0.47934475105593166	0.4665838610949613	0.25631274642569507	0.2927731166158547	0.5229947613942575	0.3894700791962042	0.593279754747033	0.09641891435055788	0.5132579593777727	0.35467496655784614	0.5380076468263663	0.8429635114965652	0.5432992932621332	0.4640309010771245	0.5451716241690421	-0.030797232981182907	0.0945285012403948	0.4400681585274969	0.3463411125636918	0.19090611367211918	0.454481292617971	0.48097895789773587	0.8361326577366303	0.2455354877947691	0.2584968065289227	0.3700646054886519	0.6651587541052677	0.4240504994615022	0.4798935642961398	0.660469668244958	0.3360731762129719	0.5722473393567054	0.35148741236167436	0.930294425685195	0.821134725306603	0.5101993610313506	0.43494247326786684	0.8317755433085051
11	C:\Users\user\Desktop\Final_output\DATASET\Augmented_faces_blur\Adam_Mair\Adam_Mair_Adam_Mair_0001_blurred.jpg	2	-0.009795328226166189	0.429479320058574	0.2880421569420285	0.07290679823499271	0.304943683574852	0.5196245810453963	0.3073231409752586	0.33151544002817623	0.3796745386580018	0.3690760865811129	0.7715999824377385	0.6511352235734885	0.005265849391881516	0.49019615244071413	0.0374061316251754	0.5469285557162815	0.3133604356463827	0.47720649786689007	0.5887798388535652	0.3071202813302648	0.5587309457303846	0.4188259821828591	0.5180105762798825	0.8912818466571804	0.30387315760424916	0.36941305998418716	0.6897213759371948	0.5822823998667274	0.5727673213545245	0.3431432852095637	0.524190279812894	0.0107490586002791	0.019990570790877793	0.2025820856206394	0.6433241851046647	0.30190469879587317	0.5038006385748353	0.019129775229443605	0.7119940168971235	0.3437181666598782	0.480746138671047	0.0864982051266419	0.665662772111359	0.2413951903581619	0.2932547178795076	0.4425347004226806	0.6312322868314132
12	C:\Users\user\Desktop\Final_output\DATASET\Augmented_faces_blur\Adam_Mair\Adam_Mair_Adam_Mair_aug_1_blurred.jpg	2	-0.006750864532070494	0.4121377882454293	0.2663589333964772	0.08230075102191511	0.28278416676348117	0.4868780499761176	0.3383817877137878	0.3169572812132691	0.40846702425275117	0.388355633616807	0.7660176796289769	0.645382159045381	-0.001292956312235305	0.47012665945987636	0.0008939430117607	0.5496780881774479	0.3300672375973143	0.4644210705945704	0.6245337502146634	0.274298260978378	0.575179884716671	0.4343766700919854	0.554718249501709	0.920433904722118	0.2892989278869945	0.39265314940069107	0.6958203914115142	0.5483715926445994	0.5691306035581988	0.3373557040041957	0.5401783019018985	0.0342582032668838	0.03541678184997128	0.1853017957173563	0.6657992079272833	0.315016558355886	0.48645382430004735	0.009060531619538403	0.7118254102582151	0.34642097280483086	0.4931426977902716	0.0788914305580842	0.6887201025111106	0.2753540277481079	0.2779039588501191	0.4213134892425897	0.6470102025475845
13	C:\Users\user\Desktop\Final_output\DATASET\Augmented_faces_blur\Adam_Mair\Adam_Mair_Adam_Mair_aug_2_blurred.jpg	2	-0.034015087034779	0.4061995190474885	0.28704233186675976	0.07698508214097562	0.2928083418113556	0.4848513057892394	0.31200363295914907	0.28066855786369793	0.37581886319909374	0.4018232993785163	0.7781702322336522	0.639033588702274	-0.006158513267572774	0.39821650166015554	0.0515947267413139	0.5599144855630451	0.334112317990867	0.4538699904868815	0.6028962601954612	0.2961668177162778	0.5648790318926685	0.3815359529551255	0.5237424122412243	0.9130535160449977	0.2697548181848842	0.3554869413718978	0.6795246603438567	0.5455150176919971	0.5395479540888232	0.3317814329213176	0.528492921189747	0.0485250052649031	0.009864360041728498	0.16169895988333	0.6440534628346528	0.31617034036596436	0.5155614769046274	0.009925514224518803	0.6939160622471984	0.30504595228593195	0.47851407138407875	0.0905101267112481	0.6879555611831574	0.2341312617063522	0.3114573430945611	0.4328907713435056	0.6506174681988105
14	C:\Users\user\Desktop\Final_output\DATASET\Augmented_faces_blur\Adam_Mair\Adam_Mair_Adam_Mair_aug_3_blurred.jpg	2	-3.229602821389066e-05	0.4211009559128182	0.2824906660093255	0.06424651157002992	0.2918663649064865	0.4944977960054946	0.35631604115309495	0.32377076266335003	0.41996383635793	0.3737573124471922	0.7890355927320805	0.6308127405405468	-0.023655665357645406	0.46533275846342975	0.0003734957426786	0.584505186427837	0.32203247187694684	0.48160626687504976	0.6004353259737167	0.2848500637923848	0.5408534040151055	0.4377234187420594	0.5285919616241493	0.9036698972133632	0.3334367335872966	0.38143388632390884	0.7133845689246368	0.5610368122495685	0.5557123165193957	0.3438013651913676	0.5152393050206521	0.034763648791934	0.04646575445663019	0.1770251767002321	0.6594891473069754	0.3035472835965934	0.48568230177807475	0.016701042417039	0.7014901436680967	0.35135466904501755	0.4953130370169943	0.0735777062786805	0.6922705500347045	0.2582041323184967	0.2647500109603143	0.4259670715920093	0.6499309046473846
15	C:\Users\user\Desktop\Final_output\DATASET\Augmented_faces_blur\Adam_Mair\Adam_Mair_Adam_Mair_aug_4_blurred.jpg	2	-0.0207230575347713	0.41684953541492387	0.3071660757845527	0.0856214747939641	0.2775832442743149	0.505668719715364	0.31717943954112315	0.3522792991809701	0.4095048752287415	0.31119573712384896	0.7473955345722523	0.6705149604291146	0.031901317398015605	0.537900344319152	0.0161884054541587	0.5531269172322802	0.2833834641989149	0.46035639144875734	0.628849990763751	0.3191811843430173	0.5657283817825729	0.4370784219797837	0.5159256132562199	0.8518447836188312	0.2785166115598995	0.34049273732755575	0.7207047643611144	0.5366951246894871	0.5511304068926732	0.35487774103346215	0.5025880925072053	-0.0186399559837331	0.05066475266944459	0.2388018072806573	0.6411388907000388	0.3015346955128494	0.5048149680678812	0.0628609170648947	0.7104322410935575	0.3883212946460709	0.4131608193904226	0.065861195833801	0.6565599209589389	0.2492783367633819	0.2895961773326135	0.4146637650347712	0.623545425972019
16	C:\Users\user\Desktop\Final_output\DATASET\Augmented_faces_blur\Adam_Rich\Adam_Rich_Adam_Rich_0001_blurred.jpg	3	0.013339667779898104	0.5684732621047748	0.524747423248092	0.34027209692994587	0.33299282317853307	0.3162619436492087	0.4938590751236589	0.3813184892544935	0.0899053141474723	0.8227022207936363	0.9939749687858519	0.3376520070059358	0.05871181997816699	0.33584898194880464	0.43147704925188557	0.676548172036333	0.2127516080327625	0.5537099285796754	0.3629624746690207	0.2629441157875807	0.532883827837873	0.3297921450930672	0.5333923895861881	0.601927687160633	0.2271276582453184	0.2690537875753713	0.4644568202063753	0.3448568331408107	0.1676685853500122	0.7954543554551718	0.5399148476303782	0.262924231938516	0.37816384442169004	-0.036269722078059195	0.570064502882174	0.7643917082441365	0.44850618126749753	0.6359990165818772	0.5760104771802648	0.7500260816034829	0.5423730424391955	0.3506787538702367	0.8014159840739982	0.7117759384941453	0.3833340825912469	0.5551115700224956	0.7555311969684183
17	C:\Users\user\Desktop\Final_output\DATASET\Augmented_faces_blur\Adam_Rich\Adam_Rich_Adam_Rich_aug_1_blurred.jpg	3	0.0757076464021037	0.5133517024550689	0.4859544256494439	0.3401526678482675	0.2974829313705001	0.3747111132700801	0.5053936616724641	0.3802435492882917	0.1069977506995201	0.7822578336706476	0.9864428788371977	0.3755692559106408	0.07244176480333939	0.4001014032086846	0.4409292171503021	0.6511041263734529	0.2101619501300449	0.6015753305331342	0.30835779532293606	0.25247553968413183	0.5089815941478496	0.36633127966253326	0.5492288854923026	0.5968257530852776	0.2667162884447508	0.2866415685278249	0.4532534566685869	0.3613257902073467	0.2225258617300743	0.7879641973741172	0.5344855899916259	0.2607143413046945	0.394460156634634	-0.013630425129149394	0.5696301824621472	0.750637273360542	0.4632506753778435	0.6451718733895858	0.5711828287790044	0.7705117267635618	0.5198561957823961	0.4036336437041638	0.7793638096399325	0.6975822546314592	0.3538758429166788	0.5707197317103466	0.7285508639381945
18	C:\Users\user\Desktop\Final_output\DATASET\Augmented_faces_blur\Adam_Rich\Adam_Rich_Adam_Rich_aug_2_blurred.jpg	3	0.007390215260481309	0.4835616250965846	0.5110108027027047	0.3328938074539088	0.325076961273912	0.3342370765616061	0.5064927191680582	0.3893124779472539	0.080230563879013	0.8252537270670847	1.0028556734271943	0.3346796574814378	0.07318510922949448	0.3455806323012826	0.4269223975742771	0.6456030050908754	0.2209992815442677	0.5553217126802079	0.3803129397283011	0.2817441797776372	0.5156500146563535	0.31460146551309387	0.5297760677542465	0.6109213426038247	0.21142798852657607	0.2643903499704671	0.4577812341019823	0.3266548263239467	0.1602750762004608	0.7876469665534613	0.5550901566625799	0.30375658662567023	0.38070529706794554	-0.0413429714181165	0.5774177304677282	0.7929714266774571	0.45447236779093503	0.6500034109939178	0.5931602384994252	0.7444975924757279	0.5249751767861573	0.3419028500268934	0.8326921803153771	0.7168908961843843	0.3724337863203996	0.5614237019042095	0.73834389217363
19	C:\Users\user\Desktop\Final_output\DATASET\Augmented_faces_blur\Adam_Rich\Adam_Rich_Adam_Rich_aug_3_blurred.jpg	3	0.0625390412412042	0.5727754508588565	0.5218276599214471	0.3604758845305674	0.3219857451865707	0.3544947395433545	0.4836420697367104	0.3740275298962781	0.1003523766994476	0.7910329188814477	1.0075597763009965	0.34915311064553844	0.0717614522890343	0.3827069536468503	0.43263356189975277	0.6637164990102481	0.2127269615121479	0.5842460847273937	0.33324861302475267	0.2481602677105219	0.5147194632168298	0.35767062512515346	0.5423942704703586	0.5936169891878585	0.25259767663215926	0.2651293283563924	0.4641770583555414	0.3559133308338725	0.2143995730776542	0.7838001423843025	0.5195668128312794	0.23937945195982352	0.38868103928882414	-0.023521100673888205	0.575916263388804	0.7321826024544751	0.43717150124668835	0.6422013567079148	0.5640515800664647	0.7520054605868614	0.5481341144787996	0.38104419113944754	0.7813824261747019	0.7154735275339479	0.3881601887223238	0.5717123651126941	0.7375073558853685
20	C:\Users\user\Desktop\Final_output\DATASET\Augmented_faces_blur\Adam_Rich\Adam_Rich_Adam_Rich_aug_4_blurred.jpg	3	0.0672848794735427	0.5033139636252177	0.4962705777750409	0.3278444409499549	0.3037369561741386	0.3782657517452598	0.5072351210957677	0.3938895111689756	0.1069740504026413	0.7830754678359346	1.0012501627155241	0.36987501557899105	0.06860383662741318	0.3946770489832875	0.4548314175362303	0.6524235645925235	0.2190516997762318	0.6061825870350471	0.3158301912198477	0.2692864374218733	0.5117065732206588	0.3592040943103867	0.5478479129280822	0.5961536920889836	0.2611574847671919	0.2893476194006276	0.45874223233911526	0.36375099889512896	0.21090279208610002	0.7870217287309288	0.5353566597209539	0.2651660287524213	0.3988062442095928	-0.015901831481669397	0.5592524252108846	0.7626259951484716	0.44909104439377545	0.6423616634000381	0.5652531351993306	0.7772105130446112	0.5230536720502108	0.4035291940147755	0.7690153387583512	0.6994436033796663	0.3648336949226373	0.5637634375313839	0.7358600474165498
21	C:\Users\user\Desktop\Final_output\DATASET\Augmented_faces_blur\Adam_Scott\Adam_Scott_Adam_Scott_0001_blurred.jpg	4	0.0710682920593623	0.4830555236528936	0.8357146082148085	0.4793683458851203	0.1239249633936278	0.5223189062171388	0.12201821885532149	0.47943022160444954	0.3537310830297793	0.6847678790275129	0.5540404358362218	0.2587209376811682	0.14457601746991514	0.4179589047312386	0.9312643451524134	0.5020707821257945	0.6891404503840985	0.4700386109963971	0.5782527119814703	0.1695016660763743	0.6437163165494896	0.21991678168247752	0.626923343930333	0.6120446303053926	0.44870899865006064	0.2997633379680858	0.5193819140173167	0.6350399742923243	0.2875642052678969	0.29049389974276607	0.3739869982336304	0.29842117264727747	0.09032794782190304	0.6048911311718591	0.768008192721717	0.6172948864999107	0.3510240620653301	0.22060247582865172	0.6087128702552925	0.5188695529612162	0.3698169241342963	0.8317572809090253	0.53682080369561	0.5177828628968961	0.39402162750365965	0.5893871594264016	0.736962563643422
22	C:\Users\user\Desktop\Final_output\DATASET\Augmented_faces_blur\Adam_Scott\Adam_Scott_Adam_Scott_aug_1_blurred.jpg	4	0.09446580976035239	0.4593400462161126	0.848581741037481	0.4665004630373344	0.12430792323630971	0.4696382027162321	0.1404809916469059	0.4582819733392627	0.3622090192181592	0.6935583347860845	0.5715514609073659	0.2761587458967862	0.15826803883984922	0.392969992685283	0.9164950108063574	0.48377092683395095	0.7240783611197057	0.4667738311505236	0.5472988402743488	0.1572535895778659	0.6363469153056638	0.2098873772583466	0.6397183358854941	0.602546264461103	0.4526242390173144	0.3136166296385672	0.5004405711866587	0.6555660208465719	0.3191891607034908	0.2788108330567717	0.4072643508845906	0.32133370970547187	0.07765297043987904	0.5936049035184352	0.7712292755332713	0.6176552561822226	0.3330464269996156	0.20858904791546282	0.6132483863584012	0.5172381316137571	0.3619203021123034	0.8399430078099208	0.5467394089834797	0.4971611409536765	0.41431378046475487	0.5946313626486963	0.7493306143577558
23	C:\Users\user\Desktop\Final_output\DATASET\Augmented_faces_blur\Adam_Scott\Adam_Scott_Adam_Scott_aug_2_blurred.jpg	4	0.1124366573471431	0.44599626498327877	0.849474098317338	0.454490536897026	0.12094580403846422	0.4380791253142762	0.15380321710830938	0.44868110178623893	0.37437312518981347	0.702139310020593	0.5834423491214773	0.27315026850697377	0.15545516154244782	0.3751401907980091	0.9085740229022856	0.4802968924649592	0.7411255577463688	0.4620953682080823	0.5369899735748123	0.1567565762474063	0.6341693921670414	0.20370167893539481	0.6489522334373883	0.6044660040303299	0.44993993887280087	0.3269165915233836	0.4913527404047221	0.6563433150849802	0.3255850097923186	0.2743698002497393	0.42748387310250024	0.3377494050548474	0.07285985299615844	0.5810346775743136	0.7759390340186282	0.6168015835585883	0.3144093869905143	0.19680431557369643	0.6232957575472008	0.5143589081379035	0.3556175182257117	0.8437129817237494	0.5508692310389786	0.4849722940873868	0.42220276315810923	0.6032609367786751	0.7547951781248712
24	C:\Users\user\Desktop\Final_output\DATASET\Augmented_faces_blur\Adam_Scott\Adam_Scott_Adam_Scott_aug_3_blurred.jpg	4	0.0998924798745517	0.44896835001216556	0.8605565165802966	0.46564250632985676	0.128053002276837	0.4485165766172815	0.1456215389770866	0.44673459662709925	0.3585228494348849	0.6937678153101476	0.5771715977643987	0.2966050315022169	0.17477293750718473	0.3858108825266011	0.9096466643643731	0.4689451059110995	0.7419690752286496	0.4681875142470914	0.5266538352667639	0.145502526409817	0.6311550372004605	0.2060436711571675	0.6432794302887609	0.5911281590475868	0.4592237795290814	0.314169959424232	0.4905870591379374	0.6753147731624111	0.344418267050257	0.2715687991778094	0.42032218131764154	0.32783055141429107	0.06977111050157533	0.594888901809133	0.7697405998594686	0.618869298488169	0.3337058319430023	0.2083603523440402	0.6077365312727104	0.5184859337421515	0.3603264639769019	0.8443587607969878	0.5525281922158508	0.4887282658767469	0.4267169507324958	0.5912459917410121	0.7562341013049745
25	C:\Users\user\Desktop\Final_output\DATASET\Augmented_faces_blur\Adam_Scott\Adam_Scott_Adam_Scott_aug_4_blurred.jpg	4	0.09446580976035239	0.4593400462161126	0.848581741037481	0.4665004630373344	0.12430792323630971	0.4696382027162321	0.1404809916469059	0.4582819733392627	0.3622090192181592	0.6935583347860845	0.5715514609073659	0.2761587458967862	0.15826803883984922	0.392969992685283	0.9164950108063574	0.48377092683395095	0.7240783611197057	0.4667738311505236	0.5472988402743488	0.1572535895778659	0.6363469153056638	0.2098873772583466	0.6397183358854941	0.602546264461103	0.4526242390173144	0.3136166296385672	0.5004405711866587	0.6555660208465719	0.3191891607034908	0.2788108330567717	0.4072643508845906	0.32133370970547187	0.07765297043987904	0.5936049035184352	0.7712292755332713	0.6176552561822226	0.3330464269996156	0.20858904791546282	0.6132483863584012	0.5172381316137571	0.3619203021123034	0.8399430078099208	0.5467394089834797	0.4971611409536765	0.41431378046475487	0.5946313626486963	0.7493306143577558
26	C:\Users\user\Desktop\Final_output\DATASET\Augmented_faces_blur\Adriana_Lima\Adriana_Lima_Adriana_Lima_0001_blurred.jpg	5	-0.058158195147988395	0.2485779316437457	0.5530804072848308	0.2403626718683191	0.2113836689299696	0.4518250344858804	0.2783629661478263	0.2765828987033206	0.3131369368115639	0.4328277813739787	0.6486057248948353	0.2400072858921753	0.1258506704774626	0.4513682681037061	0.2467090306124331	0.772863930708184	0.13550288164002672	0.384150195199684	0.3797928697085923	0.3264333348876452	0.6147266547274239	0.29576068803283867	0.778705949806356	0.4960661336906549	0.23287836590625358	0.4147051495178094	0.5057570528559849	0.1946415033642365	0.1562157756708113	0.4017136713450114	0.4564496376069399	0.4613175899182956	-0.041923224649715096	0.11259169180601761	0.3046222673329577	0.4987677499767857	0.571486488002924	0.33009858397311087	0.4940013134236842	0.2424294195046681	0.2680801427869615	0.4732937098642861	0.8132195780732271	0.3942529451348459	0.4315859845129131	0.5541231686865759	0.7693614356237782
27	C:\Users\user\Desktop\Final_output\DATASET\Augmented_faces_blur\Adriana_Lima\Adriana_Lima_Adriana_Lima_aug_1_blurred.jpg	5	-0.059773309658047794	0.2594403864157412	0.5547493820420252	0.2342620321674295	0.2132040543860548	0.42984967740041397	0.27249702718632035	0.292291866746648	0.2985189125815606	0.4598553808875095	0.6691836175559299	0.2405970365993248	0.11972797705800609	0.433200884134876	0.2383748186072947	0.7710888149798057	0.1258301653800704	0.4227490008656538	0.3738798468030042	0.3249208521253085	0.6308733443808205	0.3223433016202182	0.7867324900857443	0.4901222914584275	0.24162501970149589	0.4234076511724343	0.5147017505340742	0.1957624804679467	0.16047355896453538	0.40049073304583227	0.4605463244469973	0.465718878844897	-0.026933163128185	0.0996989091178767	0.3074992270740733	0.4966463238116818	0.5642180964533366	0.3407954346901786	0.5073999011273891	0.2427072544490951	0.2783683813123521	0.4634459943672692	0.8062954368748305	0.4044113945462381	0.4365851750818371	0.5674362856579793	0.7651042856294048
28	C:\Users\user\Desktop\Final_output\DATASET\Augmented_faces_blur\Adriana_Lima\Adriana_Lima_Adriana_Lima_aug_2_blurred.jpg	5	-0.036797246466156994	0.23036541950824002	0.5733683531514155	0.2502342366738268	0.2048854215449446	0.47007780955893186	0.25469591748492537	0.2836647649676639	0.3211408422270989	0.4196566747970592	0.6871358660100239	0.2449211077086197	0.13201857401998118	0.46699264598022633	0.24463632379385253	0.7757106485426568	0.1440888860164382	0.4157676280324019	0.3841022939077562	0.3404549401408648	0.6271371017288812	0.30981403275940117	0.7613788609436984	0.4796489954121705	0.22077018895961348	0.3936349075897088	0.5163617510669397	0.21867284444013368	0.1822234056017843	0.38018298353602087	0.4254035823496195	0.4440115377699534	-0.06091882260827991	0.11618498761862439	0.29965246930448863	0.5120064258691387	0.5678649395886936	0.3034546446568381	0.4439276972170383	0.2529435400759834	0.2564496970681962	0.4710008421143567	0.7924813563682673	0.3687709462144053	0.4092097750154613	0.5544953675625693	0.7749571084994209
29	C:\Users\user\Desktop\Final_output\DATASET\Augmented_faces_blur\Adriana_Lima\Adriana_Lima_Adriana_Lima_aug_3_blurred.jpg	5	-0.06052552772569379	0.2562062607419703	0.5521313970318781	0.23580532308053448	0.22639182046118908	0.42212545932990697	0.2954919403471214	0.30667062303136167	0.2930260316411233	0.47601202451658364	0.6504883823035496	0.240334750085281	0.1466373433080443	0.4077436360431783	0.23742739532800933	0.7645556988775872	0.13986966692788383	0.425393048006729	0.3645306794560498	0.3320082690721964	0.6236398439001687	0.34502240050199917	0.8096826476088996	0.4824267208703157	0.2494648782334478	0.4327655505998483	0.5170343559556173	0.1797017034594132	0.17902248716573388	0.4268231114332835	0.45741211105903107	0.4658865914141337	-0.007311090550708499	0.0850448520174615	0.3415131689581141	0.4884385258075314	0.5494133122448006	0.3678994501522791	0.5337573283668071	0.2467242433598298	0.2786252028255281	0.4566237286826645	0.7963464270093081	0.42278254444381347	0.4322202673402904	0.5729838948381912	0.7593232031929625
30	C:\Users\user\Desktop\Final_output\DATASET\Augmented_faces_blur\Adriana_Lima\Adriana_Lima_Adriana_Lima_aug_4_blurred.jpg	5	-0.0444992916088076	0.2942740858805392	0.5709089984527576	0.2264148124618479	0.24427326604787047	0.4634815795884767	0.23761133011953647	0.3314351831943828	0.2950210587064004	0.4477353947706233	0.7092490849135654	0.1834468575447367	0.1460696835723646	0.4164518448425405	0.2554671284994723	0.7946913304388665	0.11261751436574244	0.39923006601972955	0.361734398326928	0.3570624780065035	0.5907353493463643	0.386086445893976	0.7416053180626865	0.45343550966459467	0.2726146964154393	0.3590246659381738	0.49061473871995664	0.21027726200261848	0.2071926481149641	0.41650156881262457	0.4433181532176348	0.4152571954225699	-0.014642730078983007	0.0960873444816462	0.35039618327944133	0.4743503570672588	0.5638547875169792	0.3706095271325719	0.47707833287673285	0.2498589419668573	0.28430855040834524	0.4852148586114918	0.8412182713605997	0.45293733889838805	0.3758203556982158	0.5699185751063598	0.7589329119789732
31	C:\Users\user\Desktop\Final_output\DATASET\Augmented_faces_blur\Adrianna_Zuzic\Adrianna_Zuzic_Adrianna_Zuzic_0001_blurred.jpg	6	0.5985663552866096	0.634659200784374	0.3355426142724305	0.2127197499598974	-0.1315919332350698	0.9193972319343727	0.24854529320248672	0.5231553944358847	0.6397983884377749	0.3620196103685141	0.7422108231985641	0.6954503130500429	0.3467774896784911	0.34817229001255406	0.1886586980432004	1.1410179883241653	0.44366179088609126	0.5609282322958185	0.4404143565801998	0.9711792953312397	0.9551822360238471	0.23349063590715902	0.4590471755434048	0.8059026572337162	0.22504370467860949	-0.04305488912313382	0.4180780894994851	0.49719833839459987	0.4081100828282352	0.5154540964019036	0.3448446126675712	0.5134238528338186	0.3585967161985276	0.2059648828907858	0.3818258013442964	0.5302139217972519	0.51326550843039	0.6567834306706355	0.7772664833493943	0.4593483978665317	0.3000141674895524	0.5653698524222157	0.5416991310074857	0.5466705494588091	0.9495401442063444	0.3596945030934185	0.3073055969712647
32	C:\Users\user\Desktop\Final_output\DATASET\Augmented_faces_blur\Adrianna_Zuzic\Adrianna_Zuzic_Adrianna_Zuzic_aug_1_blurred.jpg	6	0.6046209653005714	0.6392067669598347	0.3308017129810601	0.2135193537201399	-0.134272339209458	0.9268805149921816	0.2431601178551585	0.5120435836324713	0.6392521863742144	0.3481034457319022	0.7355907141172958	0.6805459834967964	0.3450583725138793	0.3486076199862518	0.187215729197833	1.144019901752472	0.4472557647015324	0.5548686154916955	0.43511828272623027	0.9778408110141755	0.9567785825213828	0.2314060863907196	0.4570664461422932	0.8055643263688099	0.2218249644537712	-0.05432687250821988	0.4174337036848184	0.5026049751393374	0.39725520902199696	0.516852093542788	0.3476846696829902	0.5106526391831152	0.352562565478885	0.2141772704525839	0.3789849955455274	0.5442844587385418	0.520422446744828	0.6575242195476458	0.7705407250352616	0.4605156468010391	0.2955164904017686	0.5809710217401765	0.5347493337348035	0.538592838591881	0.9429999649537198	0.35799623637860717	0.3065184747961672
33	C:\Users\user\Desktop\Final_output\DATASET\Augmented_faces_blur\Adrianna_Zuzic\Adrianna_Zuzic_Adrianna_Zuzic_aug_2_blurred.jpg	6	0.661461865632307	0.6485179512469059	0.3517648528130799	0.2414346079554075	-0.1570270680035559	0.9645461838671605	0.2153269466663272	0.5389613168845198	0.6507241433425219	0.2896538793676138	0.7414586870873046	0.7397978935723417	0.3607618271275649	0.4136645512136973	0.18430309607681927	1.149363487958908	0.40762730369822886	0.5439324521258546	0.459258707752647	0.9755027852952481	0.9181546469783822	0.2237466455305673	0.414103421913482	0.7673054348161232	0.21915914485354668	-0.05919129697530662	0.4340488187909242	0.5375500086299952	0.42915925451440756	0.5654447652947641	0.33947021831036683	0.5071888381865732	0.3853134551378129	0.2590342248185527	0.376177385808608	0.4989261697053673	0.5695557996801421	0.7130515638936923	0.7301098216005082	0.47231950850848814	0.2846173191685914	0.5869685901090883	0.519126392889016	0.5314336353009417	0.9476799875510328	0.3785714282042355	0.336387405374399
34	C:\Users\user\Desktop\Final_output\DATASET\Augmented_faces_blur\Adrianna_Zuzic\Adrianna_Zuzic_Adrianna_Zuzic_aug_3_blurred.jpg	6	0.6122794916019553	0.617324754473377	0.347710135093525	0.20996291592974609	-0.1466110818232504	0.9289018752032561	0.22931819452890462	0.5948416995415708	0.6564795231385501	0.3633196621768713	0.7227132647240234	0.6965261992399805	0.3482309042378554	0.3261541889462032	0.18048512055573168	1.159569039940834	0.4467109037424794	0.5576309629514886	0.4573695534376522	0.958312064409256	0.966024536975328	0.2298239630515434	0.4129901505727542	0.8099938231935513	0.20510095538695108	-0.06900794355123441	0.4564892746448632	0.4826072778157768	0.3907632815919634	0.5204264797818399	0.3597738774514305	0.554361421826195	0.35473232356032125	0.179118339936341	0.3794482912734956	0.5481273713528872	0.5558925301007315	0.7069785695721076	0.7519906121917481	0.4657931575334514	0.2825353438277482	0.6164193866536399	0.5445067686840823	0.5386446946328356	0.9495983183396451	0.3840913696534008	0.333588188716522
35	C:\Users\user\Desktop\Final_output\DATASET\Augmented_faces_blur\Adrianna_Zuzic\Adrianna_Zuzic_Adrianna_Zuzic_aug_4_blurred.jpg	6	0.6192321694553609	0.6349271683661228	0.34145482879002376	0.2194091568912978	-0.1423756055678335	0.9349314514992427	0.2340876380632193	0.5422504986236116	0.6465635603232653	0.3407741494112254	0.735493372281797	0.7030800973397904	0.35020714838944766	0.3591496625396767	0.1851656609683961	1.1484926044940948	0.43631394075708296	0.5543400657162144	0.4480402251241824	0.9707087390124799	0.949035000624735	0.2296168327199973	0.43580179854298357	0.7971915604030501	0.2177821923432197	-0.056395250539473696	0.4315124716550228	0.5049901499949274	0.4063219569891508	0.5295443587553239	0.3479433445280897	0.5214066880074255	0.3628012650938867	0.2145736795245659	0.3791091184929819	0.530387980398512	0.539784071239023	0.6835844459210204	0.7574769105442279	0.46449417767737755	0.2906708302219152	0.5874322127312802	0.5350204065788468	0.5388354294961168	0.9474546037626854	0.37008838433241537	0.3209499164645882
36	C:\Users\user\Desktop\Final_output\DATASET\Augmented_faces_blur\Ainsworth_Dyer\Ainsworth_Dyer_Ainsworth_Dyer_0001_blurred.jpg	7	0.5659428847118124	0.8043745112224745	0.8188254016069463	0.7830446716210473	-0.005702492237542406	0.5535787319164232	0.3733650727501945	0.5396445412236937	0.6230079810757251	0.2820061310068082	0.7484166037513842	0.6606690373287489	0.17654078279168878	0.49697024805414375	0.2145374190781468	0.7772736917998896	0.03671757163249992	0.34077042833815074	0.4080900399088537	0.1972875598134269	0.37944810208947444	0.0859839435316823	0.5485288330467089	0.650156000435418	-0.07685849192274721	0.2987539556537242	0.520303039307657	0.2264751054377181	0.5290435893549331	0.2336819501242251	0.5360140277090407	0.5198915421349093	0.029404183749518503	0.005655183153341903	0.29543285562596266	0.6935662708148748	0.5725128669056171	0.5272626036751277	0.6251337960084216	0.3776247625986441	0.37896116957008086	0.5326568027946753	0.3217299544707411	0.9186239761803879	0.9557225553949504	0.4700412354146128	0.45092245562381034
37	C:\Users\user\Desktop\Final_output\DATASET\Augmented_faces_blur\Ainsworth_Dyer\Ainsworth_Dyer_Ainsworth_Dyer_aug_1_blurred.jpg	7	0.5513106298728689	0.8036733147307562	0.806707561257272	0.7798149715921509	-0.0026266094450695943	0.5451025490980104	0.3727082128009634	0.5335356462795028	0.604083551063022	0.2910121613987099	0.7401774686052432	0.6568778913483908	0.18224271212251458	0.46817668957578834	0.2052949561525338	0.7715941142108547	0.041386790887947306	0.3289646630073592	0.4202808065414105	0.17700479955093762	0.3781935211745002	0.09054665301220641	0.5499908791036946	0.6532051468194188	-0.07559700431955971	0.2905456808124156	0.5302437827540071	0.2200443156094177	0.5209939820780166	0.24380417481275501	0.5473129710200166	0.521508720455794	0.025110846285185895	0.004510960238169298	0.3006350856920238	0.7028144194648058	0.5790425631913418	0.534815026258231	0.6264415368159548	0.3808895967716678	0.38828069850742064	0.5196051727968853	0.3426392536133998	0.9252547842953934	0.9466845242937236	0.4676024592195635	0.44701729899651294
38	C:\Users\user\Desktop\Final_output\DATASET\Augmented_faces_blur\Ainsworth_Dyer\Ainsworth_Dyer_Ainsworth_Dyer_aug_2_blurred.jpg	7	0.5803916317506537	0.7901448336049246	0.8357022481588413	0.7629643287322152	0.004321429490591708	0.5231950854282335	0.37127073969010876	0.5362902749377974	0.5972847994107814	0.2734783752695035	0.7476849269344439	0.6410522304491093	0.18615115259321008	0.4652282638655871	0.208975096863901	0.7771953936483965	0.04414885522567771	0.3291641895557448	0.40038795844462266	0.1637912991704215	0.38024801132352143	0.0969493653275273	0.558307641849075	0.6365181261599722	-0.0885944080604425	0.2818501380000682	0.5397387579632431	0.2214050747484786	0.5389964325441727	0.23309964254709192	0.5356035193446017	0.5417460880559966	0.0112320090573646	-0.0014525701532853985	0.30379342499128525	0.7205733737811834	0.5947307813677067	0.5203468071269997	0.6220788791497485	0.3797250747496589	0.3760907737904713	0.5407282253715796	0.3390394236416095	0.9102076215241685	0.9444263576229244	0.44825353982793137	0.4648984558731961
39	C:\Users\user\Desktop\Final_output\DATASET\Augmented_faces_blur\Ainsworth_Dyer\Ainsworth_Dyer_Ainsworth_Dyer_aug_3_blurred.jpg	7	0.5917369139476523	0.8019717213317085	0.8086881304709007	0.7633141483924019	-0.010258812845204593	0.5487973590712503	0.3593470866164999	0.531211571772743	0.6278026532072635	0.2789264577314567	0.7421541374399294	0.6519194815323641	0.17552225862176699	0.5298625823290913	0.1966250712771172	0.7586942273941145	0.04700104178630851	0.3613574181581542	0.41038008947667226	0.1790797191919555	0.4124863829937675	0.11444182820843671	0.5552102790327413	0.671397780805892	-0.06199547770155581	0.3070320871387096	0.5187702239108711	0.21388121024080348	0.5352290688170799	0.20491527334066342	0.5594131050649024	0.5470474220198676	0.05021228444989689	0.009594323741387002	0.3060795276140328	0.6907882082179577	0.5967529359969372	0.5399210954058177	0.6215869322140948	0.4031243989060027	0.37867214664756504	0.5166536765161556	0.2813199620217556	0.9438744408581985	0.9477231203277736	0.48261996122943207	0.45225384457415824
40	C:\Users\user\Desktop\Final_output\DATASET\Augmented_faces_blur\Ainsworth_Dyer\Ainsworth_Dyer_Ainsworth_Dyer_aug_4_blurred.jpg	7	0.5706506383701071	0.7989247467919516	0.8153901884881546	0.7781732287070382	-0.012650821745847002	0.563158613942142	0.3677542388743596	0.5361745227176435	0.6281269471783252	0.2693774043456029	0.7432001244499317	0.6629892207697918	0.18142371450097838	0.5101383632229537	0.2113982054192775	0.7771580364372837	0.025788434164161905	0.3511413608575865	0.4117406427934443	0.184556737846302	0.3834632125225761	0.08775476586299161	0.5458870285303933	0.645718006223506	-0.0660617363704554	0.3071340408835979	0.5183846340132385	0.22573836222597188	0.5419329075230964	0.2473054261526675	0.5459076313319541	0.520652518360047	0.0362765694897986	0.0164411595781551	0.30484462647638266	0.6936407207414896	0.5749885607275242	0.5328397432315357	0.6246736332495944	0.3790949083680614	0.38698402926265446	0.5327763119700951	0.3192997818336361	0.9180994255040421	0.9356106369455486	0.4792549735580568	0.4477211795598913
41	C:\Users\user\Desktop\Final_output\DATASET\Augmented_faces_blur\AJ_Lamas\AJ_Lamas_AJ_Lamas_0001_blurred.jpg	8	0.5076963932598065	0.6997354687750049	0.6887215625979062	0.9713530875742435	0.191568135601967	0.5497249132414529	0.571906778203014	0.5002568009796861	0.4571834898438902	0.3536951501721355	0.6305284329471101	0.43400303605061485	0.21296543281350203	0.694585896900814	0.4416012316770381	0.36052924126223884	0.35851016309449013	0.1581653532706252	0.386995733300765	0.2728816087064507	0.8423928137378234	0.1511770296584915	0.6184989410539289	0.4420858443233718	-0.005224850745585596	0.1723012730510225	0.5875099455408006	0.2607457969236826	0.14654871548891651	0.3051942890001129	0.6109951368110076	0.4849577102001516	0.2660711284630647	0.49635841309610923	0.3584010301229909	0.8988963710103076	0.6728467226996817	0.08425974698399398	0.77132722267441	0.37541682171073704	0.2560959889159679	0.48122120176876176	0.94054160602626	0.6866004507831145	0.8763374894406162	0.6960799709869743	0.4591405292738311
42	C:\Users\user\Desktop\Final_output\DATASET\Augmented_faces_blur\AJ_Lamas\AJ_Lamas_AJ_Lamas_aug_1_blurred.jpg	8	0.49701828075294013	0.7042315067350574	0.6753387291468737	0.9732147306203843	0.1769702130384142	0.5383070311901342	0.5634430751071012	0.5054862536046031	0.4531634843793363	0.3621557105200204	0.6295687832650652	0.4326637196825119	0.20741859476838181	0.681666802487295	0.4187145083970851	0.37199748784140907	0.34856311645695504	0.16118552062139418	0.3770492696711617	0.26364918823215977	0.8303679491834182	0.1529223244380306	0.6452474269171375	0.44454511706564315	0.012347582010838326	0.1547626063258638	0.6107064639619737	0.24360197371725792	0.1496092500853597	0.2873253231359314	0.6134870728986159	0.4759546814609078	0.26385557911327984	0.4813757947045954	0.3381245488372997	0.880489583123092	0.6552403898015418	0.09319914729927868	0.7929066819839881	0.3744158129244759	0.2338951362834454	0.4767476440730154	0.9270298076817075	0.7087319832137633	0.9001476376797519	0.6937357519729257	0.4579371934522025
43	C:\Users\user\Desktop\Final_output\DATASET\Augmented_faces_blur\AJ_Lamas\AJ_Lamas_AJ_Lamas_aug_2_blurred.jpg	8	0.48547885877732744	0.7148255617916295	0.6750125762559529	0.9935738584026695	0.1623190709776575	0.5421206653510401	0.558234590278629	0.4936856552514556	0.4466103560176344	0.3838479064272555	0.6151684053954591	0.414174086926994	0.21311337154183452	0.6869151181196383	0.42606552688549215	0.3535775776191172	0.3760950979251557	0.16646248373613268	0.3931662464091377	0.2544238234576943	0.8123106102900046	0.1555533144366097	0.617033836533608	0.45770183657143004	0.023713934449765023	0.1721255287559023	0.6017974769166856	0.21525086796765083	0.1344786966908036	0.30032840421922913	0.61633143634962	0.45983512728770665	0.265023561929976	0.452355358596483	0.3641004802731231	0.9108375133905452	0.6645962514951625	0.10542351232503738	0.7819403512173102	0.3521488633975104	0.2729854567513943	0.4767717448386013	0.9222241487377565	0.7022163610747862	0.8704320251490436	0.704515700878036	0.4621793752301566
44	C:\Users\user\Desktop\Final_output\DATASET\Augmented_faces_blur\AJ_Lamas\AJ_Lamas_AJ_Lamas_aug_3_blurred.jpg	8	0.48544083101396074	0.7319903360306927	0.6763919860608932	0.9942527492530644	0.1568159827418024	0.5442178096083174	0.5693427279458081	0.4849172569367412	0.4447687364068479	0.3850325822697791	0.6067082115230074	0.4125757995532128	0.19705553751263682	0.6822152099227121	0.42977812139461696	0.35589547931985227	0.3695509102601701	0.1632347953639975	0.3972227969715195	0.2579486372587445	0.8114161159352796	0.174387095097835	0.6263729306955953	0.4618380561921347	0.011653679637524422	0.16342715472292801	0.5969090764812378	0.22053423113112214	0.1287851418125687	0.2993109305811714	0.6098145625131027	0.4661370048422127	0.2646125581019273	0.44916902839724143	0.367032175704594	0.917159852567677	0.6534231335893073	0.11302729176019519	0.7726700110130712	0.363788428161265	0.268709285424757	0.4725111452254116	0.9281730536394993	0.7239443104556609	0.8740056365277132	0.6962866147024752	0.46371054404863044
45	C:\Users\user\Desktop\Final_output\DATASET\Augmented_faces_blur\AJ_Lamas\AJ_Lamas_AJ_Lamas_aug_4_blurred.jpg	8	0.5055479214871359	0.7036975534259984	0.6905718062557337	0.9730840474367142	0.1864493259615595	0.5300592445229362	0.5773062810168302	0.5127519182416919	0.44768648807673167	0.3674659479277047	0.6294068523463716	0.4407965201423737	0.21750243406567643	0.7032883277749231	0.4192672148175067	0.35868275642232256	0.3680746671218568	0.17634780231342229	0.380470013762434	0.2574965583798649	0.8445343713717002	0.15898752172702071	0.6259049075742382	0.4337405533048857	0.00136886837920841	0.18144799322199723	0.5930268769554048	0.2515206370401835	0.1283853064048348	0.29538427344091644	0.6294458998875515	0.48282202548643033	0.2689920391791215	0.4899115896183641	0.3522765988556102	0.8788990797433895	0.6554494903459945	0.08957744242285579	0.7735701752596305	0.3821790329217627	0.2595727129445553	0.4755971831592381	0.9391204096400421	0.7064883302739668	0.8847469150568805	0.6980850805504442	0.458238006918513
46	C:\Users\user\Desktop\Final_output\DATASET\Augmented_faces_blur\Alan_Stonecipher\Alan_Stonecipher_Alan_Stonecipher_0001_blurred.jpg	9	0.6284668759557002	1.0319904758779	0.2908195349426671	0.4670736457184681	0.44537620652930326	0.9420699328184128	0.6091617604122342	0.27150493230861705	0.6856129831807345	0.3590790735887044	0.7114204254596358	0.0943406234833598	0.3024062960571809	0.3073625085148991	0.1672601280547762	0.3328913881081679	0.5828493048490978	0.6063524923733298	0.21590153412164217	0.17442911069799527	0.062238148170399	0.222453479438953	0.7249361831666224	0.3332653231322942	0.1775755169542367	0.08046091362563418	0.7528683398371149	0.5062904646174997	0.1338941007852554	0.430229334475249	0.5354888778765333	0.7901098016167982	0.26270727237990743	0.2255713554398563	0.1456797810080159	0.8181465332901364	0.4309755830968924	0.6287795281109119	0.6725585312672882	0.2424653459218735	0.6502325303392062	0.5194468000917115	0.35291133043593936	0.6624872019673254	0.6243972411045429	0.5967886819834173	0.4408339232579352
47	C:\Users\user\Desktop\Final_output\DATASET\Augmented_faces_blur\Alan_Stonecipher\Alan_Stonecipher_Alan_Stonecipher_aug_1_blurred.jpg	9	0.6224882301988596	1.049142092391629	0.2674137185366555	0.46372654316581585	0.4424635696829994	0.9456363059580327	0.6084174958393754	0.28200081851524395	0.6755585438744753	0.3717152731822484	0.7101640787570601	0.0890569567087293	0.3076186030334993	0.3177859750781239	0.1666069319285536	0.345378009845648	0.5532910709323382	0.6296415283790652	0.19354943470300198	0.18392480116296867	0.0390609286156171	0.24110839587443308	0.7172654379130595	0.3237435961477636	0.20145985807495662	0.08482677504149722	0.7756827664082455	0.5300000300185769	0.1393167674541473	0.4481158017532528	0.5557243586171997	0.8031827318931921	0.246611410587343	0.2166282149331119	0.17600340003098122	0.8273721886372454	0.4378374188150473	0.6321366256174351	0.682917729122284	0.2587785895792241	0.6320836163596759	0.5257528224973359	0.35584368151850276	0.661353491821375	0.6169044604191181	0.6069312840098797	0.4118417658284785
48	C:\Users\user\Desktop\Final_output\DATASET\Augmented_faces_blur\Alan_Stonecipher\Alan_Stonecipher_Alan_Stonecipher_aug_2_blurred.jpg	9	0.6121938710215086	0.9971485248950909	0.2981951999516889	0.4406773413494953	0.43879907612220836	0.9004320651292801	0.6322088574395359	0.29381691780132335	0.6430736399428576	0.3587106721805089	0.7087359514682416	0.0892799358221889	0.2885828911490007	0.2941120681557835	0.1723522981442594	0.352467386295233	0.5804204379262423	0.6072281442097249	0.20287432805837158	0.1543205748121844	0.0504069689091914	0.22239342403405138	0.6964479122282259	0.3489282838404355	0.1641996684225136	0.1257791446122294	0.7493393388097691	0.5219822665231317	0.0825592130422592	0.42848503434821966	0.5492116869081389	0.8332162383462293	0.2723523618870104	0.2332408266441371	0.1468266861322034	0.8354195346629506	0.4126028760279723	0.6102419098910594	0.675899610025528	0.2439575482038254	0.6421450741128574	0.4914635257808842	0.34277296033925586	0.6645973554039861	0.6199905207046863	0.5673139988774716	0.4407777682319762
49	C:\Users\user\Desktop\Final_output\DATASET\Augmented_faces_blur\Alan_Stonecipher\Alan_Stonecipher_Alan_Stonecipher_aug_3_blurred.jpg	9	0.6074691151382916	1.044312551542897	0.2735722380729123	0.45920609337843754	0.44561985914127417	0.9380675442516804	0.6183780485168876	0.2874765035156635	0.6775722569958895	0.3716128798531049	0.714438610955966	0.078440636523366	0.3085223733610673	0.3146536019835652	0.17487104142085552	0.3465489579934218	0.5519200597943759	0.6294956646374289	0.19816540465892318	0.18775280516553977	0.0497572149512046	0.2216695815026088	0.7045291621209376	0.31728313298525196	0.1978965881021554	0.08484108015624331	0.7749325972502638	0.5355924507157892	0.1464229822158813	0.4451316207067669	0.5588377923358809	0.8007892999316557	0.2553632946901644	0.2181706117765453	0.1742882353993761	0.8297146660780793	0.4297453208769866	0.6245867213305736	0.6820995659657746	0.2473138783005471	0.6402643091516148	0.5116851428537049	0.3591534063709455	0.6460386445904638	0.610979356397092	0.6067308484906614	0.42676924992357507
50	C:\Users\user\Desktop\Final_output\DATASET\Augmented_faces_blur\Alan_Stonecipher\Alan_Stonecipher_Alan_Stonecipher_aug_4_blurred.jpg	9	0.6442218829991812	1.0377911030498932	0.2944895270319387	0.4748303781227001	0.43996468965427465	0.9571781903505326	0.6051565611139716	0.27519443001789134	0.6812070078389376	0.3604194255875104	0.7134918060748701	0.0976450770500303	0.303077071828322	0.31536523673869976	0.1765245375968599	0.33825167851630233	0.5892907862605548	0.6113609589150969	0.20665014819444177	0.17597884636331657	0.0535722921964401	0.23055046123259498	0.7400625754119151	0.3334495615549562	0.1771999182851845	0.0827961938056116	0.7572761666481901	0.5102791329400628	0.1503944993019104	0.42373207056686285	0.533990005462302	0.7846540022159917	0.2646612616472566	0.2288783850447681	0.1566118856700766	0.8178688296621924	0.4309398352111884	0.6209795972403789	0.6744070501157073	0.2424858499196763	0.6464388288097034	0.5267124349264779	0.3395460431022125	0.6656328370953466	0.6203418304809925	0.6031205914313257	0.4371425032988669
51	C:\Users\user\Desktop\Final_output\DATASET\Augmented_faces_blur\Alan_Tang_Kwong-wing\Alan_Tang_Kwong-wing_Alan_Tang_Kwong-wing_0001_blurred.jpg	10	0.07699458915694149	0.4947517340191962	0.5232493572646585	0.0044630288896714	0.305099164302565	0.3054264533153651	0.3262200063598827	0.3095473323766229	0.7344067646036663	0.3397120135929299	0.7761336067125751	-0.03576508912214539	0.11706641396959488	0.331599208825895	0.3859347195629616	0.3653467992715319	0.5352025594438439	0.1186637729979112	0.564059507158625	0.1325826148919174	0.6078230577689707	0.3162422466568262	0.498612687728646	0.5758878187234354	0.1844316102269639	0.22152302876792118	0.2978008103928372	0.3785861205914467	0.4086131581143052	0.3186265923477159	0.5814331914133051	0.3444715940793922	0.33710928191273165	0.0906095411631593	0.5487102407452702	0.892441562960204	0.2545710395055553	0.587062896193077	0.5776822571578986	0.191798322865465	0.1076756780648318	0.6707742144320046	0.6435109123473579	0.3108169712754995	1.0126153718648927	0.6064070935279903	0.6636150738588589
52	C:\Users\user\Desktop\Final_output\DATASET\Augmented_faces_blur\Alan_Tang_Kwong-wing\Alan_Tang_Kwong-wing_Alan_Tang_Kwong-wing_aug_1_blurred.jpg	10	0.06635753679974468	0.5137077321418883	0.5216052264684645	0.001989261042848696	0.2867350924565567	0.31042838569794867	0.3342904966828899	0.2993782435361382	0.7324370918641606	0.32945988430640216	0.7725108960077717	-0.023700460819094396	0.11262320062597458	0.3305381790936676	0.3861578719024201	0.3665704826287707	0.5510033335412865	0.11731830990081571	0.5469081737669585	0.1248302587724635	0.6017695914191307	0.3245936657778532	0.5098686076619651	0.5832114786798906	0.1826226111206759	0.22166727200827768	0.3096436647138401	0.3850819949665517	0.4041672327593476	0.3246781262032138	0.5876909713095644	0.3569232427915504	0.3393259637507673	0.08399157784910291	0.5432396966454625	0.8888015669084157	0.2537699926609836	0.6039316067109604	0.58077509747181	0.1872333856613425	0.1044657444262592	0.6685137231800591	0.6484016448145326	0.3136055000755102	1.031851623576738	0.605467304299849	0.671691648512246
53	C:\Users\user\Desktop\Final_output\DATASET\Augmented_faces_blur\Alan_Tang_Kwong-wing\Alan_Tang_Kwong-wing_Alan_Tang_Kwong-wing_aug_2_blurred.jpg	10	0.03354992587073238	0.49809578555909406	0.532187006693503	0.020192337018028396	0.2912951681568397	0.28395723279629925	0.30629088045484576	0.31261226281561816	0.7209604633818189	0.3043391193356228	0.7581867822811558	-0.0205724984682491	0.103467420548994	0.30414392363435905	0.3977043980066319	0.3734370271138628	0.5536676760639077	0.0789987370944574	0.5408878587754843	0.11641398979792089	0.6099669362587036	0.3160364001534492	0.5183658160188224	0.5823106811339808	0.1603730205151786	0.2014306606420057	0.3222652239165112	0.3708793294289559	0.37617461169516153	0.3219153326399075	0.5974580081945875	0.34431908069457307	0.3318879001292463	0.088018363342	0.53338130446645	0.901330850670394	0.26050933897147976	0.5843594083199997	0.5850701932731633	0.1625239821464804	0.0685015236640063	0.6469523794915414	0.6359376020615514	0.3009508677455694	1.0387420695243852	0.5846193555661318	0.6995029410711545
54	C:\Users\user\Desktop\Final_output\DATASET\Augmented_faces_blur\Alan_Tang_Kwong-wing\Alan_Tang_Kwong-wing_Alan_Tang_Kwong-wing_aug_3_blurred.jpg	10	0.024595080501870176	0.48068163293687116	0.5189780809694734	0.003932607155815199	0.2962364528133644	0.2576083588234065	0.3246808169913963	0.32251015052237475	0.7408214909801998	0.3155873465444756	0.7581264921829655	-0.0064802915132930045	0.1135653861471004	0.3130353422105996	0.3596366920773525	0.3797079572848757	0.5307934101547127	0.0905484334207132	0.5527047329219458	0.1082506382323214	0.6140794742089809	0.3036549619875462	0.5303953222849395	0.6032193125183534	0.1420366089496363	0.23603467360816166	0.2981215429863735	0.3497974292048663	0.3468139895275743	0.3036002893395173	0.6095660771078089	0.3645397254666259	0.34375847806065035	0.0766406264159212	0.5262094016608833	0.892904244015273	0.2622802730614981	0.6042505213628311	0.5830925260606772	0.1662283698410777	0.09476969294787319	0.6373378061655797	0.6548023491983826	0.3335786589118749	1.0520626496492402	0.6148893872194764	0.6754275186351556
55	C:\Users\user\Desktop\Final_output\DATASET\Augmented_faces_blur\Alan_Tang_Kwong-wing\Alan_Tang_Kwong-wing_Alan_Tang_Kwong-wing_aug_4_blurred.jpg	10	0.017819224483803797	0.4786593963512541	0.5284376361185519	-0.0062778771104659015	0.29370584821245804	0.2579951482645152	0.3353740197179393	0.32204901918806994	0.7463631732235471	0.31709128721615787	0.7558000781938984	0.004180662306458707	0.1142481573530025	0.318029347175428	0.35366281655473897	0.37957365311903557	0.5180008228744393	0.08546914911037229	0.5581554659279463	0.10243881656298129	0.612990765569836	0.314660410165003	0.548446857176068	0.6083086551125001	0.1350999172482241	0.2432807208665388	0.3003905577025219	0.3305640161642283	0.3454503619149835	0.29408877663532373	0.6184479486963371	0.353844394668	0.35160198737709475	0.08010601066084	0.5251209351656078	0.889559678385314	0.266188793625935	0.5927537465105553	0.5893707578006749	0.1669047596246985	0.09826535635233799	0.6248484128121174	0.6499078430121358	0.3470138736697943	1.0540518950639741	0.6220653813251135	0.6723765468589085
56	C:\Users\user\Desktop\Final_output\DATASET\Augmented_faces_blur\Alberto_Fujimori\Alberto_Fujimori_Alberto_Fujimori_0001_blurred.jpg	11	0.7658692193418442	0.6455501342326754	0.5225109477425839	0.4510780674547792	0.22302075545708394	0.8823989892207547	0.4008293555118584	0.2195855876408919	0.5293653172009694	0.42670071376531177	0.3474867725012899	0.44670559512990726	0.006720622837261103	0.14606261547732818	0.34967132593421507	0.6654177667320691	-0.1718538850545883	0.5101347517482399	0.4468852924067668	0.0102563323453068	0.379639922570809	0.1618175197484949	0.39012767401795007	0.68290630740568	0.1462160395062474	0.3150164606730936	0.5066979865440076	0.4511487489385745	0.36371031621903094	0.2154970997398237	0.2297981395097714	0.6997255394957387	0.2730755820672823	0.14199137690771202	0.3204356188215296	0.40847110650882623	0.4103755403782232	-0.004466368920760903	0.559882261379504	0.6085766601878589	0.7470517784553468	0.7903356571791343	0.23781642296035588	0.666896105299861	0.6110180805981826	0.49705355126623185	0.39903556719780114
57	C:\Users\user\Desktop\Final_output\DATASET\Augmented_faces_blur\Alberto_Fujimori\Alberto_Fujimori_Alberto_Fujimori_aug_1_blurred.jpg	11	0.7366004702835975	0.6456431100279443	0.5355171953226353	0.4405745586057098	0.21160345594803542	0.8710340449415608	0.4186546013690972	0.23130134250749199	0.5330750208848225	0.42947265012233315	0.3531507038710714	0.4060908933224082	0.017593135893062523	0.1376551121108579	0.3578052202324406	0.6654593260706387	-0.1923654675483703	0.5007305618635771	0.45440239178726	0.0042482474818825	0.38109571759067407	0.1203399187046149	0.368274377931758	0.6833635905151065	0.1284441472566632	0.2973309877078531	0.47479612779700214	0.4479682003898761	0.32177698085516604	0.1955018727493922	0.27604080314657503	0.6990991095803106	0.2840978219907595	0.1541500017355738	0.2907332012690584	0.40420119366989027	0.39134976570559576	-0.027189734495835997	0.5534117003519772	0.5823198344129508	0.7659894556003511	0.790700154483097	0.2567595241280347	0.6761548225983687	0.6344326626122665	0.5049564461920235	0.3922607356345668
58	C:\Users\user\Desktop\Final_output\DATASET\Augmented_faces_blur\Alberto_Fujimori\Alberto_Fujimori_Alberto_Fujimori_aug_2_blurred.jpg	11	0.7333052871018348	0.6274630973250024	0.5098186750794674	0.44200583003954	0.21537788282553413	0.854437802156107	0.4012701244093919	0.21463311221231068	0.541551837002586	0.4098302598115688	0.329037942850411	0.4344188426675202	0.008647968828395719	0.1386255949370908	0.3574397143061296	0.6529613794506511	-0.1817660480737686	0.47515750939766144	0.4543884293992213	0.0163715332746505	0.3985410061892115	0.1270418016332247	0.37820484143952937	0.6891346314315495	0.1141508044279126	0.2976046624343393	0.48014496666275913	0.42754563370777576	0.3300747446200243	0.21827543055764229	0.25054071607909023	0.6897882903716887	0.2765463605325533	0.14066056910265062	0.29778742774203215	0.4066420634780874	0.4037364751572712	-0.012695177562194605	0.5539094885428189	0.5839806358832305	0.7288076162534654	0.7763550412950688	0.24752088614423567	0.655259758721263	0.6325079988301467	0.514264747570065	0.40005076095819625
59	C:\Users\user\Desktop\Final_output\DATASET\Augmented_faces_blur\Alberto_Fujimori\Alberto_Fujimori_Alberto_Fujimori_aug_3_blurred.jpg	11	0.7490718108802735	0.645765262296831	0.5241786708022381	0.449800226758504	0.22066460620085454	0.8657414430581494	0.3912045837380433	0.2117486199342116	0.5365434375160443	0.4202849815603977	0.3492212974665762	0.43647480803149946	0.000917902052120112	0.1472814708583402	0.360804977648987	0.6653598906219922	-0.1684113591909408	0.49330203498522024	0.4504333184916667	0.0216797497123479	0.3917205584462725	0.1349542362707713	0.39224486825327487	0.6899724566702542	0.14052460059290212	0.3086836459796426	0.49068474423968245	0.4386780788941523	0.3551401294252268	0.2152800440707693	0.2317166994037372	0.6863506744406546	0.2892526849906756	0.13620623204219912	0.3123479837812464	0.4030701210294713	0.4082823221112593	-0.013310152209955003	0.5645576795180081	0.5793629820960944	0.734695094843477	0.7786759381292038	0.2407566530319005	0.6635329132184096	0.626131613141365	0.511317972163466	0.4035892726516738
60	C:\Users\user\Desktop\Final_output\DATASET\Augmented_faces_blur\Alberto_Fujimori\Alberto_Fujimori_Alberto_Fujimori_aug_4_blurred.jpg	11	0.7547131893425881	0.6530283564836137	0.55018329069865	0.44586277768508503	0.22557294438997963	0.8737054655157491	0.4121289842762494	0.2359958788358077	0.5237672415130841	0.4481005433019882	0.3421067529557348	0.43288359838145973	0.017787000000194397	0.1237256407372998	0.3531343236650363	0.690115010899397	-0.1624652594327926	0.48355701084057073	0.4347526626546077	-0.002472030930221	0.37433969501815667	0.1548259740787604	0.40263725844483	0.6980999783937629	0.1443781079328564	0.30370910193133327	0.5135686810024922	0.4287595195515296	0.3754911891600481	0.1940035405022542	0.2147120176526051	0.7088135192892874	0.2740114345949007	0.14010447266805742	0.311692131523041	0.4165533622299184	0.4165098343516691	-0.016886520303445604	0.5700845798094509	0.6217696155923789	0.7501536935764253	0.7929916699526482	0.2391542715640813	0.6769343768462248	0.6306696425736618	0.4782882501136338	0.42674943223953393
61	C:\Users\user\Desktop\Final_output\DATASET\Augmented_faces_blur\Albert_Costa\Albert_Costa_Albert_Costa_0002_blurred.jpg	12	0.6849750905462998	0.6971516008913192	0.3084924383369209	0.6211618096559239	-0.0939003601670265	0.6267588946009078	0.3800756225447092	0.5751331379403529	0.9088342153839206	0.5972426943793193	0.2631779037141227	0.6163649009509656	-0.1165156269087914	0.8006551161739707	0.3949546551076174	0.6302243481685668	-0.19462217183165947	0.43534925113670037	0.458360491541008	0.36472036581410305	0.6021295240917313	0.1802704343417845	0.7337438612818226	0.8062363625784692	0.35423732104817757	0.5067831470976538	0.783450940880076	0.5261252170867462	0.35215838507217423	0.3184219089078782	0.1918006359560583	0.28316001914355277	0.4138468875829373	0.5418465618562849	0.5435955496151792	0.73924195646072	0.603709343532805	0.8303801525796628	0.48085644019074214	0.7369799229068291	0.31456350181652604	0.2777704372391367	0.4720220736073687	0.6490762863783333	0.8499897326256459	0.39276207004281966	0.6059822852235071
62	C:\Users\user\Desktop\Final_output\DATASET\Augmented_faces_blur\Albert_Costa\Albert_Costa_Albert_Costa_aug_1_blurred.jpg	12	0.6635473474094169	0.6716335709631118	0.29088521881969004	0.5750164720221353	-0.1009707301855087	0.6183049592161574	0.4104154428551827	0.6119229947914537	0.9526526146940326	0.5993825085773364	0.28999661129945753	0.611118011173484	-0.14615227818633353	0.7861512348387122	0.37213322871601584	0.6273866380860358	-0.2090510854249517	0.4282190008019607	0.486717550304512	0.3648585591830148	0.6468854523100959	0.1633959198216162	0.6929653435587391	0.8468014546950635	0.29898053708592776	0.5347030355940527	0.765028396877543	0.4784684127635497	0.2902411545853044	0.3012867656278489	0.2304835493637417	0.3299680340002042	0.4352867528144513	0.5591410954070242	0.5272617963720905	0.7609031933429298	0.5769013647835299	0.8544734098429656	0.4739680953068235	0.7349487232727541	0.32571980748726426	0.24555636656883	0.46418869335524576	0.6605891023306343	0.8625061864878362	0.4045873205045173	0.6244109536032906
63	C:\Users\user\Desktop\Final_output\DATASET\Augmented_faces_blur\Albert_Costa\Albert_Costa_Albert_Costa_aug_2_blurred.jpg	12	0.6970694019624488	0.6953704278409156	0.2888668788877251	0.5957917044862104	-0.0883305668830871	0.6379775094771781	0.3847942689518366	0.5989606013287959	0.9059993439725971	0.6259615235342875	0.2672267801784896	0.6263636210902306	-0.13924889803077023	0.8056399569246651	0.3752730076876879	0.6319997321178464	-0.22262303323798577	0.4417822314356964	0.4578644318848648	0.37079021971596615	0.6038219197490323	0.1811419213036261	0.7433280199408039	0.8085347414297338	0.3474118888668192	0.5289355113516516	0.7721869258909383	0.5298500901526946	0.3511825974325563	0.3053564515638231	0.20190395479632361	0.3041869091699583	0.40603774034420603	0.544476341135517	0.5409582713265764	0.75758882491613	0.6013324593107743	0.8439890534098126	0.4717271841806867	0.734507760660125	0.35257019494129715	0.2985773300141357	0.4604965991186335	0.6697638664869758	0.8699104244734471	0.3840570202896307	0.6144936981122723
64	C:\Users\user\Desktop\Final_output\DATASET\Augmented_faces_blur\Albert_Costa\Albert_Costa_Albert_Costa_aug_3_blurred.jpg	12	0.6332217856475608	0.6823178600012931	0.317519850498152	0.5721851554690792	-0.1284061223268509	0.612446090855638	0.4209827447394761	0.6137658362974581	0.941937130074892	0.6111531518711939	0.3195103577994727	0.6022139973907444	-0.1384260857119683	0.7908621363673091	0.36378814631378653	0.6460983763744382	-0.19270162077002917	0.43089410196296374	0.5015219731598892	0.3191325728215112	0.674946186582099	0.1683584460834227	0.6767440214395031	0.8615486384650047	0.27676663103619936	0.5574675693522162	0.784734575334088	0.47327866614527886	0.2867464150528337	0.27360972135542616	0.18466032081825481	0.31746363145212947	0.4239303543512021	0.5182409283292444	0.5349178528060066	0.7677641200902519	0.5587337740610883	0.8297595266665198	0.46703325879997987	0.7302860754293932	0.3153618613298088	0.2589330421149993	0.48785593573324215	0.6696429882673713	0.878117417814893	0.3979514795223186	0.6345242189686529
65	C:\Users\user\Desktop\Final_output\DATASET\Augmented_faces_blur\Albert_Costa\Albert_Costa_Albert_Costa_aug_4_blurred.jpg	12	0.6508862777778404	0.6704561855137025	0.3019712971803667	0.5682014585464192	-0.0867034420371055	0.5974939304376043	0.4391426073471936	0.5854202737798152	0.9275594168714618	0.6124915965213671	0.2789606995605849	0.6138345207987997	-0.15154265403891842	0.7726744532916427	0.3655531590548754	0.6094116802622823	-0.181395036888651	0.4214473394607704	0.47368217840490723	0.3368879024304284	0.666316477099906	0.15198665948903178	0.7165554612516866	0.843450008453923	0.30579126182118777	0.5373442068110175	0.7724413781194845	0.4900623953408737	0.2623729284147646	0.313637011938083	0.23799019557965742	0.32175391045312696	0.4198032989446317	0.5341830548417719	0.5225039338339912	0.7658044013264236	0.5641023867677494	0.8377430938596703	0.4844719387335279	0.717443677292539	0.3311941513831764	0.2776667326078081	0.47980487931839955	0.6510222886232826	0.8628923500801747	0.39780863326582405	0.6267685072939625
66	C:\Users\user\Desktop\Final_output\DATASET\Augmented_faces_blur\Albrecht_Mentz\Albrecht_Mentz_Albrecht_Mentz_0001_blurred.jpg	13	0.7395300056840854	0.8707233371561088	0.16721831019475009	0.534318423986945	0.19917426916372707	0.598827443161941	0.611448520183939	0.191431013156675	0.34546908223107853	0.4065622367436775	0.5349402213374238	0.4351926070037366	0.14290995148710137	0.7677135471293962	0.3454230319017722	0.6734973480897677	0.038907691673674694	0.6327652259084986	0.3507751254228892	0.30227978813178324	0.2463095886777188	0.5404786048083977	0.6288096848296865	0.7006235244264034	0.3500481013570839	0.6100776187224856	0.23298899662946693	0.2601082848390823	0.4457704057117585	0.22320790616145547	0.4804426915861069	0.3988892535096939	0.4137776119808135	0.2370582405962789	0.3632382683001714	0.3834469548023762	0.27819859258805557	0.4187157827618038	0.7510095026500632	0.6812005718433519	0.3372084651132834	0.41578660345370855	0.0394088849425315	0.6035943267918857	0.7921439915292753	0.5417514159198529	0.5084054609315481
67	C:\Users\user\Desktop\Final_output\DATASET\Augmented_faces_blur\Albrecht_Mentz\Albrecht_Mentz_Albrecht_Mentz_aug_1_blurred.jpg	13	0.7499792927000302	0.8645131962721864	0.16838336493327172	0.5506243232344721	0.19418474199783728	0.5730112791824704	0.6117656429711762	0.21508874486853952	0.31245387577489414	0.37565084700535617	0.5333374077359299	0.4203663520845652	0.15940519420198326	0.8116392832288778	0.3355735655183151	0.6814293703037035	0.053342968062796675	0.6387538908335969	0.33846918771546497	0.2864013864351012	0.2672495832811143	0.5349595276265816	0.5782798770236713	0.6995381312956243	0.3634514648829513	0.6220917693419925	0.23681344670509333	0.30116958189814147	0.4409651090522889	0.22119829830995028	0.503490004680246	0.4239214375964338	0.416493408213037	0.2666910809018457	0.3710289939783769	0.3896131242222608	0.3068269269910936	0.4187173399331485	0.7496979024417807	0.7050499362134593	0.3325747404237998	0.42189257031972494	0.0445535257458686	0.6293765990115436	0.784251680909921	0.5086069726239567	0.5169127201216307
68	C:\Users\user\Desktop\Final_output\DATASET\Augmented_faces_blur\Albrecht_Mentz\Albrecht_Mentz_Albrecht_Mentz_aug_2_blurred.jpg	13	0.7079242372009535	0.8556053901439229	0.1346980607087806	0.49936193895390973	0.24042642215800217	0.557659111993349	0.6030011450354041	0.1704298083083855	0.3243822553105692	0.4223643593962082	0.5318969422856431	0.440952870655346	0.14395233241609456	0.7011958681086339	0.3763887289220645	0.639642774124695	0.057473808364310375	0.6055479541707444	0.3665832308916392	0.29525152134425425	0.2630332252155091	0.5079533783345894	0.6416608187722905	0.7051392989744573	0.34862887006149823	0.5803723624988071	0.20323690605615602	0.2682028489193206	0.4142859806438569	0.2646832152204794	0.5243172086692749	0.39906764555489377	0.4063183440069136	0.212525253791436	0.3732644051790493	0.3718451025492967	0.27377306692277237	0.4145006242396747	0.745681443453591	0.649788201340403	0.36824396289789796	0.35736012271339995	0.0599107593297958	0.606578686652306	0.8252093701951994	0.5595870590623147	0.5272810784654703
69	C:\Users\user\Desktop\Final_output\DATASET\Augmented_faces_blur\Albrecht_Mentz\Albrecht_Mentz_Albrecht_Mentz_aug_3_blurred.jpg	13	0.7048005403075	0.8667435201232948	0.14365792031838448	0.5306566675832006	0.22462984273743558	0.5820788797754411	0.6080095538351716	0.1749835957186448	0.33062034332231083	0.4266822353477367	0.5585470581332306	0.4254495777520419	0.1171052530198467	0.7182089799588808	0.35689649388736033	0.6590755125480425	0.04130084796372899	0.6218235155854034	0.3712612716345133	0.3078110246611335	0.26984451246960417	0.49667523704464	0.6332225892114385	0.7113588462163835	0.3434509549652153	0.5958984783931247	0.21260955763315192	0.2463705020031219	0.4062299733182076	0.2302834617840332	0.49327068402537694	0.386586395686024	0.418963409791368	0.2228903897591675	0.35743008623945294	0.37699260437558313	0.263559907898057	0.4059736880662357	0.7629075434215475	0.6464142021917958	0.3564197722812903	0.37247474211002685	0.0576674491167068	0.5925374267674717	0.7983962803476347	0.5628999448235755	0.5170439844505873
70	C:\Users\user\Desktop\Final_output\DATASET\Augmented_faces_blur\Albrecht_Mentz\Albrecht_Mentz_Albrecht_Mentz_aug_4_blurred.jpg	13	0.7482499794158715	0.8747852968400041	0.1649356460149482	0.5446456774776314	0.2035299381853335	0.5926962169650559	0.6219441102299872	0.19587933759858478	0.3512742468066553	0.3973497875506767	0.5392327839413743	0.4399379497724653	0.1446364596276654	0.7661163698921241	0.3469719703549697	0.6739764204221499	0.049891710118689675	0.640404211199622	0.3518835631994547	0.30349174427516246	0.2593183359275605	0.5488932979851441	0.6207181754874929	0.703411937742415	0.35684873055563515	0.6134023658080568	0.23548523915266034	0.2721066253265625	0.4531348426958207	0.22083381218185838	0.48353085293540343	0.4016290317638751	0.41527194512881604	0.2483358007409418	0.36443200311737833	0.3820952946848692	0.2851506697384005	0.4237016442420398	0.7628850128658224	0.686231233664717	0.33319896496737134	0.4113715570300349	0.0419125407934188	0.6078029213525088	0.7776598244302763	0.5380029319639926	0.5133548816220846
71	C:\Users\user\Desktop\Final_output\DATASET\Augmented_faces_blur\Alejandro_Toledo\Alejandro_Toledo_Alejandro_Toledo_0007_blurred.jpg	14	0.693426886263841	0.8459612690049407	0.471763646216024	0.6032531088822465	0.07423288836068462	0.5837281178833168	0.4411606756466596	0.314029856160117	0.469841157808066	0.2959197650072787	0.6715223665310829	0.8807160872382901	0.5034552338836682	0.2818245419364042	0.12561151716887758	0.9519365940674624	0.3333369106153437	0.43015065754637444	0.419163850702687	0.7039683822242017	0.5020384214800094	0.2771188069132892	0.44351592581558985	0.5156865090952052	0.3594530087726275	0.32829126104899825	0.5906289254697904	0.3256181709211814	0.3062653177909449	-0.033597310240907605	0.4848913323313303	0.1946662832333364	0.14081844631520302	0.5202782736125988	0.45918544837742015	0.6005978504598093	0.226322943124386	0.5523972372815054	0.551911760240565	0.47310569552362997	0.552532139469744	0.4085220641036264	0.2477337018218783	0.4750121541109399	0.7870503988038191	0.6208676680550741	0.7443056231443752
72	C:\Users\user\Desktop\Final_output\DATASET\Augmented_faces_blur\Alejandro_Toledo\Alejandro_Toledo_Alejandro_Toledo_aug_1_blurred.jpg	14	0.6988625392947132	0.8506137393552062	0.4329080488392006	0.5891606560581308	0.09391334368771861	0.597752066344134	0.4425717485564916	0.30707591636462295	0.49786171109891003	0.2909207569775793	0.6685100222899407	0.8892365302307388	0.49856452376823546	0.2183515631656715	0.1294580284136515	0.9583635840996585	0.3364289909700343	0.38655665482268053	0.4321973003524978	0.6958771103692646	0.5249349189903831	0.26837162785211477	0.42744646888066096	0.5244879432842864	0.3391721409576098	0.3360386429745811	0.5852204000028713	0.3170822866004455	0.2888126158647135	-0.024194293822689002	0.4929689239889688	0.18841899002926732	0.122568621672068	0.5023412690464063	0.4412330797827141	0.6075967489212705	0.231489924493643	0.5449424815654795	0.5377174505291087	0.4818184231001242	0.5386286110178244	0.40352983237698	0.24942922299773967	0.4794564403381662	0.7953689869414458	0.6052496119961904	0.7385282045309414
73	C:\Users\user\Desktop\Final_output\DATASET\Augmented_faces_blur\Alejandro_Toledo\Alejandro_Toledo_Alejandro_Toledo_aug_2_blurred.jpg	14	0.6885171101126606	0.8355679772931336	0.4626023974128853	0.5919594815605265	0.07260232879704781	0.6148771718294541	0.4476643545049397	0.31810547275824635	0.47320035265302723	0.282060869258425	0.6853311534001321	0.8982161934835693	0.4532646659133923	0.2598143943648405	0.1363697993199508	0.965339845834621	0.3017341777781435	0.4083182808278534	0.40676146522943557	0.6934328477529282	0.5158238302897906	0.2947808701542941	0.4391887850670891	0.4974343254119886	0.3452444535510699	0.3227513967473167	0.5833927204283818	0.3403647996228683	0.32519310056491635	-0.0313540112036895	0.5066205706626482	0.16306323747175122	0.1514438236126045	0.5615909979644818	0.45768609167545005	0.576998209062214	0.2344446943732225	0.5226346097245853	0.5557391234932048	0.47670796928585607	0.5462411672369254	0.3903673610229723	0.2737372264829425	0.4699072249021845	0.7747546460400709	0.6398351698742077	0.7347102513615954
74	C:\Users\user\Desktop\Final_output\DATASET\Augmented_faces_blur\Alejandro_Toledo\Alejandro_Toledo_Alejandro_Toledo_aug_3_blurred.jpg	14	0.7070009798440868	0.8452190123635529	0.4773572217532288	0.6003674096100908	0.07192876650876351	0.5834309351780634	0.4431749028581349	0.31940598650260055	0.4617438332877165	0.2967105100271914	0.6607514942957848	0.8614259715540191	0.5123098763940823	0.2930716292064257	0.13837711798056768	0.971658422468551	0.3313697934249827	0.4403969493030043	0.409686876096173	0.6844937575680609	0.48705410435611957	0.297075891122016	0.4359781510739403	0.5138857270479931	0.3665787291543642	0.33726268395968856	0.5945150290998563	0.333918859038924	0.331709527366598	-0.0309944722611141	0.4840084310800142	0.211372073767952	0.14579948726979292	0.5333911390009922	0.46057845362930455	0.5974946277618362	0.2360534796150648	0.5542059867933432	0.550749246150027	0.47203651858151985	0.5595690489307654	0.4184202498336069	0.24748687153728277	0.47441624177363684	0.7724611338149199	0.6006451643631624	0.7430437704627384
75	C:\Users\user\Desktop\Final_output\DATASET\Augmented_faces_blur\Alejandro_Toledo\Alejandro_Toledo_Alejandro_Toledo_aug_4_blurred.jpg	14	0.6783926055464681	0.8519687317448853	0.4626407082983147	0.6029706871741395	0.08069969429559062	0.5917748832293966	0.4342168835419385	0.31624597175402724	0.4764057526133066	0.2942708695647929	0.6796519036366433	0.881319737003543	0.5046910169837964	0.2763895706336565	0.11797811236262129	0.9466573808773837	0.33448927701510867	0.42600716615900713	0.4291799940246779	0.7118583086577649	0.5149278160166239	0.2821249712256518	0.4339928693680839	0.5194424510822429	0.3625011754052798	0.32821308955737527	0.5888619830283268	0.327948485289191	0.30760040967984936	-0.028296874071998598	0.4802431982189722	0.1941886190606871	0.14428819660035172	0.5309722186032337	0.45398311027794047	0.6029075434833717	0.237931268069359	0.5598458276420872	0.554285142689715	0.47127841455520225	0.543578493644358	0.4025018012662164	0.2480302721825389	0.4791218645658807	0.7798806752930769	0.6295493080840275	0.7320811091070044
76	C:\Users\user\Desktop\Final_output\DATASET\Augmented_faces_blur\Aleksander_Voloshin\Aleksander_Voloshin_Aleksander_Voloshin_0001_blurred.jpg	15	0.05967178505583309	0.82257984968737	0.35291544491476484	0.5646418662851886	0.28769585007301257	0.2743268302290517	0.4797583723476838	0.33646222595139375	0.63213158576584	0.26412159194620366	0.6655935045596506	0.36972658932376884	0.3969673722947815	0.0120662309829674	0.9253471929613203	0.4367216482802266	0.24895659402446782	0.030914645682128497	0.4845497024554274	0.6822984276535751	0.1388746689650472	0.48687055746507035	0.9494969629356689	0.6540896427922395	0.39035548758486127	0.3489029071163437	0.1531133502339085	0.6594378626957799	0.4910418185586393	0.17060378534641557	0.5236846392045911	0.3218126361243405	0.30450712327137786	0.44005499934283565	0.5562940682040787	0.3302712360976773	0.7357312192958763	0.6006551480363216	0.8565500035341079	0.48378718626100914	0.3987124912758233	0.7028962536047821	0.6895892679556019	0.9039976914899384	0.8699874502308872	0.6826649211815417	0.6322363193264976
77	C:\Users\user\Desktop\Final_output\DATASET\Augmented_faces_blur\Aleksander_Voloshin\Aleksander_Voloshin_Aleksander_Voloshin_aug_1_blurred.jpg	15	0.1317094595424702	0.8842607440324151	0.3429521448356575	0.5582413742428854	0.26548321062198565	0.3399201483114439	0.463313756327958	0.38441814128323426	0.6463343109080806	0.30585477677555795	0.6366314586516763	0.3352115139381983	0.4052421659196595	0.037824333519168904	0.9163591897148341	0.4571382731243008	0.23422704205350914	0.0730722435219608	0.48225346331777785	0.677615395021701	0.12740540165633518	0.515409581758493	0.9426433377573318	0.668200304835334	0.425391984402927	0.3382011911701462	0.2238104045008381	0.6835831305995845	0.48847695618814835	0.1910244111522704	0.487102936674207	0.3584291887454666	0.2657608855165561	0.4190282762560018	0.5620021964179612	0.3599098245261746	0.7778625314873626	0.5984428992937412	0.8201275273616607	0.4744307201390374	0.40885998833373793	0.7122601209472541	0.7176732107861645	0.8981028219239746	0.8137643557675387	0.6725352347365439	0.6210758599570766
78	C:\Users\user\Desktop\Final_output\DATASET\Augmented_faces_blur\Aleksander_Voloshin\Aleksander_Voloshin_Aleksander_Voloshin_aug_2_blurred.jpg	15	0.144705551981168	0.8791679443688714	0.35241992915100523	0.5700866909807757	0.24959779792896197	0.3237907114087421	0.4519750008395623	0.378375169076165	0.6470674182364955	0.27957509448202367	0.6492455002185251	0.3350379675643541	0.4286231607164124	0.0445161507133923	0.931713967401132	0.4608450412793988	0.24629503801898994	0.0739110671384655	0.48776069407644485	0.6927970705750228	0.1318330954405721	0.5203682709712922	0.9359735780069656	0.666891893475547	0.4174378488657794	0.3408975562881729	0.2045572474216183	0.7133067841694022	0.5113660636538924	0.17695206744518568	0.47163505451783494	0.3346045901052632	0.2762458193697055	0.42967330445972757	0.5654634902941323	0.3569779540060597	0.7761657809657028	0.6016977599333134	0.8162041857297713	0.4685321737115491	0.3914813153763176	0.7323256446312789	0.697657255814851	0.8872327824609314	0.8354560208209063	0.6643656507602752	0.6263030643692985
79	C:\Users\user\Desktop\Final_output\DATASET\Augmented_faces_blur\Aleksander_Voloshin\Aleksander_Voloshin_Aleksander_Voloshin_aug_3_blurred.jpg	15	0.07227595460339091	0.8310258986325584	0.34527287775701954	0.5695410980021791	0.27912478411069797	0.27258013846565066	0.4805738905480813	0.32767749968930115	0.6327751855442537	0.2596813774612737	0.6778640743609812	0.3630992773937084	0.391396602984784	0.0035783358518562958	0.926040618497476	0.442372235660159	0.2529105575426105	0.032820832024367905	0.47399434571447585	0.6883123202445747	0.146749150345033	0.4768394086737573	0.953860715837223	0.6578215641074325	0.4016913522479854	0.3520435652565262	0.1624176501845082	0.6663105501845741	0.4938701483601988	0.16959467125978758	0.5183517818342145	0.3237804424934067	0.30026084367409545	0.43167753671733217	0.551797054217968	0.3311567972062665	0.7379455467504432	0.5966899788449612	0.8640921964700515	0.4712358478491414	0.3913413040657403	0.7126111848544007	0.6863826274736532	0.894996823884729	0.8627512824423816	0.679753398197037	0.6296151529184356
80	C:\Users\user\Desktop\Final_output\DATASET\Augmented_faces_blur\Aleksander_Voloshin\Aleksander_Voloshin_Aleksander_Voloshin_aug_4_blurred.jpg	15	0.1362683394245674	0.8921180369229638	0.342316012401647	0.5606752032524184	0.2605419557677834	0.3409788143469769	0.4678170660546731	0.38198400679989686	0.6511930207798495	0.31249938802244187	0.6446526494141962	0.3327962666766741	0.4043500930036286	0.0501392119233094	0.9181685930151193	0.4624394208236569	0.23507552907304802	0.060333076904567295	0.4789399815100692	0.6790119616511108	0.1322525407764372	0.5095682595152795	0.9335840948531456	0.6664759573631431	0.4288435776231609	0.3436733445953628	0.2349124699448308	0.6664316705480481	0.5039383265370787	0.17487728936519908	0.485762621928304	0.3640764904193558	0.2667436916030963	0.4201789327475198	0.5534035092907286	0.3441470707415181	0.7887668696981839	0.5921853354643192	0.8323769226129348	0.4651928849552978	0.3922831617613198	0.6954767717312699	0.7167583688958294	0.890080960609201	0.8178407025225666	0.6724849135151922	0.6241310189596191
81	C:\Users\user\Desktop\Final_output\DATASET\Augmented_faces_blur\Alek_Wek\Alek_Wek_Alek_Wek_0001_blurred.jpg	16	0.6736503926607335	0.3764742602401276	0.3701569905616687	-0.0080093070864677	0.14080347492112422	0.16520311369172752	0.2085073404986392	0.6479071454412157	0.4061534632362842	0.3268006141503307	0.4619097663610835	0.8043279515750367	0.233848998360376	0.31401338736962625	0.5289885445170102	0.5344130161877427	0.18967091527721613	0.1435173277743326	0.3422228869413366	0.4208941262651676	0.4336252771303423	0.35011767317954356	0.5567548695739093	0.5116904131480648	0.1372847777165198	0.5857112153210213	0.3207897992895288	0.15472920119692002	0.3343303484892277	0.3777979983358564	0.6079947829528333	0.604946877919962	0.33198654919587894	0.46165508921125814	0.4015858360934253	0.7177873245104043	0.6235066443550854	0.4239873813774977	0.4649697667269787	0.7368304847005438	0.34601886960905914	0.5177853060632729	0.7836465234313168	0.8382272085797061	0.6436993776615991	0.29195115156933515	0.4758306790184953
82	C:\Users\user\Desktop\Final_output\DATASET\Augmented_faces_blur\Alek_Wek\Alek_Wek_Alek_Wek_aug_1_blurred.jpg	16	0.6564717081876956	0.3812871453159352	0.35478849542516916	-0.0107194492593407	0.1388213075579574	0.15950177295676893	0.2030449324328433	0.6958011538988764	0.4156467993177891	0.3283022339661571	0.4524823977201839	0.8118128160185771	0.24058792930100412	0.3057375059599811	0.5494625956423577	0.5338935021038803	0.19557737794658872	0.1677288387902246	0.35319579657068156	0.3602020990539784	0.4301918158293136	0.3292550044268733	0.5664789240594688	0.5269565261312916	0.13367531414401762	0.5870040996708443	0.35585366954070746	0.13347396135259781	0.3374546637808709	0.3617934275760236	0.6241563495530368	0.5903160237901707	0.31644013792001524	0.44795027519443914	0.3736481332588192	0.7285545310600487	0.6179359868037968	0.44518805875746353	0.46739159285117	0.7545736056018303	0.3836250791255843	0.4708190941929602	0.7549019599709667	0.869065161670374	0.6360564677771464	0.2913611978338644	0.48418625928878556
83	C:\Users\user\Desktop\Final_output\DATASET\Augmented_faces_blur\Alek_Wek\Alek_Wek_Alek_Wek_aug_2_blurred.jpg	16	0.6597619143816196	0.40499516844682887	0.37479265240210746	-0.0208191815763711	0.09274793042554161	0.18300429417363823	0.2027562149841319	0.6761598364717182	0.42320246290345187	0.34622047797040667	0.4517963482588191	0.8202866370029408	0.2023864183947846	0.3229205937261516	0.5539001512013372	0.5282935935731682	0.19063189116260731	0.1514583353884684	0.3422659438466062	0.4048073988844151	0.4230020446688303	0.3279538238555556	0.5618823032613578	0.5044265441008999	0.16586181487214802	0.5788795395531228	0.32932364215118115	0.13688523948122183	0.36159539707505994	0.357206771929461	0.6109627589865209	0.5803780966632863	0.3299995687576466	0.42550628776529714	0.3796474930267033	0.7124355519785373	0.6175506800282269	0.4313769361313973	0.4596265828518947	0.7216400267753433	0.3392459193174254	0.4939425075173163	0.7553039560470738	0.8527806362759343	0.6744906454142466	0.3139211796270296	0.48950058333992735
84	C:\Users\user\Desktop\Final_output\DATASET\Augmented_faces_blur\Alek_Wek\Alek_Wek_Alek_Wek_aug_3_blurred.jpg	16	0.7303932172747815	0.41318477213316157	0.3874432092644618	0.0264952853322029	0.1916054449857643	0.2122054254876774	0.20588225135989302	0.6292011813527758	0.4190984148897648	0.3015235658009502	0.4425020022838969	0.7991448918528514	0.1981556360051438	0.3659916700000697	0.5105660126216707	0.5376816753025803	0.1735986196710798	0.1450944368727671	0.33461784835805797	0.42509881672155797	0.43386687850434263	0.3448593067139751	0.5701044548090282	0.516988290042539	0.15848278220069642	0.582275543991523	0.31881588716966336	0.15887781858373803	0.3730071701159505	0.3880673510364177	0.572190459100771	0.5494470299416085	0.33176020055734434	0.4805885120747415	0.3918354512560363	0.6789754136129109	0.6351212389636307	0.40323977333796973	0.4674312150387844	0.7426355580065083	0.3595803717080962	0.5141529561698222	0.7726623932275929	0.8309336266171208	0.6407767980154887	0.2913976796017573	0.4694755200338342
85	C:\Users\user\Desktop\Final_output\DATASET\Augmented_faces_blur\Alek_Wek\Alek_Wek_Alek_Wek_aug_4_blurred.jpg	16	0.6800693081262075	0.3939853365340133	0.37179533691335176	-0.0032631631474941	0.14099453947259688	0.17997865157745302	0.2050476848188768	0.6622673292911465	0.41602528508682246	0.3257117229719612	0.4521726286559959	0.8088930741123516	0.21874474551532722	0.32716578926395723	0.535729325995594	0.5335704467918427	0.187369701014373	0.15194973470644818	0.3430756189291707	0.4027506102312798	0.4301715040332072	0.33804645204398687	0.563805137925941	0.5150154433556988	0.14882617223334552	0.5834675996341279	0.33119574953777026	0.14599155515361942	0.35159689486527734	0.3712163872194397	0.6038260876482905	0.5812720070787568	0.32754661410772123	0.45392504106143405	0.38667922840874597	0.7094382052904752	0.623528637537685	0.425948037401082	0.4648547893672069	0.7389199187710564	0.35711755994004135	0.4991749659858429	0.7666287081692374	0.8477516582857838	0.6487558222171201	0.2971578021579967	0.47974826042026064
86	C:\Users\user\Desktop\Final_output\DATASET\Augmented_faces_blur\Alexander_Downer\Alexander_Downer_Alexander_Downer_0001_blurred.jpg	17	0.1344885768072235	0.3924485286687401	0.7431156961604829	0.5212255280630163	0.3027301494802946	0.30889922788846236	0.6077699197988535	0.426587078086031	1.0207679159865333	0.06212081445673742	0.6228354521139661	0.0502223890860741	0.6032405280779467	0.5327309833521733	0.7435899388326348	0.680590026915888	0.2267522919759066	-0.016185105595441812	0.4158108793543147	0.730258640457	0.021861191515566897	0.2091203933164754	0.5831551786930234	0.6876529154225247	0.3466793481320978	0.44104051390080606	0.4100671881322809	0.6261360517949466	0.4544573371899028	0.7723210672646158	0.4997341329599837	0.3699460081934843	0.9019978940486908	0.1074197699185218	0.367497503551949	0.8097101724148058	0.37499781417197436	0.0438620377272812	0.2768132388591766	0.48657989096372717	0.42676607855092374	0.295552545214752	0.1570218201653861	0.7547395462009744	0.8773515062790517	0.1069334032356812	0.6621094717046696
87	C:\Users\user\Desktop\Final_output\DATASET\Augmented_faces_blur\Alexander_Downer\Alexander_Downer_Alexander_Downer_aug_1_blurred.jpg	17	0.1450026089028942	0.3956479942415741	0.7571217893048997	0.5162961531595758	0.3107132193471903	0.3104962505261873	0.615539951489451	0.4253195555125599	1.0141737498269034	0.049206499590671415	0.6217280425175228	0.0448400896628563	0.6038698041151629	0.5363094599599727	0.7618860893232765	0.6839929156907598	0.2329684752806933	-0.01464435533032031	0.3977723680780695	0.7337001306899444	0.023545242522599298	0.2204478369608798	0.5936635222704083	0.6838243600769894	0.3494396541328073	0.4426070431747929	0.41599555550860834	0.6365494973272685	0.4619936739694972	0.773514775073468	0.488109223022602	0.35721305536030856	0.8998799771070481	0.11693155736287489	0.37355333732377366	0.794914466738727	0.3885905118519709	0.034506164857789595	0.2766751945018768	0.4901295450004875	0.42293639071713773	0.3048716792713201	0.1389493565933608	0.7395107978794412	0.8688117104035025	0.09197622485161559	0.664085043441363
88	C:\Users\user\Desktop\Final_output\DATASET\Augmented_faces_blur\Alexander_Downer\Alexander_Downer_Alexander_Downer_aug_2_blurred.jpg	17	0.16407112569376112	0.3857743805264023	0.746444108931708	0.5110872026698163	0.3275759675379509	0.32278942538904887	0.5938085822920824	0.4534353644763355	1.02218853309011	0.0853678403637771	0.5999548234089412	0.072170518024749	0.5950896227072344	0.5523507313485034	0.7082442969365064	0.6851270132669013	0.22506838625519582	0.024237088110593795	0.40755378830893496	0.7350937524773732	0.044899485681893496	0.2409354881897845	0.5584779020816952	0.6741239388330834	0.4019907318116069	0.4263904670753971	0.4137292751555391	0.6820248983115558	0.4124498461973567	0.7732495232283466	0.5117438504840354	0.3438535645782862	0.8716202080249786	0.1142703180070723	0.35663323735754576	0.7936748689413332	0.3385463179881022	0.0527945909589973	0.3037028610706329	0.5164628733369648	0.47095119543801633	0.31109161021814696	0.16749671808647137	0.739358657023652	0.8518303024035101	0.10686840064526329	0.6493434606453854
89	C:\Users\user\Desktop\Final_output\DATASET\Augmented_faces_blur\Alexander_Downer\Alexander_Downer_Alexander_Downer_aug_3_blurred.jpg	17	0.1450237648264992	0.28992564510450636	0.7114389939591166	0.4696277419270448	0.2832684692766184	0.25823119318592297	0.6280467941026712	0.4433908791457539	0.9723507538363887	0.1143627656839255	0.6289024002893964	0.020435802324599503	0.5924066388319598	0.5174633653516658	0.7278762992752733	0.6892603867658178	0.24184058195202662	-0.031392776224466304	0.4124246649788188	0.7107108408548489	0.030233014051558593	0.1806225707337537	0.5381636221379906	0.7172722888036627	0.346461210033381	0.435997424511005	0.4035525196676203	0.6570011920542125	0.433158928681602	0.7896942710302167	0.4855727240811209	0.44055150972603885	0.8235039114952087	0.0969402451868857	0.4073883749351987	0.8115489459038042	0.3756986977393076	0.0612426776379791	0.2400366067886352	0.49620804530113327	0.416869025309194	0.2879937318961418	0.18132784924673068	0.7512256437752084	0.872463403866828	0.1194999585270955	0.6786814889273125
90	C:\Users\user\Desktop\Final_output\DATASET\Augmented_faces_blur\Alexander_Downer\Alexander_Downer_Alexander_Downer_aug_4_blurred.jpg	17	0.1174783574120628	0.3247400224198488	0.7149240775391337	0.4816192960997543	0.3102975179280753	0.2568052135269617	0.5869056845616127	0.44902603637327	0.9895251989290669	0.1000593645713691	0.6439260043247739	0.031100220664328798	0.5670579755018816	0.5243784354681857	0.7363862071467581	0.674503334701876	0.2258449155673296	-0.013211496922822905	0.45270143080218295	0.6848690459468022	0.06585450438106259	0.2043728963986316	0.5443521190852791	0.6975537721856493	0.3256025645942331	0.43390846052556187	0.37909086285876703	0.6215179807752971	0.41380442880510276	0.7621058090388173	0.4906472782041053	0.4444156341433439	0.8875992968678474	0.1196779121514167	0.38815883619647107	0.8033742359280847	0.3888648347789691	0.0692719299287048	0.2547615766525268	0.4700976942154705	0.4397610683036932	0.2595767984043158	0.1968954723255538	0.7708684438679057	0.8804937141399984	0.1249604294419362	0.6532750072291571
91	C:\Users\user\Desktop\Final_output\DATASET\Augmented_faces_blur\Alex_Corretja\Alex_Corretja_Alex_Corretja_0001_blurred.jpg	18	0.6321183089787972	0.6910735236031018	0.0248892175597368	0.20321262135077042	0.428201462014819	0.6395954957253528	0.976157270371914	0.7299886099645736	0.5252001366293376	0.18336334576025748	0.6182749998906301	0.014489824922897701	-0.033766879429271396	0.6923606109632992	0.4279992864599297	0.6473763712624889	0.12308454477820319	0.6594021937574664	0.3732655836697716	0.038239987388023096	0.3943155834412271	0.5546328538059162	0.6957873488675151	0.6877142126342305	-0.1901748758835666	0.6903681755065918	0.4363038310805006	0.5418571005230555	0.5678952299881501	0.2047347488542437	0.19313498598681603	0.9262053796659298	0.4437508023639295	0.1496352799986826	1.0576796494424343	0.5410829978316429	0.2298078432820235	0.758073129027808	0.7448740501881524	0.235793279857521	0.5854091726265931	0.1547126203235728	0.6982496494766168	0.6170783241077411	0.5269323047154333	0.7467013561035586	0.4325364724478025
92	C:\Users\user\Desktop\Final_output\DATASET\Augmented_faces_blur\Alex_Corretja\Alex_Corretja_Alex_Corretja_aug_1_blurred.jpg	18	0.609946133630992	0.672931233189722	0.026203261558455	0.20483507468271772	0.43133989243140297	0.6043269894573133	0.9957576161250473	0.7394758705632629	0.5056744149601405	0.1789069597901419	0.604601314399545	0.006110033990957595	-0.024975849975993808	0.6526015636338733	0.4397987523248264	0.6420805581788401	0.1477015163901799	0.6342526993479052	0.40008847848140194	0.022875987279930097	0.4268769079780275	0.5086026490627693	0.6708928598921094	0.7076971019288548	-0.18825137439202	0.6995868682861328	0.4646358223655863	0.5555529812937388	0.5421762579012437	0.19130491341551542	0.2006865228821506	0.9195574214785434	0.4283117241521452	0.1505999811743723	1.0307086072862148	0.5710763829081658	0.2475920606545601	0.7596830281314496	0.7626148511649057	0.207317846269493	0.5636252097807908	0.1532451465186221	0.6870262587781839	0.590016682891463	0.530249169086733	0.7443085262420667	0.43398298776953415
93	C:\Users\user\Desktop\Final_output\DATASET\Augmented_faces_blur\Alex_Corretja\Alex_Corretja_Alex_Corretja_aug_2_blurred.jpg	18	0.6056076978023064	0.7071530984264813	0.0622233318728623	0.21015345557499443	0.4283631768666752	0.6335369592554164	0.968044351786375	0.7167755081901195	0.5339150435006563	0.166131017106922	0.6333335545995877	0.0509961429444633	-0.042002751221110995	0.6975732047869705	0.4445139295553634	0.6464306094626766	0.11867937409911078	0.6366582757558146	0.3797490342017311	-0.026127291556677902	0.3983431847726995	0.5623555370568203	0.7063092674027478	0.6923569525262364	-0.2028212082667224	0.6433786153793335	0.4592984424927873	0.5488111893301615	0.5580923669863267	0.2086999180456042	0.19658712775604623	0.950415481125105	0.441292900528488	0.1608514957880006	1.0474762432277203	0.5562688531606796	0.194194272919694	0.7629401164946202	0.7391330798149988	0.2344887204479026	0.6030455909691833	0.1625963404234988	0.6755740458484581	0.645683278588866	0.560427358364382	0.7604062101672484	0.4753894814035196
94	C:\Users\user\Desktop\Final_output\DATASET\Augmented_faces_blur\Alex_Corretja\Alex_Corretja_Alex_Corretja_aug_3_blurred.jpg	18	0.6366272438938628	0.6977117971998654	0.0332081512180386	0.20937950416374723	0.4232128512703426	0.6413455663270545	0.9674776792526246	0.7160701337853316	0.5305169081962053	0.176389080780895	0.616931451592748	0.0226739785095237	-0.034139780988147406	0.7048455414189839	0.42347712676430443	0.6549197339395861	0.1173080351356022	0.6508735886539736	0.3796072645541329	0.030887301366546098	0.3832561800217325	0.5500761308669017	0.6955122324536835	0.6792220930239209	-0.1916677040142886	0.7011134028434753	0.4373666564026518	0.5538784633045802	0.5873263739872499	0.2038018318553805	0.20134996867896812	0.929405192622084	0.4281481094022367	0.1541092046355234	1.0574973970651627	0.5390568869441154	0.24086159543613528	0.7517272534665707	0.7489260037423059	0.24283092692602148	0.5859366439305329	0.15669910902348588	0.6953382978554657	0.613310893325423	0.5202921088688757	0.7420746414790942	0.428573799200942
95	C:\Users\user\Desktop\Final_output\DATASET\Augmented_faces_blur\Alex_Corretja\Alex_Corretja_Alex_Corretja_aug_4_blurred.jpg	18	0.6402344685668957	0.7057712541443311	0.0288325043958841	0.19893554105330033	0.4589835059486874	0.6817428974456382	0.9905889863148332	0.7120685964474324	0.5523201531445926	0.17162860681429648	0.6239401308038877	0.0209440021236919	-0.045614137043407194	0.6798778560771488	0.4472908568700621	0.6401762419323307	0.11637517774138378	0.6176941639508524	0.3787042988892693	0.018781677175083097	0.3892269076740438	0.5389295780061649	0.6896823803792987	0.6901240507742413	-0.2039260995669238	0.6675430536270142	0.4511730926135225	0.5584407443767199	0.5601647608805223	0.185960001005733	0.2085756809745898	0.9318995450261122	0.4468154496808622	0.1709383376692758	1.05045884847641	0.5391433956354263	0.2243656970701609	0.7471254098114612	0.7373538811684534	0.2102356873463439	0.5801879398547195	0.1759934454616649	0.6888494680043153	0.6281494100376117	0.536847269152918	0.736364690201272	0.43261442042200754
96	C:\Users\user\Desktop\Final_output\DATASET\Augmented_faces_blur\Ali_Abbas\Ali_Abbas_Ali_Abbas_0001_blurred.jpg	19	0.0057949614677959005	0.30537427133218703	0.7277042374838358	0.4099777533019837	0.265770614089262	0.2495824092590351	0.4482897690536275	0.4670782797595357	0.7919639127290081	0.33785490597663786	0.6237380682231526	0.49569908207498503	0.6000677249118556	0.5309930787459578	0.9138640253751283	0.5019076249530261	0.0035733786877255036	0.2261375684081761	0.4956790899955718	0.5985870172038217	0.3369492723421656	0.5759314092864496	0.4842205456133323	0.8310427318402439	-0.07624618931695311	0.05832897631716977	0.47629129332601483	0.4266389194449805	0.49071996443361665	0.5266343295112318	0.38015320038433886	0.9354716241189336	0.017392076645013688	0.290652628179217	0.3771829239233417	1.1499416495178378	0.6902505718376171	0.3688122948042589	0.5142726722013954	0.3926039636568776	0.5359411752421646	0.46583828330330757	0.1882734012972532	0.6329852458391191	0.7526114293861004	0.6615889039555795	0.9633949548006058
97	C:\Users\user\Desktop\Final_output\DATASET\Augmented_faces_blur\Ali_Abbas\Ali_Abbas_Ali_Abbas_aug_1_blurred.jpg	19	-0.0009763273443645915	0.2901861752410358	0.7347634092796808	0.4030942494328077	0.2505591660158748	0.2528390058838863	0.4518738727124229	0.4728625603576993	0.7961314098870587	0.3357206424611655	0.6284065275193791	0.48202391391836125	0.5935789546653497	0.5357207925096715	0.9118177699803119	0.5050536624123996	0.006882434850559602	0.2267221111594883	0.5050949027859656	0.5964158584132333	0.3502018510179124	0.5865861400087578	0.47659200976149607	0.8377543401048392	-0.07735081239625309	0.06345738975596676	0.4713152703374569	0.4290238465687655	0.5010423415193025	0.5211267328592083	0.3703819054925047	0.9495387077161168	0.0122785494662494	0.275589975650931	0.38051588899931127	1.1691067481849826	0.6984345577861797	0.353745125361486	0.5093995603573327	0.3830406051562777	0.5379956579406051	0.47110775858454607	0.2058444556962667	0.6290701147470477	0.7515934118556591	0.6545208585182435	0.9536576047539711
98	C:\Users\user\Desktop\Final_output\DATASET\Augmented_faces_blur\Ali_Abbas\Ali_Abbas_Ali_Abbas_aug_2_blurred.jpg	19	0.0003025275621944129	0.3077935931299751	0.7260976166356569	0.3968438307101782	0.26444473856855577	0.2564338160269995	0.4462990335227742	0.4772162400742864	0.805397398952229	0.3380855163472739	0.6366657494308094	0.49194612032018614	0.6050758859798181	0.5358363733664716	0.9212905080004339	0.49730929052137784	-0.009243862563743196	0.22670640533558997	0.506308583738753	0.61042482003118	0.3489435054642609	0.5721387974043591	0.47193753334240485	0.831035372063598	-0.0932838641016135	0.05911182372164969	0.4788782280415242	0.4304273943921946	0.4976423649901214	0.5197585339661753	0.3670446451568209	0.9401784688063954	0.024380453024026805	0.2954164996105677	0.3807985342248363	1.1597280318353809	0.7064887881483566	0.36532018718938397	0.5026029768240456	0.3820209987895241	0.5270915395219116	0.4457567213132253	0.1904911858212171	0.6284693446311952	0.7533850082683178	0.6531865675667531	0.9566515311598778
99	C:\Users\user\Desktop\Final_output\DATASET\Augmented_faces_blur\Ali_Abbas\Ali_Abbas_Ali_Abbas_aug_3_blurred.jpg	19	0.051609777376466305	0.2760306923677152	0.7487076253522402	0.4134803867245968	0.2875328361408825	0.2584687614404698	0.4619398026766076	0.47979472210610863	0.7916553394830059	0.3449882408517447	0.6267520217897038	0.4800809142573924	0.5671975216552484	0.5199096844569411	0.9291903623326426	0.4883299997975771	-0.003790521854533699	0.24717477446190989	0.4706896787607161	0.5888778303518434	0.3473514502683184	0.5677702267711265	0.4989078751440483	0.8152914524153679	-0.0575439207164893	0.028440406008484465	0.4635348711639588	0.4202758144161128	0.5176173762270869	0.5515228393957083	0.3559901516699396	0.922698706371436	-0.0066290273331433	0.2763701333958155	0.3719281858905238	1.1625734383676685	0.6560886763240824	0.3655043599538045	0.47513617303490685	0.3735835478143445	0.5569834178883819	0.483362088914143	0.1875639197599111	0.6099434759769441	0.7455132910537334	0.6764093045810468	0.9698299132287503
100	C:\Users\user\Desktop\Final_output\DATASET\Augmented_faces_blur\Ali_Abbas\Ali_Abbas_Ali_Abbas_aug_4_blurred.jpg	19	0.0303737190518909	0.3208058263202136	0.7133036733497149	0.4122540248836334	0.270534664334547	0.2787032335587878	0.46364500588195473	0.44668327650035367	0.8316582666671108	0.29008895064769646	0.6464634268285374	0.47416837936483347	0.5913336029931772	0.5236941547170842	0.9325739615543489	0.5026001862218326	0.024925192957745007	0.21453613525025517	0.4518162554227797	0.5993280817523141	0.33810117308064325	0.5673577207197649	0.4555075195293265	0.8208401391357989	-0.06275348587914799	0.04651789872241269	0.476050512912864	0.4503139700314425	0.5292798529231609	0.5031155548527902	0.3795552391373716	0.9246824383565281	0.02465199688446229	0.261685530777598	0.3784710100992602	1.1484271252964176	0.6850765571202766	0.3418375888250308	0.5385276201021676	0.3682902753786793	0.5603497988183288	0.49016407039307247	0.1730365094911275	0.6479864236269	0.7693022796439739	0.6426843595424898	0.9535446539521218
101	C:\Users\user\Desktop\Final_output\DATASET\Augmented_faces_blur\Allen_Rock\Allen_Rock_Allen_Rock_0001_blurred.jpg	20	-0.0090064033865928	0.3778250967320819	0.5052265237892308	0.2713863445111952	0.37175642117913393	0.5211803371192899	0.41653270927773073	0.3605708781421423	0.28533106985836276	0.8425852816875636	0.5254286319162531	0.1212333073129403	0.005235819723372392	0.34629080966634207	0.3766146168551664	1.0688308842298302	0.2689793791158367	0.2050886648461647	0.059327247730316196	0.038510572167582385	0.4102017620834287	0.3978240600126989	0.7381208619797643	0.5320648043177585	0.3286971116457171	0.5821802476204225	0.5510819458313895	0.5344829964321075	0.2142528260705813	0.1211319792886052	0.5517004108137149	0.42594985561642623	0.24171948880535649	0.3403048653531815	0.3056656020892942	0.6097218552960166	0.597070662925759	0.10411645240370239	0.7382574364602099	0.3892151000763026	0.2910599242428658	0.4435483529825827	0.7485512371556508	0.7959903471627793	0.6574796633718628	0.4725097823034354	0.3586358217518968
102	C:\Users\user\Desktop\Final_output\DATASET\Augmented_faces_blur\Allen_Rock\Allen_Rock_Allen_Rock_aug_1_blurred.jpg	20	-0.0085778422653675	0.3421609033998866	0.5031635865444579	0.2955392455348215	0.353935742527801	0.49699307029266027	0.4068979779403026	0.3649618033111333	0.2787574076965358	0.8423641261037051	0.5155465990450068	0.1262739678134667	0.015308766271834306	0.3655711548454827	0.4248777457020501	1.0743803374287402	0.2759352411611248	0.2208022895023651	0.07510534226042179	0.013727348300166003	0.3847070226701673	0.3953110015290983	0.7623201710401144	0.563307744892643	0.3588029855880923	0.5687434235370943	0.5705649235197021	0.5424104290883955	0.2338362301347598	0.1095994640012059	0.5400316169566173	0.4389593069461343	0.23611839563232948	0.3303517334539438	0.3271633527441109	0.6144079426659353	0.6104229005675704	0.0966089419204375	0.7763078495919238	0.38286085751305493	0.2773484270552513	0.4406203642149588	0.7629369448320615	0.7739588313260636	0.6608282076118606	0.47649846180186944	0.3489846376698656
103	C:\Users\user\Desktop\Final_output\DATASET\Augmented_faces_blur\Allen_Rock\Allen_Rock_Allen_Rock_aug_2_blurred.jpg	20	-0.0293738115578889	0.3794379537162204	0.4987461224073805	0.2683358011433325	0.3675527514522852	0.5200170183660474	0.41115012300716003	0.3552825156390905	0.28156953993587747	0.8377967115815341	0.5321514398004694	0.1124674682726609	0.0022495972178029344	0.3488786598719424	0.374188707812808	1.0846020869728836	0.2459121431691814	0.1973195272252388	0.0488827109251633	0.024880778046793783	0.4112607280048307	0.41035131535410957	0.7212458540914622	0.53908935699086	0.3290687317047305	0.5839560786045381	0.5660746560343219	0.5437530237119613	0.22316490138152678	0.12279436773255209	0.5454754805273074	0.4292330806163308	0.2519652441201835	0.34313783314116253	0.3116480271531427	0.6135424739105709	0.6107640179496201	0.1083666435557982	0.7354391351401339	0.3879659683297124	0.29273554491795284	0.44421462860304317	0.7562674756543386	0.8025586598077377	0.6674847649334091	0.47904633312330913	0.35233702640945147
104	C:\Users\user\Desktop\Final_output\DATASET\Augmented_faces_blur\Allen_Rock\Allen_Rock_Allen_Rock_aug_3_blurred.jpg	20	-0.0962859690189361	0.3447952126321216	0.534902662212614	0.3051599790939531	0.4006967560952487	0.4825230481209245	0.4130177004407461	0.3338458541572332	0.24666444900779977	0.797932663219756	0.5220440566684885	0.1512342454155432	0.013944117929701683	0.33025361397822856	0.4017316341839055	1.0783292122003352	0.2387734885795284	0.1616231846377678	0.0387800216589585	0.030694376679606283	0.42584365254964185	0.4115035625445851	0.7316879932066467	0.5322267166100006	0.3196655476484484	0.5688504138744661	0.570154552991004	0.55586006071977	0.2257289628146037	0.1961064193268094	0.4975169276899356	0.4281306442824361	0.2542589053569465	0.361953618787601	0.3245414748056019	0.6578595834208734	0.6043542313080222	0.1355136460739753	0.7385618075787554	0.3929796232695427	0.3013183604458687	0.427990695055308	0.719712129552816	0.7939384870687087	0.6810594247577804	0.48374913587079715	0.3638528598468943
105	C:\Users\user\Desktop\Final_output\DATASET\Augmented_faces_blur\Allen_Rock\Allen_Rock_Allen_Rock_aug_4_blurred.jpg	20	-0.0167104788124561	0.3456646953877826	0.5429519751915968	0.2703343895861349	0.3629983307426753	0.4864600652934995	0.4209861466805751	0.3635643277108907	0.2712428042605426	0.8178930592115582	0.49964619578382213	0.11444655109546059	0.0454436825773763	0.35408474933875256	0.4051270537517289	1.0721211351272377	0.2557338263375927	0.25234051521275713	0.09985861479383851	0.01892287656898009	0.4408845866354879	0.421319974427224	0.7496546562058892	0.5795939019642334	0.3429784143362231	0.5820637801445314	0.524565284783454	0.5421897056382117	0.18641385460475518	0.193495594324616	0.5457299700087566	0.4603677083757874	0.2224400833306938	0.332724855132773	0.2969548219083035	0.590685880778552	0.5776938187580498	0.1376252076703688	0.7539159044682513	0.3865211256633249	0.2927641104439614	0.463417620923104	0.7906144659416425	0.7735781662622054	0.6166893141267913	0.4606373566280433	0.3619829764586134
106	C:\Users\user\Desktop\Final_output\DATASET\Augmented_faces_blur\Ally_Sheedy\Ally_Sheedy_Ally_Sheedy_0001_blurred.jpg	21	-0.033278119773178	0.48324533922163093	0.3955559082704987	-0.01727510273005009	0.4373026543683033	0.39074334762125795	0.4988731611419978	0.03195637604636381	0.4711348837726871	0.47342170718337456	0.9004434781727106	0.8949173924671221	0.092141290613166	0.6668867197083513	0.2318312273338432	0.575755435898894	0.30131819418917605	0.13396268367676506	0.37116054115908537	0.2146329344986656	0.2997129544354826	0.413978231265659	0.5240374120843839	1.0413556061685085	0.0829309969937189	0.29608706053213013	0.4493472134121417	0.4493156343874687	0.2144622154350407	0.4730782537608717	0.3054280035098796	0.29748184810091327	0.1589882538275052	0.20694797058628908	0.9475433651763162	0.5754167413927921	0.25546478678951917	0.6272926028115561	0.5865390144329429	0.3449519100249547	-0.0675723273121211	-0.0523323379456996	0.8748193981358229	0.15806709935033111	0.9627301233908849	0.5899221994544591	0.48685224591518533
107	C:\Users\user\Desktop\Final_output\DATASET\Augmented_faces_blur\Ally_Sheedy\Ally_Sheedy_Ally_Sheedy_aug_1_blurred.jpg	21	-0.0819222973888205	0.4405251182386025	0.34282893821628957	-0.028587125535264102	0.4217650049752215	0.3838963311079102	0.4473835118014875	0.0513499393169326	0.3720133280866901	0.5198526525797978	0.8685083078798563	0.8611524266348887	0.09731604666327592	0.5910246892096681	0.2639949190407985	0.589660618379706	0.296065937199697	0.11296061456112638	0.37873895136731056	0.1713775308607795	0.2637833956368119	0.4229630354191014	0.5218637573492955	1.0876347944140434	0.048333317021070216	0.3056508642049206	0.46264434655985814	0.40129850508544374	0.1421256311054356	0.49640238211763377	0.32511791781464267	0.28408521989990543	0.1984939888672162	0.2425259830527197	0.9645814944463931	0.5875361240126499	0.2444743682957715	0.6159547413928319	0.5845505736809135	0.3437160375178594	-0.07422219401229349	-0.1021882072091102	0.8989781068870245	0.1908470611747482	0.9881800103089529	0.5667688632014419	0.4918184266867745
108	C:\Users\user\Desktop\Final_output\DATASET\Augmented_faces_blur\Ally_Sheedy\Ally_Sheedy_Ally_Sheedy_aug_2_blurred.jpg	21	-0.06866023412397369	0.4855779669949159	0.3640162110704388	-0.005802072878136694	0.43501309095086854	0.3968143712642747	0.4610836654801431	0.04227893194598381	0.45369058610136903	0.4874026024642126	0.8897078620847971	0.8745905545698214	0.11648591370200273	0.6622029471406917	0.22545519927293012	0.5899686551839053	0.30570661596308657	0.13750308036713377	0.3339958977522174	0.2196767354189136	0.30008363944663113	0.4141208055759617	0.5185691776645612	1.0617753900587559	0.10405147818678451	0.29070759232953913	0.46526160141310674	0.44996797742221284	0.1880982391352779	0.48006809231632686	0.2986252671940034	0.29234724322964023	0.16399419462245	0.19403269832061637	0.968994972522851	0.575237003586472	0.26081299980650596	0.6322295512301732	0.574013053629911	0.3346858444274205	-0.07945357447494	-0.0757587775588035	0.8760911824413954	0.1534607927974441	0.9771632242104726	0.5825257193858947	0.4821236120047677
109	C:\Users\user\Desktop\Final_output\DATASET\Augmented_faces_blur\Ally_Sheedy\Ally_Sheedy_Ally_Sheedy_aug_3_blurred.jpg	21	-0.0745651321714209	0.45882425082412803	0.3601101543198731	-0.003687344784989388	0.42353757260503566	0.3829091496679145	0.4649582374740901	0.07054269453925319	0.4488795375936786	0.49644125196362887	0.8947298067268642	0.866364919875722	0.11296119303321	0.6586218008967322	0.2479627401545639	0.595241639688605	0.30904346279154726	0.14565201878456846	0.3420629691900531	0.2072255970715263	0.2967984158284813	0.40681141720663994	0.5277521449101399	1.0718097388744354	0.08892706034535	0.2876117270799054	0.46248845806202865	0.44599802495810914	0.1930988751168377	0.47054004211717576	0.31006369748094725	0.2982474399607308	0.1684654519514371	0.18186639194415918	0.9769503448563777	0.5924561000086674	0.26398298343191795	0.6117274458749106	0.5785352431278586	0.3220903622568387	-0.08457257037986249	-0.0870378836989402	0.8882305400678334	0.158066324489949	0.9657600659033971	0.5827260012368882	0.4841630072774995
110	C:\Users\user\Desktop\Final_output\DATASET\Augmented_faces_blur\Ally_Sheedy\Ally_Sheedy_Ally_Sheedy_aug_4_blurred.jpg	21	-0.0542500363891409	0.4760423414179429	0.3627386115867104	-0.008485384578957589	0.4377962702340107	0.3980920880946475	0.46849203667534023	0.05561366817397301	0.4632722711675922	0.49536722841884057	0.8867695766147884	0.8742163491593409	0.1107203564128792	0.6730687309252302	0.25157511969804713	0.5907319671660601	0.29348194173823305	0.14651944517998466	0.32662091074602995	0.2142442228077629	0.2792002003379017	0.4153564769173809	0.534837915278716	1.0587952807545662	0.0876809358393533	0.2848601084561718	0.46443642726025564	0.4506025880751365	0.19872595591498682	0.4714629343598459	0.2997692088497584	0.2950594408314354	0.1714413926557828	0.18755874727891786	0.9874317024308406	0.5740486061789403	0.258648136756522	0.6273462916953374	0.5775859050493599	0.33257430518276865	-0.0749639291130397	-0.0768889412283897	0.8745031396159348	0.1457559685882309	0.9674851882359701	0.5728819421122994	0.4891259470465291
111	C:\Users\user\Desktop\Final_output\DATASET\Augmented_faces_blur\Amelie_Mauresmo\Amelie_Mauresmo_Amelie_Mauresmo_0003_blurred.jpg	22	0.115873463698655	0.41649695827688116	0.4382083418177252	0.19556275135637458	0.7777383741707984	0.5780334765914388	0.6141186115864455	0.2166242762812472	0.5137734615437615	0.8436205733436881	0.4612350101963061	0.7371758827086721	0.35774317216666085	0.7831826277662789	0.3597240910611975	0.7517238864022842	0.16892080333876602	0.3854312795960756	0.43682148158764095	0.0351784043394165	0.8588205309188235	0.3155500740466658	0.6717293091277479	0.7590254544423188	0.2115525382896532	0.09544772524775508	0.5096876977140006	0.7528551944649011	0.48973071491747877	0.1527635555100128	0.6650923223654305	0.5198550829640367	0.5016625328200643	0.40134209333328363	0.4557541230470201	0.6144864757457714	0.47631444147751345	0.5306790380053837	0.6938628092046147	0.4862685883160033	0.3372905132490587	0.144570599519835	0.1593618621290955	0.9291435680659254	1.1198211386799812	0.2999910953152044	0.7751380034921349
112	C:\Users\user\Desktop\Final_output\DATASET\Augmented_faces_blur\Amelie_Mauresmo\Amelie_Mauresmo_Amelie_Mauresmo_aug_1_blurred.jpg	22	0.050885416814118206	0.44154849245275396	0.4086565861807947	0.1858373706674689	0.774572279748458	0.5700390520397136	0.5402566736165226	0.1996974363335467	0.5203856134049523	0.8752173270899593	0.4336598153606433	0.8054038322609101	0.37996139955313546	0.8036891662169967	0.35682065568193083	0.7264201202708831	0.13753936019587512	0.36961384600041813	0.4562504276654646	-0.010784868112937898	0.884633901861893	0.3189416011517886	0.6758452184657454	0.7771573810980883	0.2064472067495455	0.07844675202311518	0.508129472112089	0.7323305883562358	0.48335137879878054	0.1425702895354912	0.7072261379519974	0.4978531161299684	0.5035583181517904	0.4038302594271099	0.4458926388770601	0.6317217231640557	0.5053460571818116	0.5248270912342388	0.70777776684717	0.4644029503430524	0.3181800422388506	0.144967115693913	0.13708223450792162	0.9821559987338025	1.1415300816297531	0.3029059990006549	0.7568311372039498
113	C:\Users\user\Desktop\Final_output\DATASET\Augmented_faces_blur\Amelie_Mauresmo\Amelie_Mauresmo_Amelie_Mauresmo_aug_2_blurred.jpg	22	0.06489967579486931	0.43466109751786136	0.40604353531764803	0.1986871392911786	0.7800164487929526	0.588988759078414	0.5759070274952591	0.1969162016519404	0.49992755588217846	0.8480118263382255	0.4837891991630572	0.8040646947067415	0.36379295420439584	0.7595752619792495	0.3628010653637278	0.7410834738332381	0.13155076232600213	0.3838098693454117	0.43792904764627666	-0.018175642899410205	0.8977788270985948	0.3537431685907784	0.6960274629454016	0.7632587551282015	0.1921376365562548	0.062228924226179094	0.5036136305088099	0.7041126915371211	0.46550024217396757	0.1568315278124496	0.6993363605300461	0.5176392951956728	0.5152735067742651	0.4079141536202823	0.4436286048740408	0.6096932005980948	0.48435289523527636	0.536499886053117	0.7269135996337299	0.4690639665092626	0.31734052571835036	0.146140326955543	0.1672318135560783	0.9804855785639722	1.144093543291092	0.2797684137406809	0.7642294519779862
114	C:\Users\user\Desktop\Final_output\DATASET\Augmented_faces_blur\Amelie_Mauresmo\Amelie_Mauresmo_Amelie_Mauresmo_aug_3_blurred.jpg	22	0.0879066365444954	0.4409647096606627	0.4456704447375422	0.17539093023897348	0.7805011537642661	0.5314476904350826	0.5975249988559425	0.2236280679115153	0.5074666940800774	0.8786329880226194	0.4295423264995593	0.7288251974698339	0.3929212970712935	0.772157295851854	0.3707811531357395	0.7489310809690108	0.16126892295527454	0.393704583104834	0.44392165020322055	0.040603499897583	0.8554829818731414	0.3080975535048191	0.667393492178142	0.7684158309505548	0.2064634639164079	0.08240375537814137	0.5069181529933509	0.726566789404133	0.4460156849625685	0.16088042662855828	0.6474883475760493	0.5752511257282236	0.5194822950499838	0.367535225435773	0.4771828328967352	0.6337119669565897	0.4950877886168721	0.5676901584737617	0.7175905093188649	0.4979463750238815	0.3365810838657808	0.12165981412418299	0.1490670670927795	0.9948151014121014	1.123518906533718	0.2972944480064375	0.7608719819424332
115	C:\Users\user\Desktop\Final_output\DATASET\Augmented_faces_blur\Amelie_Mauresmo\Amelie_Mauresmo_Amelie_Mauresmo_aug_4_blurred.jpg	22	0.10547636474016271	0.4337810088607207	0.42574651002453623	0.2021245764082783	0.7699706372590247	0.6102672521847792	0.5762453136566817	0.2038192018278934	0.516364192330085	0.8412956531960307	0.4608324106231708	0.7440997594114576	0.36734083127768385	0.7989552461196456	0.3504471496425497	0.7675369688588729	0.17170109179663653	0.4170016173088403	0.4381887525341437	0.001300361045463605	0.8659112428849804	0.34818446735870273	0.6582559809247851	0.7554433307753172	0.223791532530414	0.08899850268305776	0.5142851492518482	0.7613320925390512	0.5106391451361753	0.1372254888844177	0.6389652167866503	0.5113478982797601	0.49606668485577754	0.3992279836383258	0.4438598038405439	0.6135317192325334	0.48459319881126894	0.5181800185017902	0.6650970562930469	0.48627529383854057	0.35504377159656997	0.1349747723203163	0.1481364634991917	0.9164646915467222	1.123082049190998	0.3034856234374507	0.789786217474717
116	C:\Users\user\Desktop\Final_output\DATASET\Augmented_faces_blur\Amy_Gale\Amy_Gale_Amy_Gale_0001_blurred.jpg	23	0.1103365402889119	0.8294708116075079	0.6402727797054983	0.3663354126638106	0.39268406397628003	0.5399911010926619	0.4513016619075349	0.47696930981639696	0.35342696723432776	0.6386851080829894	0.6750735680820232	0.7485367166578946	0.09721266550439828	0.9710851882035871	0.8567113269691518	0.9229330996929082	0.6449069859693775	-0.0626842752099037	0.3575089768014591	-0.0979232053801482	0.9804865890919958	0.3847826659272291	0.7551421535716469	0.7579512751114076	0.16808284529038067	0.24775371627701132	0.8601837734590573	0.6174615596276052	0.5268789419749571	0.2763741882276643	0.4558301926877366	0.45569633851954705	0.5675265582658452	0.158000530360243	0.4204670170658353	0.5200527348498056	0.1200787796751167	0.49781261677696365	0.2803192568986208	0.3533823406392518	0.5908813543628373	0.8560394711605204	0.2200947736839009	0.6906181537241481	0.8442641239628415	0.7019610664754201	0.1106766997495712
117	C:\Users\user\Desktop\Final_output\DATASET\Augmented_faces_blur\Amy_Gale\Amy_Gale_Amy_Gale_aug_1_blurred.jpg	23	0.11528558845041849	0.8386668359955829	0.6399712249064184	0.3551114333695105	0.3802907086067121	0.5301688768258348	0.4465623289633802	0.45133745736841036	0.3378634494254136	0.6192542323047913	0.6770315359594112	0.7721051727190789	0.12002056164163588	0.9752040638039848	0.8828858741198827	0.898205472057906	0.6678461315344104	-0.082849733531475	0.34070656154972717	-0.0851764838740294	0.9674662040352618	0.3660835377464869	0.7518906717703754	0.7739059530582731	0.1834347368080199	0.2761098809708437	0.8623273241232438	0.6351187520515449	0.509194534442742	0.2704862374571074	0.48976799522601233	0.42846909324834115	0.553597548828284	0.1613824997674437	0.4044716803693297	0.5228500553349207	0.1224178969041016	0.5108187376971448	0.298295436617592	0.3713026251712624	0.5542264647792496	0.858306403439392	0.2076804561058236	0.7018981688351176	0.8431105505690197	0.7068238406389046	0.1012772856870712
118	C:\Users\user\Desktop\Final_output\DATASET\Augmented_faces_blur\Amy_Gale\Amy_Gale_Amy_Gale_aug_2_blurred.jpg	23	0.114212511129366	0.8502385413369219	0.6428838356756903	0.3726509569114378	0.3788795984439771	0.5303559962948814	0.4600723605890087	0.44886525786880327	0.35759005364866503	0.6119395428473746	0.6790438930751569	0.7675396152541215	0.09717299861330028	0.9849581106017372	0.8731859683630219	0.9062100331245335	0.6684107812355289	-0.0907791703939437	0.3384310573778789	-0.09824919808358601	0.9730595039009844	0.3819839074800589	0.7511203040883953	0.7813765813049381	0.16856045730896588	0.2589694924820741	0.8539127911339801	0.6281648346077927	0.49711665528209936	0.2612158991155137	0.4969596420701609	0.4240491704196669	0.5660269501067798	0.1650888618658991	0.4036822522395375	0.5203647651652048	0.13155069939052122	0.5169325202222075	0.2945171875922472	0.3727273643085543	0.5448288388560929	0.8609386041573179	0.22029390162622461	0.7122721635431788	0.8350854109987835	0.6996124683826256	0.1045829816380561
119	C:\Users\user\Desktop\Final_output\DATASET\Augmented_faces_blur\Amy_Gale\Amy_Gale_Amy_Gale_aug_3_blurred.jpg	23	0.08202697152613259	0.8440374789854568	0.624209745171044	0.35473247448860923	0.3546166933231275	0.5179122135331884	0.4409621000577024	0.5068210034764178	0.3571939062783265	0.6302241766030585	0.6622824560167081	0.7737455689117486	0.09075724405664437	0.9391209969679853	0.890221834053581	0.8969569037614735	0.682656499953104	-0.0852133184671402	0.334119592650954	-0.0958557288691466	0.9879057841181551	0.3800809397886374	0.7600372260020191	0.7624194637325113	0.17536374636479019	0.2520599730480989	0.8608991148780387	0.6324163165729769	0.47862948960008156	0.2602260075268258	0.49817422081791024	0.4405890942663886	0.5695232840634984	0.11711397176792349	0.4030782895498994	0.5244955905655573	0.1354633047357704	0.5139722257371152	0.3223721219270021	0.35999112856330306	0.5586431391547837	0.8419733971170081	0.2347720412055207	0.694884534987881	0.8212717663511853	0.7303596557064939	0.1000928110102237
120	C:\Users\user\Desktop\Final_output\DATASET\Augmented_faces_blur\Amy_Gale\Amy_Gale_Amy_Gale_aug_4_blurred.jpg	23	0.1041466724347935	0.8220865262767355	0.619717283489678	0.3604336364096335	0.4008993721656722	0.5428976554712309	0.4707637742448858	0.4603295183873542	0.3641547751137757	0.6107951113159453	0.6900827477933652	0.7749697142049844	0.08707820696252816	0.989429939762785	0.8885321345751335	0.9158219228444965	0.6579787167022952	-0.0826397240161895	0.3251268312774341	-0.07016482311934881	0.9604230137347971	0.37416866194110887	0.7513711241589005	0.7886275906499927	0.17321063288040758	0.23361215667618124	0.8511211293648284	0.6168100007664687	0.4868024188870384	0.2958709173594523	0.48814797078333955	0.42652903656670815	0.5784588845826787	0.1572927810828897	0.4281382279806855	0.5230373182276438	0.116752765990844	0.4978806405778135	0.32077894937680074	0.36812674487696917	0.5431076653312363	0.8549604743531836	0.22932406118905072	0.7156223022074244	0.8280943524107557	0.6982220782845306	0.11012929069195401
121	C:\Users\user\Desktop\Final_output\DATASET\Augmented_faces_blur\Amy_Yasbeck\Amy_Yasbeck_Amy_Yasbeck_0001_blurred.jpg	24	0.6515393810395126	0.1766671564462258	0.8015721920719481	0.7044120305915551	0.5483347293963773	0.8264162498629164	0.23001841451820648	0.2610806167530292	0.434642049479808	0.019432072942894008	1.07462777197361	0.13014065411928843	-0.1444428658894934	0.7741274250206985	0.2561573900971758	0.2859185114602011	0.2485938098563283	0.16986334935727268	0.625164132666339	0.7790784173080777	0.7992788830688767	0.6874496588495325	0.7087584508510858	0.7426891474307594	0.29238172726565553	0.20857086926549195	0.786182748775236	0.9664847142994404	0.056832751013652504	0.085571887793924	0.3653934928178399	0.9854117548085737	0.639281274295616	0.4635374788436423	0.2574296314441949	0.1750310808420181	0.7162094155137108	0.1375316905919992	0.1260322749318449	0.3556751000353588	0.5145583288896817	0.9630512036383152	0.772407290349858	0.6495499515280911	0.8329641551020527	0.4340795151223616	0.49477672222361485
122	C:\Users\user\Desktop\Final_output\DATASET\Augmented_faces_blur\Amy_Yasbeck\Amy_Yasbeck_Amy_Yasbeck_aug_1_blurred.jpg	24	0.670053194654358	0.1887027349355294	0.7941158000221586	0.7026804746826367	0.5370109272232397	0.8292410257375311	0.22205889966186798	0.2859781176256412	0.44119255523713985	0.012355124061744716	1.0880055129528046	0.11093335536364274	-0.1577843821458258	0.7884551550728718	0.2564531259928095	0.3094813302258413	0.2238314327134221	0.17009337858262208	0.619798194718112	0.7647610947856759	0.8020675757816605	0.6735064039018701	0.6960956228824884	0.7415019570172843	0.2803423191779251	0.19127154499142884	0.8056839878365916	0.9763394668698311	0.0778383144515912	0.0699673061100499	0.355303946375808	0.9847755832590149	0.6285593523748396	0.461861679354621	0.27585939133403586	0.1742390394210815	0.7320455575172469	0.137453228527733	0.12306008932012011	0.3602823379108204	0.525080307029559	0.9565181396901608	0.7741647407516409	0.6479248606906125	0.8186592340710546	0.4427621609214881	0.5057312214683047
123	C:\Users\user\Desktop\Final_output\DATASET\Augmented_faces_blur\Amy_Yasbeck\Amy_Yasbeck_Amy_Yasbeck_aug_2_blurred.jpg	24	0.6407957779291993	0.17636153363014	0.8048049542894697	0.7119643078883368	0.5781362620225294	0.8062183219111037	0.25652006264623917	0.2844065517591709	0.43110604863199153	0.038291697805564906	1.0885029658675194	0.13841440466288282	-0.1369300878457464	0.7391793526244799	0.2733119607661116	0.2837656363943975	0.26147213841811123	0.18283785001340058	0.6253818535325424	0.7769677684078071	0.8140273781410031	0.6491865912464212	0.7243813944908412	0.7190896271050987	0.2892689864509697	0.19427108913510566	0.789067501823656	0.9508783593773842	0.0303282604891221	0.09179097309985321	0.3654192830025761	0.9909528335548925	0.6386054917343138	0.4519924521687756	0.2388301547789365	0.1472571939229965	0.7180701160614058	0.1670253577773057	0.1482053667010634	0.3464724558064235	0.5149952011335629	0.9601446576416492	0.7495036542519499	0.6203945183501431	0.832705351734438	0.4365089361239412	0.5085272082994929
124	C:\Users\user\Desktop\Final_output\DATASET\Augmented_faces_blur\Amy_Yasbeck\Amy_Yasbeck_Amy_Yasbeck_aug_3_blurred.jpg	24	0.6272059934262162	0.1830095786633565	0.7781126830568647	0.7158441772450881	0.5491202590098722	0.8294696468031478	0.2611694261043958	0.2720317781376117	0.41339300851854244	0.025684063738029506	1.0970308557152748	0.11274427858236982	-0.176944056790296	0.7696767601651587	0.2764919505212652	0.2818811461428564	0.2200932976140111	0.18372263626160767	0.6291517728087798	0.7651750788459633	0.8282853716901116	0.6494786912587236	0.7044471425863535	0.7519094346345481	0.2765699188583488	0.1749568894490552	0.7934245119497699	0.9634350463747979	0.021755495794431312	0.077745071503307	0.3880009273588269	1.0023315055288362	0.6504278644092558	0.4632990584018956	0.24759790861842917	0.1754586398601532	0.7274482028369471	0.136159956747719	0.1308880269231169	0.3390295120546115	0.5142271058786649	0.956511739641428	0.7938184782966544	0.6493568473801801	0.7891188293936635	0.41439771770129014	0.4894015902589313
125	C:\Users\user\Desktop\Final_output\DATASET\Augmented_faces_blur\Amy_Yasbeck\Amy_Yasbeck_Amy_Yasbeck_aug_4_blurred.jpg	24	0.6438035624150161	0.1680955838444306	0.7962197992792462	0.7233162639429049	0.5714321401944501	0.8700440968489718	0.27741396423277176	0.27517662350408967	0.43419286887678066	0.03392403334919741	1.1081846356391907	0.12717004803065013	-0.168817231696073	0.7799760330004135	0.2839369543586123	0.28763892502583677	0.2210505631102651	0.19303164497914468	0.6150255614039793	0.7772549733886573	0.8173401521435553	0.653140919843013	0.7402284702214034	0.7176099827767429	0.2760836641662712	0.17814275771229987	0.7968900452063006	0.9653339721262455	0.04892060322345891	0.0799131681052701	0.3659813175499051	0.9841301394619034	0.6409270181425093	0.5029835999253521	0.2177864154973418	0.1754555702209472	0.6952803471867606	0.1410812365953409	0.140313778788027	0.3386279704639209	0.4998823540437955	0.9793313555419446	0.7552591756090095	0.6247182541833112	0.8082648992779637	0.41539329967090893	0.48005417379841725
126	C:\Users\user\Desktop\Final_output\DATASET\Augmented_faces_blur\Ana_Guevara\Ana_Guevara_Ana_Guevara_0001_blurred.jpg	25	0.5166407180176861	1.0887633936871886	0.4329019330310973	0.6655286211985695	0.7164012558087849	0.7301738554636248	0.5083421980605622	0.5446061111665238	0.4346676533206993	0.030592000359607602	0.8564995703797558	0.10038672272367401	0.161317436602395	0.5406261747094884	0.3531419602836855	0.5833761756263085	0.3606427392641465	0.3180799596150807	0.1978421541879181	0.1666709826139597	0.590531907966344	0.3711213930257255	0.49695451287504183	0.7599702542750558	0.41251384760608106	-0.055575674751056514	0.49157895901302234	0.11505678898291541	0.3836468234006317	0.35343069538208904	0.3641866947211533	0.5024307629540772	0.04562357831473891	0.2359293599743866	0.5926672536121759	0.9405301386046954	0.2466421347407469	0.5985244287205849	0.7987631141760201	0.7052381311307437	0.3105609283732788	0.26965404453798514	0.6735109174172296	0.7922783124403696	0.5055586113923751	0.026658171787858	0.27216220227847726
127	C:\Users\user\Desktop\Final_output\DATASET\Augmented_faces_blur\Ana_Guevara\Ana_Guevara_Ana_Guevara_aug_1_blurred.jpg	25	0.5404510599719172	1.057008393334329	0.474495754750386	0.6892141584772218	0.711464948140099	0.7203916631663448	0.5095566799507638	0.550656455723094	0.421997151254087	0.037715232247425	0.8832174716096142	0.09771519039077681	0.1686305390861444	0.5641313888455823	0.3417953593339212	0.605774386688263	0.3317868864814202	0.30092198775610246	0.154905898963869	0.1700494185833124	0.5972085222508593	0.3683414265726352	0.5013801966323321	0.7281827544896325	0.4056212707923833	-0.06717187760139831	0.5092168730596676	0.1041164309401984	0.437717810207978	0.3969963113937086	0.3342823142804413	0.48399695367368173	0.008797936325030925	0.22557192045641172	0.6054349932061586	0.8928268128562518	0.2167224116919407	0.5672891287161027	0.8182859599211068	0.6798105605642087	0.268442304520549	0.2696288243226645	0.6506511950413599	0.7543044763760309	0.4982285811895096	0.041196770966053	0.28256206726501615
128	C:\Users\user\Desktop\Final_output\DATASET\Augmented_faces_blur\Ana_Guevara\Ana_Guevara_Ana_Guevara_aug_2_blurred.jpg	25	0.5694449273096209	1.091467492507875	0.4245338637250813	0.6523112560621995	0.7173115975484394	0.7702955691168316	0.5028783147798082	0.48387522172694103	0.4404709552511268	0.024191333228660503	0.878134476910136	0.07484453801317141	0.15206861367492008	0.6125881848248734	0.3209329588021524	0.611613317295105	0.35305467310346766	0.31021606551012315	0.152237901931465	0.20422496356050052	0.5514394952822314	0.3683555556674147	0.510397661104313	0.7509529134361466	0.4852210685180608	-0.05162302253509893	0.4884254374454392	0.159240371050405	0.44427469366230077	0.35803981825444164	0.3527859429516106	0.45830501974376153	0.010161005144076918	0.26166523370337713	0.5786334852861318	0.8745169886875697	0.2408467974809774	0.5324593259049569	0.8397644638635964	0.6988042223031408	0.2868571893262283	0.30585641100182503	0.6803800770561114	0.7702324914889078	0.4960780158036911	0.0168118607252836	0.2535287602789227
129	C:\Users\user\Desktop\Final_output\DATASET\Augmented_faces_blur\Ana_Guevara\Ana_Guevara_Ana_Guevara_aug_3_blurred.jpg	25	0.5191919458256846	1.0878340380658507	0.4753262970465572	0.6802658714819301	0.7028556681499027	0.7418955391297347	0.498990534769108	0.5561830095625391	0.3997562592014366	0.0518130792918929	0.8649344620805004	0.10914789024991911	0.15294986834792418	0.5277630825850264	0.3747413759733923	0.6154924769840546	0.3537072396556298	0.30249827729067125	0.1609093979949359	0.1523104280976442	0.5834802351798697	0.37696963406434597	0.4990557279432927	0.7232597833602151	0.41234674598445326	-0.06613076327110662	0.5100923702965153	0.11601196831660221	0.4059349670354278	0.340079597679109	0.3631410541631489	0.4634444823935838	0.020962916498141915	0.2507640321869873	0.5771288330840025	0.9119819128442355	0.2318356909153828	0.5796908045215521	0.8124085247137398	0.6957982352698928	0.2728035316752807	0.2765521124295829	0.655328274659337	0.7690762507872324	0.528613598584529	0.0292810630053281	0.29936950327674766
130	C:\Users\user\Desktop\Final_output\DATASET\Augmented_faces_blur\Ana_Guevara\Ana_Guevara_Ana_Guevara_aug_4_blurred.jpg	25	0.5278820199118739	1.073489308582723	0.4430690134744497	0.6758008316624511	0.7245016387924695	0.7475737048337466	0.5190266770885489	0.5021488062715997	0.403841114519506	0.04718102353246299	0.8469527987342098	0.06337964419526981	0.15326332917479796	0.5629646675053134	0.32158079423563557	0.6085165281734772	0.3809878757873933	0.3058308325847081	0.1637309254164103	0.1778410718588022	0.5508372357487515	0.3898018677466208	0.5065018563526485	0.7489442071048936	0.44935707296599775	-0.04620823858047851	0.48902978383997814	0.12482886618571232	0.39610560231842107	0.348259768930406	0.37637873540299227	0.49640653640778976	0.005470834855991008	0.2510581364054702	0.5869950595485124	0.906110251836831	0.2388023898301491	0.5521980522228394	0.8218917727091164	0.7133942537705188	0.3050551877307312	0.28899459692760693	0.7068082848112001	0.7725425440029839	0.5037066652768813	0.0199693813920021	0.251027395481569
131	C:\Users\user\Desktop\Final_output\DATASET\Augmented_faces_blur\Andrea_De_Cruz\Andrea_De_Cruz_Andrea_De_Cruz_0001_blurred.jpg	26	0.6526644905180699	0.45449683635948634	0.49275138701544813	0.6564753846530996	0.47022555167386093	0.3962798511366227	0.5301211295676241	0.896068885922432	0.4469749772197859	0.11125487169310569	0.49404476937531416	0.5477008279719582	-0.2006399631500244	0.659596157755562	0.14410499672125548	0.6119788490238888	-0.1180949405130259	0.3036316707586691	0.24952652712389461	0.3709785497989974	0.0358306355774402	0.5717215735444823	0.5413633607578929	0.5047160082879144	0.6301248963135976	-0.2409247402665813	0.8103268481222228	0.3793793540286863	0.2821784097366533	0.4950889732456752	0.2959007396124084	0.5649858006632625	0.41556947917289605	0.928208313882351	0.5799344151554157	0.6132290216197399	0.8275510484665366	0.5511346319242195	0.9110032927062978	0.3077385771310092	0.1542571819577552	0.77448447732393	0.7940651678572622	0.8434455229583004	0.5374540683692226	0.5008628722943255	0.5432119709063739
132	C:\Users\user\Desktop\Final_output\DATASET\Augmented_faces_blur\Andrea_De_Cruz\Andrea_De_Cruz_Andrea_De_Cruz_aug_1_blurred.jpg	26	0.5873038475484615	0.4542535749029968	0.5121836113487345	0.6704603691385321	0.43893026704499283	0.3567360194156744	0.5301927519989024	0.8745157569646835	0.4142530554182188	0.1678276330797386	0.4967350995230575	0.5596277546444167	-0.1214514970779419	0.6490384913346254	0.130576022925782	0.5663245148959858	-0.045865093201052407	0.3516989424681112	0.2859891479559205	0.2808941348698459	0.0309463515877723	0.5801035884747306	0.5806379489851649	0.5377395593943674	0.5839731614250439	-0.16012870712258412	0.8103098682490424	0.358107849566921	0.3183020990007124	0.4776378769195624	0.3186466124601442	0.5854204298353494	0.44860475749320855	0.921439215540886	0.5506337543291498	0.6031053813208965	0.7789580861419173	0.5578845003171637	0.9106377523210516	0.30769569345173853	0.2209865934405662	0.7326064168861912	0.7651570920924868	0.8726904227080564	0.5768090632622966	0.46707268810941655	0.5463058766533107
133	C:\Users\user\Desktop\Final_output\DATASET\Augmented_faces_blur\Andrea_De_Cruz\Andrea_De_Cruz_Andrea_De_Cruz_aug_2_blurred.jpg	26	0.6482689757914311	0.45195006399868465	0.510975134626494	0.6507130981688581	0.4548976435751632	0.369498826725302	0.5414904771399507	0.9067987799644471	0.45143946942159097	0.103496433105917	0.520955253212442	0.5271338839390507	-0.1931145638227462	0.6926749921700441	0.12257635409663899	0.568896395713399	-0.08331007215346022	0.30403570084327913	0.22906763234212632	0.3650754324403128	0.0685793906450271	0.5872577328214447	0.5248746857298072	0.5000113242688257	0.6365692909020679	-0.2302499060151775	0.8110405392376021	0.40739936715243696	0.2986466589980326	0.4640538070118972	0.3110012429527718	0.5540820584988891	0.42698791117019524	0.9085538759827614	0.5566726147470524	0.6253927649964717	0.7985323595195744	0.5270544113143161	0.9100625078943243	0.3109651283582807	0.1452888137851096	0.7947913662916823	0.762967504290792	0.8733059002700071	0.5398560461467036	0.49695086672081434	0.527221335526225
134	C:\Users\user\Desktop\Final_output\DATASET\Augmented_faces_blur\Andrea_De_Cruz\Andrea_De_Cruz_Andrea_De_Cruz_aug_3_blurred.jpg	26	0.6126481075854069	0.4370358493876312	0.47760956834302953	0.6608677561660492	0.4612895599991992	0.3575941214094737	0.5376008382093916	0.8885781988501549	0.4300787740594999	0.1194030203489971	0.4862191712546249	0.5557389911570777	-0.1689017862081527	0.6453000284096682	0.1413101591421244	0.5529081687334282	-0.066727866261851	0.2777511700844213	0.237900539646294	0.3541346431952438	0.0688507109880447	0.5754546198973456	0.5223560989154037	0.5154261433901866	0.5952424327987926	-0.241061622333308	0.8052246085730628	0.3529471527623976	0.2567385121845208	0.48797030856376367	0.3252173260547	0.5947275461054147	0.45048981398887505	0.9108767434954644	0.5628703541395714	0.6203999893774417	0.8046739047705861	0.5678997160418705	0.9404086332586279	0.3248514059221506	0.1466789580140449	0.7771286883777783	0.7808943183253731	0.878468437367938	0.5733004805510769	0.48040345504059273	0.5505624902058809
135	C:\Users\user\Desktop\Final_output\DATASET\Augmented_faces_blur\Andrea_De_Cruz\Andrea_De_Cruz_Andrea_De_Cruz_aug_4_blurred.jpg	26	0.6398014281959302	0.4264697191071365	0.5353848310862642	0.6442095739101253	0.4602453015238956	0.3864589335153677	0.5242786934626112	0.9241911470890046	0.46549281414815347	0.10383486827895169	0.5334087794709106	0.5323430318691958	-0.1716122329235077	0.6695281765720331	0.10838133471738079	0.5883305720988017	-0.04778108450735731	0.289822958395426	0.2524497521765493	0.33621735985023	0.0379662588238716	0.5684597615132132	0.5285344369960483	0.4886659992309886	0.5911189685720699	-0.24639933748223383	0.8083854503360824	0.3082597102808798	0.2679704393856726	0.4725629810011931	0.29328995838237604	0.5261563785730601	0.42936801404304376	0.9188118726015091	0.5279295106691769	0.5857175068964389	0.8249148672759268	0.5682372496946528	0.9349057238367071	0.31892889749614	0.1599220670018531	0.7618958515501425	0.770433565331551	0.8433042301478605	0.5574776452844867	0.4987667445756383	0.5681341182996005
136	C:\Users\user\Desktop\Final_output\DATASET\Augmented_faces_blur\Andrea_Yates\Andrea_Yates_Andrea_Yates_0001_blurred.jpg	27	0.6870126985436329	0.15682471605687578	0.7024721835573935	0.3340330291640981	0.9018419310450556	0.4783069965240277	0.4136443804686956	0.2406798506913493	0.7549247451611689	0.2631011231680782	0.5477631138770217	0.042447338250754404	0.009147854500179908	0.5644128241673212	0.4356186376058	0.5549666727750124	0.4339268584357635	0.34357844273015403	0.5155592832351441	0.8583498078197158	0.3854804107480084	0.3544764161933156	0.6285813675902504	0.3643440071079962	0.1729151013336157	0.11662385880847526	0.6622112700660566	0.7533591729327782	1.0335489623248577	0.46053240874270124	0.2649655489369713	0.5550934659230965	0.5407162603333637	0.08140008247318009	0.3867363945665525	0.7069877371558956	0.43461282219360986	0.5733702748275392	0.8894426198965083	0.8606823285725633	0.4141796473305809	0.3412892519536429	0.8998156993118244	0.213073936113037	0.637809976124613	0.2604663064391608	0.2813114226689331
137	C:\Users\user\Desktop\Final_output\DATASET\Augmented_faces_blur\Andrea_Yates\Andrea_Yates_Andrea_Yates_aug_1_blurred.jpg	27	0.6664636917835125	0.1515045395746751	0.7159557525833868	0.3455012608421072	0.9022416472435	0.4744553108510293	0.4257488209491663	0.2630257996557066	0.7571121611186199	0.2546875401278407	0.5335309850184554	0.057481950518963904	0.013608695917492586	0.5818094567492703	0.4427871205948728	0.5642355526654543	0.43605615986455837	0.33805790523454093	0.5239287886405701	0.8312209018304861	0.3891612816162741	0.37025807210094647	0.6304170118353981	0.377722936454796	0.145130366369245	0.1286191147555883	0.643049941392694	0.7426663231774909	1.020145546644926	0.4558375580930165	0.2765175521492444	0.5727085998195666	0.5708584186032459	0.09393659143569211	0.3847831950607465	0.6978658870229534	0.4354272079057565	0.5793427198386781	0.8997780951028833	0.8786076655295413	0.4061351362507927	0.3320927693548613	0.930147020372482	0.2410785824143066	0.6394894263981268	0.2415361990840431	0.2813310363223545
138	C:\Users\user\Desktop\Final_output\DATASET\Augmented_faces_blur\Andrea_Yates\Andrea_Yates_Andrea_Yates_aug_2_blurred.jpg	27	0.6552387588148961	0.09959490659385159	0.6415833548476718	0.27328519710423793	0.900113515555859	0.4291379865069605	0.3772267564868623	0.26707853179553254	0.7513574816771679	0.27981600899895737	0.5018235044686431	0.0243569411312323	0.04364235883272238	0.5144989241942863	0.3839562623866338	0.5702650095193209	0.402329974304332	0.3144876954929485	0.5245002183700319	0.8268336721494711	0.3854818906195795	0.3303225428689214	0.6007868053100722	0.4025564889941446	0.19520412413692229	0.1020777624835546	0.6410338738878112	0.7166429017409428	1.0076765026897192	0.4745814824239365	0.3195139326273881	0.5781010245818156	0.5228981372311756	0.0702414308008764	0.38177061985160565	0.698365448451977	0.4372146543450227	0.5800900354242914	0.912190732575036	0.8679925067034284	0.4345532450717079	0.3584914616349154	0.8920561803904491	0.2675036460243835	0.6367517850635931	0.2715838076235051	0.2538668234726182
139	C:\Users\user\Desktop\Final_output\DATASET\Augmented_faces_blur\Andrea_Yates\Andrea_Yates_Andrea_Yates_aug_3_blurred.jpg	27	0.6872328930025944	0.1529035648956819	0.6910266836007857	0.3227912951362356	0.8969093412160876	0.47887163504927527	0.4030677523201399	0.2447585145769427	0.784491122562521	0.26146984834870407	0.5483207898347013	0.0218740947519522	-0.0014092903801148915	0.5594684922233324	0.41976787942577776	0.5572135443656268	0.43899700833429256	0.32845874110623746	0.5249472830081696	0.8736438530296005	0.4009965773232614	0.33384020970053385	0.6190708728216309	0.3758692133758299	0.1699543747148489	0.09222210466762137	0.6559303635676246	0.7401553396805866	1.0207096487283707	0.44827156846830774	0.2676203519224607	0.557299675970103	0.5448378768160985	0.0742404768508885	0.3719433934512304	0.7054170802602581	0.4320758324451318	0.5648087232566469	0.8987179668909082	0.8604534839895288	0.3959015849869835	0.34440196296600645	0.890593519660564	0.2169711560093536	0.6348756841658041	0.27375920393180797	0.2821638994743816
140	C:\Users\user\Desktop\Final_output\DATASET\Augmented_faces_blur\Andrea_Yates\Andrea_Yates_Andrea_Yates_aug_4_blurred.jpg	27	0.6821951382285008	0.1505366942539735	0.7069898356517577	0.34126156010749187	0.8965363800525669	0.47144240409105187	0.4091404951846294	0.2396925817070315	0.7483329929896526	0.2541396393319041	0.5486863451211089	0.0377275072013121	0.004792632513409278	0.5674910743817787	0.43982045958866056	0.5638520265786471	0.4322843183385269	0.3545857218877927	0.5150003704810853	0.8513941590472973	0.3893855375729835	0.35791819699890337	0.630691044189753	0.3641320641670458	0.180814102574346	0.11986203014751029	0.6599206784684997	0.7595413992851717	1.0305253770202398	0.45660216601053394	0.2639135982028626	0.5555646760303038	0.5473633703187153	0.082560922045729	0.3796815739097761	0.706825880743008	0.4350179773158899	0.5755365236855142	0.8897268297439584	0.8678586197701017	0.41160165703707813	0.34077787390379255	0.8997248618331867	0.2149190127932204	0.6349941036938116	0.250094088694572	0.2880618461301319
141	C:\Users\user\Desktop\Final_output\DATASET\Augmented_faces_blur\Andrei_Mikhnevich\Andrei_Mikhnevich_Andrei_Mikhnevich_0001_blurred.jpg	28	0.3684999457352318	1.0756789287610284	0.397912366604531	0.5797913138944839	0.5819023257629061	0.6002876338943491	0.3976832398248222	0.5938828762802935	0.9760004179454955	0.07674072349266299	0.7374751471650647	0.285547985317582	0.3681194897429015	0.17712491468632058	0.681024465118811	0.3467751552259528	0.6048461234877609	-0.005782309221002091	0.09400314882866331	0.29071742146289736	0.6063532887378463	0.2024757107394154	0.21677613171283797	0.5857454189836794	0.22512831973079978	0.44318662323562585	0.6193534682020589	0.3092989051127148	0.2897843902323214	0.2339284707482794	0.45296721713406346	0.7735740532756666	0.6297132065654736	0.14819607726026232	0.31858604151072273	0.656336558181596	0.3994532804845089	0.7348557517419085	0.5473605373315578	0.7984921568395447	-0.2261693030595779	0.1685356140296703	0.7989713778187627	0.4936249760728129	0.5657050718228442	0.7586905687748398	0.6711498135647533
142	C:\Users\user\Desktop\Final_output\DATASET\Augmented_faces_blur\Andrei_Mikhnevich\Andrei_Mikhnevich_Andrei_Mikhnevich_aug_1_blurred.jpg	28	0.4204996636860527	1.08683302905991	0.4125798254367949	0.5985181172568534	0.5782397470013285	0.6446081166550168	0.3453284421039131	0.5740133512947416	0.982554589388481	0.0563754778523852	0.7449436985623883	0.2810529438726845	0.4341508563295867	0.26237385065400437	0.6100635746170734	0.3693426807319724	0.5434229708025955	0.023512151790884492	0.10180928603283351	0.2793829724100868	0.5641892461457978	0.21116608284882848	0.23621647717897487	0.5201576338887032	0.24241269814018548	0.46754087247459375	0.6369852001294536	0.29116862503525737	0.3369238411400286	0.2803166051085928	0.45202447654468325	0.7522648861289838	0.6395942559600812	0.20058781495977102	0.34316028031768564	0.6096645883655074	0.40234899333698687	0.7602022544036136	0.5759154388122325	0.7883943523602437	-0.2189361304044723	0.226987077498043	0.8120979820777768	0.4747852293591746	0.5331647653739078	0.7786567326801772	0.6436128159931659
143	C:\Users\user\Desktop\Final_output\DATASET\Augmented_faces_blur\Andrei_Mikhnevich\Andrei_Mikhnevich_Andrei_Mikhnevich_aug_2_blurred.jpg	28	0.3699618167035736	1.0513448482437364	0.3754841483292224	0.6095129539448952	0.5592407664791728	0.5650999089166174	0.3967875161242988	0.6129958283338404	0.9529092656351241	0.1328370165248324	0.7096316420209454	0.2872960880346836	0.3451321538225676	0.17191615418636638	0.6662671075810647	0.3631720502769553	0.6025469935248399	0.028755229665068105	0.0777046759473462	0.2541908681300918	0.5984987898150216	0.1863237889157946	0.23552399786655498	0.5687093460738474	0.23805325167421637	0.43524332084266626	0.6073834455087825	0.29848715899226186	0.3000191410396067	0.2172901470836141	0.47339576942635087	0.7739054998041013	0.6191932400823575	0.13321278086591423	0.314211060584209	0.6562354538028958	0.39082316867096356	0.7438071884701476	0.5275242158584361	0.7948191537843894	-0.2023544907569885	0.170174990424121	0.810340084641158	0.4777604846101054	0.5603805889050586	0.7574374668001141	0.6954108001610992
144	C:\Users\user\Desktop\Final_output\DATASET\Augmented_faces_blur\Andrei_Mikhnevich\Andrei_Mikhnevich_Andrei_Mikhnevich_aug_3_blurred.jpg	28	0.3885916582100548	1.0683303000463478	0.3885009277706088	0.5990927954394554	0.5676360378549481	0.5985480043500315	0.38257232243542927	0.597491008061514	0.9639354767180593	0.0990402516146113	0.7244711086821602	0.2865313681256265	0.3707065697447326	0.1977736148714408	0.6562848504309511	0.3580388982688986	0.5902940406213307	0.0178079351318155	0.08473719701639601	0.2712528355327884	0.5929218775013217	0.1962731955247337	0.23835333559197086	0.5616021580800229	0.2384281350875313	0.44463707246391265	0.614360070459549	0.2973638722085667	0.3135759585860935	0.2336629804845789	0.46345518942711267	0.7683150181204894	0.6307876138151628	0.1588533542184895	0.320826947048924	0.6398621328545632	0.3988793603984827	0.7426083704943286	0.5424444281868701	0.7951203192906331	-0.2107919417321681	0.1800493941336666	0.8035176867087478	0.4825713692050227	0.553706731335364	0.7663988024977911	0.6797641557588039
145	C:\Users\user\Desktop\Final_output\DATASET\Augmented_faces_blur\Andrei_Mikhnevich\Andrei_Mikhnevich_Andrei_Mikhnevich_aug_4_blurred.jpg	28	0.395405206715361	1.0594643941207162	0.36802737071188696	0.608548796661589	0.551161312176385	0.5841963579341422	0.3904900916886833	0.6090719763371801	0.9442776339031371	0.1302077885885645	0.7058339469802426	0.2922284552775563	0.3354237790838744	0.1796795399590715	0.6677842544068551	0.35286570684071417	0.6103600746701263	0.024746668292311202	0.06543167725674101	0.26072008012807757	0.6026461853066216	0.1851271995948965	0.2648967356095155	0.571796233373862	0.24811827080492319	0.4325774733027645	0.593718167997901	0.29050079969403264	0.3275764619324175	0.20311669899782922	0.47543329460335276	0.7735156332732062	0.6346497526527386	0.1534167437880104	0.3073504057830787	0.6372119310682538	0.4028919991014713	0.7315682873616443	0.518977520745254	0.7987756141783547	-0.1957078427076339	0.1544998945828324	0.7926613022972937	0.4841147867779978	0.5555764992396457	0.7708104417360331	0.7088831933161973
146	C:\Users\user\Desktop\Final_output\DATASET\Augmented_faces_blur\Andrew_Caldecott\Andrew_Caldecott_Andrew_Caldecott_0001_blurred.jpg	29	0.5469562651304221	0.6330311533862587	0.4645454019503312	0.545627036394481	-0.005451803583809589	0.7660376013648051	0.24014556571448886	0.10511456103304442	0.2714552387994953	0.2696173224291931	0.8419831841866183	0.19107234340214452	0.013623935231464324	0.7573018516141968	0.28717667276872927	0.5451198378448852	0.208110843945279	0.3113280644662856	0.4333304908569605	0.5519708480013779	0.6032074318934555	0.4340150306319042	0.33463621373527513	0.6871040528809732	0.28453310220220596	0.1913342738700515	-0.1217122077941894	0.5833387212649344	0.5061385397991092	0.3939273001928103	0.4427345795772958	0.5437695684436495	0.2994235757535104	0.24238068249447198	0.44392877298265426	0.0948074758506625	0.5212590980238527	0.5108806323355654	0.9350660924462744	0.7212136422586752	0.3156065173783531	0.7825076693704005	0.592299522380797	0.6605275094379337	0.6804279139385203	0.5236747313894763	1.0529657459513255
147	C:\Users\user\Desktop\Final_output\DATASET\Augmented_faces_blur\Andrew_Caldecott\Andrew_Caldecott_Andrew_Caldecott_aug_1_blurred.jpg	29	0.5719293819455122	0.6235927951389787	0.4769121475712971	0.5365425360220712	0.014265234093955304	0.7639107004199462	0.22864384367669668	0.12108881444910582	0.2670291170877644	0.2763434383711945	0.8466244786659883	0.219940318279502	0.006015998372333409	0.7571228923935491	0.31265387537791056	0.5440846392755874	0.2096590298898362	0.3192580079682349	0.44517241385538875	0.5490083779467515	0.5756239147592659	0.4282646688019081	0.3873027395574078	0.6877964502370065	0.2715404295800022	0.1944508666349059	-0.1251320391893386	0.5921106362536906	0.48928537864293165	0.3984736891765368	0.42175280956849326	0.524362303555363	0.2630286220257883	0.208201106753181	0.4583926949915263	0.1116886400140136	0.5249131570465176	0.520205562943838	0.9120490883140036	0.7391329293442085	0.30459520000603113	0.7891387680580492	0.5710161565947213	0.6478722512592228	0.7176002314434032	0.5133412752904428	1.0404290712133952
148	C:\Users\user\Desktop\Final_output\DATASET\Augmented_faces_blur\Andrew_Caldecott\Andrew_Caldecott_Andrew_Caldecott_aug_2_blurred.jpg	29	0.5610725374607062	0.6095261511260507	0.4666122712390141	0.5425141093152803	0.024709577184012704	0.7548803029042024	0.22004503175223916	0.11328805656412663	0.2593775496286579	0.2818442169270645	0.8260809778849292	0.20615020256542882	0.015799862393634734	0.7574101383525925	0.3000142438606792	0.5444132098799117	0.2033993202932023	0.3083792438753127	0.4509786513145715	0.5248426880015304	0.5928664060045357	0.43311148382175413	0.3721671905485616	0.6941504245793527	0.26326790093162566	0.2032605523419982	-0.1233347058296203	0.5869918117121218	0.4886858229717166	0.4089401008863222	0.4273549942515778	0.5316455776396924	0.2723242345994119	0.22014650341493938	0.45051876495450466	0.1298538037098258	0.5355900476581663	0.5147893410271623	0.9078419391660162	0.7332583626103713	0.29427152651932154	0.7729952262749548	0.5787612958955445	0.6497790634502323	0.7312065860376338	0.5043891046800151	1.0298809042827197
149	C:\Users\user\Desktop\Final_output\DATASET\Augmented_faces_blur\Andrew_Caldecott\Andrew_Caldecott_Andrew_Caldecott_aug_3_blurred.jpg	29	0.5489547790674185	0.6221896496469017	0.4504246443705277	0.5551799361425679	-0.012074892897316697	0.7543313171174664	0.24269009545053097	0.09568875701407012	0.2678430036110111	0.2818394485554825	0.8485441803614305	0.1835611709585162	0.015580576905506016	0.7516823480565149	0.2893943669544035	0.5441094050054915	0.2187877345569276	0.3054161777742384	0.43303921785910426	0.5566764260901382	0.5914692135263558	0.4111373262797638	0.3351247804356442	0.6882074056362815	0.27380339442470586	0.2103760058236724	-0.12151750177145	0.6034760387435912	0.5029551302274615	0.4006295444745791	0.4542208416603494	0.5689845059592062	0.2923083085363512	0.24465328839046807	0.44766643310755216	0.1149356887198299	0.5133409264392464	0.5174941402024249	0.9396001879720159	0.7190383707475975	0.3126729406752815	0.7874782869627351	0.5904010548400559	0.6517217576373966	0.6833013197526913	0.5213411844008101	1.0523474520699092
150	C:\Users\user\Desktop\Final_output\DATASET\Augmented_faces_blur\Andrew_Caldecott\Andrew_Caldecott_Andrew_Caldecott_aug_4_blurred.jpg	29	0.5088216455368018	0.5952992153221605	0.4087676882939057	0.5394568716007512	0.0025819488575967164	0.7523409746047396	0.24995088368261897	0.08281857938746032	0.2542779624861904	0.34556211863376013	0.8483061045090364	0.1413153088843199	-0.03216736291955197	0.6940943705577451	0.2760020945490771	0.5103072086220153	0.2159990418441437	0.3150282761104582	0.49500514534075557	0.5591210658921173	0.5922481717277641	0.36326827167916753	0.3612913489458785	0.6926440289413637	0.236208398031979	0.180118676478923	-0.1296843141317367	0.5751009644762038	0.42609850216712064	0.41963342375347734	0.43493291272148366	0.6209693106416398	0.22132590448314002	0.19879503187162728	0.4181794639942023	0.115640040532431	0.5084240945882409	0.5476911645478227	0.9009253416804739	0.770980357874663	0.3526132382788887	0.8113343382289286	0.6022828458952584	0.6474920332302005	0.700640892063139	0.5562888265259993	1.043902978922517
151	C:\Users\user\Desktop\Final_output\DATASET\Augmented_faces_blur\Andy_Garcia\Andy_Garcia_Andy_Garcia_0001_blurred.jpg	30	0.6543996989874044	1.0138183184348986	0.3188663008474093	0.5131268930747571	0.41114232744778184	0.6631980471360264	0.5799531095580464	0.1939755692539517	0.5670640741082105	0.5569453084580704	0.0826873108744621	0.2008755758057943	0.025452290459806903	1.0951597020030022	0.5259522531736545	0.336575386846113	0.040900255147934605	0.2474954709965735	0.05114685298336738	0.06232320874087051	0.5520966998228223	0.40681502581387785	0.5829321269073245	0.6232488872104124	-0.1524975299835205	0.2291048978475329	0.1343616176653118	0.49282881599082584	0.4756458257601044	0.32933423241224535	0.8533543679987275	0.352537213554467	0.1404651026222523	0.4793954528186145	0.6801304830686667	0.5074579175106464	0.3166039289021923	0.38261311143250804	0.9028947883214138	0.7708948027544587	-0.030063119747059802	0.5319044779894326	0.3358846405885829	0.5053598518151754	0.6722314865745449	0.8751493342346965	0.5048699507392904
152	C:\Users\user\Desktop\Final_output\DATASET\Augmented_faces_blur\Andy_Garcia\Andy_Garcia_Andy_Garcia_aug_1_blurred.jpg	30	0.633424407258431	1.0062725343191072	0.3491986612640601	0.4880727064921918	0.3922613417705395	0.6462316259789046	0.5948320307688123	0.2090116306600872	0.5362416778298291	0.5654994094483659	0.0925346761941909	0.2084190874945036	0.013740901633436664	1.1081874147057533	0.5361251567114048	0.3277663344383715	0.0179620185537345	0.24856085931845	0.056851732744109595	0.059833448222796404	0.5431709340700298	0.3975735715106133	0.5875990634911415	0.602143649905248	-0.1414752453565597	0.2277673696187731	0.1254130605864735	0.4909436998905147	0.4570528497264168	0.33724727054682024	0.907653944206723	0.36865090644904497	0.1454034070465382	0.49093929112587587	0.6763897831068852	0.509100332810658	0.3211041890131368	0.3686135077437911	0.9041237913931989	0.7489038180761902	-0.021271583654301596	0.5234013091680978	0.3712716574214113	0.5173223848123067	0.6668209569014453	0.8409757375843345	0.507319202450659
153	C:\Users\user\Desktop\Final_output\DATASET\Augmented_faces_blur\Andy_Garcia\Andy_Garcia_Andy_Garcia_aug_2_blurred.jpg	30	0.6489148721245923	1.0093297385060236	0.314127509932993	0.4756678250744405	0.4143337389429905	0.6423354752409038	0.6082408630208379	0.19564729327538655	0.546479818651286	0.5571983972303673	0.1123301014304161	0.1725525512944571	0.0058499619209123055	1.098835788667202	0.5263191644657306	0.34687667133812894	0.028482446972847603	0.2529954821426421	0.05150334836376899	0.03092293798081111	0.5459680794665008	0.4042845478728417	0.5520949905865549	0.6285070748620465	-0.1375951021909713	0.25660540806329224	0.1596247557807179	0.49753434192552204	0.4374937420055649	0.32269591411199816	0.8757546763991201	0.3713295373226059	0.1480383197758015	0.48125070140395787	0.6851923795865397	0.5215273033372341	0.3122672849381402	0.3803787195643935	0.9106625252331875	0.7612150829487412	0.00024108865080549324	0.5489088114259217	0.3765629610411537	0.5161140198487753	0.6756731183685207	0.8586874254174052	0.4891691708840391
154	C:\Users\user\Desktop\Final_output\DATASET\Augmented_faces_blur\Andy_Garcia\Andy_Garcia_Andy_Garcia_aug_3_blurred.jpg	30	0.6253434479383626	0.9918089606248781	0.311974066760419	0.5040618759706084	0.39537051375711946	0.638068347056466	0.5899273061112766	0.21316390255668802	0.5438631896468076	0.5767127269618317	0.0841867327690124	0.1748661018561235	0.002418403311903461	1.0631364807486534	0.525036457609003	0.325302867019224	0.0344379791660315	0.23086414342708883	0.0595671713484644	0.0445653310333891	0.561958256635943	0.37990505606681135	0.5599392356478331	0.6378345908217863	-0.1780299693346023	0.2292906110194918	0.124717116754076	0.47994299959554315	0.4377776165768883	0.30742743929472216	0.8844223670785509	0.3557233798409355	0.15275143785212592	0.4622834733936611	0.669794201336942	0.5152867044798313	0.3102373314136699	0.3800820150932822	0.9085428946580075	0.7714002948456374	-0.029036340333836508	0.5403346534726594	0.3439881584040536	0.5286037559289449	0.6846872182048702	0.8871576734013377	0.5028969401396772
155	C:\Users\user\Desktop\Final_output\DATASET\Augmented_faces_blur\Andy_Garcia\Andy_Garcia_Andy_Garcia_aug_4_blurred.jpg	30	0.5917268678692975	0.9702430613719865	0.311476949121831	0.4803575930311742	0.3773816158970692	0.6019846655475675	0.6313292213634853	0.20814254278519792	0.5157324795218381	0.5838269510977074	0.1066748723387718	0.1768030292939058	0.009919558449919208	1.0372595079243183	0.5100123171318226	0.3373010510445116	0.05860746890735691	0.21920040106363592	0.0832896784080386	0.00244754909626671	0.5580634954312236	0.36989009738713535	0.5448953176044581	0.6068517798178629	-0.1663059741258621	0.2640256498960253	0.13230995128633688	0.49084164928807855	0.3981694360539696	0.3098202379569079	0.9008745566134535	0.3856983236245354	0.1351200859043415	0.4369703977618041	0.6863940502034047	0.5318514573863922	0.2649873887235358	0.3681571224293265	0.9336828821267269	0.7352256845884888	0.010547402284724283	0.5504115413782571	0.4061552906773699	0.5233932370919698	0.7028996111310863	0.8667045071847259	0.4928477832950613
156	C:\Users\user\Desktop\Final_output\DATASET\Augmented_faces_blur\Angelica_Romero\Angelica_Romero_Angelica_Romero_0001_blurred.jpg	31	0.42710049592425126	0.5310748241968709	0.5371294764804374	0.9046797526002821	0.8968686858298116	0.8444422311474247	0.1770307085889791	0.3766994581311841	0.48914781356828163	-0.02799050186437542	0.49940126891351677	0.4729351012923823	0.45082774083406757	0.3654025994879328	0.6363369585263099	0.9299527393292029	0.4751501637392541	0.3645760078390004	-0.0554696917533874	0.1869799784759666	0.35058139912767317	0.4991555955901227	0.4252279975199369	0.6752983711217669	-0.055225039774271706	0.26250025502871166	0.3446608454568274	-0.08696721733997051	0.3130715254348093	0.8058283993089194	0.4727467923342108	0.24029370179944967	-0.058445793640555396	0.35533985455103156	0.18208613185370429	0.1592319220428241	0.5733523620900337	0.7001570824585753	0.7723361766256309	0.7362241334592232	0.1229396817000088	-0.0349297327459743	0.4760594851192866	0.215428772964928	0.7344665292699537	0.2982879652167329	0.5219911914172845
157	C:\Users\user\Desktop\Final_output\DATASET\Augmented_faces_blur\Angelica_Romero\Angelica_Romero_Angelica_Romero_aug_1_blurred.jpg	31	0.43253300481011175	0.5235202185936529	0.5346243994313014	0.9161480382950005	0.8980380768062405	0.8505583866824074	0.181602578558347	0.36788977987467236	0.5055042966701264	-0.025232103212298698	0.50045725460268	0.4752743824341403	0.46396451513559644	0.36607537946525437	0.6287022666322555	0.9293208108852942	0.4650330650501748	0.3753924254734876	-0.0503992363810539	0.1865950591305877	0.3357831677047721	0.5009984035685143	0.43564684891414307	0.6837861768459109	-0.0546042275966136	0.25068330637644426	0.3413489729745276	-0.0952000343937654	0.3155823822718435	0.8100091361486906	0.4715540139852881	0.2419296034293744	-0.06005835260147001	0.35178880353040926	0.17607967028552768	0.1506679415826571	0.5625315029781883	0.696494146069129	0.7860903358377435	0.7461911700044999	0.1311845239908871	-0.03875230527529021	0.4705156794604693	0.2227719310908054	0.7275307837922773	0.2910811117375859	0.5210493057820278
158	C:\Users\user\Desktop\Final_output\DATASET\Augmented_faces_blur\Angelica_Romero\Angelica_Romero_Angelica_Romero_aug_2_blurred.jpg	31	0.42859814458061957	0.5833930889271457	0.5370550768452418	0.8734896664441523	0.9176204899431996	0.8529156963665646	0.1625581215548728	0.3426364914268155	0.4781911536552187	-0.034059461696566914	0.5371806299231145	0.4739126547196017	0.47822361509592365	0.3297672026497446	0.6496174028391506	0.9774766848991949	0.43373135802083207	0.3768235180933835	-0.0804519206285476	0.18714568683902277	0.3282659416644088	0.4975314677401862	0.4408564774067369	0.6908892027591493	-0.04083948856005362	0.21351006499956737	0.3499953196031935	-0.0825982117790956	0.3396938990455442	0.8127717108511918	0.452524910765779	0.25824991116845336	-0.0672788443683996	0.3624010082013154	0.18666707290494908	0.1477222316090834	0.5655682366949146	0.7299360835976797	0.7375023728527047	0.7508832476412186	0.174405401638287	-0.023680525785773003	0.4454597494420443	0.24626274744555698	0.786225094278594	0.2809573969329365	0.5860098078700976
159	C:\Users\user\Desktop\Final_output\DATASET\Augmented_faces_blur\Angelica_Romero\Angelica_Romero_Angelica_Romero_aug_3_blurred.jpg	31	0.4514149516122511	0.5229212151967245	0.5685524212198985	0.9335431178965565	0.8938804367663197	0.8750257357348366	0.1722705009806369	0.4103834771305222	0.4596760883428331	-0.011819590373458214	0.49722033496118523	0.4806143960871802	0.44485270302088087	0.430893562425407	0.6417413396077718	0.9441549839089948	0.4966706591539879	0.3769678283889653	-0.0913137644529342	0.152818619404235	0.3063498651234618	0.5544744261249385	0.40538930163991127	0.6018081835960178	-0.02388102834829972	0.26676744095514904	0.38602008750866734	-0.05657813192794511	0.3599492039185339	0.8068381466948981	0.4953586562453626	0.2088221438842389	-0.0515110912441626	0.3869131538695836	0.2273817195945429	0.1482413396363032	0.5650627334278648	0.6822956640325384	0.7758809244550683	0.7215080372368226	0.1472197082550701	-0.05373709923633831	0.4875683373627101	0.1896030042557453	0.7431762058336935	0.28613692135462837	0.5102535467448907
160	C:\Users\user\Desktop\Final_output\DATASET\Augmented_faces_blur\Angelica_Romero\Angelica_Romero_Angelica_Romero_aug_4_blurred.jpg	31	0.45167259268929266	0.502625544940706	0.5390329377728236	0.9335215042279061	0.9369422482432656	0.8228158015151186	0.1807497478503201	0.40015655315815396	0.4413348897792574	-0.006941292925300005	0.48376305158353783	0.46681435247446157	0.4896440140465005	0.3179860540372454	0.6428533257233465	0.9452472464750845	0.5175973581963083	0.3770622272451284	-0.0692305490374565	0.17407569209138407	0.35452264450473703	0.5303199902817092	0.4345067647964922	0.6567431322788027	-0.07952059333929701	0.28318986169527666	0.36653353726695853	-0.0732147270579118	0.30246326025839376	0.8048628413164609	0.4896708364515423	0.282804474854705	-0.0643614652275457	0.3528516288525605	0.20878261918360458	0.15860065297529818	0.5662660794940417	0.7226575136236744	0.8095035618461587	0.7467314861093888	0.1441565808565792	-0.043208296364634205	0.4906266740378771	0.2260792140154575	0.7544943977196416	0.2767180501008996	0.5381839219334796
161	C:\Users\user\Desktop\Final_output\DATASET\Augmented_faces_blur\Ann_Morgan\Ann_Morgan_Ann_Morgan_0001_blurred.jpg	32	0.7071619067792596	0.3099232988461104	0.19682660160547819	0.0709545000520308	0.10325289848072272	0.42553963890285706	0.4427705323900618	0.5483484357395447	0.7230715955625395	0.3247168285600561	0.5609543809520889	0.3667411812238436	-0.0530792775384544	0.2698317864357944	0.6627404634260988	0.8284093037057537	-0.04195513569050491	0.4765009970859401	0.34122318653353206	0.437411809797682	0.6599122708336997	0.1354206055402755	0.38705963380078434	0.6877216895202513	0.5954136551330257	0.1348351485610903	1.0022944849915802	0.39198195148721626	0.3184273048402256	0.7297680743881001	0.6222583456664089	0.6267891100119549	0.3477535627657917	0.3540908587465528	0.0850142687559127	0.08015181599969	0.5588528823844781	0.6911772979422639	0.7711353841071977	0.5663473420668633	0.48336731322572113	0.4469741210117539	0.5706891353348121	0.4139964613234705	0.9718083877012518	0.518244288755469	0.551818695436068
162	C:\Users\user\Desktop\Final_output\DATASET\Augmented_faces_blur\Ann_Morgan\Ann_Morgan_Ann_Morgan_aug_1_blurred.jpg	32	0.7038735669557752	0.3065764598577467	0.20651914758569317	0.0703090488043387	0.09879165473205781	0.425526562202587	0.4337322293426432	0.5401285454430855	0.7284250612388471	0.3287138638846296	0.5685097912180115	0.3689980123780708	-0.04328504230896221	0.2741538160860057	0.6558762658738946	0.8257641240764277	-0.034974455761248496	0.4797272623971812	0.34940599529036037	0.4374435231939928	0.6570468892948319	0.1335287541151046	0.38506011031011694	0.6836140354255551	0.5976373405168224	0.1328527278781832	1.0020965645089746	0.39789003838315895	0.3212745069624371	0.7329608512022032	0.6143114371924404	0.6262329465221363	0.34327023549623764	0.3483007257173304	0.091606393456459	0.093644430030528	0.5598603647939554	0.6882532058282922	0.7672920170074359	0.5644769743908438	0.48236422665879614	0.4452350344284972	0.5685242499330865	0.4059276166474528	0.9789466250583914	0.5223393364677952	0.5436771172609404
163	C:\Users\user\Desktop\Final_output\DATASET\Augmented_faces_blur\Ann_Morgan\Ann_Morgan_Ann_Morgan_aug_2_blurred.jpg	32	0.672238681138009	0.3122991194977609	0.19827587736732089	0.0609223677840788	0.07270942958814841	0.3750639344191694	0.4533169856872	0.5069478839435854	0.7419669832120757	0.3508809206835646	0.5543476978170563	0.3414048988960724	-0.0690858664743065	0.2571990886151309	0.6574327517652367	0.8154394373107571	-0.041647642778689306	0.4614792854980342	0.3889967265535211	0.4581216485158578	0.6718588521377732	0.1061122193932533	0.4070976201389228	0.6889786583463068	0.5737047047326731	0.0897275156856478	0.9717523064464331	0.3796452205301851	0.2791605248214192	0.7192248006262316	0.6311469553737644	0.666002864248653	0.3510792784268406	0.30931494807102716	0.0643329322338104	0.08882996170634361	0.567532916813313	0.6684895647688934	0.7694622072225465	0.54967396714578	0.4418928516702402	0.4328727386667928	0.6289144839266166	0.3981778952395624	0.9680959720060612	0.5053585654924437	0.5613518036481216
164	C:\Users\user\Desktop\Final_output\DATASET\Augmented_faces_blur\Ann_Morgan\Ann_Morgan_Ann_Morgan_aug_3_blurred.jpg	32	0.7051077258293331	0.2877279102831332	0.2178824154842528	0.0806731305149157	0.06508349957687601	0.384876811001315	0.44961901294249673	0.5176021918454445	0.7380563522706847	0.3040698615662474	0.5564397314417053	0.3671879906795959	-0.04674550917068712	0.295243176203918	0.6259171013140535	0.8247008964229243	-0.05071699612074561	0.48645366146124536	0.3570734771896219	0.4222623058513776	0.6622662370698142	0.1258086860179901	0.41903078294734114	0.6617311577404256	0.5778411180684733	0.12718098829993607	0.9905240256339312	0.4079189818026155	0.30936107329143947	0.7236323731862438	0.6086237198441031	0.6417048445414502	0.33864834232874186	0.32910307173826725	0.055011224001646	0.0666711750518713	0.526062597780644	0.7112764833494256	0.756378659868802	0.5641831309426817	0.4644974363641489	0.443404666591396	0.586698004148327	0.4025573465144343	0.9784404922172811	0.5208702645133063	0.5367278657432871
165	C:\Users\user\Desktop\Final_output\DATASET\Augmented_faces_blur\Ann_Morgan\Ann_Morgan_Ann_Morgan_aug_4_blurred.jpg	32	0.6829708029036224	0.2741627834766356	0.2316225825060042	0.0721254891779978	0.03274003746731022	0.3726482624745511	0.4524985803868212	0.49828544406083003	0.781676372421823	0.3310895262114424	0.5618574360239197	0.3459899116896133	-0.05646726515213238	0.3006999739825244	0.6672938783073282	0.8078461333919186	-0.0649615078442639	0.4669207872346751	0.40954878060110556	0.4491174132482187	0.6638921400205781	0.1248391196131706	0.412509930500785	0.6571345807144755	0.5606010110089945	0.09331896375426657	0.9551893323659897	0.4054899435164064	0.2963201805116124	0.7099610460367484	0.6318830922945144	0.7048378831218678	0.34784767849989207	0.31324929421045816	0.0641504749655723	0.120306757379714	0.5364844848207821	0.6712113289161752	0.7165325078016177	0.5109571815360577	0.44258611329362274	0.4042542502060136	0.618528762004696	0.3941018316065974	0.9707354742929722	0.5086339003274962	0.5392188779589013
166	C:\Users\user\Desktop\Final_output\DATASET\Augmented_faces_blur\Anthony_Hazen\Anthony_Hazen_Anthony_Hazen_0001_blurred.jpg	33	0.3484313153991997	1.071657410855522	0.718036677907012	0.8277672406861084	0.19625912106762902	0.5006093629835768	0.1437749852506477	0.6545660562150425	0.40151931966388	0.3959584467797081	0.8743118268010937	0.7209011140357735	0.2116225146873274	0.2565162155504186	0.6803680223122348	0.571828460773044	0.3670991381022084	0.2106126778606621	0.336714140223175	0.3511437131080164	0.24824273128196167	0.3672148712385911	0.35347437136337745	0.30509151493100517	0.06286255914520981	0.2727046900967459	0.1534760489147883	0.758107071484659	0.4323554901462046	0.2777156261884852	0.5996498562228076	0.5254005532248718	0.7693960718264015	0.068777338182457	0.3792362250460544	0.6119393095808742	0.31975042082630306	0.3959594179222772	0.8692541278647421	0.5989849659654402	0.25277378548603047	0.0509450079140953	0.5963715904826468	0.5993005436859338	0.9032347500839082	0.5028650208227903	0.6261525490354332
167	C:\Users\user\Desktop\Final_output\DATASET\Augmented_faces_blur\Anthony_Hazen\Anthony_Hazen_Anthony_Hazen_aug_1_blurred.jpg	33	0.36670275417664644	1.051245297337999	0.7128703559141377	0.8362762097844378	0.21054356790314682	0.5259676524637863	0.1676489737896281	0.6613248727552836	0.4291663995637871	0.387226835706691	0.8794592392204128	0.7378410036753895	0.20231578584745313	0.2837816673989255	0.6625544869050495	0.5671436847053102	0.3761651312324154	0.2146373473886696	0.3279860830771026	0.3248068345698847	0.2882308921138153	0.3819050524790305	0.3360642197029351	0.30972572670219517	0.07187628645252951	0.27141079246796174	0.17290498009145072	0.770395358766649	0.4512605616878716	0.2866004137479945	0.5879415668379657	0.5015032369180423	0.8065530560364159	0.0705493619198875	0.388721270494	0.5920447469192264	0.33368303634487306	0.39537260274388275	0.8627855188893317	0.5900158257263801	0.2622965066574095	0.0807259471354774	0.6105042615408247	0.6022493940792291	0.8993036896505204	0.5195126130097181	0.6288978793691429
168	C:\Users\user\Desktop\Final_output\DATASET\Augmented_faces_blur\Anthony_Hazen\Anthony_Hazen_Anthony_Hazen_aug_2_blurred.jpg	33	0.3170717918644249	1.0350932432665727	0.7119804846446732	0.8586197566350446	0.217861185438738	0.48960085075484955	0.1691407364873248	0.6321401364438479	0.3837215953200436	0.4348754741935532	0.8690864813087307	0.666336127657819	0.22530169125631244	0.2313151333208043	0.6416682743176928	0.5801955745420984	0.3403152284535515	0.2239362978224006	0.3742151326405105	0.3411572230968012	0.23622234452649518	0.3314011820067186	0.3701528126792668	0.3019316976228177	0.016253597026584216	0.2754367285946707	0.1769036247414332	0.7062637635723092	0.39965756293945004	0.2942555127823039	0.6013791434299344	0.5221268686934214	0.7139905295719535	0.0804682751650887	0.3643263354970374	0.6310196765201804	0.26747804142795717	0.43745037506319967	0.8444201655434608	0.5936036714392803	0.28289006043891896	0.1048940808711342	0.5774363273257558	0.6024816733799188	0.9024862349548188	0.5426522797756463	0.5965043083797724
169	C:\Users\user\Desktop\Final_output\DATASET\Augmented_faces_blur\Anthony_Hazen\Anthony_Hazen_Anthony_Hazen_aug_3_blurred.jpg	33	0.3406001367936432	1.081594309802284	0.7386170888643484	0.8269819122382895	0.2135351399255849	0.47788382928954803	0.1428296742109615	0.6884061686031765	0.4059941625847793	0.4503846847204964	0.8835565519092403	0.7003797452043774	0.23076669212415601	0.25620138381671503	0.6766078074172249	0.5585653022728494	0.3389736545595276	0.2047571920637337	0.3880071557032165	0.38207379262776514	0.28503420886717307	0.32481161285531707	0.36500003956720817	0.3075565199637233	-0.015291594976665879	0.2680066519955496	0.1897541142088156	0.7230255359068849	0.38168500606529404	0.2646661279880687	0.609997803701102	0.5436969141944152	0.7761006257881554	0.0824795295949059	0.370207373060123	0.6467044301765678	0.26895549901090776	0.44000974635579077	0.8736754514025687	0.6256008901673458	0.2557563125036238	0.064396129661589	0.536273158478195	0.629801611324331	0.9202879369773713	0.5399203232341082	0.6437886060248644
170	C:\Users\user\Desktop\Final_output\DATASET\Augmented_faces_blur\Anthony_Hazen\Anthony_Hazen_Anthony_Hazen_aug_4_blurred.jpg	33	0.32159139601090553	1.0683315536334417	0.7085152903895596	0.8607343720381605	0.20628004766236321	0.48441815238582336	0.1317070582030374	0.6639509416453785	0.4181084788098312	0.4375578582970898	0.8550525527952038	0.6841303790997746	0.22089026208951862	0.2491766411538083	0.6352368027612677	0.5627397582731775	0.3293704969200242	0.2162988864664284	0.4099592036472854	0.35687630902857925	0.2738600867627518	0.3179633409191389	0.3800230214791059	0.2970128191904544	0.007357424979922811	0.24637240111626196	0.17731696805178931	0.7084925898567178	0.38585381080023934	0.2818213133299037	0.6266480557453029	0.5459222238047821	0.7577697090258033	0.0730179478879051	0.3634504526926437	0.6531748198407408	0.2905403450902573	0.45187605510451284	0.8532546169804572	0.6149472993838689	0.26720205087881077	0.0546945014236263	0.5624072433883494	0.6246764761409966	0.9082922339954225	0.5520156702809603	0.6148006786625416
171	C:\Users\user\Desktop\Final_output\DATASET\Augmented_faces_blur\Anthony_Pico\Anthony_Pico_Anthony_Pico_0001_blurred.jpg	34	0.08636447372187091	0.7292513699079644	0.5554790639056431	0.17422680538096552	0.5139161523405735	0.3246269415673948	0.2449761261014094	0.39055349461177113	0.5557149893957594	0.34555665039071604	0.656158707889529	0.396948497488224	0.1939613171153423	0.3956971923265823	0.5967442023972093	0.4850060940497758	0.39321253053465344	0.5884008841709798	0.32441934458579325	0.3506914763004136	0.655865548931089	0.2532874079628435	0.64496407940494	0.6529861448460836	0.47820258867021226	0.11146411340135276	0.5325736707162991	0.17314066700669759	0.1499139835430151	0.47899660715707504	0.2257054639587844	0.5699289741118433	0.3158601941555155	0.28939483250081777	0.4264135982454813	0.7198584924528781	0.27639008867819187	0.5127465539861397	0.6518353566114158	0.5826014204426375	0.1730826032321353	0.5299268588991045	0.4515630938321239	0.432522743922181	0.7593489274429588	0.5019020835736066	0.47944480959209423
172	C:\Users\user\Desktop\Final_output\DATASET\Augmented_faces_blur\Anthony_Pico\Anthony_Pico_Anthony_Pico_aug_1_blurred.jpg	34	0.0841986886625381	0.7126260698581826	0.5663686890824303	0.17418858297118062	0.5049503593912621	0.3402376511209791	0.239582993999665	0.38885186023453	0.5517037178743103	0.3554826808030323	0.6525103895392139	0.3989259123122926	0.20166856648853992	0.39777444772461745	0.5969564857365607	0.4855968813189508	0.39517391450324524	0.5868900777892774	0.3174012087252309	0.3554295854867054	0.6381913365870983	0.2609762276264426	0.6468777200530667	0.64046116006911	0.46692890841539536	0.11265006701844871	0.5374890813690558	0.16987213082643987	0.16136483976858018	0.5160043730015395	0.2076492899170812	0.5719244002488436	0.3105645636110915	0.2919535406917358	0.430323772955226	0.719186742518324	0.27298032022346136	0.5249594753857629	0.6500910043303222	0.5739095880194274	0.15447166384862862	0.5376687036463199	0.46648211825861396	0.4258344471272896	0.7584534794139175	0.5035499517672926	0.47829383784788465
173	C:\Users\user\Desktop\Final_output\DATASET\Augmented_faces_blur\Anthony_Pico\Anthony_Pico_Anthony_Pico_aug_2_blurred.jpg	34	0.0827330532883497	0.7038915158058296	0.5516273372544512	0.1830169146875393	0.49501830506811784	0.33512280262831207	0.2322264523027291	0.40238147012332204	0.5474163539129713	0.3529612460041956	0.6476485951270778	0.4012541507622833	0.19852801638177603	0.39260730244258724	0.5930175216341435	0.4761347734146954	0.40637357137718655	0.5837298171715443	0.3200735475834776	0.36416420473163846	0.6333041142747073	0.2491812393276539	0.6445947392235893	0.6311420111113806	0.45490803550954484	0.11046072881120389	0.5303209057164326	0.17519009821149348	0.1415499962238437	0.5337850532109376	0.205053587963685	0.5788555538405659	0.3142743082731379	0.27933978969753026	0.4296488838815188	0.7256800781080905	0.27142906743366596	0.5372997272077874	0.6608536883775444	0.5774500443144408	0.15053707184003792	0.5477944836587786	0.4736824315249807	0.4268697351035546	0.7775569096254614	0.5199992830732136	0.4671149145427606
174	C:\Users\user\Desktop\Final_output\DATASET\Augmented_faces_blur\Anthony_Pico\Anthony_Pico_Anthony_Pico_aug_3_blurred.jpg	34	0.12436034860361521	0.7294154614950311	0.5867535986675486	0.1871046422044289	0.4846433324713532	0.3789305038360094	0.216329014372622	0.39036408595183614	0.5801985062080839	0.334929581811519	0.6246988548364361	0.4103737247428531	0.22932318823865622	0.4335824409876236	0.5910680669764101	0.49186568714317097	0.3984470551423119	0.5871631192164127	0.3261835973676611	0.3658638758808923	0.6190174732432038	0.2852994021235552	0.6466324953685899	0.6391248351091166	0.4840105770158353	0.10891029279130637	0.5435162043285504	0.17176539413663378	0.1825000812603003	0.5308917021925088	0.15626860368798628	0.5551613794763567	0.3354871692150248	0.284628725895288	0.4499331119083857	0.7033785532305423	0.2840469125219095	0.5217392855573372	0.6388251229707451	0.5850601120396224	0.1451244187514682	0.5793365762205004	0.4548008833289034	0.4272753745135735	0.759659273927143	0.5097100051918297	0.4701848461839816
175	C:\Users\user\Desktop\Final_output\DATASET\Augmented_faces_blur\Anthony_Pico\Anthony_Pico_Anthony_Pico_aug_4_blurred.jpg	34	0.0433368790363164	0.6879459322239053	0.5716147565020785	0.152405969611789	0.5262236476850036	0.32227035645220037	0.2648003832218995	0.3721083902511906	0.5234850219804266	0.38848324500569864	0.6815354003038128	0.38712727625580967	0.18486174421838492	0.3692108551416763	0.6069961519384801	0.4893809706681611	0.38266250095882876	0.5882664905981725	0.29892834536399143	0.34099878503387687	0.6445782098993926	0.2561368610917178	0.6513195662151475	0.638591649209859	0.4505944324659887	0.11976513306993186	0.543545544714941	0.15939236395093437	0.17149529804716168	0.5203441294456359	0.2435695040578688	0.5837516935666085	0.2766365828006876	0.314450814673307	0.41529949778551817	0.7278298462817852	0.26005521226007816	0.528052334791787	0.6488498493615837	0.5505267752810088	0.1491425615708728	0.49361689580689666	0.485882064348448	0.4166699349698495	0.7372488066601066	0.4825884352305203	0.4964307810727022
176	C:\Users\user\Desktop\Final_output\DATASET\Augmented_faces_blur\Anthony_Scott_Miller\Anthony_Scott_Miller_Anthony_Scott_Miller_0001_blurred.jpg	35	0.7022268150795687	0.1869094438340774	0.5958042774068013	0.2961684536992078	0.8402925930796322	0.6243867672294964	0.1811750449528594	0.2751695263240326	0.2429248374799911	0.21043180065216	0.7819902281974694	0.243176314692434	0.42360787107943787	0.2148063966605794	0.7102263773091436	0.4483491978605867	0.39819628649901506	0.5378917883734953	0.8325327032012751	0.35293694959854527	0.8433624883312372	0.9762363750487566	0.6313189862787655	0.9221523823341626	-0.1257562068717881	0.4500017752224863	0.7062938752070489	0.7515346935310496	0.2260120989258977	0.48498656202792995	0.4149575675184991	0.191133037047366	0.5402101638135759	0.250683678452098	0.6239415969038112	0.8045004282546622	0.7783435190106394	0.3908190074791555	0.7375962181839109	0.09100620879397081	-0.0123121473280636	0.9086408102720331	0.5085159728495819	1.0494412666045625	0.7751384514416846	0.2006117475076929	0.5101176953014618
177	C:\Users\user\Desktop\Final_output\DATASET\Augmented_faces_blur\Anthony_Scott_Miller\Anthony_Scott_Miller_Anthony_Scott_Miller_aug_1_blurred.jpg	35	0.700036828671812	0.18922526449451949	0.6327518129905506	0.3163379362656239	0.8582337736962494	0.6346133945756246	0.1831885597025652	0.2875425658229579	0.2507772353390876	0.18536229753853262	0.8141397926722906	0.2313156616328769	0.4200332613229682	0.2729285202521813	0.6985060971461535	0.4640119741668583	0.41678997406314977	0.5525057594876539	0.8287168129114321	0.357604287582392	0.8339057886171726	0.9984811455942691	0.6067609045214882	0.911343891186108	-0.11177505082062919	0.4357811277086199	0.7214746362016026	0.765500080428375	0.2167750441904755	0.48171731617987035	0.40956329687490733	0.1887437620441413	0.5383904116568414	0.2647049596050617	0.6268163820067151	0.79582668537548	0.7869801677773357	0.3919135448006336	0.7195375195595383	0.09700070193574122	-0.009363863178893678	0.9111440332907538	0.49876512235090553	1.0536523645602665	0.7569329465772303	0.2064410854920164	0.49602071019603655
178	C:\Users\user\Desktop\Final_output\DATASET\Augmented_faces_blur\Anthony_Scott_Miller\Anthony_Scott_Miller_Anthony_Scott_Miller_aug_2_blurred.jpg	35	0.7229736571062793	0.2151590913024059	0.6194287283064619	0.32622215588227554	0.8709239490209278	0.6307540762484658	0.1879677355577845	0.3002918931696404	0.2392759603361312	0.2078070281630891	0.7908013593171976	0.24505324353599178	0.4124608488321235	0.23791317283846258	0.7044285925336482	0.4572434625586153	0.4179522013063348	0.5488519575100195	0.8280621276004126	0.36265281962131907	0.8443160881418376	0.9854005724191666	0.6393907404065063	0.9054732816418903	-0.10883622145823679	0.43187537689751987	0.705376801867825	0.7654786637344492	0.20421604378778657	0.48823000092744706	0.4108863914664056	0.203213441954831	0.533594778400406	0.26024818993004517	0.6227569042974813	0.7973105285716635	0.7809725234294892	0.4146893042554501	0.6973115994485974	0.0813832922147242	0.014524843982056002	0.9209188883959603	0.49715654200002973	1.0683940237246952	0.7473409461821708	0.1994596903070227	0.5291434345838314
179	C:\Users\user\Desktop\Final_output\DATASET\Augmented_faces_blur\Anthony_Scott_Miller\Anthony_Scott_Miller_Anthony_Scott_Miller_aug_3_blurred.jpg	35	0.6947861288536776	0.1970770351078621	0.6637719902859822	0.3176812871231202	0.8573119841395078	0.660201506993233	0.1718091938933035	0.2861376005265701	0.2730062139133636	0.1492443321830171	0.8394675384973429	0.2189106156038605	0.4236848206758429	0.3623155356917511	0.6916571052976251	0.4779187417586924	0.4036319469804681	0.5672147180538426	0.8251479559345057	0.3648144565699046	0.8115355004686502	1.0492028221488	0.5717563106238773	0.897072629084279	-0.087723913552086	0.42989733715600376	0.7494947927490297	0.7879509410181178	0.2409573377545568	0.47721330423593394	0.40094547293141153	0.1661032045501269	0.5297767581758348	0.2861336228886481	0.6374467856520518	0.7833581746024472	0.7934641966606142	0.3720500897099618	0.7122980101856351	0.12219126208290741	-0.0272704246727673	0.9190110647886346	0.49489958977386783	1.0442608183108766	0.7501658636178168	0.2180217613323942	0.45167963449626025
180	C:\Users\user\Desktop\Final_output\DATASET\Augmented_faces_blur\Anthony_Scott_Miller\Anthony_Scott_Miller_Anthony_Scott_Miller_aug_4_blurred.jpg	35	0.6801607136477221	0.1577554877337328	0.6520022559629575	0.3252798483578924	0.8644065685449299	0.6231112278313029	0.1918022644063134	0.28857124327158823	0.2479019296268645	0.173966029155864	0.8443000446771525	0.2181224726992213	0.4203795047044684	0.2766789758179319	0.6877123134441973	0.4725364944895388	0.44737946146678087	0.556064574013258	0.8291244649095347	0.350012924539799	0.8364090775269655	0.9830848127603531	0.5845775807768039	0.9206772716841001	-0.12478386140040601	0.4313500215584696	0.7247330749825063	0.7570360234298837	0.1959146962936613	0.4764393975281702	0.4114637555833127	0.1945253646242417	0.5499799462375489	0.2617543471494552	0.623120241173516	0.7981376100731473	0.7951404320086004	0.3900957777579669	0.7309442504200101	0.09342204465136211	-0.012397724696799894	0.8960053697063874	0.4944883847801429	1.052513349600931	0.7550865250672493	0.2076711428209558	0.49314207640259317
181	C:\Users\user\Desktop\Final_output\DATASET\Augmented_faces_blur\Ashley_Judd\Ashley_Judd_Ashley_Judd_0001_blurred.jpg	36	0.26650143962150463	1.0790340006351473	0.7538933105000942	0.5899682511048274	0.48939347900288144	0.4754972457045561	0.5413770511586049	0.1073017590021707	0.35851310260676383	0.2692730285303384	0.3839572200145738	0.3796334677288613	0.14999325079477982	0.16668860782381031	0.6571453450015664	0.5645104731773984	0.18333478551593152	0.1373216704241267	0.5621005900428887	0.6027614072285904	0.4528855486903035	0.2840424586296147	0.6052592627513133	0.6703969671973199	0.11685580364230419	-0.02599945908409168	0.8954300354032765	0.2871712429522747	0.4953349598558858	0.5087222823881205	0.6796402180239942	0.9070534091953087	0.7967127597511428	0.5081078216503095	0.5061664613218194	0.6678876777107257	-0.0382777154445648	0.2287289093799157	0.7534411568676397	0.3169552098112383	0.13824565068984235	0.3187205556670447	0.6728697268311645	0.6142002073713091	0.9676118088836552	0.2380200680052897	0.5885138542515803
182	C:\Users\user\Desktop\Final_output\DATASET\Augmented_faces_blur\Ashley_Judd\Ashley_Judd_Ashley_Judd_aug_1_blurred.jpg	36	0.2403124383444155	1.0524820834398272	0.7579379252323597	0.545745861756976	0.46001181639568844	0.4356792279610283	0.5601530879575588	0.14736536371465692	0.38084662027739524	0.24026126489804078	0.3632498362627046	0.4158939459273896	0.18075116974867542	0.1283052217259619	0.6840789554408668	0.5656514103865277	0.1865176735469374	0.10539922572293192	0.580181105829894	0.6192560911499276	0.4398003063294732	0.3130498785734243	0.5949089771876954	0.6869990959414453	0.10634875646594308	-0.017137768324432867	0.9131619068591844	0.26558653843395646	0.4958143972667173	0.49415125083258704	0.6680494783118752	0.9545363020662118	0.7739901429594176	0.509875812760992	0.5032056601972466	0.690175910752489	-0.0673190653324127	0.23974737930961082	0.7769140471254751	0.33081970839670083	0.12391064421439374	0.2649251639733335	0.664813741857257	0.556917938370302	0.9697469515676381	0.2065967358356377	0.5897202820641566
183	C:\Users\user\Desktop\Final_output\DATASET\Augmented_faces_blur\Ashley_Judd\Ashley_Judd_Ashley_Judd_aug_2_blurred.jpg	36	0.1490515208596552	1.0716646164655688	0.7429615802297085	0.5969936466248588	0.5071378562583213	0.4325226274410135	0.5497937233958223	0.17587979364152923	0.33989849753760326	0.2764977075235635	0.354955388006212	0.4014855437824807	0.1532695095018264	0.1221356865062925	0.7421962110093712	0.5520353700375211	0.181200209076074	0.16342148638882553	0.510610674344122	0.6134470746241822	0.42659094847176904	0.31095923075676624	0.5971896092216394	0.6818960368284196	0.10070176771643899	-0.05977735167366077	0.9176368112473737	0.27311455291502407	0.4540341489823775	0.5263955960058267	0.6667998846292882	0.9419683050874519	0.7815616017759459	0.5089995611528588	0.5235641742379552	0.7343294818813342	-0.0782198011875152	0.2721715200311703	0.7940151561533376	0.2866639030249991	0.18574797467494214	0.2596982929745933	0.6749459503237869	0.5907227722593096	0.9848564160938145	0.229828143463101	0.5923820746255685
184	C:\Users\user\Desktop\Final_output\DATASET\Augmented_faces_blur\Ashley_Judd\Ashley_Judd_Ashley_Judd_aug_3_blurred.jpg	36	0.22915780439769873	1.074707366526127	0.7580028421411007	0.5860559363322215	0.4902732361091856	0.45830978188643823	0.5484814149167219	0.143987348703108	0.3601596436657809	0.2601097755210191	0.3669340775873678	0.4049137049267373	0.1634186307863113	0.152306646392456	0.6989003544441341	0.5602551783775938	0.1843293597945246	0.13440849713601982	0.5403841569313105	0.6148051059194222	0.43943866352920163	0.2998181000560587	0.5927827039542519	0.6790531988837928	0.1079569419360473	-0.041296350415764294	0.908509506358112	0.27010495607547697	0.4924455613704637	0.5103404502392406	0.6687437071137515	0.9230469055984069	0.794886700677933	0.5101698117400241	0.5182289038107877	0.6852642067635792	-0.0572018381208181	0.2402658102653189	0.7775985431407852	0.30938955732530143	0.14697031409645284	0.2860853837693353	0.6716489529256487	0.589240322787359	0.9747817819888474	0.2261701733512839	0.595525510900991
185	C:\Users\user\Desktop\Final_output\DATASET\Augmented_faces_blur\Ashley_Judd\Ashley_Judd_Ashley_Judd_aug_4_blurred.jpg	36	0.26076581876521954	1.095648765563965	0.7772185526022404	0.6115159858422234	0.5045497927798513	0.4895400264391547	0.5426017971549013	0.145402478454075	0.3613803542413616	0.2544071011321335	0.3655738660659807	0.4226418622682176	0.1696605930999633	0.19209706951375932	0.7121809063247323	0.5588234599089276	0.1862647710391554	0.131491606008195	0.5086442575083371	0.6237558506749882	0.438477850625261	0.29122083226443	0.5737729666563594	0.6769206955679863	0.10792143991950298	-0.062270822580872076	0.9078092719226132	0.2545474900006526	0.5245987393768743	0.5120926717304285	0.6604852474898485	0.8886296060446548	0.8272822982252257	0.5136960513959361	0.5399793194861299	0.6486637567097682	-0.0449907705187797	0.2204154323405785	0.786023812416689	0.3031194080682673	0.13997698680663312	0.3009975224623699	0.6739663926903869	0.5951203731485155	0.9769119514102818	0.2302357461011072	0.6114858326626588
186	C:\Users\user\Desktop\Final_output\DATASET\Augmented_faces_blur\Ashton_Kutcher\Ashton_Kutcher_Ashton_Kutcher_0001_blurred.jpg	37	-0.04503720445444109	0.433007102545003	0.6102209683588776	0.08730653412884301	0.5456273430289207	0.4584345988544646	0.712734601183036	0.3998828162182871	0.679926179422545	0.5377159300045575	0.6269708893913389	0.5111447005235172	0.46268529879559006	0.49582676952716964	0.509149698481194	0.3285725897975597	0.13014906842961568	0.26453969679501954	0.3819394085331115	0.4013167052043576	0.5781930373619816	0.5463937703971923	0.5746302667415206	0.7432778969587666	0.3594020020098976	-0.17243450279944741	0.7460119130332237	0.2859665706933504	0.1946534675773109	0.1728480961185316	0.0065264599397778	0.3495634004382492	0.094019349274995	0.3088997090330801	0.543978194132043	0.6150454839150065	0.27624479644115696	0.6073115753940801	0.9720804450176371	0.0060722474008798	0.7895702570676804	0.5799923127775638	0.7545272152589572	0.5226764367132559	0.8002970901471405	0.5160267861925634	0.7208879477052613
187	C:\Users\user\Desktop\Final_output\DATASET\Augmented_faces_blur\Ashton_Kutcher\Ashton_Kutcher_Ashton_Kutcher_aug_1_blurred.jpg	37	-0.022195303867359184	0.451123546894292	0.6026646798557672	0.091432298722325	0.5534133636654792	0.4466180637094203	0.6938373657895119	0.36132850355699686	0.6750864014760728	0.5637942431279923	0.5744722656625868	0.5241893893741584	0.4592399119089934	0.5121778658592429	0.494117252469293	0.3169458991714153	0.10012258414879109	0.2707840879979461	0.3733295399470481	0.373895886398663	0.5484389705221674	0.5266059782807887	0.6011186155831878	0.7314555764378888	0.36541527620270764	-0.1408567070555051	0.7328031363208061	0.2805880934179788	0.21417788912019378	0.20843430049832862	0.0296535491943359	0.355315218856752	0.09720542615449629	0.3442962477079115	0.5737854152764807	0.593478623537218	0.2965190928440882	0.6183228126726606	0.9705630150697842	0.0208805929869413	0.8306965976953506	0.5636148786430805	0.72554391284454	0.508762656262435	0.8213277843934325	0.527805509175417	0.7459297123073264
188	C:\Users\user\Desktop\Final_output\DATASET\Augmented_faces_blur\Ashton_Kutcher\Ashton_Kutcher_Ashton_Kutcher_aug_2_blurred.jpg	37	0.012016599943141998	0.4401668199260035	0.6090682610950504	0.1101091070590746	0.5667300545872628	0.5106540418776695	0.720067917091945	0.3766004764218632	0.7027651444808717	0.5268725896970835	0.6287783406395079	0.4902784461789346	0.4715592383097503	0.5447027347051824	0.5171020482073047	0.3260102829762134	0.12497970287456779	0.28152101538804475	0.35619058942033377	0.4008993236793179	0.5707934075604699	0.5703608837430538	0.5603302593684262	0.7582438633026463	0.35959288588479077	-0.15662538405173618	0.7818156631905799	0.3051036402762895	0.26255856484583256	0.2190258875500779	-0.0494477450847625	0.3309765115289093	0.08157251363790238	0.311896347450324	0.5694739878024588	0.6236119081656092	0.26983365751918087	0.5761199208907347	0.93955560597402	0.0316339805722236	0.8141718953847885	0.6107205262666195	0.7294302623437656	0.5124727771788016	0.803648301694992	0.5228127037540646	0.7181183824955151
189	C:\Users\user\Desktop\Final_output\DATASET\Augmented_faces_blur\Ashton_Kutcher\Ashton_Kutcher_Ashton_Kutcher_aug_3_blurred.jpg	37	-0.026356803308029086	0.4392400477934876	0.6073512480209652	0.0926044138754924	0.5519006052316605	0.46661703415094047	0.7105028421638401	0.38542292567201	0.6837032810584779	0.543362250413699	0.613822071226275	0.5089475378096616	0.4651599122833106	0.5137849132531609	0.5066664985485815	0.32480215084332553	0.11973995447858839	0.27246794156459275	0.3759911238922033	0.3967313375769157	0.5720242662924847	0.5484311242108405	0.5782940310767357	0.7440532937826496	0.35856293624952357	-0.160134004015859	0.7490266340095765	0.2886979274631506	0.2120859940297778	0.1954429796908419	0.0001112504396587	0.3459699034599662	0.09219148343599048	0.3165422184488259	0.5595840452085862	0.6099319027195328	0.27956963665898577	0.6056216989643435	0.9632638488970413	0.0187183618545531	0.8070941939949989	0.5835758110766857	0.7435562055276645	0.5207310230641737	0.8051926766675738	0.5209281821285943	0.7284473263366743
190	C:\Users\user\Desktop\Final_output\DATASET\Augmented_faces_blur\Ashton_Kutcher\Ashton_Kutcher_Ashton_Kutcher_aug_4_blurred.jpg	37	-0.0502113048534584	0.432662721808652	0.6074510827741657	0.0815697155917269	0.541831659644979	0.4507614321622077	0.7153714845908672	0.4038799064908925	0.6770353988544221	0.5450662388251628	0.6250667892116667	0.5101776151620365	0.4671552001189086	0.5024322829210486	0.5062969950365342	0.3276798314281139	0.12370846246137879	0.27302696607736054	0.3925049576683197	0.4108134350253243	0.5906716497253202	0.5503638644223274	0.5770969826138085	0.743235838431297	0.34984158090069806	-0.17061942215674722	0.7354758234936959	0.2831334054649835	0.17695405457577357	0.1814636345964293	0.0137127377092838	0.34802448301595457	0.09596864467656821	0.3010765696039877	0.5510985836233625	0.6075915952602976	0.2756809998315168	0.6207324868998985	0.9708563295267237	0.016286626458168	0.7939380258321762	0.579975526619479	0.7647234316633952	0.5390122221022025	0.7954975304347304	0.5170677293923321	0.7288532628385945
191	C:\Users\user\Desktop\Final_output\DATASET\Augmented_faces_blur\Audrey_Sauret\Audrey_Sauret_Audrey_Sauret_0001_blurred.jpg	38	-0.0701260783603106	0.3870662078360051	0.2451348634406621	0.35408407194114727	0.4381652039034139	0.3002483260290866	0.0339629772623466	0.30383436388102636	0.5406138362825228	0.19370401477302282	0.6720164882878562	0.4654665374467357	0.37348229802141164	0.7901988029465031	0.3312851042215637	0.9278446241936459	0.03951191002451489	0.37223619036671063	0.294327482815375	0.2407664816824653	0.4989734410972141	0.4412462509135176	0.3758070594017429	0.8236158970186905	-0.020474089519203403	0.596434126627561	0.5901609088806866	0.5484190706083716	0.1811389663082867	0.3084232252817717	0.43246702330469183	0.6533779774939485	0.4049782887522019	0.6698399778481732	0.8608460632149437	0.8983798253062818	0.684430196841877	0.5257694095383069	0.7478723442467979	0.557587009992238	0.43173782351371826	0.33855834281532743	0.6529879395824363	0.667540719097161	0.7971537829492266	0.40984426883509373	0.5869644897473183
192	C:\Users\user\Desktop\Final_output\DATASET\Augmented_faces_blur\Audrey_Sauret\Audrey_Sauret_Audrey_Sauret_aug_1_blurred.jpg	38	-0.04505274378561119	0.394778303811881	0.2391860963746602	0.3564134913081627	0.44421138358543033	0.3132046696202998	0.0301585096438812	0.30181401974288097	0.5554263653695894	0.1916584131666538	0.6831011342744132	0.4882977017471775	0.38360084212312673	0.79697191715091	0.3531128206019214	0.9205597743115199	0.0377605914505631	0.3752208631515159	0.2766233982998034	0.2452774655071952	0.4940387353033565	0.434029104457276	0.37003165710168306	0.8321542977730232	-0.028091101185501288	0.6039435072065559	0.6016728866426706	0.5606670446613969	0.2076642849308758	0.31518295079284575	0.40617843384205393	0.6613380064403481	0.40573713038599857	0.6723651062723407	0.8665862848047474	0.8743128853562924	0.6953057171382719	0.5325032182047744	0.7576522445592216	0.5612540153300128	0.4122976941144187	0.3365812157699344	0.6443438728314329	0.6610815723591085	0.813025724992531	0.4073946855728886	0.593314999569687
193	C:\Users\user\Desktop\Final_output\DATASET\Augmented_faces_blur\Audrey_Sauret\Audrey_Sauret_Audrey_Sauret_aug_2_blurred.jpg	38	-0.0555408366849337	0.3877957165339917	0.2453920947357709	0.35309971147723007	0.44873717916438693	0.3165264960782771	0.021162764312832198	0.29166413104859457	0.5561840894162966	0.1741944161602375	0.6837674694995185	0.4850592212090477	0.38040686762819265	0.8066006414577318	0.34544747329400105	0.9285741403422131	0.02784284049593519	0.36951646022793194	0.2778211387354036	0.23169288150946882	0.4829623520106815	0.43540662740268	0.3749727033396287	0.8277033768037754	-0.019598676101387186	0.5973847015024389	0.6003515792591929	0.5541422974238337	0.2070135363203793	0.3170790788512793	0.4077902915170698	0.6471834977304407	0.3984164879146852	0.6748109903212796	0.8674050514582852	0.8872355150703046	0.6843728152640873	0.5250807784507652	0.759856767049723	0.553898888777729	0.4202625435864646	0.3381388863035915	0.6459902499776771	0.6559218068771597	0.8053397060487443	0.3983081316342017	0.5839392485511629
194	C:\Users\user\Desktop\Final_output\DATASET\Augmented_faces_blur\Audrey_Sauret\Audrey_Sauret_Audrey_Sauret_aug_3_blurred.jpg	38	-0.06673137032293419	0.378778368244502	0.2645897077366406	0.3475520697007279	0.430037518267132	0.3195637699620967	0.023398642571775798	0.27507431811419597	0.5710713478267504	0.16437832092727392	0.7064811455945272	0.5361072746375783	0.40519632018098817	0.7528768219038796	0.4008630347167066	0.9273774578890575	0.0391947388085038	0.3551188688754691	0.32220549904881923	0.281315789744065	0.4938301041454815	0.41811363612212427	0.4296380825658363	0.8145800237918691	-0.059159053699195996	0.5720272762895788	0.5971014329744934	0.5506247516641558	0.1551208832127362	0.320860583780345	0.4159834742760567	0.6469132726227709	0.36161406938469776	0.6948868926640759	0.8502380941991069	0.9003008085015866	0.6471112863697821	0.5099983409057042	0.7651101863297752	0.5551893330624065	0.345237685469361	0.285766097293186	0.6384079729181219	0.5994448711328741	0.8094935537431414	0.3662375787039659	0.5733377112490264
195	C:\Users\user\Desktop\Final_output\DATASET\Augmented_faces_blur\Audrey_Sauret\Audrey_Sauret_Audrey_Sauret_aug_4_blurred.jpg	38	-0.038762307994595596	0.3913305178383321	0.2312178717896039	0.3719904024670223	0.42237714422176	0.2974990804152732	0.032664572032301296	0.2940761075052368	0.5751558753192736	0.1708534715124485	0.6909030842522879	0.47518758189773413	0.3958461991597173	0.7733921967431856	0.3405732289616874	0.920432935627438	0.03931297952257699	0.37159723602529904	0.3070530148702761	0.23755139224211952	0.5142511546344303	0.4230377024868894	0.3708191974406166	0.803524961266895	-0.05073800517720051	0.5787336779953207	0.5990874774335384	0.5619241680869999	0.1761556529266148	0.32258473753744027	0.4468783721542268	0.6746486772930094	0.3570438310924806	0.6655604239579448	0.8548823614601352	0.8958722877029035	0.6854264568143302	0.5594071120033641	0.7503227358969977	0.5507333177586756	0.4239515495574195	0.31601424752264	0.6250108455282142	0.6438896705560919	0.7622414128039056	0.3955307191004417	0.5957920717490044
196	C:\Users\user\Desktop\Final_output\DATASET\Augmented_faces_blur\Barbara_Felt-Miller\Barbara_Felt-Miller_augmented_1_Barbara_Felt-Miller_0001_blurred.jpg	39	0.8905856534838676	0.210704669529352	0.4592794420820916	0.2230661202403735	0.6314510962003982	0.2535041322627876	0.214594048961161	0.24802858011515627	1.1548145860433578	0.8181253522634507	0.6734174451355467	0.6306300162449907	0.17601477507148466	0.8462383726305994	0.5652185847600986	0.9763561364860284	0.5702573542102167	0.38360188677446044	0.317918712179091	0.6162193615942928	0.3265244506061007	0.4354737339286129	0.9131414176060596	0.7522543927912554	-0.0041438108939678975	0.2698131149774813	0.3937236668355105	0.4375723569906807	0.5183047105599352	0.6423965681264348	0.4720575009607352	0.19942566979406817	0.1434944527396201	0.3224699105758688	0.3590124968594345	0.8536299466931061	0.47496087199775644	0.1117402202285703	0.8817396347475235	0.4928288213722578	0.41079265187342245	0.4065910946952253	0.4162212938340611	0.5278565052225221	0.8423093486155497	0.5197798787520038	0.46308500379329287
197	C:\Users\user\Desktop\Final_output\DATASET\Augmented_faces_blur\Barbara_Felt-Miller\Barbara_Felt-Miller_Barbara_Felt-Miller_aug_1_blurred.jpg	39	0.8620142191648484	0.2323500227050517	0.4420104975504124	0.22816884407727228	0.627016048693112	0.23755410627218218	0.21772599364733541	0.2534743286827374	1.1550935506820679	0.811143159866333	0.6742055004958639	0.6375855132118297	0.175977134738309	0.8386042097277673	0.5837149230381539	0.973976897880529	0.568543318341572	0.36894145383969934	0.3155159148377443	0.5915576268940897	0.3078699476778437	0.4179116053251545	0.9219243892564215	0.7686512133364518	-0.00029680791087469127	0.2411880737310671	0.3869838045723078	0.4111891358412361	0.4985209007788607	0.6518297519454903	0.49077280621459857	0.1877366401600693	0.1632552700289725	0.3270772210944912	0.3708031635886463	0.8347370773398116	0.45978150984970995	0.1284524834550794	0.9096243714046661	0.4859271473996512	0.4186262817199953	0.37829134579767293	0.41707100274881775	0.5589610698892702	0.8367817405189503	0.5113832332097697	0.4827713674307403
198	C:\Users\user\Desktop\Final_output\DATASET\Augmented_faces_blur\Barbara_Felt-Miller\Barbara_Felt-Miller_Barbara_Felt-Miller_aug_2_blurred.jpg	39	0.8907304033637047	0.187244882048819	0.459830960134908	0.1851474408241938	0.6324358245367323	0.23353005886765468	0.2149903006396278	0.2629988305428792	1.1887288838624954	0.8088511079549789	0.6740609070782194	0.6055957972184252	0.17635914090667448	0.8319150412149461	0.5367294123014499	0.991313802883123	0.5599421073301623	0.34599938764707244	0.34924184707823036	0.6355950732737513	0.3389051586151053	0.41727177181523245	0.8866131466909088	0.7704919984822114	-0.032131499673798886	0.24109053072989223	0.3751477153784868	0.4520562968469715	0.4777937543619581	0.64490069708919	0.4842327396520056	0.2241063215184067	0.13702204396810522	0.2937938663799784	0.3639963690346512	0.8914015889012055	0.49299478626577325	0.10697873298301061	0.8918928687524978	0.5021003462188116	0.393047604065729	0.43373497169484193	0.42676575782617987	0.5493160846902956	0.8492880317892063	0.5420454247758496	0.4520281000435886
199	C:\Users\user\Desktop\Final_output\DATASET\Augmented_faces_blur\Barbara_Felt-Miller\Barbara_Felt-Miller_Barbara_Felt-Miller_aug_3_blurred.jpg	39	0.8862904235720634	0.1971680709959601	0.4510476178181613	0.2285503361555766	0.6380388250583922	0.2392777959978048	0.214226189582704	0.2324649803498555	1.1538252085447311	0.8185469061136246	0.6693639269594679	0.6214793100133966	0.17636110785995207	0.8212843963570627	0.5528451224407245	0.9661660519094215	0.5713587884410212	0.374834922696511	0.32689611045542	0.6154091854601833	0.3428329929470946	0.4125830767421047	0.9011800208224693	0.7538625708107789	-0.018188423540070803	0.26923557577193014	0.39030095579096047	0.4361767365850067	0.5061961163807817	0.6343956578442997	0.4730820060842313	0.2205672584819649	0.1407295422801017	0.3050388917018197	0.34887971842348897	0.8661422878348067	0.48275678328005733	0.11764417950286221	0.8860937987518493	0.4788186676614157	0.41198781440813614	0.4087629501150995	0.4260185241969532	0.5317886832429994	0.8551389205779064	0.5295748832539426	0.45632100537424647
200	C:\Users\user\Desktop\Final_output\DATASET\Augmented_faces_blur\Barbara_Felt-Miller\Barbara_Felt-Miller_Barbara_Felt-Miller_aug_4_blurred.jpg	39	0.8965918943285943	0.2033104013519024	0.4411700590205634	0.1943120870920847	0.637800510787419	0.2650535305658195	0.2103099949202522	0.2680344693520833	1.1745410114526749	0.7850611954927444	0.692597653580142	0.6280460058823656	0.17622163299117766	0.870239076919082	0.5665390511592914	0.9809221502990472	0.5422627065881083	0.36043914928571374	0.3231744113368058	0.6164387960940334	0.32583567795752766	0.4129406450061123	0.8944347401245274	0.7663548773412545	-0.02526745858378729	0.24065178093970052	0.3790458963997004	0.4439927607096291	0.5196240295697161	0.6501603003511377	0.470636377217678	0.1770022832202767	0.14946078827466952	0.3382714688469192	0.3812530871635708	0.8453235924088196	0.48568264490692087	0.1243711001075681	0.8859012161445801	0.5026251800172201	0.41555071185190756	0.38117863949407643	0.3987457186253971	0.5508979770614733	0.833058894010924	0.528060222128104	0.4653723841906127
201	C:\Users\user\Desktop\Final_output\DATASET\Augmented_faces_blur\Barbora_Strycova\Barbora_Strycova_augmented_1_Barbora_Strycova_0001_blurred.jpg	40	0.6759930275864567	0.3904157782960444	0.7860053796223405	0.2679396611603785	0.4008798367753021	0.3826451746998688	0.5833673357280693	0.16660953387507488	0.6589165213110827	0.21375847035377968	0.5423014741879768	0.10606947081900231	0.07767439382514868	-0.0297941323369741	0.606621072999687	0.8522209220137837	0.0951654934425353	0.4498058161245926	0.6351581434506871	0.3435681212222847	0.7321373411531913	0.608793833388085	0.43916987082108117	0.8675802000062711	0.5274284514731784	0.19908868996846135	0.7363184369498558	0.28134184816168	0.4678760985571277	0.40116834379464966	0.9789079651236535	0.4521671126809342	0.5326367621951644	0.41203871881695087	0.5304281454570509	0.6943403707197309	0.45074737442994867	0.9538464881479741	1.0189914257274386	0.2796737018846737	0.10817619017361302	0.7151627573340568	0.3001021033750494	0.7921025816380579	0.79497666503608	0.5724175891693293	0.5179230160960591
202	C:\Users\user\Desktop\Final_output\DATASET\Augmented_faces_blur\Barbora_Strycova\Barbora_Strycova_Barbora_Strycova_aug_1_blurred.jpg	40	0.6539055727906193	0.38597275866751957	0.7440494615486862	0.2476609130355407	0.4114709861054412	0.39044846112563825	0.5891893637615048	0.15932432636508037	0.652527842164316	0.2325625734898423	0.5169037711364097	0.07948779227948771	0.07370818155250469	-0.0705748423933982	0.598796682804377	0.8555639230218176	0.06227259571742999	0.4397406032787903	0.6628055046100116	0.3458144228434833	0.7265022286291587	0.6112777265739391	0.4290468675468789	0.9155794944809919	0.5275159883446118	0.23518532244908263	0.738047020077116	0.24225214609192072	0.45888376372934714	0.387167607617682	1.0053785517811775	0.4404723684516174	0.5194206392102783	0.40086648753018667	0.5221647335253572	0.7122247145822644	0.44343444330955295	0.9485120587050915	1.0058203042493579	0.2751438550525175	0.11826609424351353	0.6938770855932863	0.3032310864554365	0.8111320648371775	0.8187783345144963	0.5625715984817206	0.4973975215056574
203	C:\Users\user\Desktop\Final_output\DATASET\Augmented_faces_blur\Barbora_Strycova\Barbora_Strycova_Barbora_Strycova_aug_2_blurred.jpg	40	0.6685863234586682	0.3803935254979639	0.7573219630769493	0.2982659232768107	0.3968227274193756	0.39542845247968644	0.5813472216265998	0.16681636199244548	0.6294034304621601	0.21655671471088878	0.5381434988719291	0.1231484627983629	0.08007854717216406	-0.0759700611233711	0.6485902708019325	0.8523118638005499	0.1354933404464721	0.4539866647230728	0.6347742597360111	0.3123712922907147	0.7208146267648207	0.6200214969944904	0.4136952964042054	0.8862663455503231	0.5175168770498654	0.20332082836377074	0.7243771008545227	0.25233413205729194	0.4535711579683555	0.37312331534654475	0.9985659839585423	0.4174846301999313	0.5244429116778916	0.3856981261643916	0.5247721675820565	0.6624739022305607	0.43964854253793506	0.9748694300651551	1.0298080445276019	0.2953443786003456	0.12584074190853733	0.7013923446803721	0.2832041903065164	0.7937611702859003	0.7761076673430181	0.5583084517012892	0.546008860687319
204	C:\Users\user\Desktop\Final_output\DATASET\Augmented_faces_blur\Barbora_Strycova\Barbora_Strycova_Barbora_Strycova_aug_3_blurred.jpg	40	0.6670458190627064	0.3934312964845209	0.7600296903303865	0.3036708636174787	0.4186644620671264	0.40128721280678725	0.5734140119763813	0.16184721216448839	0.6213658037188433	0.2268432098004197	0.5369363260012932	0.1169680013022481	0.074717288188552	-0.0857757106423378	0.6418057963247606	0.8485449694600348	0.1183463134903907	0.45702811093202667	0.6393443490166165	0.3164864304936204	0.7204020434136855	0.6292760382425735	0.4350889643107282	0.8943510301606898	0.5180029603785892	0.20116468994366576	0.7367858416730233	0.23606664800332253	0.4613885688322915	0.3711213368895708	0.9888253090903163	0.4026563058819992	0.5199473803573197	0.3947015195164233	0.5193766424469567	0.6671958641460537	0.45648896692658214	0.9769741669297219	1.0293184966789004	0.3036413470157252	0.12392230681179661	0.7023178744285734	0.28237222774341886	0.7982900355040627	0.7806708350342488	0.562331186406648	0.5320602338710463
205	C:\Users\user\Desktop\Final_output\DATASET\Augmented_faces_blur\Barbora_Strycova\Barbora_Strycova_Barbora_Strycova_aug_4_blurred.jpg	40	0.6297898464388815	0.3681438620257883	0.7314090896300081	0.2565297600778628	0.41194481322908316	0.3495155776171348	0.5835770760911309	0.17117720171698628	0.6343200238945864	0.2660753297182893	0.5244008582574196	0.085444889094597	0.07680422561607275	-0.0976799130439758	0.5820820353920769	0.8386532061305287	0.062452497436523285	0.4440093985306366	0.6607464994091488	0.3461805033958229	0.72303247834401	0.6236349578034828	0.4435920921538697	0.9100313823865895	0.5163779962009807	0.22723343698727544	0.7388684018844432	0.23039766886518662	0.4380857585656775	0.37236869074136597	1.039848055690527	0.44508284732963865	0.5367605840497558	0.39418498566479976	0.5341284073926426	0.7116024271896482	0.429689113035448	0.970814235508442	1.028376340960097	0.278281137148367	0.12305195978878641	0.6752411420612964	0.31239250289663856	0.8454701814829905	0.8322851642531134	0.5686164687241969	0.4980680514076388
206	C:\Users\user\Desktop\Final_output\DATASET\Augmented_faces_blur\Barry_Diller\Barry_Diller_augmented_1_Barry_Diller_0001_blurred.jpg	41	0.5972665150094452	0.8300841624592299	0.4809445047752129	0.4198733803566302	0.2931952502041677	0.7890583005317305	0.4944065475548546	0.3245659882746007	0.5983548765440232	0.6524656558861497	0.5790325857537257	0.0084160398691892	0.328119069985094	0.5715500061845482	0.4338461617430853	0.6782325566290412	0.3188830969037576	0.2676460103431179	0.5225139726225114	0.5672636484222612	0.663182403970025	0.1841700470132821	0.5858837168580879	0.7346455281579608	0.4052509403332195	0.42029073345725304	0.47269272748088054	0.19466588635905052	0.5860306699468504	0.40812603224979926	0.660508237126344	0.5624668383541215	0.006232129103809603	0.49377026314321776	0.5212703067435032	0.7913739169421193	0.4807162325018221	0.8896758367475703	0.9910903192993236	0.5189213462193359	0.4164407004307426	0.349865451258661	0.72610643280631	0.7064679854759959	0.5521161964615304	0.48501512959322	0.4911757570283764
207	C:\Users\user\Desktop\Final_output\DATASET\Augmented_faces_blur\Barry_Diller\Barry_Diller_Barry_Diller_aug_1_blurred.jpg	41	0.6422363382208767	0.8380956004117484	0.4542833718472289	0.4474537803541626	0.3325694471060852	0.834070429071114	0.4302869179929535	0.34893750050881167	0.6396110733409173	0.609927914523101	0.5735441751616466	-0.008708375506103	0.3684297359501743	0.6062843894099892	0.4529955136081385	0.679017847823957	0.3050341812076135	0.2563512207308247	0.43942652831709145	0.5758094196634492	0.6530506015601377	0.2493167623935334	0.5429347844711532	0.68998029492588	0.4148249513014278	0.3492125670916295	0.5485994763643067	0.17548861344321032	0.6130534601106059	0.43492652316557456	0.6289869205086167	0.5638345861377824	0.0168196872541011	0.4891372537094714	0.5865576807035213	0.7731761457803248	0.5247696864538961	0.931250922119303	1.008233315491302	0.4951504588146556	0.3493233670185722	0.3951985908570306	0.730232296119985	0.7253438973078516	0.539423461862417	0.5052982420120578	0.48754069884887874
208	C:\Users\user\Desktop\Final_output\DATASET\Augmented_faces_blur\Barry_Diller\Barry_Diller_Barry_Diller_aug_2_blurred.jpg	41	0.6046278972554625	0.7949624533508771	0.4720539751463698	0.3966632990848031	0.24007243173416648	0.7678962525495147	0.47332992792976314	0.3360642755947377	0.5626037796397453	0.6520839179386857	0.5780083246367442	0.0043647484853863	0.3070933676278018	0.5764774625634849	0.4039691212078737	0.6562599823354279	0.3066501897873445	0.29043520552305724	0.5587064121190286	0.5655402993278704	0.6649770439448577	0.1584378585277193	0.5782915491527905	0.7377664972075935	0.43422115207752787	0.4152719627625203	0.4685306394443434	0.19332889457209373	0.5612756204499613	0.3855080365108161	0.673564954939359	0.5470011615696062	0.00256437218871719	0.49207501763883843	0.5059802028907543	0.8000290180029866	0.46479832782681524	0.88402302909462	0.995616636418922	0.5037891704608548	0.4226030011366523	0.3571316746892945	0.7194129802096456	0.7066115730652598	0.539976548262449	0.4844151956886243	0.47754804161957454
209	C:\Users\user\Desktop\Final_output\DATASET\Augmented_faces_blur\Barry_Diller\Barry_Diller_Barry_Diller_aug_3_blurred.jpg	41	0.5907355968285025	0.8059654856775754	0.4860867832788395	0.4086687185551729	0.2833700727134565	0.7579049122103309	0.4896602520431321	0.3247380817852284	0.5663350900073296	0.6586370910038711	0.5762282617228496	0.0028228787705302	0.31521801715249054	0.568433979663819	0.43149665467945814	0.6643276125668084	0.3161876482071443	0.2789780007043316	0.5351597387615418	0.558592483909627	0.6535333712431411	0.1716346584318273	0.5752573337323058	0.7380735989639278	0.4242820626600703	0.4241317312723851	0.47316642049407187	0.1944255380795743	0.5734926727308642	0.4105586393641143	0.6773387187151845	0.5566662260832895	0.003027276761204012	0.49293482954088463	0.512638585604549	0.8065079572083947	0.46579476102526723	0.8829841499385074	0.9908529139991832	0.5024181127567638	0.4140089128802932	0.3394475055756585	0.728080538641271	0.7092092477926997	0.5304894706686456	0.4807416582871419	0.47914647800496774
210	C:\Users\user\Desktop\Final_output\DATASET\Augmented_faces_blur\Barry_Diller\Barry_Diller_Barry_Diller_aug_4_blurred.jpg	41	0.6370746467638434	0.8319567913864606	0.4763629634865688	0.4454862757336106	0.3273922323643783	0.8434591296643769	0.4653413930619996	0.3356313819608952	0.6490009506602532	0.6410577739109756	0.5995425142186153	0.0137494103983044	0.3644457018887424	0.6180172135567367	0.44337538354603523	0.6711570084570443	0.3336644676627679	0.2820582793393566	0.49021589944994204	0.6041211341934404	0.6520096790822963	0.2434382394013993	0.5641057163394082	0.7187658333198841	0.3987492954834422	0.39882409083907366	0.5160320246562881	0.1764470337794568	0.5840832371904265	0.41946306665407707	0.6049949855534965	0.5685156741681207	0.0363607422181666	0.5121778687316538	0.557198742367149	0.7830949938329457	0.5211951661043936	0.919015545135422	1.0129250056978298	0.5252596408148158	0.3626569856594718	0.4095666034045236	0.7087952770102589	0.7126766287932185	0.5161592474659402	0.498026585245524	0.47986591910592274
211	C:\Users\user\Desktop\Final_output\DATASET\Augmented_faces_blur\Bart_Freundlich\Bart_Freundlich_augmented_1_Bart_Freundlich_0001_blurred.jpg	42	0.0803256735883384	0.53718087244924	0.49750791883209655	0.17114989658650337	0.36485144460099417	0.4780618455103509	0.1814247168423368	0.4316533189265289	0.6470353149482997	0.2948908559784613	0.468239126208382	0.37538736560227864	0.4460659697372537	0.4740974407463825	0.5692798107123386	0.4498432965669303	0.0827698647036065	0.4777802299786143	0.3328919753262989	0.3362587274031893	0.7049599121141245	0.4006496638591193	0.6825111940063252	0.5050851205368585	0.40677039788269986	0.20908952983856766	0.553199316069254	0.2885210800160525	0.3184959602484278	0.32211565120669583	0.394721485916513	0.7060469533985598	0.269727261796704	0.1663360914661178	0.7853753178609677	0.8367203646341932	0.5737969219354808	0.6299635306508873	0.5387001739986956	0.4422102825272438	0.39082335267620133	0.3660649078487671	0.3442212285894749	0.4818812089472685	1.0989891816382265	0.5095298825385427	0.31032176664978717
212	C:\Users\user\Desktop\Final_output\DATASET\Augmented_faces_blur\Bart_Freundlich\Bart_Freundlich_Bart_Freundlich_aug_1_blurred.jpg	42	0.0804646343670516	0.5633570717662184	0.4832074234459729	0.200065465772714	0.4186199750890084	0.52306259235655	0.207512768340273	0.456973299383954	0.6710527532408032	0.30098720414492697	0.4795797890454105	0.3536084798614918	0.4554955586511712	0.5729187156825816	0.5202699800214184	0.45648128704163116	0.1023902832521904	0.5129026096392206	0.2934945866296284	0.3619928316192881	0.6481136659908106	0.4413894758160018	0.6751172825254215	0.48682373445528204	0.45429381446146944	0.15955440434456436	0.5524784351435987	0.28355113670126175	0.325679851038175	0.3367773507401583	0.3747648012451706	0.7278280218684232	0.3128830958754927	0.1994613001568803	0.8156933824760981	0.7802635752598417	0.5805539806043623	0.6335810855539177	0.534181605482918	0.4808711273151991	0.41311009560184525	0.36819446259730226	0.35872017018979757	0.5526496844798003	1.0530741963987207	0.4759205909999466	0.3378685263446019
213	C:\Users\user\Desktop\Final_output\DATASET\Augmented_faces_blur\Bart_Freundlich\Bart_Freundlich_Bart_Freundlich_aug_2_blurred.jpg	42	0.050114992328706295	0.5539812462418883	0.4909444788668485	0.16169743439015327	0.3544059243192025	0.4733112174860112	0.1829289145590497	0.4568720944224157	0.6332945220777783	0.34166737420413107	0.4480024328857235	0.37027715905415404	0.4222073927242379	0.4688868995576657	0.5599119871115696	0.4677705557737021	0.10302619030613791	0.47852764242177526	0.3504125743935101	0.34890213170817047	0.7241674455630591	0.38486512457679734	0.6541834681786312	0.5017688484867161	0.39555861518883684	0.2065504315757808	0.5462299256322471	0.28897317752138346	0.26311953951956557	0.3337054912612078	0.4195723694376525	0.731703351784323	0.26825165940832196	0.1696398875190505	0.7823280480919547	0.836503418628372	0.5723672654149948	0.651861569336209	0.50286273231588	0.4391698635670898	0.39050448272781413	0.3645562472342766	0.36663187094515537	0.4757561611443434	1.0930724818711137	0.50715496899508	0.3462033176323817
214	C:\Users\user\Desktop\Final_output\DATASET\Augmented_faces_blur\Bart_Freundlich\Bart_Freundlich_Bart_Freundlich_aug_3_blurred.jpg	42	0.0771479860625892	0.5659271793454497	0.4977972546789975	0.16633497377690248	0.35804748499291617	0.5244281720212571	0.16076989693657878	0.4625866399144985	0.6567969017336163	0.29709901435229397	0.4649898609548382	0.3748769067678092	0.4418301954586129	0.5422313008743828	0.5209821074461949	0.46982217744919347	0.08302246918816461	0.5191868912506632	0.3384545862505428	0.339818771274592	0.6819310019540598	0.4022978663976096	0.6657739862359776	0.48993042912381357	0.46085060105824455	0.18757365378380386	0.543543317049512	0.31084895014659136	0.3262402539083532	0.3460395474598048	0.4055483390204487	0.6926023248320563	0.28521609498571454	0.2054341773016939	0.7819442090807623	0.8086388134400023	0.5802555556312098	0.6433366671712729	0.5226879077204287	0.4508349945325014	0.40690906677799277	0.36677733236544496	0.35377272017782896	0.4908723609953795	1.0668579195146417	0.5121876461984967	0.3341090825846837
215	C:\Users\user\Desktop\Final_output\DATASET\Augmented_faces_blur\Bart_Freundlich\Bart_Freundlich_Bart_Freundlich_aug_4_blurred.jpg	42	0.0536499277434974	0.5439800040810912	0.4778826425049634	0.1367614959722417	0.3490665700425454	0.4626875016680829	0.1801586098791791	0.4773009680209912	0.6190094866463931	0.3547821022376738	0.46390241891439465	0.3612385160739957	0.4166054799873452	0.4513182218938626	0.5446978326147806	0.47147072271439117	0.09483359148640522	0.4887145977545313	0.352584850771188	0.3609118045287386	0.7399463568630624	0.37542210971664414	0.6667395889319194	0.49475759696262533	0.38626541660332664	0.20788494976997945	0.5424679486749259	0.2786294358958361	0.2533199277648501	0.3322950516507266	0.4363537479750689	0.7501257896160825	0.2739971001298339	0.1554570666028747	0.7867216545386382	0.8378338539044036	0.5596995638353645	0.663688371381316	0.5268068568953096	0.4419724693078158	0.3877303484495167	0.35494022989266283	0.3728588277894852	0.489763237765399	1.0978928883080339	0.5148855684878682	0.3663126302412197
216	C:\Users\user\Desktop\Final_output\DATASET\Augmented_faces_blur\Beatriz_Merino\Beatriz_Merino_augmented_1_Beatriz_Merino_0001_blurred.jpg	43	0.0822543243836781	0.7380630328861347	0.7376619304917438	0.6117210949953036	0.4774544585526973	0.4985374183193993	0.21763236999219607	0.4486704269864571	0.4379055972786511	0.6776381810848474	0.782887483351352	0.6088651878916904	0.1359259454166404	0.5691846769526825	0.6396591522438987	0.585539230984569	0.3247330626911677	0.7295489609241486	0.6727436929499568	0.1312236426845724	0.4730653010444964	0.3477273268451136	0.18455435051085128	0.0299052130430936	0.5618885865159036	0.48845235639704965	0.6490124463132502	-0.07812170079738329	0.0659994585405328	0.9559585675597191	0.5975597037312659	0.6787076639148141	0.6136930111166947	0.0182113989871145	0.7966149047138751	0.9303697056461517	0.4737210013885347	0.3513935331215996	0.6060837076207615	0.3547686539543939	0.22336255126346038	0.4225161838258779	0.2946921003851197	0.8699121652719921	0.4170422762375177	0.7016026162018998	0.6104303853889667
217	C:\Users\user\Desktop\Final_output\DATASET\Augmented_faces_blur\Beatriz_Merino\Beatriz_Merino_Beatriz_Merino_aug_1_blurred.jpg	43	0.1028544840362093	0.7324252483976355	0.7437672268055063	0.6186104010041193	0.47264427617500127	0.4867912252699239	0.22402138674339608	0.42478904747152435	0.409873659500655	0.6757131820266009	0.7769588775564455	0.6117149828159497	0.1438901243364326	0.5807730776481556	0.6379108641936048	0.5841873380364184	0.33023080141015426	0.7396312728524208	0.6486429939536217	0.1256533567309911	0.4636494081603611	0.3676543405105512	0.1785448528310813	0.0316023025661706	0.5827987303681375	0.5015193187583855	0.6633245497039438	-0.0529771219083709	0.10284337144934	0.9627097742632031	0.5886206636049869	0.6801961427691126	0.5843825052794926	0.023704932319015402	0.7980035890946745	0.9399843520809356	0.4687431185487954	0.3371990222444672	0.601155593728087	0.3545332640363049	0.22766302265871458	0.44704463136449224	0.2940601272377274	0.8601512304124778	0.412561163653046	0.6987670984527095	0.6072581942962223
218	C:\Users\user\Desktop\Final_output\DATASET\Augmented_faces_blur\Beatriz_Merino\Beatriz_Merino_Beatriz_Merino_aug_2_blurred.jpg	43	0.09656557840818371	0.7238600544241539	0.7492975469134433	0.6232613104577498	0.46866576858172704	0.4804145254926038	0.22698206633037277	0.43292788662695997	0.4006637211533154	0.6791181197111369	0.7836632229019427	0.6108222616994068	0.1268121866142265	0.5681802567318306	0.6434687905652984	0.5814924779356723	0.3428560188478984	0.7409443259239197	0.6539280265128078	0.1314216418639357	0.4625726334886874	0.3595250679006022	0.1753800408399261	0.0245362687855958	0.5906957199521066	0.5036723726381233	0.6614452972105622	-0.04951835564166739	0.0842586718465424	0.9494551867246628	0.5920673871723088	0.6760098831864738	0.5879666033503524	0.020321295378744702	0.7916835088404477	0.9475385553528015	0.4635851160604803	0.326965433727755	0.5969628111621357	0.3508680961979699	0.22880245857585357	0.43972854119792343	0.2900957180055878	0.8515837519047207	0.40150215325167793	0.7107274726441128	0.6111464029481374
219	C:\Users\user\Desktop\Final_output\DATASET\Augmented_faces_blur\Beatriz_Merino\Beatriz_Merino_Beatriz_Merino_aug_3_blurred.jpg	43	0.11562075120920151	0.7265978969243637	0.7397245492241962	0.6138534958656268	0.45593558736453343	0.4761936635510278	0.23507113374477567	0.44150107600474464	0.40641609091478237	0.6786911567394496	0.767038548700931	0.6171201331698583	0.1406213311111442	0.5673644628599511	0.6460786618931755	0.6000712606133227	0.3298042556709804	0.7472474873065948	0.6387045643782081	0.1419388330057795	0.46319005937746416	0.3502780331124704	0.1864406773305096	0.0417419299483299	0.5984939744420052	0.5048624091733863	0.6655666119447827	-0.036996455405060795	0.0965269999544359	0.958849485963583	0.5920293072548778	0.6822621794554139	0.5831970694777481	0.024616454510033203	0.7857696794095099	0.9357832379032318	0.4636032135207502	0.3533223245253701	0.6133163140317417	0.3558480717195344	0.21177934222567968	0.458037709715513	0.28407511989205103	0.8438645480749554	0.4126556351523699	0.7301032439282163	0.6205765329604708
220	C:\Users\user\Desktop\Final_output\DATASET\Augmented_faces_blur\Beatriz_Merino\Beatriz_Merino_Beatriz_Merino_aug_4_blurred.jpg	43	0.1169772821437737	0.7411800093558899	0.7483848805926424	0.6256057026977973	0.48852129020104695	0.4920192937166644	0.21639997690623947	0.37605680026793586	0.39450922865587124	0.6674052705709697	0.7742462552715563	0.6100523485028431	0.1722010342037193	0.6183629140481576	0.6224368520720466	0.5696463826121096	0.3235298684305705	0.7407843172550201	0.6291956919735137	0.0980293093696768	0.4557696387307967	0.4130869341840189	0.1678043426430382	0.0302257984876632	0.5801166405625344	0.5090901368249825	0.6772738433471799	-0.0472719757893724	0.1645883554558492	0.9865758568048478	0.5728262562614951	0.6838048445197488	0.5526733371731751	0.0316705804001689	0.8179462634148656	0.9462459094215576	0.47406314322541643	0.3171147976031441	0.5882595420977093	0.3566482342733217	0.24670773856986458	0.4678960907186544	0.3073775706681512	0.8752444563982433	0.4190445899706186	0.652635061036609	0.586879455887314
221	C:\Users\user\Desktop\Final_output\DATASET\Augmented_faces_blur\Ben_Kingsley\Ben_Kingsley_augmented_1_Ben_Kingsley_0001_blurred.jpg	44	0.050666560578676606	0.43420482425131196	0.4997283653479118	0.1649449819141026	0.5049130797627546	0.20757744629144737	0.29633801620635447	0.2468224565839643	0.4494593228630051	0.1477815851279632	0.6779304140379949	0.611564912975893	0.3175636908380097	0.6308268797868835	0.3822795763942879	0.7780970099655089	0.15645886003716447	0.5341262837250252	0.43035343126835746	0.7605141221409737	0.6190746558237393	0.17554946357356632	0.6797308799376391	0.3319182793677169	0.4256565030146583	-0.2985312044620514	0.2509560817798251	0.5187266122970009	0.1769751880637575	-0.0359061892316202	0.1449039867292168	0.7490568471094263	0.3784333294306052	0.1366921703369292	0.5029853730277059	1.085735246539116	0.11813639365425771	0.560549171300731	0.9495547933340414	0.6900628022005306	0.0793900377017547	0.8838575134994515	0.7625365265605115	0.41772285497433637	0.8221037324401911	0.5512499046718736	0.1607638806019084
222	C:\Users\user\Desktop\Final_output\DATASET\Augmented_faces_blur\Ben_Kingsley\Ben_Kingsley_Ben_Kingsley_aug_1_blurred.jpg	44	0.019423832345339218	0.4404677897516668	0.5048797452013988	0.1257144913450774	0.4988585442545988	0.20204069633245536	0.2409985792282529	0.2530863385057325	0.43233680086650705	0.1413641690918342	0.656187682705216	0.6275631162832832	0.32690448373237313	0.5703234751993761	0.39460276033314867	0.7732183846918044	0.12124793767674419	0.4949194883306045	0.45769566134991563	0.7641734598999915	0.6189503019082865	0.15265133531736452	0.6598831479003334	0.34498877051028787	0.41553998547086546	-0.309512048959732	0.2535208398421878	0.47237195246398694	0.15342017005600228	-0.050278746633277305	0.15425089282496002	0.7500179943581713	0.4046523770365966	0.1400199125559004	0.4746461695806024	1.094628006219864	0.13545859121075343	0.5647097878476003	0.9488636774778707	0.6627168319275129	0.07258932654681702	0.8643907259227761	0.7350114517805241	0.42120573318249677	0.8676655825111445	0.5479901639020105	0.17691269367077522
223	C:\Users\user\Desktop\Final_output\DATASET\Augmented_faces_blur\Ben_Kingsley\Ben_Kingsley_Ben_Kingsley_aug_2_blurred.jpg	44	0.061728608954283115	0.42745075373091096	0.5225000963669318	0.1447028375604148	0.5221816554906942	0.22815624792337488	0.2903844863567061	0.2577059219932432	0.45676662879505014	0.08039562103237069	0.6147005477121397	0.6090798183839177	0.345650412735135	0.6799342367151722	0.38125367987486536	0.8029050591674743	0.1184764260028169	0.5198082273204346	0.4087481631475917	0.7496634243851601	0.6240405702370723	0.1846666198407324	0.6546967950215244	0.2971108320236522	0.45176663803348377	-0.3024677038192749	0.27534983772240823	0.5417926701205993	0.2135449324122835	-0.0280355821535448	0.12011375559074901	0.7584724848111761	0.3794505348477615	0.1887606794984015	0.4911364390329359	1.0687796771526337	0.1745562691270418	0.578746335240207	0.9623090250254018	0.7043518460442769	0.044308219001918	0.9159652504148015	0.7506282412407063	0.41460574066884015	0.8108337607118662	0.5089432579671999	0.1283048804763811
224	C:\Users\user\Desktop\Final_output\DATASET\Augmented_faces_blur\Ben_Kingsley\Ben_Kingsley_Ben_Kingsley_aug_3_blurred.jpg	44	0.04620137547287602	0.4415370002213896	0.5177455605130691	0.1525211462193127	0.5252428308370687	0.23136982489585947	0.2960199769977039	0.240542384550559	0.458362066321753	0.10829561647857579	0.6236471676400227	0.6124999906431293	0.336266987618596	0.661504499177073	0.3839341827068013	0.7993688646045624	0.11164776026947948	0.5153803174693603	0.4283652736383906	0.7669358967667519	0.6241103765893301	0.17502577343927941	0.6723916855206394	0.2890758763134795	0.44137617009172275	-0.3059509396553039	0.2745552444776172	0.5263314264315392	0.20214937369741692	-0.03235796943162479	0.1237587472568276	0.7626337197562348	0.384172079530741	0.1850181709081801	0.4913766383008001	1.067876122891903	0.177830065417201	0.5805569418092587	0.9777415020227773	0.6952682350849257	0.042734864996104405	0.9197409215392598	0.7535242819187306	0.4159404674792955	0.8185796972248133	0.5032903609072824	0.13165677375235732
225	C:\Users\user\Desktop\Final_output\DATASET\Augmented_faces_blur\Ben_Kingsley\Ben_Kingsley_Ben_Kingsley_aug_4_blurred.jpg	44	0.06757551913294452	0.45331620423235297	0.5036992528598804	0.16018746024006558	0.5309719249847509	0.22016788069367477	0.27963002216252747	0.2454361792063589	0.4466316040090546	0.10955316272462759	0.6493452035954519	0.5895155744190668	0.320375480350644	0.6228518863493548	0.3822854539710563	0.7994855034438071	0.1106488758300111	0.5106110518176575	0.43337976769986075	0.7832587106948791	0.6228945945728143	0.1646046072428139	0.6620912094166183	0.29708627118471437	0.43696089642534086	-0.3262344598770141	0.26625572982631873	0.5016154142516875	0.1946560267678667	-0.042023808805690205	0.1241192603628161	0.7569790159305226	0.4086512005005134	0.1660043786317977	0.4960146545247076	1.0795737504959106	0.1591772053419656	0.5782930568178513	0.9740460438490255	0.6828175298025357	0.04277748231711881	0.9200323435487279	0.748437323510375	0.43308434283978436	0.8266090985271508	0.522406978646483	0.1454914327625291
226	C:\Users\user\Desktop\Final_output\DATASET\Augmented_faces_blur\Ben_Stein\Ben_Stein_augmented_1_Ben_Stein_0001_blurred.jpg	45	0.2018866280483194	0.7064584017441378	0.6245854365780572	0.5173454216935444	0.527544632366317	0.2777197131472681	0.3120216154462603	0.5466913362629511	0.9038947508982279	0.1809142615751192	0.4315874699613612	0.5693040195205665	0.35877952478903785	0.1649642609296165	0.4196583069540269	0.5827114231741819	0.2714427338943187	0.1208689276611715	0.5809603007310403	0.5318312903246574	0.5836559416312963	0.3768064907181242	0.6581508074688609	0.6193397045641469	0.214326969497798	0.24786299297925346	0.10822806210007199	0.17003525297212557	0.5426732630321873	0.2712860765664293	0.3246623591349428	0.6633934232290012	0.38309252509794745	0.45802665851707974	0.5824513552324092	0.2707858230399376	1.0014247522922233	0.7066876246681427	0.856022576489895	0.1512368968832379	0.141070832283718	0.5874712590334963	0.4729903097311423	0.5996312967066938	0.7689556564547069	0.5298420874705503	0.5221881236459395
227	C:\Users\user\Desktop\Final_output\DATASET\Augmented_faces_blur\Ben_Stein\Ben_Stein_Ben_Stein_aug_1_blurred.jpg	45	0.18072725400963058	0.7126279816672908	0.6188298109128693	0.516567350111227	0.5367686523109848	0.2792378732520197	0.30601969593827993	0.5537744057960609	0.9129251824072457	0.186307058866398	0.4551822070142787	0.5649205710092046	0.34750326477068916	0.1307814199713789	0.4216498210705526	0.5732946641600523	0.2684040891036693	0.1176001940405279	0.5852770330184471	0.5572104190787963	0.5980396003980428	0.35802604317545683	0.6636782574152457	0.6064000577240513	0.18729624819099722	0.25705864856358873	0.09803411812271609	0.1499994049506183	0.5411692590305699	0.2507063883154108	0.3193942221642439	0.6457783037680311	0.3985065023037008	0.43888717867131755	0.5789657985405242	0.2764445296900755	0.986295910552144	0.70336398399379	0.8588530669598275	0.1269261730047946	0.1464294835641211	0.5695486862419198	0.4623313899198935	0.5985697230820829	0.784305402205134	0.5518350484153222	0.5229980762626311
228	C:\Users\user\Desktop\Final_output\DATASET\Augmented_faces_blur\Ben_Stein\Ben_Stein_Ben_Stein_aug_2_blurred.jpg	45	0.13533927336503948	0.7068934932992564	0.5837360116794328	0.4947266101159858	0.5384940577656203	0.2442371243196581	0.3385928166068104	0.5566322920508482	0.8983849496892549	0.20683162027157992	0.4554876659175914	0.5596416744688012	0.34093884132880226	0.0842798877743804	0.426688559321285	0.5680561683929357	0.2721989827260677	0.1058771525061041	0.6103365020626557	0.5813172047338181	0.6474487663764745	0.3296191251265982	0.6435790212510037	0.6234573163598107	0.18646428655922231	0.2528568191301476	0.06774282158102529	0.15551711122560458	0.5180240974614514	0.26294526334688206	0.3622434387744371	0.6660668754833858	0.4195027078124097	0.4422813614427618	0.5785621260837828	0.27486543128662166	0.977989224717021	0.7032726771285747	0.8742385009913141	0.1243706713575011	0.14549099353097142	0.5505804039744685	0.45114864958919737	0.6425447484975034	0.7967561866499431	0.564018476225991	0.5400775264526985
229	C:\Users\user\Desktop\Final_output\DATASET\Augmented_faces_blur\Ben_Stein\Ben_Stein_Ben_Stein_aug_3_blurred.jpg	45	0.17012732405384268	0.6923615158245668	0.6280451658323029	0.5104929364540386	0.5320477073997432	0.28069912582217205	0.3072931193715838	0.5367699084467985	0.8994225771478273	0.18313978725232333	0.4268901769182246	0.5799090176173902	0.3731962641336347	0.150741091394218	0.4265967160142667	0.5767318628585729	0.2688432114228908	0.1339398835337072	0.591381383108474	0.5344301124415093	0.586012131865719	0.380243890582321	0.6723167460096883	0.6321585272013471	0.19750697087585742	0.28473432192918174	0.09817392081703678	0.1570770988898273	0.534736442644347	0.2643997060863687	0.31931042082765737	0.6460257077473325	0.4090633119078687	0.457403529208856	0.5829131384925161	0.2853650502341276	0.975150715559721	0.6863996825268482	0.8657240221886331	0.12899120386271531	0.1504402503087348	0.5946893889663767	0.4695388729731009	0.5977373293166335	0.7799486901022441	0.5243394220551442	0.5199486802841803
230	C:\Users\user\Desktop\Final_output\DATASET\Augmented_faces_blur\Ben_Stein\Ben_Stein_Ben_Stein_aug_4_blurred.jpg	45	0.1537928080575653	0.6860844240234004	0.6418587806775788	0.4931174858727264	0.5052740162223751	0.24927775501786212	0.3123546489483622	0.5370579814202884	0.9051529304436304	0.19619790577449053	0.444963065173344	0.5754142257669427	0.36512476705092445	0.1370694138346038	0.4383989255554683	0.5836063869154843	0.25435187686535754	0.136040962163201	0.6100142197483551	0.5273438950380973	0.5905662620026857	0.3770189067709425	0.6938181316165137	0.6542479284613655	0.18559605550110161	0.27600341866132133	0.0925713300773097	0.14372918258476208	0.508330273706664	0.2624095442502214	0.32132100749918857	0.68799889254152	0.40097958842239895	0.4282991250574163	0.5918723722533499	0.31244735936098156	0.9776291437447072	0.693244292502663	0.8689305285601312	0.1277309474679714	0.1571734443023032	0.6046037350056719	0.4799960459629462	0.6082663855080779	0.8043631400324351	0.5230728308042476	0.5103961344386718
231	C:\Users\user\Desktop\Final_output\DATASET\Augmented_faces_blur\Bernadette_Peters\Bernadette_Peters_augmented_1_Bernadette_Peters_0001_blurred.jpg	46	0.04372710167209021	0.5343146398638239	0.3498691335167917	0.493066863306709	0.7834186513771688	0.4348038484854204	0.063924697612791	0.3160698164475671	0.6157182044288709	0.3374923918890839	0.4871932725981435	0.5191284066543452	0.07863405146577801	0.6628816899567882	0.24330450303359208	0.8399133806520999	0.4127249221525252	0.44638390831359753	0.8484682399502188	0.1774334802230339	0.5170937157828331	0.24771355037323362	0.5219816233270943	0.6143112968862656	0.44739646147127365	0.5533662419691163	0.5299732118158199	-0.0646222829818725	0.4793360272930946	0.30608227056303094	0.2546296730304921	0.8488701262530977	0.5602784766921709	0.711346423587974	0.16670986791102219	0.6435584433777273	0.43838610861624683	0.49273058187082275	0.6801430670999311	0.3641633519127472	0.42711904450580895	0.3262719216843123	0.7475073847225255	1.0539546384377518	0.5703392483745515	0.826861429268565	0.6512991623866375
232	C:\Users\user\Desktop\Final_output\DATASET\Augmented_faces_blur\Bernadette_Peters\Bernadette_Peters_Bernadette_Peters_aug_1_blurred.jpg	46	0.11359337149897919	0.5791788920734873	0.396252261086944	0.5142171840750653	0.8342311267604504	0.4297607372095389	0.0251829004040051	0.33333071062691133	0.5995608455440595	0.3570001725602036	0.4934615056589803	0.5497163592383736	0.12456220188119849	0.6131304175317327	0.23920631117625407	0.8631269012981952	0.3837237010917724	0.4717242716968907	0.836368975760618	0.1704655407865982	0.5305606017947168	0.2596164563738478	0.5710782039218724	0.5454141315281991	0.42602149079675894	0.527136323966034	0.5271983771829463	-0.0687035024166107	0.4514570024373022	0.3182023907903677	0.23812325817000518	0.8517748319563561	0.5219466700324724	0.7379789858676753	0.1604782768055611	0.6008348323805273	0.4570362287404676	0.5080157310874747	0.6381738124870084	0.3399217144742115	0.44486111208126367	0.3730147036810393	0.726900211279685	1.0708226784033816	0.6184002764974534	0.8334880673867425	0.6838512807997877
233	C:\Users\user\Desktop\Final_output\DATASET\Augmented_faces_blur\Bernadette_Peters\Bernadette_Peters_Bernadette_Peters_aug_2_blurred.jpg	46	0.0637911426905762	0.5255576437313906	0.36830800919199314	0.4899455617749173	0.7704538439263975	0.4395821507600648	0.0723988836756039	0.31731819102890413	0.6117223835489347	0.3282948811101799	0.5045136671141347	0.5298415070876948	0.0766994635103031	0.6721403495132962	0.2540508032540816	0.8265192334944309	0.4295827101192534	0.4465847163618459	0.8413058757504613	0.1879543109734993	0.4967846817463607	0.2498921820961607	0.5302639047854721	0.5946089964569214	0.45249100457067704	0.5342559199705201	0.5289418651966906	-0.0557554140686988	0.4912275171415892	0.3151214937571532	0.2618784714157546	0.8473212772068673	0.5676753535041521	0.7084643536798915	0.1772270292505436	0.6371711500389516	0.4253004266711612	0.4978398994715499	0.694376462557199	0.3601581284000976	0.42267530962154687	0.3386427241464133	0.7351700055649824	1.0489696486754458	0.5724833317552506	0.8290683783200344	0.6708478020417507
234	C:\Users\user\Desktop\Final_output\DATASET\Augmented_faces_blur\Bernadette_Peters\Bernadette_Peters_Bernadette_Peters_aug_3_blurred.jpg	46	0.1024934369210373	0.5520047936563244	0.3494387283768686	0.5030529286348302	0.7776591290583288	0.4960705450316471	0.0604923790445614	0.3438189972413293	0.6085203028223112	0.3235169578838234	0.49347728598868457	0.4682808688387745	0.09464001455285992	0.7237192437708417	0.27005977637572465	0.8724455212647022	0.3740177850446761	0.4943009763182057	0.8274879842719227	0.21676140901944452	0.5099506795532972	0.3031328762017859	0.5285000915878594	0.5753772150934341	0.4558580113493942	0.5026488881483155	0.5559829279093601	-0.0495803765952587	0.5248801058666792	0.3488153591644114	0.20095033158015857	0.8588654861805134	0.5817095949420641	0.708444164469119	0.187887878762167	0.6220421947939336	0.4083224198612114	0.4647799969823646	0.6532890586637281	0.3689351805641754	0.43501725598499597	0.34258884220318747	0.7527587625434942	1.0286580397648852	0.559455887273401	0.819265180274915	0.681822565003019
235	C:\Users\user\Desktop\Final_output\DATASET\Augmented_faces_blur\Bernadette_Peters\Bernadette_Peters_Bernadette_Peters_aug_4_blurred.jpg	46	0.05889618574420319	0.5522279217813958	0.3639924913492235	0.5026397939407309	0.8093722720493947	0.42964187064669557	0.028935812798707602	0.3051475037110558	0.5953202879926756	0.3448602561402207	0.4791882048920354	0.5235654732689731	0.07152050533273663	0.6145986922740976	0.2644466579656142	0.8438445304924549	0.4265435735902846	0.438205689114417	0.8355562701543957	0.16845533688864522	0.51377475570291	0.2326997475766314	0.5269590283983528	0.5884629976213578	0.43389039914245825	0.5366779845132905	0.5130431457667208	-0.0755847096443176	0.43074260303247836	0.3014476369027144	0.22861703817200307	0.8447891228851967	0.5131686343917559	0.6860970718406401	0.1574052308216505	0.6448581226570547	0.4558954275044342	0.5008484513671683	0.6306779025577329	0.3315229376002653	0.4205394963853103	0.3537151518364425	0.7426370742967672	1.0519602670235673	0.5964846618925035	0.830558200607147	0.6560359435069378
236	C:\Users\user\Desktop\Final_output\DATASET\Augmented_faces_blur\Bernard_Landry\Bernard_Landry_augmented_1_Bernard_Landry_0001_blurred.jpg	47	0.35698156158222094	0.5388880993124742	0.4580575815860185	0.8983145185991406	0.4226672723282768	0.25151516380803546	0.44969669172993665	0.2422518653179442	0.5276784444455916	0.20237983380555508	0.6176440428730061	0.1781572681067311	0.5172009938428179	0.33754752314316516	0.506787563936344	0.5102897269034847	0.6058672455029753	0.30489052846363385	0.2047731032077525	0.4548046654177702	0.61105314013893	-0.0118791910285799	0.5334274828554428	0.5187138758084875	0.4567024656763384	0.49883807884696596	0.4893356357627735	0.156097059761426	0.2055618439960219	0.6832943673893908	0.36107776737500274	0.40247174972882177	0.38817217245291824	0.2287265075895638	0.3827127108619762	0.41125962307318187	0.6397480372865129	0.6295979040931272	0.5894788364731252	0.54452051025095	0.4601368113017037	0.7313724623997561	0.7289755289563585	0.7367065589599215	0.7925658338476973	0.448404835104305	0.6677129446195985
237	C:\Users\user\Desktop\Final_output\DATASET\Augmented_faces_blur\Bernard_Landry\Bernard_Landry_Bernard_Landry_aug_1_blurred.jpg	47	0.3926936642431301	0.5393842819031972	0.4722524724427613	0.9019116938359321	0.42915505909814367	0.25580449239434566	0.46321158858469486	0.2532478344942366	0.5536256352667625	0.19991928701400158	0.604016126298528	0.18198352867344247	0.5188235216805712	0.3581181589387585	0.5209364958866749	0.5119776261353954	0.598936916597393	0.3114621044628938	0.1959828784171794	0.46042445954809547	0.6036997672670542	0.0022860539679678002	0.5409723391411192	0.4971246692768437	0.4691798784962007	0.4984826563501703	0.4963858184331284	0.1640516646851511	0.2261223246502616	0.6914449523851374	0.3539296728997334	0.41338954741349127	0.3786062528152383	0.2178066609952301	0.3890428778053475	0.4194011407123421	0.6613684226353098	0.6364760044287252	0.5831247727238118	0.5523683893329145	0.4437071336960747	0.752915324457442	0.7219775264272142	0.7111520360879504	0.7924127244164304	0.4530140536700521	0.6572810812520411
238	C:\Users\user\Desktop\Final_output\DATASET\Augmented_faces_blur\Bernard_Landry\Bernard_Landry_Bernard_Landry_aug_2_blurred.jpg	47	0.3928141914705392	0.5681579100784558	0.4773358024183663	0.9172993011086462	0.5012058019031478	0.25057143787937125	0.4420626145087815	0.2511055541540419	0.555313944280606	0.19811351959704748	0.6112285267349293	0.169496839880737	0.5176273756692188	0.3406591687225033	0.5266912088557396	0.5216910821700559	0.5673479524331358	0.33855721368721325	0.1849489559833263	0.47850120347867364	0.5950124722474276	0.0188263186787516	0.5779312363946176	0.4879918891421658	0.49689630653765887	0.4630718051100123	0.4853573684507237	0.1428597324241609	0.2374723305153586	0.7052875127360322	0.3412728873520001	0.437600805109643	0.4025309760827935	0.2416456355306953	0.379975611557181	0.421717168592057	0.6821794365127015	0.6671755667100954	0.5858560512625157	0.5846468227750302	0.4335519029355003	0.7254289815206878	0.6984737572380948	0.7362645756177508	0.7944074385573225	0.4417921777677869	0.6551832063722041
239	C:\Users\user\Desktop\Final_output\DATASET\Augmented_faces_blur\Bernard_Landry\Bernard_Landry_Bernard_Landry_aug_3_blurred.jpg	47	0.39738518751008634	0.5533294591006536	0.4851468868080529	0.9392315314396499	0.464388512014289	0.2564869027127501	0.46060813593200206	0.25016056721461166	0.5295449415449912	0.2013502976775109	0.5986412774559071	0.18957131171205868	0.5149206542441622	0.3467951763294865	0.5244148739441546	0.5216885340714917	0.5970429641084937	0.3174261452191193	0.1872965147201274	0.4729297040117777	0.5966452483587921	0.0231013416846544	0.5817691496693826	0.4873698997727734	0.4920799010625193	0.48293040381911867	0.5068465528004991	0.17082989743842789	0.23531059670922538	0.717656951741884	0.3387128082542523	0.44365475947251226	0.39125066294860006	0.2316933287832588	0.3983479479597164	0.4220528097973678	0.6774834361452986	0.6628891769121695	0.5896073291860997	0.5718441827988864	0.43599324958085556	0.7353022450585714	0.7220531721720147	0.7294061671666705	0.8005904220749693	0.4467880409539824	0.6584804310130503
240	C:\Users\user\Desktop\Final_output\DATASET\Augmented_faces_blur\Bernard_Landry\Bernard_Landry_Bernard_Landry_aug_4_blurred.jpg	47	0.324128248791827	0.4724215713214774	0.4519530973855409	0.8646017571225048	0.4302688761939002	0.1765646550347087	0.4657043218844272	0.27576708023798824	0.48309680765913077	0.2288904822349488	0.6006684612270405	0.1683483962116562	0.4806199842164294	0.3305673424028088	0.4867761053904209	0.49796246563439217	0.6068310004549293	0.3353406639330705	0.1933086862270091	0.4620924582792318	0.6203687128179728	0.0044782082618475	0.5541522651099897	0.5034850269041163	0.4734873124590227	0.5188445566797601	0.4796513711028919	0.12386675706996629	0.1591338965269663	0.7139959227010705	0.38655873811532104	0.4694709020315638	0.41747420325469137	0.2517592771503777	0.3745421313018753	0.39052101393803096	0.6352313388664652	0.657721253044467	0.6162506948076664	0.5633792037910462	0.44714438454865946	0.6796419339259021	0.706029249460404	0.7803487669400774	0.8140795194317656	0.4380785094437336	0.6701444788503077
241	C:\Users\user\Desktop\Final_output\DATASET\Augmented_faces_blur\Billy_Boyd\Billy_Boyd_augmented_1_Billy_Boyd_0001_blurred.jpg	48	0.1710528098590325	0.8326865985237585	0.0443627759814262	0.6559875552079819	0.3262252855234147	0.18515439707148862	-0.0905857462313122	0.3176768274858098	0.472990805840021	0.17134256776360307	0.5899532266355146	0.4589845256834661	0.37120620657966696	0.41697091217711446	0.4958907169220636	0.6454974924374794	0.014151387904982105	0.43385674214890924	0.7675010847328934	0.1838124512748887	0.3519397326948425	0.3055272683764031	0.5773747933636986	0.5789612860342105	-0.020210275138031197	0.45153186044629157	0.6565927420710886	0.7368761200942303	0.3991582473676205	0.6545520130094927	0.6664206426975868	0.7563174283170357	0.17774551146687306	0.5159524538949517	0.5127844272061324	0.6007626470192587	0.3586061672281867	0.3447420024220268	0.7512899809440827	0.4830587549136105	0.6494974155318469	0.5007100155292663	0.9519378834542932	1.0789859144749792	0.125957578420639	0.6698356423731916	0.596853626725974
242	C:\Users\user\Desktop\Final_output\DATASET\Augmented_faces_blur\Billy_Boyd\Billy_Boyd_Billy_Boyd_aug_1_blurred.jpg	48	0.12431224441003311	0.769183955266379	0.0117761977016925	0.6493236627898358	0.3532083678178788	0.1473934445839008	-0.0350478369619794	0.34427788126016656	0.46442703399611074	0.21467692520407466	0.5764578707910171	0.4650371598965858	0.30322459091709225	0.3716899825222778	0.473427188482661	0.6015555177975869	0.03390909085164501	0.4246518925481173	0.772933019924048	0.1827750398831536	0.4258402460458061	0.28339943143373036	0.5943309494834027	0.553811399072184	-0.010476851547371102	0.4426850708478266	0.6368545819973315	0.7205985507481004	0.3439122574340105	0.6652830022868556	0.7048825942365072	0.7464770814442291	0.14729303651512898	0.47457711113844187	0.4739344959958529	0.5913285225644028	0.34606317439791023	0.3733256929461281	0.7747961156925416	0.49194481652240185	0.6560475040566655	0.4813216667337927	1.0034018543687764	1.1022467165055425	0.1600107103586197	0.685267503300684	0.5780536437609815
243	C:\Users\user\Desktop\Final_output\DATASET\Augmented_faces_blur\Billy_Boyd\Billy_Boyd_Billy_Boyd_aug_2_blurred.jpg	48	0.1390820965714406	0.840527462884091	0.0554670132696628	0.6757036690137528	0.37805893003273017	0.1602594117011507	-0.0653781745459981	0.33319008367801706	0.4653654048199709	0.19751779105452327	0.5592038609481443	0.4773083816237186	0.38438302030132376	0.3988574182577419	0.4929106299696157	0.6413768445302224	-0.054422757531304794	0.38498279607823815	0.7420832502125534	0.16791276326944132	0.36108637836001134	0.3158654406929543	0.5569967177654251	0.5887810693045694	-0.03674569138349171	0.4455949100011164	0.6659764279579485	0.6742783768587017	0.3708378678123951	0.668675601809923	0.6712942406920335	0.7432037210130349	0.18749946885765828	0.48571274889860416	0.5334442390008902	0.5953761789961969	0.35887586334463417	0.3491588183585922	0.7422511153778291	0.45267954152087597	0.6597308922898502	0.49774154589461406	0.986072884234518	1.1081850378575475	0.1386577039957046	0.6679748542811744	0.5718492323735378
244	C:\Users\user\Desktop\Final_output\DATASET\Augmented_faces_blur\Billy_Boyd\Billy_Boyd_Billy_Boyd_aug_3_blurred.jpg	48	0.14553517853688713	0.8544298439465985	0.0609225928783416	0.6837496432013058	0.3677001345090867	0.1644048244069894	-0.0604601207997746	0.33173853921438257	0.4757767418379839	0.18218210454968248	0.5691093482471098	0.4790030217684244	0.37728978445098965	0.3978973178155708	0.4995155026135633	0.641799754386065	-0.058068028594155774	0.381369949942145	0.7475991012929711	0.15740308603812952	0.35725835945627904	0.3318525836134484	0.5617831514756761	0.5845701203604776	-0.031118707442890303	0.4368436070435816	0.6724352692221964	0.6774556173496152	0.37966956253457074	0.6605426523384493	0.6744647011546037	0.7443701541089668	0.20097807579697408	0.4892099769249943	0.5249661115809416	0.5977765809758818	0.3540375904154426	0.3448137440625946	0.7416195147594666	0.4512750027702275	0.659792448986742	0.4871263954504046	0.9798309293714467	1.1062751262250097	0.1334002614021301	0.658336522450673	0.5690926069596433
245	C:\Users\user\Desktop\Final_output\DATASET\Augmented_faces_blur\Billy_Boyd\Billy_Boyd_Billy_Boyd_aug_4_blurred.jpg	48	0.10055609797906391	0.800904537662171	0.0252893529832363	0.690028982749506	0.3565623509817124	0.19011544439304662	-0.0685084167745061	0.349719800229321	0.4520650232191141	0.21385917928007878	0.5592099406219114	0.4265981393820977	0.3035612975554284	0.40841004605963704	0.4862457056460569	0.5991174643088555	0.005141505097250504	0.427410201793227	0.7539281012891564	0.18197066030074852	0.4070776947977325	0.3232205793524315	0.5698123180847249	0.5579924912115176	-0.0317894012576448	0.3902147444241816	0.6793091525291766	0.6925022362284566	0.3416915038536787	0.6356348845657749	0.6539770983544729	0.7211400633716241	0.1725935541933898	0.4628808022871998	0.49212600121936556	0.6024355184301055	0.3543114663076049	0.3729828172270577	0.7561222189029908	0.5123699424789372	0.6459370363843173	0.4620212068496857	0.9736183521476688	1.1158719210686834	0.1455247104167938	0.6792261082883947	0.5533809939602039
246	C:\Users\user\Desktop\Final_output\DATASET\Augmented_faces_blur\Billy_Rork\Billy_Rork_augmented_1_Billy_Rork_0001_blurred.jpg	49	0.14922126429689692	0.6376329999590484	0.24775395922872748	0.6456285925018325	0.3647577858535186	0.4064483158695393	0.2745407120493001	0.6318396367923093	0.6589611883243391	0.28132370774787707	0.7582630926102205	0.6359574941747513	0.42538155030510727	0.4224677328585771	0.950805202126503	0.8188299881982396	0.1615859145129353	0.1689691004737025	0.2984689890643847	0.2888504742519623	0.35140551564868633	0.4736206250947888	0.5424383973630089	0.741433855625963	0.4344997987638203	0.4945539898107263	0.08031311058086768	0.4101333452024253	0.41848711908455727	0.5481809270617439	0.5523548624001177	0.7184967562680735	0.3098926079829398	0.3831987201123563	0.6803807505305307	0.0756900640776476	0.7528333781330024	0.05396048166335579	0.6927326908046991	0.41743205555905777	0.3319331824309958	0.3060169347755847	0.4839753514249997	1.0745380473935118	0.512617851308147	0.4818322408274904	0.0162328407168388
247	C:\Users\user\Desktop\Final_output\DATASET\Augmented_faces_blur\Billy_Rork\Billy_Rork_Billy_Rork_aug_1_blurred.jpg	49	0.1479156841577367	0.6008508730853169	0.2809895650348396	0.6762286485540403	0.3558277881709472	0.37588718165036966	0.26186614755361737	0.6231766977206539	0.6514201055249045	0.2734852052215938	0.7302305662363572	0.6346624347210553	0.43779426228306595	0.4598717431637583	0.9169027134776115	0.8220068710612844	0.17064461352473792	0.1928975564821369	0.2794163196584475	0.2726637153761154	0.3353213438170785	0.47104825253905613	0.5977286197638083	0.7296766112699866	0.4375163525829999	0.4863714641759607	0.054246740272468494	0.39357350781641326	0.42815734685059426	0.5553636890885307	0.5361889316223296	0.7100459724789155	0.30102827971774976	0.3615085526256887	0.6654931507903533	0.0683280094167313	0.7650467218874131	0.04607608356059539	0.6960174580747873	0.42793167450656366	0.3233049779660834	0.2814411145828901	0.4644073402603345	1.0777914328181257	0.5143321702988544	0.4621880325750604	0.0248376093804836
248	C:\Users\user\Desktop\Final_output\DATASET\Augmented_faces_blur\Billy_Rork\Billy_Rork_Billy_Rork_aug_2_blurred.jpg	49	0.1226608534396963	0.6377378519797889	0.28966855824503607	0.6555843004393114	0.3627233452168838	0.40598153513249685	0.2502254591491765	0.6234687753812145	0.658862907715685	0.27262946133655347	0.7555581295221849	0.6325986327432718	0.4339632780482562	0.4815926070424852	0.9265200197696686	0.8478510427045416	0.1680652672255665	0.17824276363688768	0.3045927255651248	0.2978245346681839	0.33543693771239463	0.4928789081734593	0.5823903513999601	0.7597802612140535	0.4413587287555424	0.4988666987846109	0.07348499619049449	0.41312787510536036	0.4016195410549247	0.5652498877656533	0.5364033071778449	0.703259043035437	0.30535100227195655	0.378537115350279	0.7059658524479167	0.08741649748888819	0.7678796766368781	0.0395714286762571	0.685282244318226	0.43462047794093567	0.319304224801792	0.26185996804463263	0.4818016221841054	1.0609450442397108	0.5118689338477054	0.4840633693413034	0.0151466811075806
249	C:\Users\user\Desktop\Final_output\DATASET\Augmented_faces_blur\Billy_Rork\Billy_Rork_Billy_Rork_aug_3_blurred.jpg	49	0.12909381883753102	0.6535645093942254	0.2838651315173836	0.6607466065692438	0.3527767307130233	0.4342573061990432	0.2357084424403258	0.6113142558232616	0.6552609692295859	0.2567535257820491	0.7568852567404313	0.6514613402836646	0.41585571479103867	0.4458421341243324	0.9352782741189003	0.847622086362798	0.17428463937884872	0.1532456932051784	0.3059419065019381	0.2953673182861572	0.3400511213916177	0.4821291061800893	0.586036128170969	0.7467309027120231	0.4354273215423314	0.4834163105914804	0.05864152484220879	0.4122165973865183	0.4051969820320213	0.5525384214755965	0.5452282349101931	0.6745006214951768	0.3315623534281914	0.3978976949005453	0.6916959454204338	0.0633003501793465	0.7666055677501593	0.04520307668031209	0.6719510396654398	0.4091315173842498	0.3131782531268728	0.2706384791255234	0.4804406246264653	1.0576117736899366	0.520304987839023	0.5019091005698934	0.0230902731418609
250	C:\Users\user\Desktop\Final_output\DATASET\Augmented_faces_blur\Billy_Rork\Billy_Rork_Billy_Rork_aug_4_blurred.jpg	49	0.1019124467910604	0.6244510341609089	0.245771896173689	0.6386419670092596	0.33791699474729464	0.38743312660929485	0.2977582560089177	0.6343114116088222	0.6227192024668523	0.3233175492767696	0.7910429054230256	0.6276254521512117	0.40536590825817886	0.3965288645687638	0.9820771999657155	0.8068123209046911	0.1569929444993168	0.1474090573771602	0.3020729094049228	0.2880460946695572	0.3523183086293573	0.4287373813551839	0.529698239818396	0.7631882573619245	0.4063562289367405	0.5034475839565012	0.0877517404465141	0.3881317080565485	0.40406515688296196	0.549747473099537	0.5738878431252867	0.7401809297626509	0.31879892772037427	0.37327196885636726	0.6867522756467954	0.0737613527676186	0.7251509023873244	0.05543059297383779	0.7132594277794153	0.4050924999006577	0.3235515325791968	0.2917445951335368	0.5080611040909964	1.076323534330081	0.5068222681792177	0.4879249754623666	0.0342727787792682
251	C:\Users\user\Desktop\Final_output\DATASET\Augmented_faces_blur\Billy_Sollie\Billy_Sollie_augmented_1_Billy_Sollie_0001_blurred.jpg	50	0.39931904553260056	1.0803852906671016	0.6191741919373813	0.45252475026313016	0.24888341336330852	0.6034837384391661	0.7353128280818917	0.159196482472154	0.5102294423752594	0.4115433473447657	0.5386611689675447	0.9467606056797544	0.7189593449378522	0.2082250482031908	0.8003790313830051	0.35024919763012213	0.07207259650496209	0.1289191240488162	0.7533714275050927	0.0535186913564285	0.5172617155530417	0.5093952191972904	0.6201209768090697	0.4085170914760997	0.51679095925174	0.13929975321451438	0.47879609170004955	0.7644673594982629	0.678480135267996	0.45083042838147525	0.290745583970127	0.0494598671793937	0.7320327263463184	0.14773587407847452	0.3327420509007763	0.4806949234799545	0.4872709364432259	0.7419053309677482	0.606349799085494	0.5030102767428696	0.3823270981495557	0.1658265997402683	0.7854404811905329	0.3978157379841443	0.3564762735724254	0.7515234577598373	0.3857724033008082
252	C:\Users\user\Desktop\Final_output\DATASET\Augmented_faces_blur\Billy_Sollie\Billy_Sollie_Billy_Sollie_aug_1_blurred.jpg	50	0.41353806881989685	1.084919632062003	0.6117589717959705	0.45441458910021737	0.2752057781704374	0.6201220024991865	0.7265223723233201	0.1869942112490858	0.5156028979593086	0.4459229041198588	0.5044149924862977	0.9459226258415023	0.6995937660480054	0.2222450888344851	0.7844005329986486	0.3579585368911771	0.0537813317325469	0.1538299614606966	0.7560552607465554	0.036692430521496205	0.5495829004266226	0.5072819923961334	0.6688194086212963	0.40868525853075294	0.5362103983887219	0.15910163810411698	0.49871731998965363	0.7617135578544145	0.6871328521430723	0.4649589122133578	0.29401248474794384	0.0682858303189277	0.724326352416341	0.17759361388464973	0.3256943380978893	0.4718824046895902	0.49167954929055413	0.7570796341715693	0.6392785490044317	0.4750921028113305	0.39426294316698896	0.1344217356972709	0.7875505005167429	0.3842427470898267	0.35902528110740617	0.7333090624900858	0.3771487492779954
253	C:\Users\user\Desktop\Final_output\DATASET\Augmented_faces_blur\Billy_Sollie\Billy_Sollie_Billy_Sollie_aug_2_blurred.jpg	50	0.4510423171409533	1.065056883379504	0.5695978014027422	0.45541318482968757	0.29157767093560183	0.6198347304631109	0.7418750014484383	0.1726530356929029	0.5488362499647903	0.4244482074240542	0.5122898985493776	0.9462762266713419	0.7110038831973583	0.2305418467709627	0.8019627472837839	0.3474253754298238	0.0797494363334533	0.1598345855294337	0.7400075297046471	0.0517131325557312	0.5259805563309157	0.5226372813785247	0.6472249457050413	0.4062432115308216	0.5369340136774564	0.1613020031706453	0.48881895172044865	0.7674971455485826	0.7081051338374846	0.4594478965597476	0.276893598634777	0.039111778140068	0.720578680573766	0.14135761084338233	0.3354954725650142	0.5014005153671901	0.4989254214602871	0.7252963700412154	0.5971302718409262	0.5139843766024649	0.3923034255688367	0.1676958833568111	0.7791427736328546	0.3820131161427136	0.3419671023249431	0.7470349500084619	0.3699252120862468
254	C:\Users\user\Desktop\Final_output\DATASET\Augmented_faces_blur\Billy_Sollie\Billy_Sollie_Billy_Sollie_aug_3_blurred.jpg	50	0.39545206009234635	1.0527351876941173	0.5745686569479946	0.4655497109076733	0.3052821478136487	0.5980308820176954	0.7514082502902009	0.1788099719807829	0.4981266596489715	0.4550909851054049	0.5280191172707673	0.9308397692012825	0.7089024916434795	0.1541926181504335	0.8086790210088167	0.3526689822952298	0.07462337727812487	0.1309318685947527	0.7673272962857056	0.0518395130291065	0.5690181571462118	0.4903146436417274	0.6215108793597969	0.422961994015353	0.4937949881084943	0.1607316165224672	0.4829486131911002	0.7521928483397966	0.6610861886203521	0.4552575857239092	0.3197832383699989	0.0982788205146789	0.7457775276292011	0.16691021146555943	0.33545148433717	0.49735557653466866	0.4998143576818867	0.7543101565061451	0.6252970576771459	0.4521416770672738	0.3968070929234204	0.1439278197221771	0.8153894906090203	0.3893608489250775	0.3586915845036312	0.7362545256631773	0.3910220600376589
255	C:\Users\user\Desktop\Final_output\DATASET\Augmented_faces_blur\Billy_Sollie\Billy_Sollie_Billy_Sollie_aug_4_blurred.jpg	50	0.40730122505511496	1.050485209211394	0.5700591050317233	0.46085588820528045	0.29970788325002873	0.5837876890469427	0.753217675942228	0.1751427515074934	0.5215466582351493	0.44879994581736093	0.526261912738144	0.9481339423301854	0.7100795343661815	0.1673073983380404	0.7999312235494527	0.3486244718710927	0.08632561679152209	0.146281465333568	0.7690633039165307	0.053174429829367	0.5703270974972212	0.498224720170515	0.622215983215377	0.41808371519364623	0.5132362127431416	0.1634370415464998	0.47651392298385725	0.7494725221545703	0.6568435225546592	0.45177426793149356	0.34583246489244457	0.098807543516159	0.746345440684621	0.1630279225327591	0.3231189480570148	0.4970861076609294	0.4990390614408417	0.7588269108055472	0.6243541121967993	0.45744912795781495	0.38897689034392224	0.1418859210543647	0.8162207965897028	0.3858341613030072	0.3470648044705196	0.7338242477866213	0.3948499690453274
256	C:\Users\user\Desktop\Final_output\DATASET\Augmented_faces_blur\Bill_Bradley\Bill_Bradley_augmented_1_Bill_Bradley_0001_blurred.jpg	51	0.24865943772700883	0.8726690182947123	0.3829055192052683	0.5985357249234194	0.5155454169534277	0.6618108909685784	0.21681104093617248	0.565908147746198	0.7653837112176145	0.596831629642942	0.8119536854960825	0.49230955223876216	0.283223956059598	0.3865670823311229	0.728436244633359	0.4923651586368285	0.25655588578453314	0.21874639333948392	0.3693247940748073	0.1945841248111494	0.7091142773530139	0.4281973061693042	0.5180645413598339	0.5817530227495944	0.5519070989323418	0.3197148910447344	0.21831846777990283	0.3196294521524865	0.5487477879980892	0.19465560708339957	0.47919557198190665	0.44743516760833135	0.4764317162447036	0.3690971199190589	0.3837868766849661	0.4519784827376445	0.3509175872861116	0.7159289221705575	0.8509729352205332	0.1576791863496192	0.49728403569723706	0.2915859294136038	1.0853152722120285	0.7129811602365138	0.9845872529986746	0.4105418668647426	0.5297235947416757
257	C:\Users\user\Desktop\Final_output\DATASET\Augmented_faces_blur\Bill_Bradley\Bill_Bradley_Bill_Bradley_aug_1_blurred.jpg	51	0.2224319262614593	0.8380442424230778	0.3805430891095957	0.5704498300407403	0.5741663764737678	0.6233705144484214	0.2403079388273362	0.5968052286444829	0.7510443796801294	0.6540571438462521	0.795803315255871	0.5028396123959421	0.2591159783116808	0.3445223458861728	0.7118893246914569	0.470742068727275	0.27274110984077704	0.2139912763403346	0.3932803254931308	0.19260437888667647	0.7459770679375781	0.4103982938063472	0.5180981472036162	0.584464750964812	0.5292367852164069	0.3576436659976229	0.20883501861885012	0.3067822260394055	0.44850743822849687	0.18502093348797108	0.5312290671398637	0.4885414580251233	0.49321288244057315	0.3792267877376051	0.3781583504741812	0.4288125414992412	0.3652996181009977	0.7509005533026238	0.8433723893373545	0.1624002653713115	0.503299679174677	0.2684792687197199	1.0989941880106926	0.7387560116778972	0.993913144731844	0.4263860666711944	0.5253335263894535
258	C:\Users\user\Desktop\Final_output\DATASET\Augmented_faces_blur\Bill_Bradley\Bill_Bradley_Bill_Bradley_aug_2_blurred.jpg	51	0.231816059183155	0.8678707661591972	0.4132080996512731	0.6019009137604708	0.5432017039083076	0.6530933391411475	0.2227842384559517	0.5563659954606222	0.7509385590839112	0.5971878791541839	0.8075591542460825	0.48166768308120944	0.2686362109891406	0.36670779071802095	0.7238747719492141	0.4778065527870856	0.27179215919246924	0.210160582678168	0.3928126525490619	0.19713080031440328	0.7158858418366566	0.4307035697234005	0.5167887039384167	0.5860781704677854	0.5429655677510062	0.32812033805095997	0.2095015252073091	0.30796280778789115	0.5146550413230747	0.19526196513469957	0.4806274208357332	0.43502324469342396	0.4969612844400466	0.3637540850555869	0.3696092786257887	0.4380991053427299	0.3638947962282865	0.7063130836428781	0.8641844537466103	0.14758473742555459	0.5018850076344166	0.2901054431696405	1.1041193827986717	0.7102926480304363	0.9646688261273747	0.4026356362325269	0.5280125297920442
259	C:\Users\user\Desktop\Final_output\DATASET\Augmented_faces_blur\Bill_Bradley\Bill_Bradley_Bill_Bradley_aug_3_blurred.jpg	51	0.26591274721530533	0.8689491743706668	0.40512509142154063	0.6077265599821084	0.5112679492257667	0.673708462353485	0.19832316092974	0.5791081476746724	0.768696179746362	0.6124543646664407	0.7930995889642145	0.5046422151787876	0.295926182698392	0.4077650607382674	0.7067612577046576	0.4977032463147842	0.2596431381629969	0.22614130319818754	0.37525600757292277	0.19426323575542037	0.6849474102160588	0.4200336528551906	0.5133969612321178	0.5790108067585742	0.5866324744058411	0.2944030931874499	0.2285119051177782	0.31775414474153113	0.5544567953804821	0.20469394195969848	0.461773994856119	0.45903693720653216	0.46788925306130064	0.3534193176543685	0.3797526778643751	0.4548472170377811	0.3515033668338029	0.7152910332621714	0.8476053323953684	0.17007921930204709	0.48186124445463757	0.2925620895822515	1.0780575722455978	0.7161305951606395	0.998044312858904	0.4062694627379197	0.5487806059734559
260	C:\Users\user\Desktop\Final_output\DATASET\Augmented_faces_blur\Bill_Bradley\Bill_Bradley_Bill_Bradley_aug_4_blurred.jpg	51	0.2422470508327827	0.8349427678175771	0.4237019965528807	0.5910112494681353	0.5167065303348135	0.6472219836075477	0.2042512675357466	0.5983424324332403	0.7391476949143135	0.6400479847879196	0.8038127937056925	0.5107603860958216	0.2992599598876467	0.355222236440124	0.6810009982253734	0.4656654144718848	0.29063259881010306	0.2102010244296481	0.41410513039520747	0.17207746309802596	0.7044238015911236	0.409581792129311	0.5154107265075962	0.5791275238289153	0.5540905213785927	0.3398127875014529	0.2021955603797716	0.29866320915364813	0.520212727413544	0.1428904632120922	0.4892385485699175	0.437523963152911	0.48406720535088194	0.35542291288733197	0.3711132043963099	0.4160346486265501	0.390230735993263	0.7102518815042157	0.8312257375925118	0.15795630324434118	0.5141177284863148	0.29527325155334383	1.092851385474205	0.7305412250291469	0.9803990432265646	0.41514181248444487	0.5361869938986039
261	C:\Users\user\Desktop\Final_output\DATASET\Augmented_faces_blur\Bill_Butler\Bill_Butler_augmented_1_Bill_Butler_0001_blurred.jpg	52	0.0891359962871377	0.589019691270831	0.255490575505351	0.5604215870174184	0.5777064910248094	0.2668708338917084	0.4472106165256023	0.3021377692453414	0.4633724027532836	0.7184896960117032	0.4143838522736504	0.5082088649105776	0.37905504003036505	0.6941274678686152	0.21859008816492728	0.8603408839873683	0.066946797170909	0.39650777329852943	0.6711820089677715	0.04534530948505691	0.5130051238363698	0.3390884235669161	0.5694368598606602	0.8749727879664368	0.4865391098085643	0.6862586027419666	0.5655649825888333	0.6002665247440808	0.2271298310534533	0.2245214432907454	0.7682656643998926	0.4950550652853221	0.3647320203931117	0.31432765425920334	0.1276767909824267	0.4853716356906186	0.4293554859393949	0.4727264937467064	1.2404027432203293	0.7840071453036388	0.712777197629462	0.7296939738484164	0.8806764161104403	1.3374384343624115	0.6225138980699437	0.1910110104997497	0.3248356073486316
262	C:\Users\user\Desktop\Final_output\DATASET\Augmented_faces_blur\Bill_Butler\Bill_Butler_Bill_Butler_aug_1_blurred.jpg	52	0.048442517628342396	0.565891835537794	0.2366251261512985	0.5491931578638568	0.5749006619766526	0.2593368887484855	0.44917686944861407	0.28339774110241234	0.46609327841882914	0.726197634563606	0.39190452674073717	0.5108662932944048	0.38591884270179755	0.7161184083090611	0.21822006253016157	0.8424896803073298	0.042820461192401	0.4198946093504703	0.6768605881790064	0.0531583906303435	0.49911167601999784	0.3183034911453957	0.5893124295953825	0.8768869464299149	0.5190678455058337	0.6727269774711231	0.562005095179623	0.5875356804252142	0.24172914687557778	0.2502666488719336	0.758118092836172	0.4953029982558459	0.31907027293751467	0.2926199034023269	0.120228832989873	0.4726477092358361	0.4307090105646963	0.4929946881241287	1.24798384308815	0.7748725099743922	0.7242035719456775	0.7085393764467974	0.8719129910582744	1.323405146598816	0.6261049587083714	0.2147090833802561	0.2986329379814375
263	C:\Users\user\Desktop\Final_output\DATASET\Augmented_faces_blur\Bill_Butler\Bill_Butler_Bill_Butler_aug_2_blurred.jpg	52	0.07178640853372259	0.5896443665745285	0.2507159249465217	0.5480042109760062	0.5817870250061326	0.26484597842701146	0.4505446526225328	0.2877051452629119	0.4737516426700851	0.7249814185507706	0.40891467908067247	0.5089577600192774	0.37419970527160656	0.694574667781357	0.23408406597984008	0.8531024288706195	0.049166865744860705	0.4008672272150791	0.676044257865324	0.05486814986572561	0.5098565084761097	0.3145297874398764	0.58285476226324	0.8904627536436983	0.48216330931818496	0.6913109308517078	0.5525240674572643	0.601080165398168	0.2253343901412066	0.2360729873609892	0.7814391318795388	0.5004002980700701	0.37560362447808016	0.3238718405532821	0.1277289897500887	0.49229889309434993	0.4301177548402662	0.46772284028000494	1.2321391701698303	0.7713569684208949	0.7126953157487018	0.7080877073498507	0.872815047752305	1.3261453807353973	0.6233511645151036	0.202820540702049	0.33396592413509957
264	C:\Users\user\Desktop\Final_output\DATASET\Augmented_faces_blur\Bill_Butler\Bill_Butler_Bill_Butler_aug_3_blurred.jpg	52	0.0769363876780574	0.5951146238269833	0.2639260986428012	0.5518621383728997	0.5786284407690339	0.26738498728283117	0.43433663537759787	0.29388610967321693	0.47115301426832884	0.7104544199265649	0.4227402446572258	0.5161878779363384	0.37189936831462866	0.697862700035561	0.22666488958013228	0.8534107338957202	0.06042178730037989	0.3984745179598606	0.682928251610174	0.051844272125819296	0.5194152159517721	0.3163026825459908	0.5692744381349698	0.8833460857173868	0.47501888797915	0.6947177237308123	0.5630255714016613	0.6070317674100869	0.2244097283856448	0.2254416794014326	0.769411339246959	0.4949372939578265	0.36906728972504366	0.3263280250298961	0.12332910898322011	0.5009874025586138	0.4304486723774786	0.47806235370106365	1.2208606451749802	0.7735879181207735	0.7153007986846074	0.7281230561824579	0.8699620043749057	1.322393149137497	0.6278361756158726	0.2058488133531849	0.3315019677716005
265	C:\Users\user\Desktop\Final_output\DATASET\Augmented_faces_blur\Bill_Butler\Bill_Butler_Bill_Butler_aug_4_blurred.jpg	52	0.0958686706027095	0.5978022941174533	0.2801753157357921	0.5731043965118541	0.5724686881616883	0.27804725613005826	0.42608330501277447	0.2757637719146758	0.4974259593743583	0.692668464706104	0.4180851219002678	0.5446956582200279	0.3887023051070024	0.70232660038187	0.2120505943657177	0.8712880295090091	0.0419767350938636	0.4032075737898624	0.6872864687303446	0.044379222501376187	0.5238495370274499	0.3492253035474802	0.5679598078686909	0.8608232450684972	0.48515061960852157	0.6809591537749866	0.5647029206114469	0.6106859903455251	0.2537535271422442	0.23331709210399298	0.7459819166076487	0.4779856063238353	0.366780259505012	0.3105236858296379	0.1233828947245493	0.4911628956201564	0.4406158464187498	0.48388344016737606	1.2171591222286224	0.7907436771573146	0.7014001610579593	0.7433848776312609	0.8632906949037752	1.3272754848003387	0.632129498179044	0.2010620268463012	0.32128739127392647
266	C:\Users\user\Desktop\Final_output\DATASET\Augmented_faces_blur\Bill_Clinton\Bill_Clinton_Bill_Clinton_0001_blurred.jpg	53	0.11791990033319809	0.3928391483523244	0.556419727085871	0.1429728619414005	0.7468278480038242	0.4110032865081748	0.3371098011458025	0.32769270393222927	0.5888380887509064	0.39414633382798725	0.6248317042766796	0.3245143603907269	0.2925214903755756	0.31399442037033065	0.5547758021646301	0.5826384740543816	0.29439788212053236	0.3639697642526875	0.21358079104309538	-0.09010551635363029	0.1706450854645518	0.2258712292406167	0.4747703620845356	0.5230991437752599	0.1930841296899304	0.30443419588937426	0.5493113642783369	0.27464119304782403	0.5079654815991339	-0.008265053168069199	0.520731385954545	0.650357774108852	0.34641283534766754	0.37729706694550347	0.26512247414126544	0.4313074398585302	0.2618370013266735	0.2672174737480027	0.5761386155441384	0.058111118883418404	0.25636938886508176	0.12036443178506431	0.3108885884670365	0.4051637661096627	1.182691508427775	0.3321861670249469	0.430668953166437
267	C:\Users\user\Desktop\Final_output\DATASET\Augmented_faces_blur\Bill_Clinton\Bill_Clinton_Bill_Clinton_aug_1_blurred.jpg	53	0.1164274521820865	0.3508868931703563	0.5699493635173564	0.1798763066189918	0.7812336159214573	0.41037643004700736	0.37016831037641623	0.3181005508002674	0.6091969790459351	0.36157460083009296	0.6625334153352962	0.29490241523844424	0.31117786339956244	0.33805271764682754	0.5201311015778343	0.6059298905206176	0.26884703238479557	0.367135024210001	0.24594657509212947	-0.0939113176260225	0.2116522084207682	0.2553508520814981	0.4814837636107483	0.5265939838905687	0.193734654783009	0.28747245742215777	0.5778652562053409	0.27830437530643004	0.5355039786000666	0.008951603188980702	0.4689849504911164	0.6756700264515528	0.3221717455268056	0.4040208280570014	0.2549840537531629	0.421900172884081	0.25492687094508926	0.2661813364055497	0.6040876209095101	0.0899679304888123	0.2549609460102004	0.09257606280000741	0.32657868791500205	0.42832414921494066	1.1597299068128228	0.3438480923780567	0.4002549418370246
268	C:\Users\user\Desktop\Final_output\DATASET\Augmented_faces_blur\Bill_Clinton\Bill_Clinton_Bill_Clinton_aug_2_blurred.jpg	53	0.1001321495228133	0.3733890053727025	0.5457390115324086	0.1585173956709537	0.7544141483769016	0.39922514979288176	0.372174118431817	0.3418406486806309	0.6107202204466537	0.4027471201563031	0.6763372699199901	0.307087713144843	0.28989465407567944	0.3403280057518386	0.5125392365523735	0.6051064300013039	0.25554962356559696	0.3511820049486408	0.23555006472950438	-0.0729083544407122	0.20674102504117758	0.2368403502497281	0.4662585319632568	0.5394967838843221	0.2141923546779141	0.2746596343649831	0.5599342605323997	0.26011298556691664	0.5270105514128622	0.006851280793417604	0.49946929157607356	0.6821230488123545	0.32849767588378503	0.3816255711502535	0.2736854077948584	0.3999215338178617	0.2795338811308079	0.2885876630124194	0.5970534234598258	0.1018383957301847	0.24048096613749692	0.0717103737682277	0.31105201322713966	0.4290899645921761	1.1774838655149102	0.3534341928446061	0.3998802428255795
269	C:\Users\user\Desktop\Final_output\DATASET\Augmented_faces_blur\Bill_Clinton\Bill_Clinton_Bill_Clinton_aug_3_blurred.jpg	53	0.0975751773171745	0.3731457867570514	0.5815185058589701	0.17528669309193218	0.7511638921961384	0.3672907357339582	0.35884150561929795	0.3482731372413075	0.5967446001768784	0.4192020403289944	0.662270275729774	0.3206239838526887	0.31748928002553906	0.32663208027767165	0.531371539204673	0.5955853107047531	0.2946093892025179	0.36552766575434315	0.2420755961406754	-0.074132238963627	0.2054642879621533	0.2327177093121614	0.4643381746167221	0.5511498179008121	0.1902026325452313	0.3019101179970708	0.5514887964577879	0.26357299049264443	0.5003224469174561	0.009950200781096104	0.508766424068139	0.6661951007547031	0.3685307779193075	0.3665150486416323	0.2909259954167856	0.4264653224297506	0.2799469971984558	0.26752769729760717	0.6019421815231423	0.0693084902917617	0.24373441116675562	0.0996765722796494	0.334256572687422	0.4132799815771157	1.1598511724626184	0.36244794739311104	0.4417737119953154
270	C:\Users\user\Desktop\Final_output\DATASET\Augmented_faces_blur\Bill_Clinton\Bill_Clinton_Bill_Clinton_aug_4_blurred.jpg	53	0.1293540530555568	0.3953603279687756	0.5863138895209555	0.16387171816402998	0.7471265082523422	0.40784636002525887	0.3332238912308321	0.3293380007442867	0.6125131579638198	0.3834934191846997	0.6575872579990611	0.347638272903983	0.29778011016088446	0.35625627418445577	0.5444904470139305	0.5923180970025512	0.29450468619338926	0.36824736609079944	0.21605554609184718	-0.08007132772543349	0.1769464959607867	0.22639395452471628	0.467775313710598	0.509368617804801	0.1834327965962872	0.303862646950623	0.5410835689158644	0.2741912264085437	0.5166301194031653	0.021809688523281703	0.503092002280877	0.6463232102098118	0.38568021141292175	0.37985234041876625	0.2900951364709391	0.4293341833897573	0.2760460222095184	0.2752984628703935	0.5862921475723365	0.0625530656283372	0.24419668989047233	0.1319128503367477	0.3010686971632588	0.4079153251287514	1.1951088993703485	0.3444889782824881	0.4607576833228586
271	C:\Users\user\Desktop\Final_output\DATASET\Augmented_faces_blur\Bill_Doba\Bill_Doba_augmented_1_Bill_Doba_0001_blurred.jpg	54	0.2124898954053359	0.9506603384906722	0.1591804014888168	0.578699600242687	0.5180715525660895	0.3326258043290159	0.2114040606379752	0.40051530618201786	0.3735364613999639	0.33537807762912714	0.810555119898021	0.8641467531247433	-0.04286838924525421	0.027841448223451297	0.2804377075379545	0.47181583261932325	0.45719722440179017	0.4869911534242714	0.21288001403249612	0.1747780282737381	0.5318902822185058	0.1526828685209991	0.5883227964771348	0.6127084582705327	0.2545706208594015	0.25752461120633646	0.7222458399481699	0.8145151262706303	0.4482102078878112	0.5569741051870211	0.4399428022364466	0.6170926236775031	0.7845769634397957	0.3238952181083752	0.6968727653642179	0.7892996273035766	0.074170822283535	0.2584463457301184	1.1361110571007929	0.2621063795253683	0.3173782127265604	0.43837336108291136	0.6080746063253699	0.5608847803050593	0.8645939757866276	0.1587168927972626	0.683005674276746
272	C:\Users\user\Desktop\Final_output\DATASET\Augmented_faces_blur\Bill_Doba\Bill_Doba_Bill_Doba_aug_1_blurred.jpg	54	0.2088523524572091	0.9221806636596395	0.1692482443895698	0.5424664395979173	0.5435774641249561	0.3208949210585138	0.23197896375360538	0.37779528219234043	0.37404394279616215	0.4023440822987934	0.7981481448671219	0.8684430745466051	-0.047836406584960633	-0.006074250304838505	0.2863287847583944	0.4397983706637759	0.48384990324910304	0.4758389008693779	0.24590827390588632	0.21198391809479067	0.5269676128376024	0.1036684566543342	0.5931359609497148	0.6224616743285486	0.2044583584911993	0.26470983192472025	0.6994223646469042	0.8046738778775715	0.3962558695607611	0.613949387915693	0.4660455835322229	0.673039268073093	0.7804417719992134	0.3394800259513451	0.6919261786882761	0.7990572280282737	0.030031157663373997	0.25476876149921857	1.1076509717087946	0.2376850582972219	0.3172213034991892	0.42659380689465987	0.591513873007041	0.5293311840468957	0.8634984275144947	0.1626223455851388	0.7367101595739488
273	C:\Users\user\Desktop\Final_output\DATASET\Augmented_faces_blur\Bill_Doba\Bill_Doba_Bill_Doba_aug_2_blurred.jpg	54	0.1717615592052179	0.9509775171572639	0.1667809250202537	0.5345434046468265	0.5355470085654639	0.3321177678645632	0.2157637268960719	0.42266415376197397	0.3953191725482259	0.3204006671934505	0.8620856598874924	0.9021245175077017	-0.032775385733825324	0.027560982292750995	0.2925294075256044	0.481145121817245	0.44188099881346843	0.4999462006144607	0.20948475465215552	0.17637827887550658	0.558508552421977	0.1385249027416946	0.5854722266924935	0.6197848297316858	0.23462806900812902	0.28438872262982884	0.7298671207971498	0.8279989970451378	0.4398595673524566	0.5311949249583108	0.4381548938611833	0.605288136121284	0.7934336921127768	0.3399482651395394	0.7137488966603757	0.8034154675001861	0.08571914770296099	0.2607810671165511	1.129374301729699	0.293037693978851	0.3232927518253	0.41879767582023136	0.574140298109394	0.5606503403359965	0.8536151578468693	0.1583903822784734	0.7002476924101476
274	C:\Users\user\Desktop\Final_output\DATASET\Augmented_faces_blur\Bill_Doba\Bill_Doba_Bill_Doba_aug_3_blurred.jpg	54	0.1778939793576436	0.9144042486841155	0.1667699354138733	0.5472996312311418	0.5206176580999278	0.2943891043306371	0.2713323996126894	0.39377831239234506	0.3916434137095724	0.3221291273861309	0.8179688499233124	0.841263580046445	-0.043244285937530214	0.021528023666003898	0.3104720521813089	0.4376054785295863	0.4537871234649006	0.5116954160385216	0.24419177934564462	0.17010822787300417	0.5293531723294156	0.1504497134492637	0.6406518524420817	0.6446173764426537	0.22210335990263733	0.26366785332707926	0.7076426498241349	0.8361809452599073	0.4339182955705352	0.553348578162752	0.4325249334136335	0.6641686291661372	0.7800810595901938	0.3055622263593269	0.7406734071467997	0.8246315023894073	0.1094675269036579	0.2501450280383155	1.145952797232171	0.2738917423725177	0.3421907024745615	0.4366682770868539	0.5825695739350137	0.5965288347179011	0.8521832307619465	0.11286680397740119	0.6825966057370072
275	C:\Users\user\Desktop\Final_output\DATASET\Augmented_faces_blur\Bill_Doba\Bill_Doba_Bill_Doba_aug_4_blurred.jpg	54	0.21590069483415658	0.957267148285575	0.1567072483148933	0.5591436478427179	0.5042621547494315	0.3139526525975248	0.258621716564918	0.3748720468951373	0.3869765637387548	0.36863366216711	0.8468715892097352	0.8466406100465356	-0.06349594747660792	-0.022901341879507403	0.34817477651888673	0.4664754501625437	0.46935891886885783	0.4806869266085708	0.22209416195787302	0.20340871706024477	0.4976954532760877	0.1151315362558605	0.6317388569844323	0.6292460612613984	0.20397189518286502	0.23334944412259617	0.7233501575536653	0.8154920650249504	0.4092982543193527	0.5452880185323579	0.4598142308453409	0.681723597761642	0.7534837832601996	0.2757912485642029	0.7164899633993389	0.8030310845966102	0.04836728983214379	0.23452662180214368	1.169828540382882	0.22878162193447849	0.3407975333099039	0.4479262757321596	0.5822069914302644	0.5645616120273188	0.8465412040991198	0.1119403987859797	0.7494705305437213
276	C:\Users\user\Desktop\Final_output\DATASET\Augmented_faces_blur\Bill_Duffey\Bill_Duffey_augmented_1_Bill_Duffey_0001_blurred.jpg	55	0.11477611358807259	0.6603894303774368	0.4400852744803148	0.563433731581975	0.3123271196178985	0.5666825064583657	0.2442795945415297	0.466390552453417	0.7819903730026962	0.5801784285466991	0.5120532897113894	0.27836653340917566	0.2897197064452335	0.1692729593524917	0.3487082444329082	0.7582736781204674	0.2448391120574005	0.1297580889421379	0.37866944124469387	0.3689278807486448	0.47442904732672175	0.4643232646699167	0.6401999685117227	0.561215588521669	0.20683185995928277	0.6216723028352591	0.37700948561120584	0.2359973390189829	0.4211092033892972	0.236147125398932	0.5255813957193789	0.6281758329633511	0.535397235697132	0.4623365716883334	0.4263771208272224	0.37295880761907596	0.5756932928693275	0.681287725652648	0.7262399859015161	0.1882858755960407	0.1641066404619749	0.23916646773702582	0.5586232718790431	0.6380380447851692	0.9251943194446524	0.5404079142382714	0.6891589494709959
277	C:\Users\user\Desktop\Final_output\DATASET\Augmented_faces_blur\Bill_Duffey\Bill_Duffey_Bill_Duffey_aug_1_blurred.jpg	55	0.1217255979363697	0.6483648712968362	0.44495348570499	0.5124726566969942	0.3191504507355285	0.5063767518042562	0.3182596558788814	0.49624721937598626	0.7903722165695908	0.6179370285134634	0.4802126002310847	0.28946123395424816	0.2713138517432377	0.09955974307751499	0.3900760267127571	0.750221850570533	0.25832539309473124	0.16872627949294197	0.3699530368066751	0.3211073201145085	0.5077790954477865	0.44012166793207746	0.645404061222933	0.5657603551414705	0.21750898898951038	0.6477527919938895	0.3940393149344975	0.26816545916478063	0.3607944698542459	0.2483766425011736	0.5982334041038448	0.6934081061545647	0.5068329166825827	0.4065859725573452	0.3972350297764783	0.38033763912485147	0.49413587185561464	0.6824885357274542	0.7118741638247186	0.16156597016000182	0.1839762511292036	0.2770818865928716	0.6025585316831727	0.6376641895519769	0.9420050495443305	0.5187578979304407	0.6873241098885525
278	C:\Users\user\Desktop\Final_output\DATASET\Augmented_faces_blur\Bill_Duffey\Bill_Duffey_Bill_Duffey_aug_2_blurred.jpg	55	0.1552268839959877	0.6595327030157578	0.45126191651079234	0.5767810150533507	0.3139379947475982	0.5692144521637795	0.27634104286227623	0.5236411490363065	0.8028158931605103	0.5716805794399105	0.5239274737238024	0.29278669629555676	0.3105270322852299	0.1947004814902528	0.3683242503751336	0.7669625005091164	0.2401867609164246	0.165917589421836	0.39014014651546103	0.3593955334271344	0.48119409441498706	0.4598843950147844	0.6353410649248583	0.5652536169406868	0.23083015025965198	0.6142469499042365	0.40231293136764124	0.2566399772254648	0.4220062346667153	0.2545927214978319	0.5491407071242029	0.6626839010778702	0.528047230487686	0.4649616049477251	0.4237921530649905	0.35322341171072025	0.5551561972592751	0.6866765629603394	0.7292329437319451	0.1567439245953503	0.1656306716242368	0.24623473529479573	0.5885469772631785	0.6573236193405664	0.9223366790590247	0.5317888888886544	0.6808738144402493
279	C:\Users\user\Desktop\Final_output\DATASET\Augmented_faces_blur\Bill_Duffey\Bill_Duffey_Bill_Duffey_aug_3_blurred.jpg	55	0.1428594007675427	0.6564752380585206	0.4375106779262739	0.5481203488558124	0.29126651874109044	0.5444433168633815	0.2857314864257375	0.5032219164890234	0.8027993230692627	0.5857614093582949	0.5437302675842379	0.2685864133046243	0.27934861746360506	0.13712564495301088	0.36754333080838314	0.7537814250553581	0.2688127483865746	0.15332610821303477	0.3881635968900644	0.3342041146005544	0.4904039289198597	0.4421424217357403	0.6303402687558157	0.580376123708198	0.20534013451448907	0.6391258094241951	0.39303097570825174	0.2512233753291788	0.38324992000163627	0.2260880667327028	0.5696015306750234	0.6974072201911248	0.5395963456686552	0.4277750661471279	0.4142519677326923	0.3826273813562205	0.5506939739920923	0.688717828328801	0.7243561214987451	0.16458012116693882	0.1846552523413236	0.2580680887285537	0.6040243365580698	0.64985016546121	0.9083963596401176	0.5478270589730118	0.6895751389031399
280	C:\Users\user\Desktop\Final_output\DATASET\Augmented_faces_blur\Bill_Duffey\Bill_Duffey_Bill_Duffey_aug_4_blurred.jpg	55	0.1576070501987713	0.6388132642244827	0.4413041559383588	0.5820816244482587	0.3052189677052093	0.5671863221689103	0.2753024933943549	0.5289101400298064	0.8022295324675324	0.5783633404534182	0.5198346164821719	0.29414471734624836	0.3093901034884617	0.2029723023334726	0.36438624227533933	0.7670505216682884	0.24923371781320652	0.16497331773814308	0.39105878820190054	0.37047155164136014	0.4819746950037558	0.4511435340459562	0.636089222426079	0.5751305163619017	0.2288252288233422	0.6104476008346411	0.3932235881178433	0.2570861328927698	0.4108834230810506	0.2600676316378694	0.5443748575637037	0.6796891509357726	0.5292921032961424	0.4531192982443961	0.4305126326427703	0.3472403235451987	0.5560955678579191	0.6842445705189236	0.7335135705057794	0.15891980705403713	0.1596688362398679	0.24264511215276194	0.5938469999248644	0.6572553422199761	0.9223924541053732	0.5422384362092587	0.6779794799451817
281	C:\Users\user\Desktop\Final_output\DATASET\Augmented_faces_blur\Bill_Guerin\Bill_Guerin_augmented_1_Bill_Guerin_0001_blurred.jpg	56	0.0507221875969026	0.3934216836677005	0.5954620756950713	0.310197766545803	0.5815705232492532	0.17420683347413998	0.5428375836840127	0.46645468275472923	0.9784483236388355	0.5289835651281003	0.8239802048278541	0.3116265762518908	0.28553608129836294	0.38766431001222346	0.5231765587888577	0.5012103589670529	0.3707031437258561	0.5606326251963154	0.3574831287457812	0.3372875146450737	0.5541868361734236	0.2157340797529165	0.42877334949606116	0.9183118946506166	0.529302392496731	0.1869879025749684	0.8044063982613102	0.7069927377948406	0.373392785371962	-0.1399298906326294	0.7410015098349583	0.41897464485536967	0.03725637033515161	0.17597807539620988	0.2101072425630976	0.7769187452375952	0.3845457109458875	-0.0692910850048065	0.6173391325649527	0.5569276295405309	0.4954545572352605	0.23502987417882037	0.4811017437043854	0.7069805806037104	0.6120441731959531	0.2691436796220817	0.4006234101305704
282	C:\Users\user\Desktop\Final_output\DATASET\Augmented_faces_blur\Bill_Guerin\Bill_Guerin_Bill_Guerin_aug_1_blurred.jpg	56	0.0791631995025727	0.3742486389563491	0.5767130547013617	0.2986922484371966	0.5852243997326936	0.16290557675788858	0.5507153172424291	0.4814981053344946	0.9441870224789768	0.5272983481052045	0.802919544346401	0.3097356356601979	0.29757820139743063	0.3576159322003148	0.558539458092294	0.49659995832012793	0.33894639993713693	0.5431554667392746	0.3300575080408919	0.3117259211721161	0.5524687918924178	0.1941251105562392	0.4065511919283217	0.905962586182215	0.5033817033907435	0.20696666424794197	0.7980363455660358	0.697615444506133	0.3853025868849187	-0.1561921536922454	0.7267716385023129	0.40455525496672545	0.028707663565208402	0.151131737660557	0.2063838707891394	0.777960332679755	0.39872630600111003	-0.0513478219509124	0.6023301465687064	0.5371691070300022	0.4733408018899159	0.2691592609465654	0.4893693698707291	0.7249241416808283	0.6491452780514905	0.2960926196309604	0.3778398792545299
283	C:\Users\user\Desktop\Final_output\DATASET\Augmented_faces_blur\Bill_Guerin\Bill_Guerin_Bill_Guerin_aug_2_blurred.jpg	56	0.05090759529505699	0.3738465609238556	0.5757002302255965	0.2883613218102759	0.6026665292850579	0.14888027601669288	0.5481701597949717	0.49271832208559324	0.9534202736930042	0.5668210630180959	0.7929051593614309	0.3073691617619063	0.2950600392661211	0.3430785456041119	0.534957431729875	0.4894635966466536	0.3632643722991784	0.5441760770717636	0.3398981380357612	0.320660880941365	0.5501429888509597	0.1899435727790538	0.43753601458900626	0.9181368935509109	0.5139547478100321	0.1828989941410542	0.7867261630542293	0.676532305623019	0.336025415392342	-0.1756569147109985	0.7700344666437637	0.4234785021997587	0.026605050116111695	0.163994554113537	0.1917390952495028	0.7783978717505995	0.3920890084304046	-0.0733908638358116	0.6181583090004233	0.537402299026815	0.4829693660092549	0.24560414794390747	0.5121660901370713	0.7228011583443796	0.6282739219218442	0.258747674036292	0.39589011401934426
284	C:\Users\user\Desktop\Final_output\DATASET\Augmented_faces_blur\Bill_Guerin\Bill_Guerin_Bill_Guerin_aug_3_blurred.jpg	56	0.0638132823887918	0.3945408279285839	0.6028722666945792	0.3274704996977156	0.5845254980197991	0.21593922667930576	0.5321650404861425	0.4529486576788168	0.977300680907169	0.5052357707979802	0.8370916918588369	0.3139030862521197	0.271237329348099	0.39387948376333926	0.5297671263180592	0.5180561365978589	0.364065600285991	0.5614105775693432	0.3457087415351737	0.36626575066468514	0.5370976778768386	0.22072441530680098	0.43349980411165406	0.8964657329610073	0.5391843061586877	0.1832654732994557	0.7977422189958111	0.7227630613693836	0.39933356869381953	-0.1373753100633621	0.7224321744935047	0.39932314062189017	0.048581029325058006	0.18694751305499668	0.221942713358729	0.7733194815099304	0.38137404535190583	-0.0641304105520248	0.6207532121118811	0.5715408295195975	0.4949701651883321	0.23643507975643227	0.471782244569368	0.7056733762379801	0.6088211563378522	0.2789479992124118	0.39623669267697137
285	C:\Users\user\Desktop\Final_output\DATASET\Augmented_faces_blur\Bill_Guerin\Bill_Guerin_Bill_Guerin_aug_4_blurred.jpg	56	0.015008433002576496	0.3722777927503994	0.5973946817961073	0.3006058965359038	0.5982331358066645	0.14601656340787866	0.5193838525941823	0.4758816565148573	0.9648390633181722	0.517891490912688	0.8049738929343908	0.3101248986940648	0.30441281269408443	0.35056634930169794	0.5172391464076855	0.5233828882174363	0.3768519141774018	0.5693377010265365	0.3525958868756164	0.360400757926915	0.5599863904618109	0.219675135140175	0.43499217775695975	0.9276589069171333	0.5544279258390925	0.1784793991379261	0.8050634798653141	0.7002501858720425	0.3577582523540883	-0.170970156788826	0.7257216207282077	0.3956722536839143	0.0449660374217529	0.1579447571746408	0.1948710883644511	0.8023084463656012	0.3921281193219256	-0.0407457239925861	0.6237981451925543	0.5607394452941099	0.48647660761596734	0.25161266494100637	0.4309161909061739	0.6963313614483988	0.6334913250952909	0.3015156849059142	0.4093995589117508
286	C:\Users\user\Desktop\Final_output\DATASET\Augmented_faces_blur\Bill_Readdy\Bill_Readdy_augmented_1_Bill_Readdy_0001_blurred.jpg	57	0.43659040703862334	0.7478795401425153	0.29546932661426967	0.4761522751181994	0.6152455789889755	0.8076707810953752	0.49102062051294687	0.4965963762115646	0.9588265380600443	0.6101068051579488	0.5079680450829084	0.5604414674115322	0.5894711517485355	0.6228795150652547	0.5781413112763891	0.7548728160382413	0.5323607581425507	0.583311508705028	0.4960743870647889	0.5208601980275636	0.1355080021138817	0.38946737226159533	0.0235871393233537	0.8208819713260153	0.5672333418208664	0.0278297048305991	0.43516129270834336	0.6385066919652567	0.2601769642890271	0.1918234651080929	0.650524951086043	0.4204848099838925	0.6479084113656873	-0.0145448845306273	0.5480375299660474	0.4449783805647339	0.5641093709441528	0.5916781035467625	0.8527113606320784	0.5298501446356867	0.4590355527762634	0.5865867448125399	0.9529496129049271	0.4607795721493004	0.5494732322389307	0.11859705396622519	0.5780122624386885
287	C:\Users\user\Desktop\Final_output\DATASET\Augmented_faces_blur\Bill_Readdy\Bill_Readdy_Bill_Readdy_aug_1_blurred.jpg	57	0.4086516015180889	0.7639637417764455	0.29360968032372897	0.49471887237128365	0.655815242036766	0.8232369364098207	0.4461912388831224	0.490449267239492	0.9455404988268366	0.6163755113306535	0.5042414583834226	0.5787163390439891	0.5979781054648134	0.5933438657209296	0.5834658072326907	0.7614048741580152	0.5067043634820779	0.5385488824147067	0.5034902777584536	0.5257467209167009	0.1254924315552742	0.3817944290867563	0.034115832298994	0.8242410059834936	0.5503756879645889	-0.0002651531005379293	0.40753491238397965	0.6091879336787209	0.2309979267404255	0.2001117405585609	0.6409724275922762	0.4021480221640302	0.6598150799095028	-0.0011428844610091027	0.5654406613169223	0.4415006805100883	0.5561114557954177	0.5942746010824682	0.8520452191220687	0.5154589309802149	0.4640863311652405	0.5873945293102778	0.9737229044927567	0.4873525148830651	0.5872900398666088	0.1084210869592811	0.5654636248622872
288	C:\Users\user\Desktop\Final_output\DATASET\Augmented_faces_blur\Bill_Readdy\Bill_Readdy_Bill_Readdy_aug_2_blurred.jpg	57	0.4000864364156069	0.7715012259454518	0.2927663528312535	0.49519890582856285	0.6512909589256706	0.8261978907369568	0.4513634999200548	0.4816862817715812	0.9621400943735589	0.6181645112159742	0.4998769678743894	0.5859502995979927	0.6086411827000353	0.5879771231099982	0.5808601613153347	0.7529241911889217	0.5081625464130242	0.5361307145255885	0.5029029335888369	0.5369701712197786	0.1248403548787862	0.381576596461844	0.0448289550840854	0.820815040897868	0.558110478408963	-0.0152477938437936	0.4074677826528015	0.6218850901974188	0.2483013199628171	0.21238476905148848	0.6338581513023365	0.4076266128908826	0.6523696104108685	-0.008713866440379206	0.5704170903621227	0.4425969142356361	0.5483281620713577	0.6008384657308102	0.8644037355767653	0.5233906998744104	0.4638681632642014	0.5747276947919644	0.970436371435067	0.4898749238453148	0.5809635134631815	0.1091887049113596	0.573721933146272
289	C:\Users\user\Desktop\Final_output\DATASET\Augmented_faces_blur\Bill_Readdy\Bill_Readdy_Bill_Readdy_aug_3_blurred.jpg	57	0.38697764649480004	0.6986751310200482	0.2886367940296025	0.48741912877854454	0.5812589956368864	0.7310939819410935	0.4825888822704399	0.483090149969976	0.8806553891638269	0.6736327203038228	0.4778197028311307	0.5417437585663939	0.5781230085285876	0.5851606509074588	0.5482828133736382	0.7504400484086179	0.5238754558134873	0.5661738657552084	0.5651261668714028	0.5269004135198121	0.1584895480017691	0.3748517024150606	0.0308428350836038	0.84149643516197	0.5467615305263107	0.05606318826432258	0.42609070256990805	0.6268405020860777	0.1848047750056563	0.188065973400291	0.6962480168199526	0.4427240778099729	0.5916566619693631	-0.030185277430140586	0.5380449174402268	0.4224934521952118	0.5691829108568534	0.6059115045919657	0.8793908168660567	0.5090136050691698	0.4420385656122429	0.577663469416312	1.0122383530630081	0.4480317777595757	0.5421655388766947	0.10221751923367489	0.5851145488818027
290	C:\Users\user\Desktop\Final_output\DATASET\Augmented_faces_blur\Bill_Readdy\Bill_Readdy_Bill_Readdy_aug_4_blurred.jpg	57	0.37301960959523345	0.7454607538552075	0.3141955693204493	0.4896031360953722	0.6065067930068434	0.7795299605325356	0.411301155287012	0.4882712744038511	0.9093137792089929	0.6365640701773656	0.5057310231598432	0.5553775485266887	0.6094168030413364	0.6351196774173548	0.548866577539278	0.7599730513812206	0.5160636859703858	0.5839006950306974	0.5403915580423815	0.5240179328984742	0.1473379481875852	0.41339123126180133	0.0511651597917079	0.8435610096718291	0.5498090266067093	0.018846867630434305	0.43284602478784934	0.6331599048031314	0.22487852182098012	0.21408061619025098	0.6683668191885935	0.3738414932381345	0.6047954181253308	-0.033501426545703	0.5553550376055747	0.4282083529868568	0.5648458757373199	0.5812890661164761	0.8437765647756026	0.5054911642780398	0.452096461987899	0.5743973733011997	0.9634127538098305	0.4612661546669243	0.562750777810258	0.1304527977916608	0.5822175638426879
291	C:\Users\user\Desktop\Final_output\DATASET\Augmented_faces_blur\Bill_Sizemore\Bill_Sizemore_augmented_1_Bill_Sizemore_0001_blurred.jpg	58	0.0049486284720638984	0.8947294055721049	0.4916942833235703	0.3064270915881595	0.2282172870860655	0.22633664245170998	0.0390003628710648	0.321638414508595	0.4939608897983481	0.08712103445470179	0.38233704062714857	0.6881351420019415	0.2603656036496794	0.5273820185519567	0.5651823682645123	0.6490996104628829	0.2464800123843711	0.484266922128769	0.4721981915731943	0.3881940726623909	0.5020671451125249	0.4258780643547187	0.5082355763717609	0.7732418489128332	0.27864532601126746	0.6870251140682098	0.6256228820635223	0.6001253333147972	0.39819040223110913	0.06723556545251301	0.6206910402356085	0.741562319558043	0.08513185083607269	0.1749055697739899	0.6168973752132808	0.8378807407770269	0.6613198547854545	0.30973755696507116	0.724840172223666	0.9593826197087765	0.34314019452668243	0.6200529654900732	0.6227364954821005	0.4138020227494267	0.5820334155418018	0.35333664908023865	0.2119656910965868
292	C:\Users\user\Desktop\Final_output\DATASET\Augmented_faces_blur\Bill_Sizemore\Bill_Sizemore_Bill_Sizemore_aug_1_blurred.jpg	58	0.009624970482562	0.876616269280601	0.4982570303848229	0.2851341816083392	0.2276501935945112	0.2028573391066258	0.0350912891010185	0.3037323745553631	0.4917156424343039	0.0752426483148321	0.4174826213957338	0.6864502826069142	0.2913314534068739	0.5097042289979568	0.5665427865395108	0.662989355340698	0.24961451634498047	0.47402451957521075	0.47950853734212295	0.4161113534555809	0.4953228870067701	0.4451491847837577	0.4630002405448873	0.7716247506856899	0.27920443993100236	0.7105269274799224	0.640637277181282	0.6013700459357708	0.4070251069878458	0.1060780684339373	0.5915048184646664	0.7643158795423097	0.07843891978004999	0.1905738855869352	0.6385158234111223	0.8661980730447882	0.6415244630768422	0.3199125839182916	0.7366644745989825	0.9759425111114979	0.31351315449811046	0.6304863264243307	0.6206838903299705	0.4033858130517033	0.5972867358781436	0.31543319306286366	0.2127957602808901
293	C:\Users\user\Desktop\Final_output\DATASET\Augmented_faces_blur\Bill_Sizemore\Bill_Sizemore_Bill_Sizemore_aug_2_blurred.jpg	58	0.020631735550139294	0.8853788896700625	0.4899833766987763	0.3098247388795814	0.22491484703880138	0.223153065241999	0.035220966456308	0.32585335696388673	0.490741628032868	0.0950930513852819	0.3898193010927705	0.6846615248654631	0.26170901783711065	0.5253679776049962	0.5682547334516208	0.6569582295567777	0.24704986259074618	0.4965885582095109	0.46651630430417423	0.39325546067813805	0.50173482314087	0.4242152437770973	0.5091684114142376	0.7749561818733792	0.28355367910155366	0.6808923623649475	0.626310153420105	0.6029168721493692	0.3773176304911494	0.0590765613006919	0.6112438306985793	0.749465798597712	0.08671524822453089	0.1711195050895988	0.6247459211222087	0.8301789750311487	0.6654151930704238	0.31095139065476085	0.7211969202681567	0.9605694897472858	0.34484154950715123	0.6182463412563505	0.6264571217171089	0.4083133886399296	0.5954890746928792	0.35639811779322417	0.2095556406150289
294	C:\Users\user\Desktop\Final_output\DATASET\Augmented_faces_blur\Bill_Sizemore\Bill_Sizemore_Bill_Sizemore_aug_3_blurred.jpg	58	-0.0105802888405582	0.8355203866264109	0.5131524844339332	0.2681740971700153	0.2587636840568144	0.1327341341452068	0.0765074535886188	0.3008714708154339	0.4979080583869864	0.1136142187231764	0.42230247648968977	0.6892413110767153	0.29418162831074346	0.4912748546756616	0.5709680784428279	0.6431752962024001	0.2604128067168753	0.4484429808979951	0.4656390878458536	0.40963977914909294	0.4967006558213339	0.41995299758559557	0.45508730671844067	0.7695043415248376	0.25547422152051047	0.7206576458303329	0.6030329526616479	0.5288653280791252	0.33156033678997754	0.1277331064330905	0.6078023237018284	0.7557152098621466	0.09926838874558039	0.13424388833053702	0.6426678978673372	0.8653525103781337	0.6013220950260285	0.29985386261435176	0.7319899952336337	0.9626884013414383	0.3193828112993341	0.6187741403858366	0.6363399294487373	0.4439453880133656	0.5807964701511005	0.30677736557038815	0.2283102830717989
295	C:\Users\user\Desktop\Final_output\DATASET\Augmented_faces_blur\Bill_Sizemore\Bill_Sizemore_Bill_Sizemore_aug_4_blurred.jpg	58	0.008398485707018705	0.9094814955493693	0.5018320350220643	0.3021689432159862	0.24470566036563698	0.201906928144521	0.0452681339959045	0.3144004585807461	0.5021505307375838	0.1048820712083563	0.4124286839605837	0.6870678686831739	0.264537332737509	0.5283587673164716	0.5544430529633324	0.6528059762866286	0.24307992502780368	0.5041260796314202	0.46190148918824564	0.37340414863685534	0.5067694933745965	0.4326751396263252	0.4998108472629505	0.760195675534008	0.28576974254139975	0.7018374345390197	0.6320168064190292	0.5872654039617985	0.39313537701119183	0.06647954013818201	0.6177134808926282	0.7586312364897914	0.08998492061832969	0.1677854783058941	0.6250809662810718	0.8302830037627333	0.6583166337802533	0.3068532062480035	0.7348431652709034	0.9578371345996857	0.3547000683460336	0.6142633949796859	0.6259307680002586	0.4208032588305501	0.5951076049663167	0.3483495880565265	0.2125148212383218
296	C:\Users\user\Desktop\Final_output\DATASET\Augmented_faces_blur\Blythe_Hartley\Blythe_Hartley_augmented_1_Blythe_Hartley_0002_blurred.jpg	59	0.1356500089300104	0.6484174097683275	0.3739125571328829	0.2205012272344969	0.6759660661603322	0.30512166755259507	0.30794972108784824	0.17134303531239942	0.5424198126734044	0.2885824551688242	0.41210191954166	0.446189405405048	0.26790384176254206	0.40785962926309316	0.156114772622236	0.5270039941016631	0.4909008740939633	0.5105968472092292	0.7977437351557337	0.36759600249454283	0.6507116293022539	0.1543628351710409	0.7111570989855868	0.9008926605853528	0.4787131425916715	0.6701187751675788	0.8935823516423539	0.7663782075084894	0.2283202397234254	0.1015355436809014	0.7714991464544325	0.8787212085691667	0.230830586689898	0.6273020865032161	0.33381424954796873	0.375555751497513	0.5461468261759026	0.4191163972003293	0.7668648326637715	0.6469150317183707	0.2062058118343459	0.3740857625301394	0.2758302399650416	0.2814380053833244	0.7162685674409688	0.2827970634448982	0.8068176560459973
297	C:\Users\user\Desktop\Final_output\DATASET\Augmented_faces_blur\Blythe_Hartley\Blythe_Hartley_Blythe_Hartley_aug_1_blurred.jpg	59	0.16716987640981162	0.6465882177259769	0.37476316011731126	0.2122811208712004	0.6660096168900838	0.3150322752630758	0.32272199841324	0.2096690454203935	0.5417605704010274	0.3064523970590639	0.4210993449786336	0.4403654430146251	0.24821148040771418	0.396854615081956	0.1619423299177969	0.5044341738168195	0.4850787594475285	0.5326825585692069	0.7937317763182246	0.3760948350779702	0.6599485089490319	0.1501448705739945	0.7044185144969565	0.875124656227538	0.46602991493339974	0.6639830134297553	0.9075526708240345	0.7763303019143789	0.2169099735624604	0.08900661754679189	0.7965676456023245	0.9107452791897035	0.2262709058703866	0.6171085187801802	0.32013801037038403	0.3753607176492273	0.5594254520814165	0.45105173885653727	0.746529322290656	0.6375470553806994	0.22759736750126938	0.3725601928229842	0.2926697646960816	0.2848735128000496	0.7090750318746388	0.30594304457788235	0.8147228710709455
298	C:\Users\user\Desktop\Final_output\DATASET\Augmented_faces_blur\Blythe_Hartley\Blythe_Hartley_Blythe_Hartley_aug_2_blurred.jpg	59	0.1346038207543321	0.6668973940219726	0.3536082730743716	0.2130394260631941	0.666987341680657	0.2991243674045848	0.3153291486400714	0.1968024291713091	0.548642448180988	0.2933947553740549	0.4147249113419682	0.4799163621003662	0.27775860550880366	0.3551162614123127	0.1802555077790701	0.5364600325766997	0.452181428626968	0.5136003699629447	0.8021761377069079	0.3472927158825089	0.6257793044159319	0.1350709471799106	0.7262005737194163	0.8833436673554868	0.5036315646945997	0.6725768707181159	0.9039682151253059	0.7612516678907124	0.2579902630827837	0.11087581503462299	0.7765471010733632	0.8528400149909234	0.2140286780776467	0.6091772434869492	0.330333913850437	0.3918963499615251	0.5581500020901903	0.45588443130086176	0.7258420402052373	0.6188286898008559	0.2138090995311843	0.4046387644405875	0.2782473722234568	0.2727126900509117	0.73489391624735	0.3077654267895675	0.8015931822715643
299	C:\Users\user\Desktop\Final_output\DATASET\Augmented_faces_blur\Blythe_Hartley\Blythe_Hartley_Blythe_Hartley_aug_3_blurred.jpg	59	0.1542452722919412	0.6634078400935972	0.3764338857609461	0.2179858963238142	0.6556310251737942	0.3312696533834981	0.3060243122476688	0.211019500406489	0.5503150811732556	0.303396645735364	0.4278308402398259	0.4564980883235966	0.245258874921798	0.40583001660268503	0.1649442303075874	0.5017651225272611	0.4822244494714276	0.5276022311775825	0.7910128508421503	0.3826527616135766	0.6595583369443323	0.1454784005827874	0.7009272692867856	0.8824176421436757	0.46302698822613203	0.6554538569832984	0.9214859531695678	0.7788639277257172	0.22900725030968722	0.0707684307105492	0.7936047583151846	0.9169113796917177	0.2453386850537743	0.6178155155488932	0.322488137694846	0.38209425436950323	0.5685030122380003	0.4589595094306302	0.7524440998079747	0.6241527778378699	0.21146011028290848	0.36342334467130044	0.2777732843294939	0.3008838270262001	0.6979299616794408	0.3076733897674537	0.829606031662071
300	C:\Users\user\Desktop\Final_output\DATASET\Augmented_faces_blur\Blythe_Hartley\Blythe_Hartley_Blythe_Hartley_aug_4_blurred.jpg	59	0.143328338874621	0.6551190524157131	0.3726497507769297	0.21470874354709601	0.6497677386189809	0.2974460384434509	0.3140945799845806	0.2065405093748422	0.5472946232498432	0.2764057850347567	0.4115610371926457	0.4655755478973423	0.24713886502265858	0.3821360303656359	0.16336612096870778	0.5283523554746108	0.4759137779035107	0.5391692128508231	0.7862436596962535	0.3659830784551789	0.6418281753966715	0.1791260914824575	0.7201751094454271	0.8741217484745473	0.48915472896690804	0.6695885322476569	0.9017908164734677	0.7661624945737568	0.2259977670914941	0.0992495639927338	0.7736317335892706	0.9113055628505922	0.2552532024564232	0.6159639903912031	0.3309995747979982	0.36105006712175003	0.5653703336696371	0.46862936466763727	0.7416852379085987	0.6394002494684432	0.2177645680666075	0.3574182661171469	0.2877104719862541	0.27291728299410317	0.7105850261430562	0.3067293192494369	0.8086177796481493
301	C:\Users\user\Desktop\Final_output\DATASET\Augmented_faces_blur\Bob_Crippen\Bob_Crippen_augmented_1_Bob_Crippen_0001_blurred.jpg	60	0.1146426784923808	0.7966874654407501	0.23750420495804508	0.2109904219595272	0.39352799061290217	0.2845952486519083	0.21587206381031218	0.326038782607993	0.5970408393593287	0.1619380323993469	0.7037644958044641	0.6569409239876441	0.276566221125492	0.5335980351866012	0.40703751738450344	0.5966914052911164	0.2338143153617661	0.39064896788892356	0.6628384459494405	0.3546010135093445	0.5397424397651736	0.31104103057675303	0.3748914789095122	0.6182714567905732	0.2592883013551646	0.5096297188657708	0.49127172179580236	0.453839795304013	0.37549121590528417	0.45670852557617797	0.7703887522554298	0.5954347340484134	0.20423374661839358	0.19110310979539208	0.5617884030246393	0.6196131594732388	0.4674739572337581	0.2984471668778227	0.785667957837014	0.5342021402616361	0.1844233665239994	0.4946341052160239	0.8415369139936302	0.5928131863510309	0.4799425969216109	0.4470115262264429	0.2590797886386201
302	C:\Users\user\Desktop\Final_output\DATASET\Augmented_faces_blur\Bob_Crippen\Bob_Crippen_Bob_Crippen_aug_1_blurred.jpg	60	0.09493576242835691	0.8127516026611328	0.2569106279307242	0.1965301078943092	0.39050505909673167	0.2900316039000019	0.21115658017464828	0.3389479416722859	0.599445365235374	0.14460763920419462	0.7304353391672723	0.6395769789654187	0.23550756157196406	0.5539374552518851	0.3934071123161059	0.6243819351144198	0.224837066097049	0.3862635561495742	0.6433047000049406	0.3415483935156579	0.5476140228693072	0.32460923074774684	0.38468752724943395	0.6184713633185691	0.2699597679441386	0.5315320118326134	0.49742416538358236	0.44768754915661885	0.3742199624535792	0.45782984540659555	0.7753252135923405	0.5662296911795608	0.21766735205090398	0.1957546637242442	0.5765211848222868	0.5920052938416586	0.47450494348320493	0.3116590504823492	0.811005847627549	0.5380163457889418	0.1847864482176487	0.492956413279531	0.8449491383459901	0.6150222197210489	0.4794627497288466	0.4682069658482491	0.25689428748038257
303	C:\Users\user\Desktop\Final_output\DATASET\Augmented_faces_blur\Bob_Crippen\Bob_Crippen_Bob_Crippen_aug_2_blurred.jpg	60	0.09031734495670961	0.7540566737766266	0.2587810738378401	0.1908774976817447	0.3500742078160425	0.2254952335629925	0.2052840921527977	0.3703128780538643	0.5530756114573931	0.1679426676439548	0.6991265391852014	0.6092464104134016	0.23134539902962098	0.5584049817026382	0.42253115619799914	0.5577841530390145	0.2653930349777024	0.4051017456918678	0.7026981953262144	0.3505646279433484	0.5290477981452528	0.2642341931446666	0.38092811043966285	0.5750669266483256	0.2641021885340624	0.519258372392077	0.529923471287494	0.4691657960540778	0.33282367797765666	0.44067396716076507	0.7845991300752659	0.6380407823343747	0.20283314177430029	0.1858203948324328	0.549501160686578	0.642363335962592	0.44817237138065835	0.2974697922645376	0.7867432852334068	0.5385782238740782	0.1819617244970981	0.4387283756837821	0.8350485386278961	0.5921691134607493	0.4655633637997389	0.4544145255530296	0.28518688940849746
304	C:\Users\user\Desktop\Final_output\DATASET\Augmented_faces_blur\Bob_Crippen\Bob_Crippen_Bob_Crippen_aug_3_blurred.jpg	60	0.1054881873658435	0.7820104922170639	0.2442225424939032	0.2043239572284299	0.39391529414407206	0.2637670704994663	0.22084825629957858	0.33697870106645467	0.5848887486906504	0.1693277510660196	0.7017689024950616	0.6523251887250117	0.29321642101562867	0.5222130451203113	0.40762509252211876	0.5881545002408387	0.2527311606834214	0.3887432583838424	0.6677665281771474	0.3518704055228943	0.5272883100096765	0.3036179761498445	0.37056161031719026	0.6169691660827465	0.25406758267335233	0.5143821462053246	0.5069677556312133	0.44363284633822514	0.3616889836845153	0.44717699781853326	0.7875725329255958	0.611924753906297	0.2130977619591987	0.18591603793555558	0.5627362360858577	0.6388618909075842	0.47058430641207233	0.29570217927082043	0.7880879511183785	0.5269863051075796	0.173212701417226	0.4976851328716254	0.842997861089978	0.6007861569559275	0.4865845362040282	0.4336976648954718	0.26328118966367686
305	C:\Users\user\Desktop\Final_output\DATASET\Augmented_faces_blur\Bob_Crippen\Bob_Crippen_Bob_Crippen_aug_4_blurred.jpg	60	0.08485562979490921	0.7588765586729048	0.2736170126491423	0.20296921070791069	0.3713207379316469	0.2517046401176914	0.20534757109948348	0.3437258201951588	0.5490095465035891	0.1607489569889808	0.696460959866201	0.6119510382253102	0.23595486462868098	0.5466958317757373	0.4247503935851794	0.5685743893332841	0.2714422954747956	0.38853197481927493	0.7095605451344305	0.3493220983424897	0.5357339119200292	0.2639240757658357	0.37441718146797	0.5766644438183376	0.2561553098624163	0.5204350276845879	0.5326382542407563	0.46823110954232294	0.3103014296499246	0.44633031383949884	0.796615287694921	0.6316575421114438	0.1977619487944876	0.20435986079627327	0.5363173229300635	0.6491173338398323	0.45225410863074794	0.2940219243346021	0.7831701506918953	0.5308262188632349	0.172446230388898	0.4429643176004863	0.8566914172795151	0.5885511711275278	0.4665326545330763	0.4357133840857117	0.27272130066004246
306	C:\Users\user\Desktop\Final_output\DATASET\Augmented_faces_blur\Bob_Graham\Bob_Graham_Bob_Graham_0001_blurred.jpg	61	0.1521931615099497	0.8077102390341876	0.7212161399229456	0.1849483438700943	0.5045275477499369	0.5601312980622375	0.4574096501435142	0.2514229800081875	0.3963098695662858	0.6377817042358157	0.3622189077623603	0.7768343946996579	0.27827930014063895	0.3619030773395283	0.50864211853681	0.6586961628510871	0.13835931705571647	0.3924609709450491	0.2886215354026759	0.37794261862350337	0.7302722576581315	0.59672734570858	0.5999163190648398	0.637158054835187	0.8945450574681295	0.6635438628958537	0.8174450462593017	0.21635415618726248	0.6683609210110661	0.33862792339739245	0.2191072854826139	0.8261344499596877	0.4543740479521099	-0.114641286432743	0.7567875881095995	0.7263805647895722	0.6219726941832526	0.4594597115883081	0.2860821470766184	0.7507102507447884	0.4085596216933438	0.9752738372995595	0.5504273182971828	0.48446269886360027	0.8558537569456482	0.6281748432237022	0.2983005864697188
307	C:\Users\user\Desktop\Final_output\DATASET\Augmented_faces_blur\Bob_Graham\Bob_Graham_Bob_Graham_aug_1_blurred.jpg	61	0.156043709106762	0.8169785377793428	0.734492687116473	0.18920307242577358	0.5052217034429911	0.5774433814555728	0.4504696280325751	0.2636886473274853	0.3907405158666017	0.6467492081411119	0.379062047887635	0.7899709678355107	0.28349516849448264	0.3644673287624104	0.5074504428738156	0.6655847312524237	0.1390674276862287	0.3995390001603849	0.2860963324727023	0.3786832212359988	0.724278984548934	0.593857200454743	0.6159973281249843	0.6421621772228047	0.8938379489407077	0.6561532445715738	0.8284709853960454	0.20651484494515887	0.6799808539606091	0.32948887732443255	0.2115633882263587	0.8086263790437502	0.4486709116272274	-0.1110330522060394	0.7451963501399028	0.721084993849793	0.6205377272614463	0.46278752086250485	0.287445484116566	0.74320032627341	0.4135012192742536	0.9818459348394613	0.5387402649296874	0.4810280110107408	0.8622992095165635	0.6383549635800833	0.3119522182422369
308	C:\Users\user\Desktop\Final_output\DATASET\Augmented_faces_blur\Bob_Graham\Bob_Graham_Bob_Graham_aug_2_blurred.jpg	61	0.13267640847714618	0.7896520135216829	0.7558011762603214	0.22441510864799308	0.4659742874831561	0.5372709572881782	0.43899922078503184	0.2275513495779659	0.36424030570062416	0.616742590833449	0.36949830381948917	0.8056976757112393	0.3025163070433336	0.3519214525574429	0.4781624936693707	0.686953406186334	0.1806827126655721	0.354595533377815	0.30521275649680735	0.34624346037221776	0.6931703059975431	0.5893861554673029	0.5969079161808333	0.6220296583837138	0.9175980981961025	0.6739730366038156	0.8197263246311126	0.24586586122819418	0.666437188551521	0.34571822371897143	0.2323866843858646	0.8551288202115817	0.4302402315906826	-0.1278306394815445	0.766644924168812	0.75213487498025	0.6251653424748405	0.46590104026286305	0.2905135736017344	0.7710306736921952	0.42349299919769257	0.9542292067422609	0.5155992756857033	0.5235183145271287	0.822524478714981	0.6093949432987087	0.3453830106335371
309	C:\Users\user\Desktop\Final_output\DATASET\Augmented_faces_blur\Bob_Graham\Bob_Graham_Bob_Graham_aug_3_blurred.jpg	61	0.11358383003624159	0.7785068837218402	0.7234306089385439	0.15152132892315667	0.5020004970759753	0.5402132660717094	0.48984730063034104	0.2508975799656536	0.3828465959218385	0.6560560487396951	0.3492060515173194	0.7629456258479009	0.284723590420981	0.3418298423045857	0.5468932894253531	0.6573886902644553	0.14251825349666108	0.3706227008172758	0.28544202248468037	0.3661310865433299	0.7312975022517518	0.5727448068669152	0.5870914074406466	0.6468074880307779	0.8741360918209089	0.6838570662306619	0.8164170784784733	0.20684040551492208	0.6552228950119969	0.3500855230968896	0.2325195133367465	0.852483968407802	0.467266309099609	-0.1246151775121688	0.7472194211905469	0.7558987816379457	0.5811409942158683	0.4536686658629625	0.2831145361213801	0.7325788903331444	0.40775051844284027	0.965061948598836	0.5552727568222636	0.4903840477930055	0.8691211250238801	0.6318651875051968	0.3068257941084593
310	C:\Users\user\Desktop\Final_output\DATASET\Augmented_faces_blur\Bob_Graham\Bob_Graham_Bob_Graham_aug_4_blurred.jpg	61	0.1322837554291077	0.7898801279478189	0.722681762258618	0.18081887447541048	0.4943251548141841	0.5536237560779178	0.468363961261044	0.2555961396074917	0.3835843524125459	0.6542736910469766	0.3532101127393958	0.7667348048749814	0.2775261358492571	0.3453164010995609	0.5182563700908223	0.6504659385993399	0.14038925754167078	0.3837685052224882	0.3025319630922282	0.3646824254543864	0.7266402188264208	0.5745654791703534	0.5949009961262784	0.6368286809651421	0.8818609655425085	0.6592163570689035	0.8207124015225349	0.19958795820781228	0.6614593885994908	0.34503071394380974	0.2263686418214725	0.8410453751394075	0.4634069679550472	-0.1218490898609161	0.7544325853114593	0.7540161205039411	0.6087352476366981	0.4717170268067568	0.2785334870367167	0.7355216014480279	0.4146230084912488	0.9651235872521142	0.5471598587258214	0.4840624685750948	0.8550128844194793	0.6429928594305478	0.3122825658100336
311	C:\Users\user\Desktop\Final_output\DATASET\Augmented_faces_blur\Bob_Krueger\Bob_Krueger_augmented_1_Bob_Krueger_0001_blurred.jpg	62	0.6937836806470359	0.5447257929849958	0.8245395350234848	0.44359577404314177	0.21080613869043818	0.7376661823164529	0.6686754465054718	0.009242235893631101	0.7757910591567603	0.7573846960742661	0.5083897769582405	0.6651740348638905	0.5517858000811364	0.4859258050540194	0.6581744052916544	0.8523254192191076	0.0905477353489749	0.428908369764885	0.3621976697514685	-0.15944934808059918	0.29377095874886994	0.199549280101801	0.6959978427258606	0.7381853217669727	0.12736594884858918	0.683169277519744	0.6728452126258707	0.43056682502594856	0.3319470459159576	0.4884855916581811	0.3900254224838733	0.3185600888375993	0.24747619059327203	0.4631808138779765	0.7913089332842762	0.6407789911325074	0.4817205130137911	0.386506572545523	0.6801338085741331	0.45427270042611223	0.550335085458811	0.45616738549771985	0.9816071302082405	0.5305318928235173	0.39402596634979903	0.2598500675208557	0.5287786433358814
312	C:\Users\user\Desktop\Final_output\DATASET\Augmented_faces_blur\Bob_Krueger\Bob_Krueger_Bob_Krueger_aug_1_blurred.jpg	62	0.7243815983826125	0.5347659015465117	0.825408651769374	0.4679880622213472	0.24088136094423757	0.7753868253003661	0.6832969883408395	0.0008537315076828922	0.810384927226111	0.7143208710779139	0.5236290305984153	0.6757375946940791	0.5626154424961831	0.551428644216965	0.66097535420952	0.8712999245840024	0.1140855946696154	0.47319019518812566	0.35801542044383594	-0.1724783720855355	0.2730508047018576	0.2301682764612089	0.6879848676254327	0.738286090869546	0.16856388955579588	0.7020944674916678	0.7240392871895528	0.4500454664763538	0.3392684930499756	0.4898715859137238	0.35710674854387037	0.3078010257725473	0.23783125009778103	0.47764984884778305	0.8035711360835964	0.6705428349967099	0.4732181153275481	0.3813423590669578	0.6595988312572767	0.447417925995718	0.602553269333895	0.45910490355792727	0.96850628260635	0.510668525742829	0.3913654385244435	0.22959807232615242	0.5208193659667995
313	C:\Users\user\Desktop\Final_output\DATASET\Augmented_faces_blur\Bob_Krueger\Bob_Krueger_Bob_Krueger_aug_2_blurred.jpg	62	0.6934998284274543	0.5786663019466735	0.8059141955303293	0.4847264713978161	0.23755096631857386	0.7744904329102342	0.6892227116923777	-0.011309341316795202	0.8323723095486608	0.7559446776588151	0.5331559687984123	0.7189543335439574	0.5675386520441796	0.5195762480118975	0.6495536253303067	0.8637661731558751	0.1396944471752993	0.449685684666237	0.35650040448409626	-0.1336274834756493	0.28985476222377304	0.2465937854669939	0.7172987024751778	0.7349223325439693	0.15693018048272916	0.6803438385434563	0.6836594174379207	0.44352687155571846	0.3334371024306976	0.5121102502427758	0.3524199095966339	0.3236911099796052	0.25539895918610656	0.4777268207959299	0.8301706028842861	0.6599313455815411	0.4818533098340443	0.4042827209392732	0.6889036932796766	0.4441636669905291	0.5605698139143546	0.43770352802577694	0.9928917050745354	0.5220985210412146	0.3673457948600834	0.24417952538129584	0.515612744714799
314	C:\Users\user\Desktop\Final_output\DATASET\Augmented_faces_blur\Bob_Krueger\Bob_Krueger_Bob_Krueger_aug_3_blurred.jpg	62	0.6881414528185332	0.505165802817378	0.905790487580214	0.46478010205531006	0.26737878459307185	0.7324626921709483	0.6981320433270184	0.0318064235395433	0.824010422361895	0.7255510567058513	0.5145206809175147	0.7320656063707482	0.557638916593435	0.456107605479072	0.7237413883656041	0.8968905529695463	0.1024702140248172	0.41043404422720353	0.34080419183475086	-0.13833295725628128	0.28957817432027344	0.2112999102048527	0.7217295478550072	0.7022424227037432	0.10890698640809848	0.6246030797667914	0.7040460685962534	0.37502558534708885	0.278194899254676	0.5642512945316496	0.3698836053201972	0.3176631730441804	0.27638658907654845	0.46341820427695557	0.8033623708152706	0.6679552856083012	0.4327517359532824	0.37933781388496823	0.665123228153639	0.4001930932970153	0.5280220717859824	0.4263484557658741	0.9620466739323006	0.5204801655285956	0.426213785830695	0.22870808929797892	0.5835720533390666
315	C:\Users\user\Desktop\Final_output\DATASET\Augmented_faces_blur\Bob_Krueger\Bob_Krueger_Bob_Krueger_aug_4_blurred.jpg	62	0.6821585993463004	0.5673096948671675	0.7912780552136046	0.45596773204372726	0.23244180518003926	0.7129688729565448	0.702347183222696	-0.010175690775489715	0.7962115108052935	0.7700921232183167	0.5337020665538444	0.6906564957203282	0.5354095729407098	0.4625524694541201	0.6693563390970009	0.8624407074171019	0.1139342361247889	0.4518873088808862	0.3683990264008673	-0.1426560076360344	0.3022382530246306	0.1976427109859835	0.7013434815672511	0.7526251877137424	0.12485148220525577	0.7106729616828376	0.6637365053171016	0.4297644645508853	0.2971843355830871	0.49109574610812085	0.38645828379709707	0.3541763376836534	0.2494137289786632	0.45716558763304993	0.8112255869173938	0.6421100448067284	0.4687260038234702	0.3694604488024658	0.7143325546593	0.4862117971749411	0.5458432943296989	0.45293211243453707	0.9899860978510245	0.533677408742249	0.3871425686513966	0.2304775612115551	0.5132925184329177
316	C:\Users\user\Desktop\Final_output\DATASET\Augmented_faces_blur\Boris_Becker\Boris_Becker_Boris_Becker_0001_blurred.jpg	63	0.1218093529852928	0.6579132797061723	0.6162574554345948	-0.04021224564724771	0.2630199223080723	0.7052093322638016	0.5006424563010533	0.4528800540206539	0.6608873639878655	0.05078824840927501	0.4758321848799357	0.8497644380867226	0.3095742889173426	0.4293087433767551	1.05096240673545	0.4848176175580332	0.5182264908847863	0.5277023077014267	0.7859104979382996	0.5987153240373758	0.3248992480539047	0.33213214718593476	1.0075425771065056	0.6328639830145789	0.44177581880086403	0.09901544438402438	0.1478437797650281	0.3181062127404256	0.4550820180586119	0.3352616609687715	0.5934509307404188	0.5761395166788499	0.12064691856359608	0.2309032830066538	0.22115599182749018	0.3713731639535007	0.482680902755642	0.556666289149182	0.778290473970239	0.29884079055591467	0.3471915284364038	0.9691475355102455	0.4606805400994395	0.5103520284763406	0.4578180624852421	0.3313452288285765	0.4612830657238555
317	C:\Users\user\Desktop\Final_output\DATASET\Augmented_faces_blur\Boris_Becker\Boris_Becker_Boris_Becker_aug_1_blurred.jpg	63	0.1250273742291034	0.6596097843586723	0.6177006626985413	-0.0309256259244045	0.2684110730210393	0.6963110144499283	0.5025959575553735	0.4469398849246608	0.6594156060990716	0.04086207829857251	0.4645673391510615	0.8437589683770879	0.31322254021243234	0.44004443397047466	1.0447599175978004	0.4750334853158305	0.5122046559748705	0.5291343092921555	0.7801920879231934	0.5868072883120206	0.3236136112563574	0.33289298557533137	1.0146137876436114	0.6289567700270366	0.44858818266385536	0.09563738094370147	0.1413317562564793	0.3287932808451695	0.4699770306608218	0.3551876203770547	0.6000754505654006	0.5814188490782182	0.12049292996381877	0.23530394980977543	0.2200121041884445	0.3617004961223182	0.49978874338307394	0.5769783376439979	0.7881540741050886	0.29492535399003866	0.34256209528134385	0.9902926315589582	0.4740789638903712	0.5151531379095148	0.46378828722336307	0.3277618833827723	0.4481555748457503
318	C:\Users\user\Desktop\Final_output\DATASET\Augmented_faces_blur\Boris_Becker\Boris_Becker_Boris_Becker_aug_2_blurred.jpg	63	0.09629913499084129	0.650684242123298	0.606426954504047	-0.035203834984834995	0.2349526017228215	0.6798440988424759	0.511910129525264	0.441340766155492	0.6415858153876687	0.06752720706606291	0.4701788035322795	0.8400586151718838	0.337426719857017	0.408968196411156	1.039079386334449	0.47000966312745307	0.5236886605320031	0.5301850646737396	0.8016393292294982	0.5692340508928921	0.3019247010551655	0.30141822391046397	1.0113641573116183	0.6436694240812015	0.44518268618577467	0.10179114328424718	0.1367136777862492	0.31821193647909596	0.4424124016797681	0.34041184500407273	0.6117069915195136	0.6070679850105445	0.11238741353010298	0.2101077626116133	0.2234916296353362	0.3801533416361389	0.47696888906397833	0.5882096855625083	0.775160917195146	0.29926126407190207	0.3543794760672859	0.9746557180805838	0.48403792028099046	0.5289259086719584	0.4538010074506046	0.34817068989024785	0.4409990612144065
319	C:\Users\user\Desktop\Final_output\DATASET\Augmented_faces_blur\Boris_Becker\Boris_Becker_Boris_Becker_aug_3_blurred.jpg	63	0.1229910560461582	0.647626345032386	0.6140093843005043	-0.019568962965544102	0.265746104649648	0.7127422790292244	0.4886948077013096	0.43098334153867834	0.6457083408412362	0.013407374252323107	0.473514711587585	0.8564147592723114	0.33333171684817453	0.5066169362259143	1.0069047655570804	0.4989941501841853	0.511279211908346	0.5467298239472687	0.7753035384761336	0.5662262813082364	0.3256075263224804	0.3356788992215526	1.0181602854281664	0.6389320878926468	0.48221473906033974	0.10456308709184908	0.1381649540289822	0.35226524723101094	0.4801097439041871	0.3374473781938463	0.581736464824262	0.5273192371402184	0.11097213104223377	0.2626336498774147	0.2071502004315875	0.34109914903350436	0.5273012751106263	0.5644980936035087	0.7615825320804762	0.32076395259900925	0.34557290470288315	0.9969259318931735	0.4675738992241	0.5206474344602656	0.4572428627619983	0.33359682897673276	0.4308100495214057
320	C:\Users\user\Desktop\Final_output\DATASET\Augmented_faces_blur\Boris_Becker\Boris_Becker_Boris_Becker_aug_4_blurred.jpg	63	0.1390920177611412	0.6896370770274919	0.6288681442401749	0.007236242305103901	0.2553584381261914	0.6846057798031311	0.5078084656973679	0.42589007248855704	0.656078163224163	0.04538937889480971	0.5073905942131648	0.8475479425132019	0.34108114023284103	0.4451021935534709	1.060506570677787	0.4967617774234126	0.5306947618422563	0.5244727343324005	0.7935734796868804	0.5784031079044964	0.3101221613787376	0.2940652682711017	0.984389609657228	0.6210076226535988	0.43539092454904066	0.09860168384115478	0.16217754944409762	0.33951085162687733	0.4859834975934166	0.35156452969264085	0.6135480821390776	0.5978878471229475	0.12444076910471089	0.22290133336852552	0.2235082928588413	0.36353791360564797	0.4974186131123544	0.5648166804298332	0.7697185511911558	0.29115489082141754	0.33585418855832144	0.9946761918290293	0.46863721255928026	0.528712956177337	0.4673577560792209	0.3120398480688159	0.4581957015866828
321	C:\Users\user\Desktop\Final_output\DATASET\Augmented_faces_blur\Brad_Garrett\Brad_Garrett_augmented_1_Brad_Garrett_0004_blurred.jpg	64	0.9648827581057369	0.2740716716079437	0.6859866431558914	0.276297806760538	0.5966940606442372	0.215003294248745	0.017908241019238297	0.690735906110133	0.4404328553112513	0.5003847786069456	0.42196842931008427	0.7225759137893039	0.3725648176682983	0.7471565888390361	0.4086345393102765	0.5030070428243812	0.2825152505567611	0.24720343621990076	0.35933216909108745	0.648001770711147	0.115881722311269	0.49900676284113027	0.7268571672941202	0.9526154405456086	0.5948780539654825	0.09248449006234921	0.5535644804830762	0.7426720208568687	0.175797778438499	0.10659239194851759	0.5685276706979001	0.47029023518115887	0.4186413495875467	0.1153925972128774	0.34019643859096815	0.4010384555773751	0.0658983318522354	0.3408378128082779	0.6273964634798921	0.3560861906570202	0.24328105813515769	0.6762866519998187	0.495653745725045	0.6742930376856224	0.5240361353048798	1.0082947378978133	0.5631828063939478
322	C:\Users\user\Desktop\Final_output\DATASET\Augmented_faces_blur\Brad_Garrett\Brad_Garrett_Brad_Garrett_aug_1_blurred.jpg	64	0.9640831319937526	0.2735781302480423	0.6832986152375525	0.251653963698316	0.6071207160559575	0.2269949683292361	0.04783428402303579	0.7103729320028676	0.44725877923092894	0.516229086446816	0.4037732025215635	0.7241336532408315	0.3747678872955833	0.7466048696205436	0.4081983934980035	0.5021319125286278	0.2767051984003127	0.24599761935493336	0.360116122906786	0.6766194917621247	0.1335224056455897	0.4980504649890314	0.7342113597298615	0.959279766028752	0.6002557042264078	0.0948912958160571	0.5700643574590893	0.7347711122675056	0.1946787939180636	0.10647735498410109	0.5753397216365064	0.4960878332451047	0.4453438281155694	0.1361672466690207	0.3360370625657684	0.4066377792375103	0.0866032662257334	0.3503953095645931	0.6480667284392274	0.3593222460311657	0.2181344098473845	0.6719999828051203	0.4943469474159573	0.6844743901817697	0.5394414325842377	0.9716208409518003	0.5766585448597339
323	C:\Users\user\Desktop\Final_output\DATASET\Augmented_faces_blur\Brad_Garrett\Brad_Garrett_Brad_Garrett_aug_2_blurred.jpg	64	0.9488052955219565	0.2667747443346703	0.7093655815923996	0.2409368888458793	0.6212663213220517	0.2068132467872055	0.03159688727616199	0.704454473898734	0.43322986495814375	0.4945827656269613	0.4222793569395551	0.7552798321941809	0.3773421448482071	0.7184991766825736	0.4207199118923545	0.49901599776660766	0.2718882788351119	0.21708780201694358	0.3273639852756081	0.64264481816312	0.11833985790867681	0.5163871634019266	0.7006578916663878	0.9340882754903338	0.6046307298564051	0.08477173843538083	0.5536389937396259	0.7590242794795149	0.19107353992359882	0.1154781182811821	0.583323026196691	0.471954262752837	0.4035032152272333	0.0997140182251598	0.3473820765418655	0.412322020889999	0.0767739462122103	0.3467953119547394	0.6189000150822557	0.3846312126678234	0.24482733673108198	0.6943030276011103	0.5125917382605765	0.696202244791259	0.5235133280643938	1.0038070986047387	0.563586188278046
324	C:\Users\user\Desktop\Final_output\DATASET\Augmented_faces_blur\Brad_Garrett\Brad_Garrett_Brad_Garrett_aug_3_blurred.jpg	64	0.9339048384079753	0.254469417574855	0.6857468313182181	0.2640264881758574	0.6276616165843885	0.1849467189355346	0.03738634602784039	0.7020758089879406	0.451619410339213	0.5069004528999868	0.4178166901299962	0.7080311902338581	0.3787444633258377	0.7188699511006892	0.4061131007861495	0.5089562643757995	0.294360988252455	0.22378737899085868	0.377860390266162	0.6628418483199707	0.1246300177953797	0.47591813534625876	0.7246520152295582	0.9576688513178427	0.5901468458794688	0.10598699846421994	0.5429606726165027	0.7205366439266317	0.1731765337993407	0.11491592727166058	0.5863609371051515	0.48114067961723217	0.4221785425282587	0.09952156972834131	0.341756888191188	0.4042252588884846	0.0708983717873474	0.347508656618121	0.6575859180354036	0.3650488963884121	0.2331364817048369	0.6715755157779331	0.5109793720834348	0.6876864248840706	0.5266828944572922	1.009526064619422	0.5566664391969112
325	C:\Users\user\Desktop\Final_output\DATASET\Augmented_faces_blur\Brad_Garrett\Brad_Garrett_Brad_Garrett_aug_4_blurred.jpg	64	0.9606663106331645	0.26643016243264306	0.6749274707043953	0.2584219127877239	0.6025222847667614	0.2079439883424492	0.03908392356394649	0.7016784695247068	0.4475971846016413	0.5024638184190335	0.4120329161713132	0.7209679052704887	0.37895320624242174	0.7652227976486503	0.4056514805074931	0.4956170279971298	0.2808323730161727	0.24423228623887888	0.3567664610796986	0.6449584208788506	0.129823573988642	0.4987412865472684	0.7165702158565277	0.9530199307035706	0.599786883892927	0.11339466371690554	0.5657206168170186	0.735342378084194	0.1989465684403682	0.1059778159068191	0.5782242250904764	0.4801848669841946	0.42829229525099877	0.12974385899254332	0.3408290301365501	0.4221074681596772	0.0737086004033467	0.3287440452845123	0.640590502943889	0.3533291033071285	0.2286326355363188	0.670583474696743	0.49857561756599894	0.6823908949224846	0.5516992171892641	0.9767072815448046	0.5576991045688059
326	C:\Users\user\Desktop\Final_output\DATASET\Augmented_faces_blur\Brandon_Boyd\Brandon_Boyd_augmented_1_Brandon_Boyd_0001_blurred.jpg	65	0.7583823828425549	0.2819491106385283	0.6366626487315162	0.054880574812580005	0.3638832652199279	0.5364187731642837	0.0793452843869876	0.3330021676837124	0.21974486289552958	0.37019181438378435	0.5839870862469632	0.247441243272264	0.34683111915504417	0.598200111430029	0.6291782200234182	0.39073839383568365	-0.044950587018305815	0.06978167443274691	0.6454157626997259	0.41230344028613314	0.5408503276173179	0.10726004046572771	0.5580287683049651	0.6881762171792953	0.2571403157064145	0.5077927235569077	0.6897326398614347	0.241068258023321	0.3082702649167422	0.5202038650903608	0.3607664493026554	0.20734793676306262	0.423761748800247	0.1449778527523313	0.2753312875107772	0.7197808683545481	0.3638139713063539	0.3863896691012722	0.7226367842212127	0.14566638499382578	0.2587167423408563	0.40053479095090627	0.7493110778711727	0.8932668683992685	0.6793428731967106	0.7067757644586121	0.39798732264478354
327	C:\Users\user\Desktop\Final_output\DATASET\Augmented_faces_blur\Brandon_Boyd\Brandon_Boyd_Brandon_Boyd_aug_1_blurred.jpg	65	0.7915809182849072	0.2778437289709143	0.6562214733303054	0.053385694046903506	0.3511035227406035	0.5438705011506193	0.0805088303829383	0.33759005640136375	0.2211038785987309	0.349482694646636	0.5776949815258939	0.2403939067236972	0.3408223600140759	0.6210469443014661	0.6374926162781365	0.4034088213964899	-0.039286208613688506	0.07139280288218691	0.6406964382897642	0.4036927335097526	0.5050135117832725	0.1126515786088857	0.5461951859986843	0.6724641720461816	0.2836847674199765	0.48112387694969955	0.6962442386868894	0.2593723973990076	0.3189706323078517	0.5245697116050626	0.3538923201265156	0.20818558318783303	0.41816448522564675	0.1508875433857475	0.27880597380557126	0.716268251153935	0.3543270576253237	0.3834343069005352	0.7049612652316496	0.149724239407812	0.2595092605989511	0.39975862671722173	0.7434316310070446	0.8827839014993966	0.6774305773783817	0.7063450389437234	0.39803672185678624
328	C:\Users\user\Desktop\Final_output\DATASET\Augmented_faces_blur\Brandon_Boyd\Brandon_Boyd_Brandon_Boyd_aug_2_blurred.jpg	65	0.8157355776455544	0.2712631899231963	0.6516064495981202	0.061933080201436	0.3829052829372893	0.5484923235375995	0.0673211872423839	0.34413190458404197	0.2244525942020825	0.3552291635482702	0.5520578913197476	0.2590871549993645	0.34140536794578524	0.6241434950045148	0.6332099978709765	0.4103336890264947	-0.0521684561808653	0.0948134422182961	0.6530661157141952	0.3955759629740451	0.5106427532497947	0.111882302436963	0.5536809021367195	0.6786020199465722	0.30106001311032227	0.48283032812729654	0.6898225311163366	0.2454073047996157	0.33380915647062104	0.5381124121639635	0.354532533616048	0.19800655527283212	0.4237378920411756	0.16666453150463448	0.2876501482502467	0.7034893505902181	0.3815055910005869	0.37835321954968987	0.6949445556655334	0.16685399964336	0.28744863981419155	0.3888535471736312	0.7284384551428248	0.8738649306761087	0.6900760901976719	0.6967540406517541	0.3922297505154147
329	C:\Users\user\Desktop\Final_output\DATASET\Augmented_faces_blur\Brandon_Boyd\Brandon_Boyd_Brandon_Boyd_aug_3_blurred.jpg	65	0.7450052602615497	0.3047256249302916	0.6340739519536956	0.042021272239674	0.3599999481070052	0.5260332319189424	0.054477585836763306	0.3257051957069554	0.2284256908111981	0.3496638480632696	0.5380926124558408	0.2390191051028562	0.3515685112229534	0.5660239297560254	0.6559514222564347	0.3714908619448144	-0.03589194761114792	0.042938856768600514	0.6547128951917913	0.40615028889319643	0.5426381018821304	0.0771069987602386	0.5899830202332199	0.6728458131360978	0.2294181656190579	0.45646030940666976	0.6887636471513212	0.24382877264028718	0.3035544273784999	0.5392645662221816	0.3740187001528561	0.20584993047882572	0.39589349282738473	0.14533974235308508	0.26791807157554687	0.7413105782748353	0.3469321179642977	0.3922029822837156	0.7251908432498382	0.1371743100869997	0.2675950776975687	0.3772414671360374	0.7479248526476314	0.873215701984054	0.7143643272925511	0.7163963117532288	0.39142601913352154
330	C:\Users\user\Desktop\Final_output\DATASET\Augmented_faces_blur\Brandon_Boyd\Brandon_Boyd_Brandon_Boyd_aug_4_blurred.jpg	65	0.7406187830891751	0.30997371704521703	0.5974447594225869	0.0533400033613929	0.3991010719168197	0.5050310789842719	0.0694720469261359	0.3142757443009534	0.262301811855357	0.3770375493972692	0.5844694815382916	0.2378824799172473	0.3321310640326687	0.5174237073062757	0.681374766481126	0.37275530742849905	-0.04683826611834241	0.0768794178843422	0.68651207003701	0.4241351373626922	0.5833213639322822	0.0433339006192837	0.5679710970951678	0.6886922890949219	0.2396759908744519	0.46892194189682784	0.6585309792283477	0.23253918353325068	0.29629629155310433	0.5107893114480879	0.36807933571956747	0.24398595078159832	0.41367574883457925	0.1250660494471822	0.25673555103697837	0.7529462859661469	0.368637521888286	0.3830060382145983	0.7132562648311065	0.1140277887869223	0.2794584583681162	0.3519509891151309	0.7286330941103389	0.876817625568992	0.6778307182599201	0.6799882599048173	0.4111256429417862
331	C:\Users\user\Desktop\Final_output\DATASET\Augmented_faces_blur\Brandon_Fails\Brandon_Fails_augmented_1_Brandon_Fails_0001_blurred.jpg	66	0.6248675934888652	0.732293132637729	0.2456579783822171	0.2578846505260118	0.391059882951666	0.3269510225928788	0.619191373932499	0.2951622182221449	0.2498899438146644	0.35160715428421907	0.5344080870577044	0.3784328429362796	0.7863417853979361	0.5250202858553199	0.5767257329723208	0.8492394631887137	0.8186098784208298	0.7002743780633721	0.4188007389914233	0.609390098755994	0.8227492701165615	0.6478411286134402	0.3099303979888512	0.7464015091973702	0.17430617637408538	0.4629997685913996	0.012574772024544004	0.6541725575649653	0.6106426831327821	0.6268077271945307	0.41323607449133243	0.6818242776004388	0.4670147236584609	0.14576783345115987	0.4558231373614527	0.8202612455503514	0.6037561011353089	0.2179980090388577	0.8761413121682478	0.2418680483040505	0.7426623109256878	0.4930656624758608	0.3637971515196392	0.6889783978300853	0.5384891052195149	0.7337094352382195	0.7401579779091917
332	C:\Users\user\Desktop\Final_output\DATASET\Augmented_faces_blur\Brandon_Fails\Brandon_Fails_Brandon_Fails_aug_1_blurred.jpg	66	0.624407967171841	0.7443284801590342	0.257546564366924	0.2613417022278555	0.38479365409700983	0.33657949730525066	0.6174171597243728	0.2810464674325025	0.2621446289781623	0.35729892102311067	0.5270222073026841	0.3611888876519226	0.7913102497724784	0.5397132480249671	0.5708989654383031	0.8493883034372985	0.8145326524972916	0.6981024816653046	0.4208062033887941	0.6273207479769374	0.8268133010618626	0.6522242623377721	0.3079155970826698	0.7437991704064768	0.18086964614165588	0.4437396601204829	-0.002445740019885803	0.6699282109463129	0.6217690449201014	0.6406112688548395	0.4246954735060437	0.6899833264557436	0.4690788176058715	0.14484950468910548	0.46364089002077347	0.8173826466815045	0.6133805190065457	0.211582202793799	0.8770634854298901	0.2336405062613183	0.7303117665922297	0.503421496393717	0.37658833809076053	0.6869583666163249	0.5156763662048893	0.7470713958877098	0.7546029661301218
333	C:\Users\user\Desktop\Final_output\DATASET\Augmented_faces_blur\Brandon_Fails\Brandon_Fails_Brandon_Fails_aug_2_blurred.jpg	66	0.5962691657163433	0.7357215620028872	0.2245984839166276	0.2593297679325588	0.3753509074577581	0.305446266529656	0.621207031655449	0.320021527418617	0.22955611727276382	0.3809581354005139	0.529676074308986	0.3727990826926254	0.7974356999067557	0.5121036464081078	0.5923312944075434	0.832507694342202	0.8273088932037354	0.716710507871798	0.4211719849865872	0.6092216262275363	0.8399556632988391	0.6496690410185735	0.3131522749081207	0.7374484258908194	0.1618026716209726	0.4617141560082392	0.01526878275910211	0.6432240336859141	0.6046624820672419	0.6447954925663303	0.4190841916640504	0.6735906149057462	0.4628156211375182	0.1402559088267168	0.47159981628124487	0.8186381477431826	0.5929973994234159	0.2195012176909964	0.84752883260072	0.2357518238511973	0.7483473423397198	0.4768894387209779	0.3662438961106369	0.6674256563025279	0.5228712428757267	0.7405121766763699	0.7615992755148255
334	C:\Users\user\Desktop\Final_output\DATASET\Augmented_faces_blur\Brandon_Fails\Brandon_Fails_Brandon_Fails_aug_3_blurred.jpg	66	0.6308008335449031	0.7003461419987578	0.2556932249928586	0.2584144650375493	0.4080568701156866	0.3469689761824374	0.6187321722985688	0.29156663508129477	0.2126424350503974	0.3636542662722867	0.5170978551336474	0.3717888212165855	0.7541105588344825	0.5376313024864463	0.5892468024691907	0.8708770221257865	0.8372344821691513	0.6923239305636202	0.3883967188905913	0.615430470710435	0.8194088730864463	0.6565933293659371	0.35671883854046	0.7457519787568014	0.18107856042159368	0.451600290871139	-0.0210769077297132	0.614913630458108	0.581760432943001	0.6761623772747347	0.400276147170852	0.6405202145484998	0.467878603577513	0.19010708794964168	0.4871646751946665	0.7784469304175549	0.6139204700329854	0.1846281684504371	0.8416769677859617	0.221004953005641	0.7372011098539486	0.4508937744224435	0.3971466990548202	0.6387299984532161	0.4810857270309048	0.7449026250082027	0.7837664049569211
335	C:\Users\user\Desktop\Final_output\DATASET\Augmented_faces_blur\Brandon_Fails\Brandon_Fails_Brandon_Fails_aug_4_blurred.jpg	66	0.6290901653386882	0.6917250267612833	0.2662937024499051	0.2725859349941858	0.3879056647547971	0.3243594275392061	0.6030977212370816	0.2907737964482344	0.19738132140675121	0.3833351090295117	0.5063134973474688	0.3621594822368644	0.7490197112230552	0.5430217379436759	0.6001997035643426	0.8651754280710875	0.853425145149231	0.7076464965960297	0.40386725345365593	0.612120229905286	0.8334976825766502	0.6689443870909643	0.34766857777684457	0.7431154343503874	0.17872967548144628	0.4539359584813074	-0.0045168598647992025	0.6204628526890192	0.5695381950580026	0.673728823936684	0.4110775444348558	0.6471233102289751	0.4647260543106978	0.18929448292625758	0.4908468042797304	0.8048947229550651	0.6016805891731336	0.1886291674838882	0.8487815061670614	0.2127918166604929	0.7364797669922961	0.4416684953296548	0.3985921712952682	0.6175041585999295	0.4869894776889401	0.7407579936820042	0.7906441346261344
336	C:\Users\user\Desktop\Final_output\DATASET\Augmented_faces_blur\Brandon_Inge\Brandon_Inge_augmented_1_Brandon_Inge_0001_blurred.jpg	67	0.7477935918355931	0.1578362137906098	0.2479783540929917	0.0517349682621652	0.464688398040433	0.2563697341886689	0.20564397565317968	0.5338595156021164	0.4323987068215295	0.4616322829331983	0.4611531781833685	0.43840915499473265	0.2083195255980654	0.3239374847197535	0.7872597648631422	0.5317217421168097	0.0886813390083615	0.28678951296384925	0.3759910758909268	0.5565773609025059	0.7400848748742501	0.3638925120100763	0.5900947610559882	0.5891827281816269	0.45344157784454964	0.0918016475178946	0.5465528476877557	0.34218952114801393	0.3342454610281198	0.4863635905675885	0.6405800520545514	0.5353358300205509	0.3792432911049004	0.3370298515724315	0.684207212888968	0.7009377304298975	0.5655374140660572	0.27496360439471557	0.7135066429961376	0.3184727240202897	0.5921825187028038	0.3386098606984653	0.47960408093182183	0.8254741558487371	0.6943443224064051	0.36941273903155325	0.5429934335030183
337	C:\Users\user\Desktop\Final_output\DATASET\Augmented_faces_blur\Brandon_Inge\Brandon_Inge_Brandon_Inge_aug_1_blurred.jpg	67	0.7769119956279744	0.15493495770616772	0.266391430270231	0.0661859514065081	0.4651453421484423	0.22857225221221938	0.19338533050609458	0.502574810797696	0.41096925750169	0.4311442612614263	0.4544200586956061	0.44481757818008116	0.196600596784131	0.3450101071083549	0.7854059002231446	0.5476934176319846	0.08487650631144691	0.28310605022485846	0.36348767823991013	0.5393850828451691	0.7209460544048707	0.3695361172646669	0.608209815871996	0.5758224047972227	0.4808250841426148	0.10724282679340733	0.5483079772336829	0.3692249661229132	0.3340042782836168	0.5006636854850051	0.6333885877496274	0.5160597801011243	0.3536853409658546	0.3303671996759548	0.6857591613767265	0.6869911897761919	0.5601977030928539	0.285983787957948	0.7340847293723278	0.314561010882067	0.590656580191909	0.3454308870255537	0.483332595469037	0.7992137351686909	0.717105890833491	0.351467003781885	0.5271845494485959
338	C:\Users\user\Desktop\Final_output\DATASET\Augmented_faces_blur\Brandon_Inge\Brandon_Inge_Brandon_Inge_aug_2_blurred.jpg	67	0.739975049414729	0.1730519459478402	0.277784958701885	0.0804904254026705	0.4637352769296361	0.2256389698070814	0.18939587614727837	0.5063033793516206	0.3965710403004571	0.44121755426188597	0.4617549317758597	0.45681775896096877	0.18885789382316298	0.34490504088342216	0.7829420025329676	0.5547173854345092	0.07429064689353151	0.2989697966295064	0.3529555412333889	0.539269501988369	0.6946024405418795	0.3526478885539261	0.6178785111467363	0.5775099575771357	0.4938011196183457	0.09041436431190861	0.5484978943957435	0.3588418742559432	0.3401921642832964	0.4990787309252021	0.6379419206744703	0.5317786751117746	0.37613191374646376	0.3349700566100254	0.6783076680836797	0.6985681924803353	0.5418473477657246	0.3097647261958535	0.776515934883421	0.27919425404052667	0.5874706076205362	0.3102149008314647	0.5040944038495215	0.8305136540586903	0.7304075911871133	0.3642098663529158	0.5221273151315317
339	C:\Users\user\Desktop\Final_output\DATASET\Augmented_faces_blur\Brandon_Inge\Brandon_Inge_Brandon_Inge_aug_3_blurred.jpg	67	0.7585987143898953	0.184532232665255	0.2547305228526953	0.052587830635159705	0.472780267804463	0.2559201763999988	0.19571725047422278	0.5153955910749481	0.42758859708699415	0.4564753486718763	0.4672636228483237	0.44103992520118407	0.19358838665343953	0.3513824275740984	0.7810590172987072	0.5562603187197455	0.081155373436958	0.2985705572682202	0.346585469911663	0.5510608131928025	0.7267802315412919	0.3678555661678699	0.5982037382843913	0.6023790642870928	0.47114290564530026	0.09137109336635962	0.5524307578696357	0.3677094137213705	0.3495056135468691	0.4861186750822065	0.6192851695335182	0.5369094820495882	0.3691595710168953	0.344753276156105	0.6876159503696084	0.6693722877485848	0.5538683287049937	0.2992577479373629	0.7209304164040737	0.3224701523629897	0.5939274819315065	0.3403051262262799	0.4892215315788778	0.8303700366671041	0.7011640772453486	0.3827481048336029	0.5462804061449631
340	C:\Users\user\Desktop\Final_output\DATASET\Augmented_faces_blur\Brandon_Inge\Brandon_Inge_Brandon_Inge_aug_4_blurred.jpg	67	0.7651574083353032	0.15577589728756192	0.2474713737483385	0.0794760940469795	0.4805003526653839	0.2182793943268587	0.23342363863480908	0.5209107045478867	0.3956398816386147	0.4574934183563817	0.4436676489990271	0.4709594601228302	0.2123491125092668	0.28885077843904516	0.8263744301031913	0.5537678089374312	0.05909235654547851	0.25058364007051587	0.3609948778849525	0.5606387804193077	0.7455305489360253	0.3694427940860775	0.6452699518474758	0.5783797346307303	0.4269780841397537	0.08505584714195621	0.5097508575661527	0.3643601467750548	0.312698605459234	0.5228407226858955	0.6353002800709279	0.49760742166901034	0.3656459070097084	0.3462576936649456	0.7016982368764997	0.709358391521702	0.5431643291558432	0.24618704441599198	0.7071732173550778	0.3059045463649505	0.5786168889821159	0.37178471633303534	0.5177331181779297	0.8165413269455388	0.6915856555334269	0.3682093091463447	0.5615181920207603
341	C:\Users\user\Desktop\Final_output\DATASET\Augmented_faces_blur\Brendan_Stai\Brendan_Stai_augmented_1_Brendan_Stai_0001_blurred.jpg	68	0.7866579303788039	0.4093251198032381	0.6676676448763061	0.24903420124273368	0.2084276143401057	0.5792914473229864	0.0801892082338873	0.0339057675454042	0.6765575263634126	0.7200402645747043	0.7560611130426567	0.4376853174283779	0.4328599794276152	0.3848216590234068	0.7201575556410287	0.6978601702065672	0.2972211974830442	0.614530294433763	0.5177896353193566	0.38059468599092133	0.6334411319126846	0.2117412195656608	0.5034210501425548	1.0018908149544237	0.3191709107126548	-0.07607620083553374	0.8124604722457842	0.2470318202566377	0.2228955121564961	0.4210116247257958	0.4444610256654893	0.5248481739870915	0.5409019262840471	0.2613731593335687	0.791130440474253	0.7634465986814154	0.6564283331751732	0.42951413690958085	0.6697039726278144	0.29881319260879535	0.5073004283775017	0.1271845011429575	0.5243580398892812	0.594523332717884	0.6327162730613349	0.31729878684799334	0.7165811193147313
342	C:\Users\user\Desktop\Final_output\DATASET\Augmented_faces_blur\Brendan_Stai\Brendan_Stai_Brendan_Stai_aug_1_blurred.jpg	68	0.7624435136364791	0.4012462093928339	0.6812606536180426	0.2409100285552032	0.2002696160166652	0.5501169108563879	0.0974379616921488	0.0548003173324487	0.6590102169647615	0.72380928978127	0.7471777708957831	0.43815535220649615	0.43492633835152716	0.382124313222709	0.7054205419136022	0.6991506256671156	0.2979488807887845	0.6097989447867178	0.5322934719511315	0.3761165182484305	0.6451208892991306	0.21363281022051078	0.49276280460885014	0.9902722976151941	0.32549804806369087	-0.07635231935245573	0.815730591674419	0.2517962281297913	0.1932162919867135	0.4376480261406671	0.4792953351465735	0.5434336817450534	0.5514745683719835	0.2704110637749253	0.7917864771343281	0.7729673007454527	0.6624129133194594	0.4544811666003232	0.6767825159332116	0.3055707090227225	0.5026031353343651	0.1005526764707354	0.5321462081556968	0.606177739503849	0.6249725046673416	0.3008466171036954	0.7168316301861416
343	C:\Users\user\Desktop\Final_output\DATASET\Augmented_faces_blur\Brendan_Stai\Brendan_Stai_Brendan_Stai_aug_2_blurred.jpg	68	0.7526475349711272	0.3682836412885667	0.7022407323450495	0.2280103317282683	0.1965795818655879	0.5498633303457716	0.10559454813056621	0.059569873556794904	0.6441705379619995	0.70902579933208	0.7549735964964073	0.4487076095059193	0.42629373804406256	0.37186124368989737	0.7002234527481531	0.6965344958515373	0.3055975574226194	0.5988309599911474	0.5421805712171839	0.3533031384838736	0.6621684919824362	0.2095401392433951	0.47206341905525173	0.9726403570715425	0.3196820950474098	-0.06647118055088103	0.8103122165399508	0.24612387760393528	0.1743044795322515	0.4211383218488465	0.4771869922009978	0.5137755737267147	0.5506455124666414	0.2809222609246789	0.7912612559057287	0.7579183051314009	0.6690614277392536	0.4593316286793714	0.6566141518852073	0.3059965832783201	0.5027097382415459	0.0767182356135634	0.5468321034496477	0.6049900275497322	0.6117890152254699	0.317054342611834	0.7020729762473713
344	C:\Users\user\Desktop\Final_output\DATASET\Augmented_faces_blur\Brendan_Stai\Brendan_Stai_Brendan_Stai_aug_3_blurred.jpg	68	0.7546325484560821	0.3864000409343721	0.6763542916954207	0.2121006003401763	0.19550593830041	0.5648224794084051	0.0979040066843572	0.053652253642978404	0.6430630091562669	0.731963573990283	0.752880698604409	0.42551347527053723	0.4139645470745954	0.3723640014179972	0.6893359789265131	0.6995043419809547	0.2859394240350538	0.6150216676747108	0.5382572146841332	0.34692144798170693	0.6435533113559246	0.2156956748221229	0.4994436470978542	0.977015658373022	0.3232622182335212	-0.07192217432720249	0.8172930305796581	0.2453878421973458	0.1928981708216764	0.43607065627191166	0.4706047842232261	0.5321433792449245	0.5530979902794085	0.2771178678120194	0.7964026333547642	0.7716034086372506	0.6736044416099697	0.44801214039239945	0.6694833758375007	0.29938881654947186	0.519546604977958	0.0871179683522967	0.5467256160264663	0.6003355008392219	0.62760323762089	0.30590339949648043	0.7074518186011921
345	C:\Users\user\Desktop\Final_output\DATASET\Augmented_faces_blur\Brendan_Stai\Brendan_Stai_Brendan_Stai_aug_4_blurred.jpg	68	0.7687756130741928	0.4083353921273233	0.70609568882293	0.2374475053332336	0.2014441255419643	0.5802544609421709	0.0834699000363889	0.0604351169320962	0.6337852183714311	0.7165135061721183	0.76945081965429	0.44766171190288434	0.41498512760476214	0.3907339999680397	0.6582314664138291	0.6995471381159033	0.29652552187154824	0.5993259989177488	0.5447737904974267	0.3427182997955001	0.6340047254940033	0.20856204192379219	0.49087047634652103	0.9688652782682418	0.3182029759849861	-0.09723921739322722	0.8114738812643009	0.250440170307087	0.1873907891887523	0.4223001132330667	0.4600114127574239	0.5185435955971192	0.5391761930038652	0.28986364681969273	0.7919996531463673	0.7449505770530356	0.6804097367346197	0.4546944171181684	0.6772268238565284	0.3040051408736327	0.5160002925265954	0.0775926767306117	0.5672323314284733	0.6140658181934242	0.6374601173320411	0.307649474724337	0.7115425598779332
346	C:\Users\user\Desktop\Final_output\DATASET\Augmented_faces_blur\Brett_Boone\Brett_Boone_augmented_1_Brett_Boone_0001_blurred.jpg	69	0.8522341725123129	0.1008429303765297	0.8527520258286856	0.2654420734328047	0.6081670139138408	0.2978512253201316	0.32447040708609826	0.2120431172966851	0.4875971047209446	0.5309517039216403	0.458960905424152	0.6926040746501257	0.16935626284566063	0.4418270802558214	0.5671369508789649	0.4626360570776356	0.26342596276843977	0.26723510611537016	0.09020214103550708	0.23893635690519288	0.4919592923179492	0.29283654135398157	0.727323623563978	0.49085077745153843	0.3425478765060637	0.1246034268716017	0.1434186691900591	0.4598961655915897	0.160159368884644	0.3871615220821177	0.5920940293303757	0.6373373939657151	0.30570690937162803	0.1581600495821106	0.7779369652290268	0.5674042821574492	0.3720657956901659	0.3931531864929257	0.6508797582788909	0.3158687807905559	0.4702526726352676	0.41977326425467804	0.729142029340963	0.7414107988645364	0.373715898686359	0.39595108295725107	0.4102337178216927
347	C:\Users\user\Desktop\Final_output\DATASET\Augmented_faces_blur\Brett_Boone\Brett_Boone_Brett_Boone_aug_1_blurred.jpg	69	0.8769046616447173	0.1084850430488586	0.8490294661680123	0.2644300103132443	0.6060980770890423	0.30246978062752	0.3315587516302706	0.1811468000829114	0.4700016645716373	0.5654738238311652	0.46347191905120433	0.6913029052546789	0.1754860343166842	0.41662445109941065	0.5470712772520056	0.45831126326202276	0.2697206304892344	0.25590178210022957	0.09080986999363688	0.27406418294021556	0.47546220185907934	0.2887747828357626	0.7606066672167509	0.5012286576373809	0.3566190281202529	0.11721215289622938	0.1299832830687861	0.4604031589747589	0.1793946073175282	0.3728024949348247	0.5746192550591259	0.6340803801083503	0.30446826524855064	0.1510128119236099	0.7828209623713418	0.547715437476663	0.37667069408332	0.3815946277010499	0.6467884954615081	0.3490293233941379	0.4666850068199142	0.44174072372471174	0.7323143375475212	0.7511607925464441	0.3564870122012592	0.404176112291677	0.4183606136964314
348	C:\Users\user\Desktop\Final_output\DATASET\Augmented_faces_blur\Brett_Boone\Brett_Boone_Brett_Boone_aug_2_blurred.jpg	69	0.8543831298144859	0.1040683214863141	0.8551256367623071	0.2729558729821955	0.6094263110463328	0.2944703542526871	0.33420539529868376	0.1875289388616774	0.4807743348803861	0.5511965096848055	0.4558245636536619	0.6869042612841894	0.1636295181143934	0.4177198300260554	0.5535726054521074	0.4656753922887536	0.271731527291183	0.25718441569291467	0.10232638640096778	0.2590504931440858	0.4928075384353822	0.2911328307482808	0.7513838455737956	0.5049175214264229	0.35766045537492974	0.11819434803516071	0.1329087659578026	0.4500802168867112	0.1621099966983806	0.37324689971568936	0.5942170778594046	0.6334793939256607	0.29434324907582377	0.1481801806535192	0.7733549599865202	0.5524427563596052	0.3654634636942019	0.382010865561968	0.6557936347329263	0.3316611754683537	0.4732474161215132	0.4365152602648225	0.7368797726987802	0.7414632360507776	0.3540583067076501	0.4023461311086647	0.4099734324094209
349	C:\Users\user\Desktop\Final_output\DATASET\Augmented_faces_blur\Brett_Boone\Brett_Boone_Brett_Boone_aug_3_blurred.jpg	69	0.8543831298144859	0.1040683214863141	0.8551256367623071	0.2729558729821955	0.6094263110463328	0.2944703542526871	0.33420539529868376	0.1875289388616774	0.4807743348803861	0.5511965096848055	0.4558245636536619	0.6869042612841894	0.1636295181143934	0.4177198300260554	0.5535726054521074	0.4656753922887536	0.271731527291183	0.25718441569291467	0.10232638640096778	0.2590504931440858	0.4928075384353822	0.2911328307482808	0.7513838455737956	0.5049175214264229	0.35766045537492974	0.11819434803516071	0.1329087659578026	0.4500802168867112	0.1621099966983806	0.37324689971568936	0.5942170778594046	0.6334793939256607	0.29434324907582377	0.1481801806535192	0.7733549599865202	0.5524427563596052	0.3654634636942019	0.382010865561968	0.6557936347329263	0.3316611754683537	0.4732474161215132	0.4365152602648225	0.7368797726987802	0.7414632360507776	0.3540583067076501	0.4023461311086647	0.4099734324094209
350	C:\Users\user\Desktop\Final_output\DATASET\Augmented_faces_blur\Brett_Boone\Brett_Boone_Brett_Boone_aug_4_blurred.jpg	69	0.8340105552864275	0.102876991033554	0.8635954182902239	0.2889955352005377	0.6140138421361155	0.2830900568104099	0.34658702717968237	0.1693968992054356	0.48472423534857667	0.5571640013016109	0.4450408664856296	0.6768058039477636	0.1460462571808352	0.3947079587229343	0.5465095882253519	0.4760788565266026	0.2820479886158747	0.24841635886314428	0.12596714817375929	0.26415093958684877	0.5110011211291179	0.2917871680550982	0.7662212459406583	0.5226731291903489	0.37381446149847253	0.11276746433765089	0.1253243456145624	0.429941326093785	0.1467760138929696	0.3597766821301257	0.6159379491887123	0.6290204077029168	0.27285457260729246	0.13536768045483702	0.7593069523591919	0.5422085494447035	0.3476539013091196	0.3712847824919282	0.66971265045838	0.3300854222203675	0.4828045689093575	0.44803179281507804	0.7491829512078566	0.7318181167413522	0.3319720092353321	0.406911198077066	0.4013259657101385
351	C:\Users\user\Desktop\Final_output\DATASET\Augmented_faces_blur\Brett_Perry\Brett_Perry_augmented_1_Brett_Perry_0001_blurred.jpg	70	0.7462043251076784	0.2152255593663854	0.4965300173289021	0.1370489934202041	0.4132795840760014	0.1214169948914008	0.642422993027279	0.2671934027738653	0.2615686241966442	0.4248977543709448	0.3652683306118094	0.46571004736764976	0.2679608636606194	0.30155936515116144	0.7970122538081976	0.4830983795667962	0.31116392638662493	0.24532513778185228	0.3640865242769348	0.03476970757900691	0.4340009854573854	0.33890035777368027	0.5125634834349995	0.5998379075657468	0.6217502223536645	0.5281203033544533	0.4780783571003234	0.2969016579938529	0.0800551387394238	0.015261822783078	0.362846282659554	0.7813334485429348	0.5852193869519817	0.21462532038192988	0.4873941100331418	0.7394441642967753	0.505829174397004	0.3568061329517996	0.8649513943747076	0.39926109908801233	0.2850372415238678	0.2640349490220577	0.5853844674087739	0.7375985955080028	0.8143125662930789	0.0642097159559547	0.28379409991563304
352	C:\Users\user\Desktop\Final_output\DATASET\Augmented_faces_blur\Brett_Perry\Brett_Perry_Brett_Perry_aug_1_blurred.jpg	70	0.7798968936482514	0.24114626709882442	0.5217441101348836	0.1506309250112381	0.41999486687381477	0.1537690992087975	0.6196591670742722	0.2612084929413877	0.2774292711597637	0.379350153535383	0.3608173686643683	0.48781349856002876	0.2652634554613091	0.3178666893222278	0.7996071606449457	0.4751368828560189	0.3002209829924408	0.21380286376451837	0.3680717802335845	0.008245506543507308	0.44100655777641623	0.3367694395688959	0.47543143818088823	0.5893252338040513	0.6141966076776658	0.5159051658727637	0.48997991827113996	0.31784374993568637	0.12006725993998531	-0.005016027546797919	0.3341817603208955	0.745337711824757	0.5895815379787075	0.21499492133360149	0.4732538393827549	0.7271971830336146	0.525510240671647	0.3410943560395872	0.8441997094706091	0.3932767778514019	0.2994964491778671	0.29371220503253037	0.5616732777811265	0.7710517619928356	0.842510957492191	0.044099688091379305	0.2756836567854975
353	C:\Users\user\Desktop\Final_output\DATASET\Augmented_faces_blur\Brett_Perry\Brett_Perry_Brett_Perry_aug_2_blurred.jpg	70	0.7549418668428507	0.2438244229978723	0.4690138366795024	0.1386514419432487	0.41298705938060487	0.11850992223181889	0.6571135300329419	0.259977433509358	0.2959838170987323	0.4182686971423796	0.39641582552395693	0.5055340171937521	0.2836994403112389	0.30335720515036035	0.8005836225621076	0.484259031012185	0.3120843711135689	0.23510610024904588	0.3475508100082504	0.0375164386218689	0.44624085141607617	0.3068928423432299	0.48878856712886154	0.6224750512968642	0.5921096520707284	0.5219882371046058	0.49825128835423355	0.28937507402425977	0.0805152530694771	0.0005765123597037958	0.3631703582354719	0.7980368902820173	0.6197093762326824	0.22202441001634837	0.5104056677909962	0.7214399256912759	0.5113612677431231	0.3895080667082703	0.9019591732576879	0.3781667116908423	0.2626725804263412	0.2812811227167875	0.6054539026476121	0.7491507505258557	0.8193782905467335	0.045826453276973905	0.2869025808608625
354	C:\Users\user\Desktop\Final_output\DATASET\Augmented_faces_blur\Brett_Perry\Brett_Perry_Brett_Perry_aug_3_blurred.jpg	70	0.7903350900093163	0.25960851524535844	0.52648021697764	0.1314884165044632	0.40888986590106696	0.1541898558468476	0.6170600320330353	0.28057780457211356	0.3136201534849361	0.3729025700984171	0.3847154635568701	0.5274792739336069	0.2609387510526634	0.3397724617102092	0.8078432857565256	0.4918001212622002	0.3025849777100388	0.21970878999208787	0.3421091965129005	0.0164065596049926	0.44947117729374253	0.3247240412143656	0.4850176904530173	0.5887436559181553	0.6173842119261896	0.5267581584074013	0.48627021272464166	0.35552060026949617	0.1432935583318043	-0.0024336861142265076	0.3433592979558643	0.7520114501851621	0.5982371009755718	0.20888675654630898	0.4907087690325848	0.7134612479416421	0.5402096103406077	0.3457652293239271	0.8409050180271658	0.40323419197183763	0.28554687613785856	0.2731366825873882	0.5448631064749934	0.756873873361015	0.8347446659930531	0.0660037645409524	0.3029501200503204
355	C:\Users\user\Desktop\Final_output\DATASET\Augmented_faces_blur\Brett_Perry\Brett_Perry_Brett_Perry_aug_4_blurred.jpg	70	0.7678445439020243	0.2399511911771101	0.503442045280232	0.1394549442197886	0.41378784405787206	0.1369714680447162	0.6340639305418821	0.2672392834491812	0.28715046648501896	0.3988547937867812	0.3768042470892511	0.4966342092637594	0.2694656276214577	0.31563893033348966	0.8012615806929441	0.4835736036743001	0.3065135645506684	0.2284857229468762	0.3554545777579176	0.024234553087344013	0.44267989298590515	0.3268216702250429	0.4904502947994417	0.6000954621462044	0.6113601735070622	0.523192966184806	0.48814494411258463	0.3149102705558239	0.1059828025201726	0.002097155370439391	0.3508894247929465	0.7691798752087178	0.598186850534736	0.2151328520695472	0.4904405965598694	0.7253856302408269	0.5207275732880954	0.3582934462558961	0.8630038237825426	0.39348469515052353	0.28318828681648367	0.278041239839691	0.5743436885781265	0.7536687453469272	0.827736620081264	0.05503490546631511	0.2873326144030784
356	C:\Users\user\Desktop\Final_output\DATASET\Augmented_faces_blur\Brian_Mulroney\Brian_Mulroney_augmented_1_Brian_Mulroney_0001_blurred.jpg	71	0.8485646573299608	0.169978376311427	1.0587835758924484	0.0945807827648953	0.443203141905745	0.397611883165272	-0.0071891471743583	0.6710846480686745	0.2082230105946378	0.2865091784941705	0.7275100926854482	0.47796951065442095	0.3392493848980429	0.351928666276418	0.284514775958613	0.1005267798900604	0.1434948282421207	0.337158902377161	0.5539034314718148	0.15636819070305918	0.5175199965227495	0.34960795123596017	0.6921340069370505	0.5628886220589948	0.37884763830575996	0.42185964754945504	0.21730725570843243	0.4974616413748692	0.4490472096175476	0.6009107709458532	0.776605004003796	0.6131227789909387	0.29274871647821327	0.29830613509769616	0.2943192374102305	0.510965417231948	0.1768517869147792	0.2501478085058107	0.7118878121002199	0.6780765726310748	0.3199460491838538	0.5225502385213385	0.9367414661282685	0.5339123154563141	0.340740397860472	0.2182204491058989	0.4633193439850759
357	C:\Users\user\Desktop\Final_output\DATASET\Augmented_faces_blur\Brian_Mulroney\Brian_Mulroney_Brian_Mulroney_aug_1_blurred.jpg	71	0.8137140804374655	0.19727908896393131	1.0300432480871677	0.1160914061603383	0.4588124062795243	0.42131421405258973	-0.0149042513221502	0.6674053278524956	0.2069540277073697	0.2914367987858804	0.7442239205338825	0.4637213704981519	0.35764005531678217	0.3304086169651975	0.286094307427064	0.1187419965863227	0.1500326680124378	0.3687798667850818	0.5434316553439995	0.17773932432856648	0.5503944356672567	0.35603588004131137	0.7066102400990363	0.5674093009517265	0.36874123119983726	0.43178231588727706	0.2229006747834446	0.5074980800784062	0.44042304336731875	0.6032501787474812	0.7755109085948795	0.6177052353040124	0.28790963888631715	0.3207656495368022	0.2939118666715454	0.5103685195553609	0.1789302828344836	0.2570727655427827	0.6945551092250826	0.6769991031927604	0.3320569828453147	0.4963875471069823	0.9350589313143874	0.5174229736012649	0.3436315509576247	0.1917185849110289	0.45003431058024873
358	C:\Users\user\Desktop\Final_output\DATASET\Augmented_faces_blur\Brian_Mulroney\Brian_Mulroney_Brian_Mulroney_aug_2_blurred.jpg	71	0.7957653561079939	0.21631818899995642	1.012041099369526	0.1113850532111958	0.4444862212915024	0.399988447012337	-0.0185669735074043	0.665764784510859	0.2058844111810044	0.3236216976391824	0.7412862460114826	0.4807876815893366	0.3310818051279547	0.299015877810799	0.2976218587651406	0.1327250152826309	0.1205984490097141	0.32286461332467464	0.5343137391176125	0.14721039896931737	0.5576348726384442	0.3462603085162145	0.7117773844497438	0.5720274613783433	0.37812056594762855	0.3749259220731901	0.22382490440533181	0.477212270889325	0.44279860883658373	0.6003137372961702	0.7891821651966899	0.6173666324929143	0.29245701134668245	0.3022373780703085	0.3030507665268611	0.5086423969823429	0.1729238929781451	0.2414923498170747	0.7241790647132875	0.671643646348788	0.3172419056596839	0.4880259467675696	0.935625540518203	0.5444358433169555	0.3831030505794928	0.1882917648712798	0.4662224329123448
359	C:\Users\user\Desktop\Final_output\DATASET\Augmented_faces_blur\Brian_Mulroney\Brian_Mulroney_Brian_Mulroney_aug_3_blurred.jpg	71	0.8218598300064047	0.2002912283141072	1.023945041000843	0.1059160551068619	0.4572227951068482	0.4040599806922991	-0.010848481208086	0.6670201477367959	0.21693917661407752	0.2813962324606928	0.7516831885077825	0.46591746638199816	0.34452666093716633	0.32209091265269413	0.29460800578142743	0.1240590214729309	0.1521993266523456	0.36791704484847454	0.5433758206930062	0.16474267309632398	0.5483035382561486	0.35562437702436267	0.7021801516516295	0.5601069757328107	0.37205578589115196	0.43690892628556954	0.22771424903795742	0.5151751806772183	0.43794766246979683	0.6081201129189194	0.7774595632465213	0.6212986056224251	0.29161745012269874	0.31551377252693347	0.3010754732556175	0.5046646083700964	0.1653900148901477	0.26194265873602773	0.7040633911712648	0.6892877704543607	0.3350346520843589	0.4921516983225356	0.933578404092231	0.519424303857727	0.3428933027285979	0.1922547175149126	0.4519019699702214
360	C:\Users\user\Desktop\Final_output\DATASET\Augmented_faces_blur\Brian_Mulroney\Brian_Mulroney_Brian_Mulroney_aug_4_blurred.jpg	71	0.8196444520199736	0.20680319594330152	1.0190213397145271	0.1084956770775155	0.4390721078891358	0.3852258815187533	-0.0166154280304908	0.6559698340256295	0.2012658968518094	0.3234898223626169	0.7353082130648961	0.48321173543712626	0.33074918140778553	0.308097509709679	0.29808481921698193	0.1313417553901672	0.1060152189910984	0.3194074843230571	0.5325242586698434	0.1361469573351393	0.5346379664473336	0.3528176986100179	0.7156200372250912	0.57944519050277	0.39179670267973	0.3684070514810728	0.21887347205803412	0.4784912152028511	0.4476936030358597	0.6194760457208813	0.7776433541686862	0.621469426946416	0.29988759458528413	0.30405152366514376	0.3183148306004237	0.4947846169579337	0.17117314809889939	0.24216110648087402	0.7219483608825685	0.6814579925579566	0.31745442602063056	0.48172345593714805	0.9297382109398032	0.54753383943264	0.38972517131752227	0.1857167883376284	0.4766184217343282
361	C:\Users\user\Desktop\Final_output\DATASET\Augmented_faces_blur\Bruce_Paltrow\Bruce_Paltrow_augmented_1_Bruce_Paltrow_0001_blurred.jpg	72	0.7194786457858537	0.5391346562811539	0.6992054868357928	0.4479610930751503	0.5212709205160178	0.2717163335385875	0.5678895893337639	0.40202478359947513	0.5757259175646479	0.3438324454434188	0.6768591419385448	0.2761180059142322	0.3042385976573351	0.3651479233156428	0.44122530109915936	0.7223014465728631	0.41028874071016574	0.5192564433194555	0.5388818517563053	0.19917659850024508	1.0561957731842995	0.4748922460279339	0.8276274739333762	0.6208898389528846	0.2541319362244553	0.4957177754767934	0.2199716158549055	0.19819176487213291	0.6492785269823016	0.6258520536983602	0.6500290458206965	0.5962862680450669	0.11421142095917419	0.3231733165386314	0.6098706456350462	0.9500088608664067	0.47908927591972267	0.5097313893730038	0.9876235983359656	0.44593213940328746	0.13933503329479424	-0.028443492006477403	0.9193524749550451	0.4740439784314704	0.6337987522508519	0.5478445123960544	0.458220058257122
362	C:\Users\user\Desktop\Final_output\DATASET\Augmented_faces_blur\Bruce_Paltrow\Bruce_Paltrow_Bruce_Paltrow_aug_1_blurred.jpg	72	0.841823607175753	0.5592301834532426	0.6914642292874605	0.641658616400832	0.6138547966191805	0.3686422124358967	0.6010015788319024	0.3293905932785065	0.4086102180648023	0.4060404422886642	0.7556059077905193	0.30425011395438617	0.3600574236174945	0.4030875239621386	0.3852971918854496	0.5677226341524949	0.43706860096826816	0.5876480346299566	0.5047699943420597	0.1700034552922182	0.9614377953112127	0.4361643925807351	0.7563290386029854	0.5256628842841244	0.336963155063147	0.5426640328296224	0.2220432572404608	0.21861426822429822	0.8163302744235934	0.6745208666587466	0.5891386655275657	0.527510530386924	0.1350390123783942	0.38315096159309087	0.6236757034885065	0.8229771173399479	0.508345027440118	0.585127021908223	1.0427236518847784	0.42776150977528477	0.308947023746607	0.1399314375706347	0.9414665544006455	0.4188250881221366	0.5785877595569509	0.5890187401753199	0.3956447850413513
363	C:\Users\user\Desktop\Final_output\DATASET\Augmented_faces_blur\Bruce_Paltrow\Bruce_Paltrow_Bruce_Paltrow_aug_2_blurred.jpg	72	0.7533855153761362	0.5603716794559167	0.6962604287880212	0.45748598981606375	0.510219153941635	0.3501031040999249	0.5702809351327331	0.39339605014334034	0.5725938126909906	0.351497252584246	0.7243661448882596	0.3101547926753671	0.3341412048598651	0.41348682084190697	0.45157525837156975	0.7147473327079645	0.42664808483495975	0.5102679883815208	0.5289537593958087	0.17031529934310238	1.025948679074645	0.4799906038246029	0.8348791836330071	0.6268844941447829	0.2535114369711823	0.5147301670440236	0.2467656098644003	0.2043167530704133	0.7164130935873927	0.5820776947701566	0.6587927018408611	0.5581477517977944	0.06337144548290918	0.35311514173477837	0.6419161254989284	0.9331590003174335	0.4702418306701652	0.46862406262701695	0.9847060999858221	0.46577921951479107	0.17904001176082823	0.0113630415983829	0.8991389846030104	0.4659390580442023	0.6118640045549291	0.5493297435539124	0.4430444027729225
364	C:\Users\user\Desktop\Final_output\DATASET\Augmented_faces_blur\Bruce_Paltrow\Bruce_Paltrow_Bruce_Paltrow_aug_3_blurred.jpg	72	0.7701322305529867	0.5539136558928892	0.6970018062608987	0.49807503461795466	0.5399715974862017	0.3286733125190392	0.5750337722542199	0.3791491188437731	0.5359231437090212	0.3626387371875319	0.720632610522367	0.3012388494653539	0.3370805967410926	0.3956124914910183	0.43107889974225366	0.6792180414507022	0.4189910337485341	0.535801843342916	0.5303006828067013	0.18234620259308149	1.0168237444013357	0.4650312768793576	0.8130531883367671	0.5995382314364767	0.27687590265488105	0.5162089061268369	0.23248802221964449	0.2060453622747056	0.7232860092502179	0.6163330382595055	0.6363936181296541	0.5570550296240142	0.0975959929286834	0.3521854913498456	0.6265692789556758	0.9084327286881	0.48206062427245294	0.5122957385847563	0.999086767344459	0.4508289932209143	0.19663256853544442	0.0310228900164697	0.9139557106952596	0.45223348779345274	0.6114562827076333	0.5616363577362197	0.4341274138040733
365	C:\Users\user\Desktop\Final_output\DATASET\Augmented_faces_blur\Bruce_Paltrow\Bruce_Paltrow_Bruce_Paltrow_aug_4_blurred.jpg	72	0.765841153874204	0.556918104381244	0.7010770801323206	0.44519443917977225	0.5145415188679732	0.3242316000017479	0.56096298571848	0.3917850483537705	0.5867626265156443	0.3491848084337982	0.7256992474721448	0.31443248531742995	0.3498851608296756	0.40072769784438456	0.446217847612836	0.7121007523694864	0.4019587084807422	0.526034907040731	0.5485971257326313	0.1898894572367601	1.0237127300351858	0.46907786508415866	0.8333770571777	0.6247157083641146	0.2628970823607392	0.5117236491569082	0.2411716059188113	0.2030586629319779	0.7111221420075836	0.5828815379107587	0.6476140593294933	0.5462755682662718	0.0777620928942557	0.3493025455328817	0.6308146412002222	0.9275859362286121	0.4705663630598059	0.4857004804307812	0.9812937191712698	0.4638431041902939	0.15920820533954833	0.0012405729033383994	0.8958648288223375	0.4501258265760016	0.6215746144678014	0.5603524348195923	0.4396004091448974
366	C:\Users\user\Desktop\Final_output\DATASET\Augmented_faces_blur\Bruce_Van_De_Velde\Bruce_Van_De_Velde_augmented_1_Bruce_Van_De_Velde_0002_blurred.jpg	73	0.7573564839962423	0.6146959139781679	0.3627799246319761	0.3383490922194573	0.04963773418188158	0.4890489414910945	0.2372769551818726	0.3600575691353596	0.1049107426290454	0.4959140379497697	0.6661981915119681	0.5406671167278336	0.6224565207958221	0.4236428033774713	0.6262473818314794	0.9613236271888469	0.5068721845679333	0.3131522503822668	0.3697498924187303	0.658391105577354	0.7600985815550131	0.5697174275807652	0.4134966955086865	0.6867174871289868	0.41576645829655534	0.5239555202390176	0.66343203689702	0.4720774661735724	0.20102164177457219	0.30287304655405756	0.308183089100243	0.7944133580175764	0.1952722842038867	0.4481660270506675	0.3582494227359904	0.5166502497381888	0.5237830209113844	0.1630240108710048	0.7255288895380295	0.29260283755332683	0.3740872950056263	0.3023269393498283	0.8711723345787382	0.6882587410236671	0.6309855222643329	0.36963474783723227	0.4781775971583626
367	C:\Users\user\Desktop\Final_output\DATASET\Augmented_faces_blur\Bruce_Van_De_Velde\Bruce_Van_De_Velde_Bruce_Van_De_Velde_aug_1_blurred.jpg	73	0.767749492585987	0.6446653715151037	0.3652145042875041	0.3558680093180987	0.05530621785640778	0.5085890874843272	0.2060193201994059	0.354806690503291	0.1217649617676676	0.474634851939409	0.6584112917068992	0.5566164181494759	0.6293802857398987	0.4621284868782381	0.6189752947939161	0.9564417832643245	0.5019252598218966	0.3052983400553091	0.3649864084175706	0.6587738009244246	0.7693915293819201	0.5659863388679536	0.3825555667779127	0.6626361414814134	0.4200561598775565	0.5214757285977822	0.6909552639330193	0.4864432062939833	0.2045079472498072	0.32104309038016077	0.3014036754299416	0.7690404803005583	0.1892781431020496	0.4536441707426841	0.36007692908448113	0.5151387579030714	0.5416978320606238	0.1808626379709957	0.7149742927562988	0.2699964116346881	0.3546626032093235	0.3377826542610507	0.8783628787369584	0.6822239197517707	0.6232901602924776	0.3654703296316134	0.4744140257767937
368	C:\Users\user\Desktop\Final_output\DATASET\Augmented_faces_blur\Bruce_Van_De_Velde\Bruce_Van_De_Velde_Bruce_Van_De_Velde_aug_2_blurred.jpg	73	0.7401936692598761	0.630550887324163	0.36940353362347983	0.3189512057494971	0.08686302531480859	0.5072033838014277	0.2509161789437291	0.3481399482380665	0.1473925115053595	0.4680079255768946	0.669937548506597	0.5729474128150986	0.6297912299633026	0.4306808751290659	0.6526458617699865	0.9541288995296215	0.5046557485990573	0.28887608322795466	0.3512406236580491	0.6408163705915256	0.756360383824159	0.5928419231019528	0.3917689212164559	0.6764916956448693	0.3752082095382392	0.558728527274273	0.6987263536060616	0.4707416664795111	0.20190319447080018	0.3260705931553531	0.3086217234064354	0.7803095877615338	0.1789057726205585	0.446104853730851	0.3590040305773629	0.5035424283928595	0.49978441768662996	0.1772690664869068	0.7609056171190537	0.28661061870128374	0.35769951946527445	0.32838618783449935	0.8859293680162286	0.7080029882217719	0.6521342486084415	0.3099645286393631	0.4780848560563824
369	C:\Users\user\Desktop\Final_output\DATASET\Augmented_faces_blur\Bruce_Van_De_Velde\Bruce_Van_De_Velde_Bruce_Van_De_Velde_aug_3_blurred.jpg	73	0.770022448659271	0.6519535369055953	0.3669431283929576	0.3493052566689106	0.0661572955918319	0.5109374806861552	0.20625782073489402	0.35169164745920073	0.1221055166308821	0.4648958161989143	0.6696841989639792	0.5673892796897935	0.6365485489368439	0.43290324176009687	0.6288946178210499	0.956983753398106	0.4964657574825335	0.2887587440341337	0.35085565215860615	0.665148495331411	0.7473780085599913	0.5752364386386785	0.4018246559924163	0.6642180934572358	0.4127449349401176	0.515866007652424	0.6867617493475243	0.4853218045071791	0.2178386936918867	0.3140181912550616	0.2909212673236145	0.7642081529346829	0.1775648022235629	0.4576511116141613	0.366146019301833	0.5182604617662153	0.5391461069263703	0.1766497667771099	0.74371225500224	0.282725241502826	0.36718513674528097	0.33999125035649336	0.8741808454961633	0.6933076865698173	0.6439784109533739	0.35440052508519027	0.4706005131534836
370	C:\Users\user\Desktop\Final_output\DATASET\Augmented_faces_blur\Bruce_Van_De_Velde\Bruce_Van_De_Velde_Bruce_Van_De_Velde_aug_4_blurred.jpg	73	0.7454593819979132	0.601143887155005	0.3679700028010835	0.3230269601833674	0.04100199717998569	0.464119481353012	0.257081945100939	0.35599668233507054	0.0977171279002966	0.4901968144396236	0.6683970664623771	0.5267194063329744	0.6199935376644135	0.4123134654229502	0.6314346511317018	0.9609832250625348	0.5121166780524302	0.3093290296524389	0.3649708069018006	0.6680440442711159	0.754872037217666	0.5693401497371109	0.4228000455102601	0.6977357111895224	0.41861597754933244	0.5243596397305947	0.6471572494114205	0.4714217778281401	0.1842931958870066	0.29612462357374914	0.3256641339663877	0.8142091185299284	0.1864146614612338	0.4344072782809074	0.35005794709128274	0.5175573951787672	0.5236720966674574	0.1611164387207744	0.7236273523580826	0.2875391957369492	0.37268512553960764	0.28634025091475057	0.8745398442716456	0.6792517788435294	0.6222223877848102	0.362868704233812	0.48429525771062587
371	C:\Users\user\Desktop\Final_output\DATASET\Augmented_faces_blur\Bustam_A_Zedan_Aljanabi\Bustam_A_Zedan_Aljanabi_augmented_1_Bustam_A_Zedan_Aljanabi_0001_blurred.jpg	74	0.11452309429566063	0.7600403385498867	0.9443898797999539	0.5093274236243381	0.2967349406130816	0.37869769539678366	0.6834227621154579	0.2099994240756094	0.6932171686095876	0.1172394565495892	0.7125800704214786	0.5512634277683718	0.34738921106197784	0.4440420188511329	0.952587687563381	0.5518306403884813	0.5067401172241504	0.287575442538923	0.7117254630506096	0.7346455250087097	0.16638666376599778	0.2316730129906777	0.8991945367688298	0.566698889998626	0.21366703338128798	0.49292353105621906	0.3443155070853782	0.6254800019484288	0.3774933845317904	0.4551366247559904	0.33218410801319764	0.5070108513875173	0.41036385540232984	0.2597105890148919	0.5824441826124545	0.5446621686952525	0.3436494934159253	0.6380257650815866	0.8247670389999282	0.49778371249987297	0.41964382667472555	0.4575499459239731	0.42571945325463256	0.5903891512230615	0.7171513129766092	0.4651921790826376	0.5517953465169482
372	C:\Users\user\Desktop\Final_output\DATASET\Augmented_faces_blur\Bustam_A_Zedan_Aljanabi\Bustam_A_Zedan_Aljanabi_Bustam_A_Zedan_Aljanabi_aug_1_blurred.jpg	74	0.12182302415291463	0.7347054830083001	0.9374645036678233	0.4626779098581688	0.2926571707971598	0.35384425725782187	0.7070241674380098	0.22577364430380462	0.7003691597385091	0.1368280015143796	0.6931056236479496	0.5415902272206766	0.3236324387822384	0.3902706273401696	0.9514056455010984	0.5431259333619997	0.5003803314289386	0.2660031953913628	0.746724863427883	0.7254503909650162	0.1546934133780907	0.1573253008911256	0.913799477779305	0.5946180632392876	0.19843968576890697	0.474875959873968	0.35818380174165493	0.5823496618937978	0.3268004546455089	0.4551504567588686	0.3601975907030551	0.49591835993959177	0.4017584348128828	0.285414391719703	0.5609236164172049	0.54545584179334	0.3461686837273571	0.6240818768345735	0.8504667885888946	0.5333395296867055	0.42038782675197317	0.4123748997296284	0.41332449601023635	0.5619534441307763	0.7152672101552591	0.463339580808511	0.5849207880383542
373	C:\Users\user\Desktop\Final_output\DATASET\Augmented_faces_blur\Bustam_A_Zedan_Aljanabi\Bustam_A_Zedan_Aljanabi_Bustam_A_Zedan_Aljanabi_aug_2_blurred.jpg	74	0.11648811042229323	0.7225238377490388	0.9323270284603753	0.4577321734797374	0.3070050593264605	0.363278197310808	0.7146691113309654	0.22529408023310302	0.6963333143396062	0.1433832644674226	0.6917357151959156	0.5455581605774387	0.3225818771157497	0.38555597444424206	0.9329106595034216	0.5439178108701631	0.5107900851985746	0.2681014726025521	0.7533901975333748	0.7108378950658159	0.1656856386376332	0.181548662055457	0.9191471618050695	0.5972700974027626	0.19016462392312758	0.47033536744194593	0.35916674938922655	0.5751758647781141	0.3217831004924123	0.4594084225918173	0.3415892590227572	0.5101592357797788	0.4097350562022718	0.2853493034476083	0.5680502979238387	0.5608502910273486	0.3486033621030781	0.6254455789529701	0.8439131088842284	0.5470953876311939	0.4230478777401706	0.41701552738203507	0.42477998347013435	0.5838626363352517	0.727190746813546	0.4578802323702034	0.5932824088668637
374	C:\Users\user\Desktop\Final_output\DATASET\Augmented_faces_blur\Bustam_A_Zedan_Aljanabi\Bustam_A_Zedan_Aljanabi_Bustam_A_Zedan_Aljanabi_aug_3_blurred.jpg	74	0.10722010970036183	0.7614331128337728	0.939821453861467	0.5132290188741103	0.2868672799118067	0.37847786601627137	0.6821010551945957	0.2229812412018835	0.6912393002314252	0.11124308772415359	0.716743633672974	0.5610259756785854	0.3477506834302181	0.4379570104683358	0.9612215842718693	0.5592743217477724	0.5128661671301658	0.288222614870733	0.698012118119007	0.7481903080048874	0.1612220516813706	0.2261115922966841	0.9024381544822813	0.5724697297493927	0.21625684029561748	0.48504153204041095	0.34800206181531673	0.6227131319862135	0.3672945827758852	0.4531036556090235	0.334670903200194	0.500418376509683	0.4193644547866377	0.2579661845797341	0.5815971968849059	0.5405002520220691	0.3470225277143452	0.6355304464303871	0.8320493854869734	0.49708270972325025	0.4029076470845004	0.45295743784635156	0.4217615260276123	0.5851959326342324	0.7265028794105156	0.4576600970502254	0.5553614849632793
375	C:\Users\user\Desktop\Final_output\DATASET\Augmented_faces_blur\Bustam_A_Zedan_Aljanabi\Bustam_A_Zedan_Aljanabi_Bustam_A_Zedan_Aljanabi_aug_4_blurred.jpg	74	0.10891227066437392	0.7321527697407949	0.9423282203297534	0.4675289903354065	0.30356824805813093	0.3681758439167765	0.6940703495936189	0.2038809923882544	0.7009966997904462	0.13580889619917108	0.7003761684153293	0.5362666160208208	0.3436967480216259	0.41627702792534405	0.9300286184663389	0.5490983411202356	0.4879919157943064	0.2927035728556573	0.7677178726375159	0.7464313972893074	0.20467586148658498	0.2051484967024866	0.9271118399137617	0.5624919271151535	0.20204998380643596	0.47395879340248676	0.3394059842539382	0.6035279279273278	0.3421070866799895	0.4788696799750446	0.30574557002811115	0.5163061286850141	0.3934935951636823	0.2702246024841111	0.5582636920888776	0.5717449025052005	0.3456998931961987	0.6551108292841336	0.8307306625236404	0.5142337637181442	0.4174691661112567	0.4447093694540748	0.44276074902146295	0.5591921397522668	0.7113115032012566	0.4764727343607004	0.5634000430291705
376	C:\Users\user\Desktop\Final_output\DATASET\Augmented_faces_blur\Camille_Colvin\Camille_Colvin_augmented_1_Camille_Colvin_0001_blurred.jpg	75	0.7588396414848978	0.21118984178322092	0.7962320752708804	0.23012916007690648	0.43069536955460813	0.3605058144574552	0.39472565570851664	-0.1451478004455566	0.5325378455104745	0.3195661577506519	0.7705199777238458	0.5292395428025791	0.2985476917400659	0.4381690478036348	0.5314747567407149	0.69514642017106	0.2359291178566194	0.11306335351012467	0.6035517276643232	0.2587441912537357	0.4793654654573173	0.1422821816459803	0.6626229738111512	0.6284807051106567	0.2134057484817667	0.35206585556910824	0.4041058392735935	0.4774673939578035	0.1476331618611242	0.4638185736727658	0.48305158416482713	0.7341689768312886	0.23435774447380428	0.170221372450308	0.591606347371634	0.643229272614382	0.5526540234370552	0.7795599721374856	0.858825155386982	0.22331955808455017	0.0420512918464645	0.21870141904349658	0.5366426632680745	0.9228784818126943	0.6045539303466115	0.6256603405161113	0.5394485272891212
377	C:\Users\user\Desktop\Final_output\DATASET\Augmented_faces_blur\Camille_Colvin\Camille_Colvin_Camille_Colvin_aug_1_blurred.jpg	75	0.7600878596040421	0.2028593476178004	0.8316877194015871	0.21369505682640297	0.438436336530297	0.37057672140947867	0.4123315676488528	-0.1545844376087188	0.5378272957982934	0.27349270611243015	0.7999733745210259	0.4982432201707433	0.260559848584205	0.4837394511411134	0.5310876767269629	0.7074958767197508	0.2460820240360475	0.11772504767916916	0.5892605008004622	0.224681785205557	0.47035616006958203	0.13856562342797799	0.6468575131374318	0.6117344821377869	0.2306445442390604	0.34043353230403256	0.3795376317116238	0.49210041620654843	0.14705047896099352	0.4765935850334111	0.4851467768356492	0.7367899010954813	0.23968325557171227	0.19364684162528908	0.6019649678066336	0.63917209620323	0.5448076754494033	0.747230628878151	0.864745029101429	0.22042666527682808	0.03882182278556667	0.2309983881145272	0.5636600089200589	0.8973124701454427	0.5882162525101933	0.6247663202045769	0.5395018026656795
378	C:\Users\user\Desktop\Final_output\DATASET\Augmented_faces_blur\Camille_Colvin\Camille_Colvin_Camille_Colvin_aug_2_blurred.jpg	75	0.7913528948756867	0.23828098729866282	0.8320560016004932	0.22906484836392618	0.40519339562758705	0.42924205658785397	0.3886303170957217	-0.1589728146791458	0.538327468174926	0.2706566873116947	0.8174048571937174	0.5328878630155394	0.2721684342994989	0.5147602088833396	0.5248059078238267	0.7359252210162062	0.2061008674484468	0.12853785178206678	0.5932003678201155	0.2207813131308099	0.46166505966591553	0.12327467020904109	0.6461778152960258	0.610025087980854	0.22897509264470767	0.33732127577708554	0.4113201321574665	0.5222043157450654	0.2199251898561145	0.4895567384552899	0.44723315636369493	0.7185693088053182	0.25617731364427926	0.22817499650509748	0.6025039800599179	0.6377409737810118	0.5853070646210037	0.7722896061840401	0.8380665861464119	0.24866378459388278	0.031488484524916094	0.2482001321345124	0.527511822146997	0.9317209947778967	0.5712181254073415	0.6151283297037988	0.560246096593826
379	C:\Users\user\Desktop\Final_output\DATASET\Augmented_faces_blur\Camille_Colvin\Camille_Colvin_Camille_Colvin_aug_3_blurred.jpg	75	0.7952717847856695	0.2051689828993632	0.8159977428882015	0.23931248867564417	0.43196971685990593	0.4000744007324367	0.4159074626304755	-0.1633195430040359	0.508597580331794	0.2855027589126087	0.7949254571549982	0.51004717873574	0.2561052209511102	0.4805629035541956	0.551241074421193	0.7109614695809263	0.19742663329660662	0.13275951466105698	0.5886733577965216	0.2378435003256342	0.47209613885986523	0.1436941858783869	0.6482144287082272	0.6090150425716514	0.20020908641339968	0.3382958117191631	0.3972236187669255	0.491938224517534	0.20172560447794452	0.4870310810398999	0.46824723208996566	0.7390926743923143	0.256400682050575	0.2202853606441775	0.5921567664638124	0.6333476271733267	0.5771981358213745	0.7725080572071419	0.8477612816191292	0.2439874351328042	0.03170845546645962	0.24059178176815837	0.531851396051869	0.9225717116071966	0.5971947385712895	0.6193055182045608	0.5426074691540886
380	C:\Users\user\Desktop\Final_output\DATASET\Augmented_faces_blur\Camille_Colvin\Camille_Colvin_Camille_Colvin_aug_4_blurred.jpg	75	0.7715798511835747	0.2101542408825709	0.8186567880480182	0.23274814719014386	0.43453270913466713	0.3927297971939235	0.400850919578279	-0.1551037728786468	0.5165358610334312	0.3010019931121327	0.8020847945563883	0.5212398991191457	0.2936437642946542	0.4451254090378229	0.5384375645897646	0.7010817016861814	0.23716285949766402	0.13129471561454056	0.5933805899141745	0.2406747284030458	0.4746362056981296	0.1481138851896433	0.6487519294249732	0.6206612909718628	0.20580901729585357	0.35023179084704703	0.4164877207490422	0.4818097785942056	0.1626221812326933	0.4632980761122647	0.4712910513088395	0.7280679571507886	0.23469765486179708	0.1867182636061469	0.5832643234327398	0.6309825670227034	0.564721333949121	0.7833808831873283	0.849373557457981	0.21415481868440178	0.040350503110121116	0.2469644011884484	0.5462541115411373	0.9232215810491827	0.5920527501746449	0.6291790802313297	0.5326472787610579
381	C:\Users\user\Desktop\Final_output\DATASET\Augmented_faces_blur\Candice_Bergen\Candice_Bergen_augmented_1_Candice_Bergen_0003_blurred.jpg	76	0.7374930150362068	0.2889880767504067	0.035570919467201596	0.024753699577900704	0.024010879082371317	0.33928105718266444	0.3019136406816951	0.1310594425561708	0.727043479264953	0.36647093509743167	0.6867185916285304	0.2991958358640072	0.17175716665741414	0.3406354158658516	0.5419483153790438	0.5424793704986671	0.5212163811692985	0.24975708625262338	0.4368686250080209	0.1363880751180234	0.41767428155211095	0.5118195186414457	0.5233719137967372	0.4809968348128177	0.40364101051807333	0.1405835817553594	0.7584926719953088	0.06235547402955191	0.4350306142920402	0.26080591500358996	0.1758861926926827	0.7621292353450526	0.5329591632678025	0.1797450130447977	0.6433274837824058	0.7584225370278788	0.6209454184779766	0.2141903464199723	0.8565191088169953	0.21156675872616412	0.7956692019804511	0.4036207863186272	0.7300459604239031	0.7699569698665002	0.7854792961434016	0.1509420234881263	0.538061281791819
382	C:\Users\user\Desktop\Final_output\DATASET\Augmented_faces_blur\Candice_Bergen\Candice_Bergen_Candice_Bergen_aug_1_blurred.jpg	76	0.748067691132646	0.2790470948854775	0.0334409139585404	-0.0438361665834458	0.02525201169936811	0.3168379787243553	0.3094489045776836	0.1444845543268007	0.7359635974776529	0.38414244567463346	0.705561050353506	0.2794808247441647	0.17367151883598775	0.3199442103512568	0.5395272492140734	0.5487165346384147	0.5101336127290519	0.2851727207655247	0.41937322380438863	0.1416043048250261	0.4147746478315938	0.5344128380574918	0.5358797696889186	0.5098628799898006	0.39430634200096065	0.16430837614317678	0.7555023069669276	0.03492838183499469	0.4292563761451987	0.25136845827656207	0.19072995461361172	0.7577370659291018	0.5278594196631423	0.16650281861575772	0.6652890796455098	0.7847908719172907	0.5981256610164286	0.2318521637918175	0.8429344205111405	0.1982548957806074	0.8141713777884041	0.40104709128483845	0.7159986730193659	0.7538673367593148	0.782089490588058	0.15811483340188068	0.5374212340777048
383	C:\Users\user\Desktop\Final_output\DATASET\Augmented_faces_blur\Candice_Bergen\Candice_Bergen_Candice_Bergen_aug_2_blurred.jpg	76	0.7381682760568672	0.2509087628165573	0.08490080754279179	-0.006186870359328495	0.0058882060477033205	0.3022121686376281	0.3407731682397834	0.183709044850139	0.7568040784013057	0.3922160028428788	0.6692197259049205	0.3186655813211796	0.1657086959218642	0.3634973641026747	0.552117612835785	0.5509298190116981	0.534204456783274	0.2650410135740575	0.41093559028998433	0.1532084537195745	0.4226811953463155	0.5324956919111943	0.5255044934809947	0.4656098361594059	0.3988245677900307	0.13828221661825918	0.722522185294774	0.0885539431319346	0.44893531434775863	0.28006129235582766	0.21533293403522732	0.7543934167205563	0.5071036518408767	0.16948400080355341	0.6467525715621663	0.7825064195981455	0.5925273767122866	0.19943701219574822	0.8294008133858582	0.22381424662880542	0.7720664779051337	0.3920351353530557	0.6967145662283465	0.7500050004813531	0.7758757957771907	0.178368486108623	0.5523721865703591
[truncated: 42 more rows]
[truncated: 81 more columns]
