# Supplementary material for: Cryptographic key generation using deep learning with biometric face and finger vein data
Source: Front Artif Intell. 2025 Apr 29;8:1545946. doi: 10.3389/frai.2025.1545946 (PMC12069345; doi:10.3389/frai.2025.1545946)
Supplement: Supplementary file 3 [file Data_Sheet_3.csv]

id	image_path	label	feature_0	feature_1	feature_2	feature_3	feature_4	feature_5	feature_6	feature_7	feature_8	feature_9	feature_10	feature_11	feature_12	feature_13	feature_14	feature_15	feature_16	feature_17	feature_18	feature_19	feature_20	feature_21	feature_22	feature_23	feature_24	feature_25	feature_26	feature_27	feature_28	feature_29	feature_30	feature_31	feature_32	feature_33	feature_34	feature_35	feature_36	feature_37	feature_38	feature_39	feature_40	feature_41	feature_42	feature_43	feature_44	feature_45	feature_46
1	D:\Face_and_Fingervein\Finger_Vein_pre1\001\index_1.bmp	0	0.09378320507091231	0.2974172904943547	0.4730977405153292	0.35511192774056594	0.4530350607217041	0.3210022713722398	0.3370352299022942	0.5599467686753818	0.45657063953699883	0.5065281570974657	0.40296962338941933	0.6365259034096297	0.40018329509111533	0.5386635835168858	0.08011514945656462	0.5778437461871457	0.3829492150093304	0.6211634128917844	0.6708183259427447	0.64132434453425	0.7493653491808482	0.2986524096955387	0.6208730299427208	0.6184749462678056	0.3803648095134551	0.581319002616323	0.6031734539628731	0.4008220670005954	0.35552353255705427	0.7234316357296892	0.6742597251294036	0.4044377281546094	0.33139358107982975	0.3817700985323555	0.44643412329382903	0.376550355930418	0.6029511046762718	0.4107827040080878	0.3433556829314044	0.3403192536409977	0.5547342695206695	0.1355908758175825	0.4750926172167328	0.38635700126746825	0.353966736872657	0.40310675439304444	0.6380491652250003
19	D:\Face_and_Fingervein\Finger_Vein_pre1\002\index_1.bmp	1	0.11999934449034988	0.2859731906522037	0.4836708305220181	0.1804884744972339	0.5756955890303478	0.30401673638868343	0.37801372076592604	0.3710067502141545	0.5177336330648415	0.4649116865579245	0.2499382030787565	0.340347085019178	0.6477119813238015	0.6280195759999703	0.4152313370532884	0.5006209667812584	0.1726397024121767	0.6400730847239564	0.42661003164850236	0.6113243848358191	0.7797963045535301	0.45634405885375473	0.43530255194279865	0.49609805096714743	0.08914327890112222	0.4512064804712755	0.4489859577469859	0.383220391283117	0.18209603308425532	0.5377823972231689	0.5278095412615073	0.6794765712917755	0.40582693603028086	0.33285831710374036	0.3371686753772437	0.5244118477055408	0.41317967303088354	0.5463040089730158	0.46751548562014117	0.32501606850362375	0.692064253557488	0.368993913067751	0.8838123208771029	0.5439482123595205	0.38726848412066417	0.4315360971556144	0.7873146916093913
37	D:\Face_and_Fingervein\Finger_Vein_pre1\003\index_1.bmp	2	0.090891862664146	0.33056468189691485	0.30292376408709953	0.167321449628883	0.464865404198822	0.36453639478135835	0.38461947250010753	0.40957811592148297	0.22143724529538436	0.43553991466796593	0.6315608811947194	0.6364652632087893	0.3120571549338737	0.513664730675029	0.0	0.42522285972953383	0.385565167051164	0.5678241024205896	0.6395705548162135	0.39932780998102546	0.558740668505233	0.33189936545455334	0.4809236834068337	0.8010824208406444	0.41055659066012684	0.6432874918327132	0.847337693209381	0.6101618577875171	0.506312411612646	0.4960441151207957	0.5546678445947982	0.0089555975634108	0.14089268440734437	0.21783484530079136	0.6223493068829146	0.2285308446355644	0.5684620594565835	0.11887637502287779	0.5198641814107116	0.2958625398681626	0.6015426999121969	0.11384361660611503	0.6367691858631996	0.0	0.17792106389305362	0.40493505859295165	0.5722469715681419
55	D:\Face_and_Fingervein\Finger_Vein_pre1\004\index_1.bmp	3	0.07634442226359794	0.466690388831879	0.434379144923488	0.35854079761902324	0.4142315027663741	0.3377617655654312	0.4863453322297247	0.47751066291429495	0.0	0.8398380364885644	0.7658893614955841	0.46608802106214153	0.3123762241319908	0.4447110318264481	0.47173465963253514	0.4997525999938678	0.41134281053024485	0.6376064314321152	0.4275974012861662	0.29102838271839926	0.4869914066817051	0.3766187461215095	0.48243289562127767	0.5357212170287591	0.39740632664894393	0.6143994933229756	0.5430796754524423	0.4989351975130641	0.09859133945891801	0.8614582592017768	0.5471953370602097	0.2739603532249678	0.5658821315320186	0.06108956268050869	0.520717329459599	0.797753955293945	0.5197510841762996	0.7775188462127288	0.3711098995158895	0.7656854399559057	0.677058305476877	0.3341011747891782	0.7662688535846489	0.49089620493167596	0.26652124248714393	0.4824370124558529	0.6774071506427347
73	D:\Face_and_Fingervein\Finger_Vein_pre1\005\index_1.bmp	4	0.1946152574796084	0.38362860592113174	0.7807228078767787	0.5770016928003653	0.2744653450636259	0.42022097769312156	0.17435113049572715	0.5063654339185784	0.1875275841894473	0.7655927384678395	0.4080544599746725	0.15683072389361258	0.3718672587581002	0.47531730003949474	0.8464110163879748	0.36626137548764914	0.8617535645026745	0.6335319015399533	0.614883737355406	0.22295383746166253	0.6166633459463812	0.199148832160936	0.6334204057417205	0.5667474174066613	0.6122271741328106	0.5811675351841197	0.5608270053840845	0.7680403183303339	0.2548380962400344	0.3970959724585253	0.3507867247198365	0.26869968905905894	0.2608187193539617	0.6352426842841276	0.7392818198538944	0.5394806353154472	0.3956973000149398	0.3115500665969889	0.3817390535028588	0.5750199334832289	0.5461873213444174	0.7707705236305831	0.4595399097737579	0.340970616455055	0.24886584003570328	0.6119860071732506	0.6712813072895669
91	D:\Face_and_Fingervein\Finger_Vein_pre1\006\index_1.bmp	5	0.06302095340681352	0.1866273449075435	0.4570402478209483	0.3155067914290376	0.36180838778678115	0.39371659295422234	0.30312935170309363	0.42386704882691684	0.11059728422558074	0.5753429191656123	0.513522913777663	0.1789785743943917	0.35482544495732865	0.5006696465326421	0.3585447785696627	0.6243273081839227	0.3526870229182936	0.5841891647164381	0.3995776517904347	0.44201708251299615	0.5460863183331139	0.3303002572021216	0.7153433513871665	0.4170645952351686	0.39384675899364063	0.6670451980693688	0.556131814079778	0.30092811104694145	0.26718338197688735	0.5724283924286524	0.3831479423197123	0.3616815641915004	0.17065824595899615	0.06956195880383181	0.41534648552267406	0.38941119016376313	0.6134085469130554	0.37644103137320395	0.3724921190495998	0.2418095125725526	0.4685436910896119	0.49699410360064855	0.7564222003080485	0.1719172936179316	0.13167022375737425	0.5506299402249826	0.78427719064237
109	D:\Face_and_Fingervein\Finger_Vein_pre1\007\index_1.bmp	6	0.7101633791909331	0.509235188242603	0.259080323091343	0.32008374884982055	0.007714090481856728	0.9309118676909846	0.2905164700652033	0.6319993021497746	0.4240784799618991	0.5166133164994955	0.5170746772492004	0.7234280050133579	0.5677673577233443	0.39590415520997424	0.2430784614294499	1.0	0.535078097679781	0.670424997134514	0.5281710424928089	1.0	0.9187306578835884	0.19559662536333589	0.43991183263251904	0.7356048348774922	0.23367585422594792	0.31504704507143105	0.5196669571042176	0.5635455499939498	0.39107983627243004	0.6800571360242105	0.4387238429880248	0.46944313890011247	0.5113900193305848	0.2854920076533209	0.4142497110978574	0.49761151475904014	0.6731833547524496	0.7455050487269328	0.5385808009334321	0.4122069353020634	0.489978834452176	0.6012535435840867	0.5235996870204738	0.2686006360715105	0.8130641043198698	0.3149975536710591	0.30376471785580245
127	D:\Face_and_Fingervein\Finger_Vein_pre1\008\index_1.bmp	7	0.7441628587527975	0.6809151050254035	0.7699174734381726	0.7011393885871995	0.0760936025376574	0.6334736173372224	0.37397754120890664	0.6493084896404036	0.47681256939359623	0.2983646332159947	0.5324588429405323	0.6751808442191173	0.3083580640378741	0.5414857832895487	0.20166620395818896	0.6979082818892108	0.23025534333431263	0.4545264516855284	0.4160102808922206	0.24767952442781827	0.2977723341909149	0.10409469377475009	0.5076416411550386	0.5888444537223043	0.09298886237012233	0.615330227902946	0.5872223139358193	0.3858819909424407	0.45309888255733344	0.3459830911478609	0.49266198259023203	0.4851539514345214	0.20523401153501047	0.04439701761503084	0.2946478699048515	0.6857214762732775	0.5079393107208485	0.45984971318125806	0.44054007378418614	0.39022893400884706	0.5596625445777103	0.5114091141137881	0.31578553574984014	0.6362654191945328	0.7887139319141536	0.3737439787660723	0.45468197575217967
145	D:\Face_and_Fingervein\Finger_Vein_pre1\009\index_1.bmp	8	0.6196619526827764	0.627294926494331	0.6588711876906511	1.0	0.3010131487078363	0.5410077525695036	0.6399959951505696	0.5297978333684924	0.28615015213160233	0.35185621602999306	0.4789989270982256	0.36577927651864023	0.4534022400883204	0.7509788087224176	0.47253211585949123	0.30392767220572803	0.5107306357879334	0.26626045528278264	0.36304533346982776	0.21980799387071165	0.7236637290076751	0.19522260089629406	0.5525451424618383	0.36286318753693003	0.20402755144080817	0.4604537889392366	0.7314244066766648	0.3431102815914606	0.1803981113004742	0.3904864271593879	0.6867157897488967	0.4705048867624013	0.49397355577877666	0.5417667514044435	0.3440279940215305	0.858730860981707	0.7049526640251078	0.1612418502721676	0.5847921175651953	0.370355096556218	0.40165224509100916	0.4951279749485313	0.9196855738782566	0.47962500563178556	0.7253643929507099	0.7233162333233476	0.39944484585412676
163	D:\Face_and_Fingervein\Finger_Vein_pre1\010\index_1.bmp	9	0.6577935253384106	0.9441598727551888	0.20873106448368284	0.5165198112801441	0.4922087940992553	1.0	0.6168278173879566	0.42843621339839977	0.48219319350883666	0.4270615088151448	0.5066714224069243	0.07034979307681338	0.4755329935974641	0.4650814798865498	0.2160103386081838	0.21153244214240102	0.6901172136010623	0.6883338756373945	0.2815293772631979	0.3556883553783999	0.008941079246687356	0.18112735149257622	0.5785497385979884	0.32728617632390844	0.3707840474994713	0.36530903741446785	0.8104969826047825	0.6506721069591134	0.0	0.5135986863987148	0.5176563993681801	0.7476242888237341	0.41406855902007467	0.3067484485284831	0.17300902659023887	0.7987765585577375	0.49935528328076084	0.7248473888334537	0.4235178084203034	0.1970895405737157	0.7833082593516956	0.4626819441108384	0.36338011888093524	0.3834230235005285	0.3693707218059894	0.6588169410223423	0.3671549529210212
181	D:\Face_and_Fingervein\Finger_Vein_pre1\011\index_1.bmp	10	0.15541615951760207	0.38559087115613244	0.4793100350314585	0.05042321680165879	0.3897123981072677	0.38563313063298443	0.3460310033095554	0.4842561458055016	0.6201861603031674	0.37284999444148065	0.5572985657856419	0.09582441297403077	0.34422785124262045	0.4551857889831749	0.4352139511410732	0.20098891355318638	0.6940048154319649	0.24260108923679138	0.6531885974677679	0.1477534526444384	0.5509602415544094	0.3058826166681559	0.42551539912009506	0.5352853880221796	0.20883522142503153	0.5295599521764295	0.4010515374502941	0.3927720651635378	0.26019613230978567	0.3078435188553678	0.6331512140876272	0.2589204439362457	0.570911317363667	0.21348561905355545	0.4842198106882214	0.7568276893592444	0.2543196815962634	0.6903347530971069	0.3844546084228522	0.22779349706480778	0.3440660750174609	0.6476320163313186	0.5934748805945332	0.09651903590886907	0.7997962128339784	0.5999522555538294	0.6532870119801778
199	D:\Face_and_Fingervein\Finger_Vein_pre1\012\index_1.bmp	11	0.8373291609078346	0.580006959489023	0.44048172430050636	0.4522058760424048	0.3146080232731506	0.9732504451476498	0.44515054980297325	0.3736467560731276	0.4361665856593358	0.49410407496659814	0.09601888891440646	0.5386410285772681	0.22100376135082617	0.2191746934883641	0.3513439379717247	0.5139477016151868	0.0	0.566893356691992	0.5294028120000056	0.0	0.32477558676563145	0.16987801325498608	0.3528408448145829	0.7213206031684574	0.19512206032638826	0.6836856129329202	0.594357308269376	0.49893160590959995	0.26585347423762	0.21306341648227378	0.25628567623815357	0.6015901054046476	0.45526816097906364	0.2579553723644075	0.26948052442446163	0.29834462604865936	0.4361752972478969	0.03755699553374697	0.36716715298488134	0.6696395139712279	0.989945429583162	0.7368619871435338	0.17549253233392542	0.5012470041617461	0.37405388463146216	0.49762261107077943	0.3629160167312637
217	D:\Face_and_Fingervein\Finger_Vein_pre1\013\index_1.bmp	12	0.8089075341054695	0.5843438054859315	0.3284606201854469	0.5846234248011304	0.0	0.5571932035470405	0.4135417008857164	0.6839496945728716	0.6848381274751758	0.6764249317660227	0.15400202793115614	0.6283021867244216	0.09060389757012094	0.7621808767650009	0.44241200738823416	0.5682794760276824	0.07478727607674207	0.5019818274234931	0.6112910045653381	0.4345865313328637	0.6342240325012314	0.05932092758214108	0.6260985582708821	0.8042043806334314	0.5079418748907221	0.83623402261836	0.8225728257327237	0.6609647667474288	0.20986795679134396	0.44991997747896895	0.18200312060845847	0.27956262108783553	0.6323089375440274	0.5963298451674135	0.559553070889865	0.6935649949195442	0.5868916527282043	0.8677185956801152	0.2827229417604902	0.687171562270595	0.4835201093967109	0.2809142628073954	0.434870364408417	0.36413708669228295	0.7144398297096913	0.36515321162137493	0.6607289540093174
235	D:\Face_and_Fingervein\Finger_Vein_pre1\014\index_1.bmp	13	0.7324112893137712	0.8218162434523621	0.06064480300499958	0.5177824172829721	0.2513026921690695	0.589109353797472	0.6345506732765617	0.2968144838111626	0.16538884722665356	0.4492758155341037	0.3501691007891755	0.44285756129353054	0.38881082085660823	0.7187662389168776	0.42087436125224376	0.5448827138143313	0.22980429215852277	0.6312878474879668	0.4675451321391405	0.3814897714806296	0.21350678709848192	0.44864920057351165	0.4812842998075231	0.7632303135980991	0.4277754936729484	0.9154479495330323	0.3028511164829634	0.4100413100799804	0.3484934945722703	0.2816911826776546	0.4282922632909714	0.40777612257515744	0.5722760928968367	0.2678394370266044	0.3795948408089833	0.4013781237013162	0.3646429704872255	0.47226616024994006	0.47863895559386516	0.6821255614244599	0.5197774473568213	0.3729166146248111	0.0	0.4378044692851337	0.5860717206590665	0.5004408671375042	0.47254178575445094
253	D:\Face_and_Fingervein\Finger_Vein_pre1\015\index_1.bmp	14	0.7777084723744327	0.6589237712460755	0.39354799500190135	0.5289049497478586	0.2466566683251316	0.5896471999735753	0.4923672643917767	0.5371152447013386	0.4158283302328593	0.33885537855007386	0.4937540466858834	0.9419867526156683	0.6966829422233594	0.24121991331387244	0.14374086778640555	0.8585178021773181	0.43133674413957085	0.5575071569798918	0.57381948605959	0.7047304695171709	0.5360453002136444	0.3281718242911425	0.34445252936173254	0.5016225156263245	0.5025957983749071	0.6592011986691612	0.7067907263907536	0.3726789064448821	0.19334789454265394	0.025948109869318003	0.5524388697177476	0.23781183551090146	0.363239779508982	0.6352233425680203	0.42845456012993033	0.57430599764287	0.28339674860558145	0.5466385661914985	0.33382463839627335	0.5166938681680067	0.7747840315595877	0.3119062280793421	0.1697464705076961	0.259407848843606	0.5415231462489256	0.5662378429994749	0.6705142682497371
271	D:\Face_and_Fingervein\Finger_Vein_pre1\016\index_1.bmp	15	0.1968956099144985	0.7969383971662842	0.3282688125414319	0.5888058239704207	0.3918288152801125	0.34233874740291415	0.38161013815912725	0.5243327880279623	0.5736044923851504	0.3260865322259259	0.44960540498460794	0.3873775176720716	0.6768698006833771	0.10549379220647431	0.9066155169192405	0.3582816377325887	0.3680835770113948	0.1554374657972179	0.6577168715495131	0.7732077522399665	0.2273579354974683	0.4137542624254167	0.8475964896986313	0.7041169312887336	0.5096789125798068	0.6424130759071609	0.27287442978369797	0.7209652266517543	0.3219707253570021	0.24017109317627247	0.41938262032374707	0.2840011221341767	0.4584292340673526	0.468609695932544	0.5450669410394765	0.28043828109489266	0.8486588498395851	0.6470706558297481	0.6005702867563064	0.4882863022421706	0.584489037873304	0.6343300430368309	0.5975772574408659	0.6362130363957916	0.6345962655432728	0.7089879304638922	0.5844912554255501
289	D:\Face_and_Fingervein\Finger_Vein_pre1\017\index_1.bmp	16	0.8551692602726184	0.3258534920208951	0.2977797037102626	0.0	0.2253789789856841	0.25579589291087806	0.16380314166135904	0.792722992718857	0.25589356612343794	0.4126248280723544	0.20248916284736598	0.8481163473970847	0.40802463334057776	0.4400970445151263	0.5386593208320436	0.406174487220839	0.308089914293501	0.3005357806570993	0.41952506717195415	0.4879613619734043	0.4297676784903177	0.3169170702010757	0.5125403228934589	0.5319242379971936	0.27775365825069187	0.861305986229377	0.45172533412439053	0.2849423724405876	0.3635358979975609	0.3913160477175297	0.5993356064243794	0.4966086113088628	0.5622185197445086	0.5654215007541505	0.3843313289242979	0.6992487116380421	0.5799221783745557	0.40719120039908047	0.29342296480227326	0.7391612330648731	0.5078594425622832	0.5481809163212561	0.6859420979771771	0.6200426927458516	0.467351958042039	0.3113523945258543	0.5342854533386208
307	D:\Face_and_Fingervein\Finger_Vein_pre1\018\index_1.bmp	17	0.20644411609336016	0.31714678462491314	0.665500695852923	0.4799578126685194	0.34686171531934684	0.28470844997572653	0.5558877124052073	0.6202889711772327	0.9373927526102019	0.19840017391661446	0.40221856013379487	0.12155421046811987	0.8284021103094683	0.6348450423831828	0.7302448146326485	0.552848898709635	0.39526807850449397	0.0785275690223255	0.5597318373964594	0.7389388630129948	0.08034982872450558	0.22533557243200922	0.49709639814206674	0.7297261764152901	0.4195093993157983	0.7473794797935978	0.5146190845851846	0.7369775197715167	0.3070550208580394	0.792593340834915	0.470059342160366	0.2994095884442244	0.9999999999999999	0.17395761207302468	0.3688691526458749	0.7101882821321749	0.48696942346638894	0.11296525634233623	0.0	0.532396297571355	0.639298509438146	0.2965500736485517	0.1014423664586448	0.4802044862720804	0.6593995230656271	0.14101296238303912	0.6790438535025793
325	D:\Face_and_Fingervein\Finger_Vein_pre1\019\index_1.bmp	18	0.698356980520011	0.5546740905863248	0.04708793187562804	0.2881939361887029	0.5435339611612804	0.6010099260158134	1.0	0.743357186729634	0.4032962775504535	0.09655189265623842	0.4953676668146299	0.05516904503307568	0.20302301765496478	0.7511976596726917	0.45937841619754527	0.5492663436512333	0.3600801672938816	0.741569364699296	0.5132680578585762	0.04454215085855956	0.34489898178335976	0.4596665614246296	0.6649197014878785	0.6038296456119069	0.008736209841264053	1.0	0.4919633636274976	0.6586116919880518	0.42679251366143667	0.3519226970811724	0.195051852736341	0.9221330566900857	0.6795993930955503	0.23935165487279753	1.0	0.49648018649512565	0.26096610800842385	0.8445805313882473	0.5930849214077875	0.13831173107135775	0.7745954774342559	0.08903463477459983	0.616083350252717	0.31688313677749524	0.34730083308152226	0.7423255099783732	0.4053568252107401
343	D:\Face_and_Fingervein\Finger_Vein_pre1\020\index_1.bmp	19	0.09471089066606098	0.29517987100676957	0.6442239762176043	0.43646377569985945	0.3943538963215465	0.2859985338115234	0.42763068741576826	0.5807101019283627	0.653584368709309	0.5019778152841177	0.4319618074895482	0.566827793179378	0.7830883017465341	0.5995126412287916	0.9084505238516931	0.3558608821561282	0.11571270800195738	0.43383664374940073	0.5489180481159178	0.6960150186672349	0.34617050856365783	0.5567765365411742	0.4498738794262844	0.8249399188981265	0.09896717742994932	0.3761148950297857	0.5169511680036728	0.48027729946583736	0.5046290743017259	0.5199600863739914	0.34440037122007244	0.7747260182925557	0.22432013610374635	0.33722763800206246	0.29827366090854834	0.9826635832403339	0.7456124015357027	0.3914644793949561	0.3157945099127297	0.4093647376136532	0.7757514333922653	0.4727651504828801	0.10391149792782656	0.3831346150789263	0.5937737533378216	0.635126200012327	1.0
361	D:\Face_and_Fingervein\Finger_Vein_pre1\021\index_1.bmp	20	0.0	0.25262761164277997	0.5348384223753847	0.3385824976155004	0.4690714271372141	0.4476336294891325	0.42733852101073816	0.4924477938354253	0.1669162953212764	0.9209890153582752	0.3533914625789805	0.16481875304481858	0.280688761379485	0.33175479863358204	0.45039649461128517	0.9941203214046274	0.3851666833741832	0.33192132885907366	0.2801339656029358	0.18995220586890682	0.5462095031770642	0.3795436600494393	0.7387564991829958	0.5927281542442302	0.45131428186037015	0.7845600107467958	0.6139224522658301	0.6072868290226874	0.17391157547215078	0.26558452135517935	0.42379675564232067	0.36965612219843846	0.41858628839832834	0.35326788838989986	0.2932898207767094	0.6181215541793116	0.7067615079384238	0.209678647585549	0.4875522241055499	0.37260265600334086	0.43862174260414816	0.3775377884169242	0.6817356075541723	0.5046178989568314	0.4660310046671051	0.5216698865483828	0.41096523534471224
379	D:\Face_and_Fingervein\Finger_Vein_pre1\022\index_1.bmp	21	0.06826862224885955	0.34346873683420276	0.3526091225820985	0.1561725658223485	0.5810952538079242	0.4060719299974995	0.4506133962322536	0.22358946642321775	0.23327582837279248	0.5777057031097547	0.7010716038402828	0.9400608477340746	0.4319855174503242	0.6591956837298554	0.25614655473977277	0.42685120172798036	0.4886439698124976	0.33219926834015623	0.48230831740515623	0.246312408316014	0.3284792829044014	0.35514861078512167	0.43495808420304777	1.0	0.18540014324539736	0.5891567211957348	0.5599088152297494	0.5175764531073325	0.09468052012873968	0.49533637341850734	0.29803173438587843	0.20237115601707772	0.39666205799143806	0.2515746498577486	0.847031277831193	0.4394635534502873	0.3509853725648945	0.7607518430096913	0.372074931119001	0.3802516582072514	0.14716575855385333	0.0	0.8130891176172911	0.012633911865589986	0.7767823028466421	0.5731100351180162	0.4511568756284822
397	D:\Face_and_Fingervein\Finger_Vein_pre1\023\index_1.bmp	22	0.1683119016373451	0.3942052979680434	0.39748714886175457	0.22357222190858062	0.914690476355094	0.5716528040248462	0.5249398706082047	0.27710066878880035	0.3611104690663445	0.8931729879099666	0.22799076991234019	0.8162516661998067	0.6617600007036482	0.8719452240158592	0.39582214287742257	0.6208947011548629	0.3097155871694087	0.522972350176558	0.5021608978531286	0.0765129886947708	0.8416864679729807	0.3250546223206464	0.6061067633489966	0.7200299500630465	0.38448851586781635	0.4009069861883068	0.5562405755871829	0.797799048677662	0.41672539627581623	0.25289499269243926	0.610402669147638	0.4509043777338007	0.7060220642226522	0.4402457544055377	0.4602873431295415	0.5848253027448397	0.5650883626096012	0.6212838424616176	0.45357015576318566	0.4995356043543019	0.525837975474019	0.1256275095280271	0.08881248582017759	0.7019925616057355	1.0	0.31320572911529376	0.681176652872342
415	D:\Face_and_Fingervein\Finger_Vein_pre1\024\index_1.bmp	23	0.2393264156055317	0.7939093133529704	0.4338345959210135	0.4598604721850088	0.5297478056602399	0.5555542119136109	0.49052545580158746	0.5627132139301665	0.14857347723932518	0.7292173289830481	0.49051548943536355	0.7519068256721075	0.26779770178216933	0.9647177739451669	0.8779732909624627	0.7580663393197926	0.8379378052662143	0.0	0.42450681780201605	0.011128290410333364	0.9472025321602618	0.3137943237612822	0.7113054295585568	0.7625775091734236	0.3401253641445219	0.6327844031323274	0.8997842985104125	0.6462852799188621	0.47430219145806574	0.28930133206219566	0.4634141405399905	0.356134878203366	0.7592588754750889	0.15978205731322495	0.387182595055652	0.43478389465605727	0.23093238464747928	0.6430017381425107	0.12816402148888428	0.3748717783087674	0.864470726997725	0.8837743393889559	0.18620220920836467	0.5409158729643367	0.6042580794558149	0.7420548944680977	0.06983043389711996
433	D:\Face_and_Fingervein\Finger_Vein_pre1\025\index_1.bmp	24	0.7709339665297393	0.13729308061624318	0.6180818561306334	0.7453403757651524	0.6225004014602048	0.9158709975993703	0.3197564109772137	0.4198225826429599	0.27082413713964393	0.22030845791642006	1.0	0.2738343843543882	0.13430660005288947	0.7602875850630442	0.3191615336332666	0.11007068307198703	0.3868178006543248	0.3982510329872623	0.7467112951991454	0.8337233484158371	0.7585921117952639	0.5559721687820505	0.74876985679591	0.6788474096239624	0.37226842449837877	0.5457956507787061	0.8605770121023577	0.9999999999999999	0.11889586759390033	0.14570602670588656	0.3405480677783101	0.9455672455944109	0.8712377264268873	0.4828190170470009	0.2214704957031995	0.0	0.7824169063751265	0.2112186926547967	0.03763873574155263	0.40601802492826117	0.8183379905451077	1.0	0.650218789289849	0.4376605355487058	0.6149756044390584	0.4337388586867789	0.5776870662282458
451	D:\Face_and_Fingervein\Finger_Vein_pre1\026\index_1.bmp	25	0.6704922271119242	0.997395105885446	0.43710173031868066	0.6528639715630162	0.8443236715421223	0.7174545167038449	0.5487110977635881	0.6126144744134415	0.2318746958955818	0.119026554996086	0.6595317748885372	0.18999081734819334	0.43576061597136784	0.5712647912415757	0.42684131540911274	0.47033981875994885	0.48336626651682063	0.44072769211134233	0.20378112653440278	0.2898639560488847	0.5540978237893268	0.36677844121387554	0.5034852694715176	0.664928383204194	0.553634504930872	0.2864085078451501	0.5362086334178818	0.25318508452372507	0.3311825692001732	0.5297043542537397	0.4197391996778755	0.3530122599080415	0.1705568062114292	0.3077227224726699	0.5284763666974459	0.7981501394439288	0.21112263913432455	0.5994774324847374	0.5288287579634041	0.7077622779409176	0.4687409118699447	0.30113552662655096	0.5764610478202715	0.5243682193712931	0.33122207367360235	0.0	0.2888849540598217
469	D:\Face_and_Fingervein\Finger_Vein_pre1\027\index_1.bmp	26	0.7157638375730282	0.3263572063994263	0.4424646096979242	0.6734449872081362	0.5014501600951865	0.41826381550532366	0.5714167697381982	1.0	0.27221633430787495	0.17718002280280115	0.2670903390335937	0.5631703790583839	0.0	0.7886512852570498	0.13149754705558991	0.5030360050502521	0.08630653765832264	0.4954127147650167	0.2539000337667726	0.342042588373693	0.0	0.6403404746184149	0.474046776468819	0.46034990934754205	0.7329929391998546	0.18334842281363412	0.9006299636689261	0.45052330157040005	0.26416232470800505	0.5288957629120894	0.2993677043117363	0.5217244253850282	0.6368571618253694	1.0	0.5423713817534497	0.53270305712122	0.8345516139954062	0.5257695028110222	0.6759784083631506	0.30997234221903097	0.36585243411401286	0.7394988269931481	0.7411065937112299	0.5622283353152494	0.43773546785767176	0.4433983844436594	0.5023625832606524
487	D:\Face_and_Fingervein\Finger_Vein_pre1\028\index_1.bmp	27	0.7466760017400631	0.042074524487547504	0.6191772554835104	0.44994872995736446	1.0000000000000002	0.4246143651005544	0.4018337759858065	0.32402338635304667	0.5103744276353054	0.4288094415207774	0.3412940697877044	0.0006963334952575506	0.26813313549078055	0.5411912010148268	0.39210415120352693	0.39763010990307956	0.5893635679589645	0.5123589781896725	0.6430075589204545	0.8634091459944762	0.37524118307310705	0.30609934189207283	0.5536782296083588	0.41395357880332395	0.31412345199203245	0.4653123122443731	0.7278925636728147	0.7743831653818233	1.0	0.451374274282252	0.2573536120473825	0.5296466467815893	0.7052390572026417	0.05921284391405335	0.28268678645517104	0.5650345072517208	0.5371473100371232	0.657504302189409	0.6630555363660823	0.8357334671226065	0.6768046561520683	0.3787386192980223	0.8043636514273602	0.08886369765631102	0.46002486267074805	0.2959129651696677	0.2233268060615055
505	D:\Face_and_Fingervein\Finger_Vein_pre1\029\index_1.bmp	28	0.4763905069582618	0.9836109122319452	0.35985382861467624	0.6897846599299644	0.6553809201852465	0.6366964568778525	0.3281935893965271	0.6549303744170523	0.8436792092300567	0.19454288894132865	0.4675718449723767	0.2815433429502191	0.6458186324373747	0.31683145181381545	0.580873686229155	0.24528984324093706	0.7283192015002273	0.14624155755164958	0.2279336233483929	0.3452859505919257	0.5264756365099679	0.1575711471634324	0.2767657181853492	0.5330041670977885	0.3378087549114638	0.8001933816870876	0.6359442962780638	0.3662979104900074	0.21565505465006518	0.3612497885402181	0.4865539427266767	0.685257173109136	0.8143510213256817	0.2699013262121742	0.2837361891871906	0.5833883854931119	0.49057370982153353	0.799395929325603	0.3387906977348094	0.7824306235970807	0.0	0.17609553282817658	0.7589997952272292	0.2241434363465556	0.37191001667185863	0.7776485394387449	0.6307619111559152
523	D:\Face_and_Fingervein\Finger_Vein_pre1\030\index_1.bmp	29	0.6928063424018835	0.5071244922334192	0.4030239574806409	0.5908881549555104	0.18294961236028984	0.7637706439402241	0.28080802574361413	0.2506034192560058	0.13160037551347709	0.4389036778054367	0.6756465434710193	0.14561941336893763	0.28053952480246347	0.7183526265163023	0.3025919836284094	0.4070988008623489	0.32522000854088295	0.43977953102664935	0.6562677320535928	0.7604586865080765	0.6911798791695709	0.3877512688134953	0.340293051686667	0.7443530326878732	0.373841527986317	0.43169694786793056	0.0	0.6317978450850008	0.3882101391633899	0.4764403792400133	0.38381338401064163	0.5631911719742948	0.40125396882945347	0.3164645173810229	0.4179987315353725	0.07995557417043159	0.5819365817017167	0.5950236301964739	0.6664370779542395	0.7995268141222311	0.4472913273015251	0.7181638220360156	0.4990965589093843	0.3937177479137333	0.5333743145809154	0.5336224690683616	0.9668449616686413
541	D:\Face_and_Fingervein\Finger_Vein_pre1\031\index_1.bmp	30	0.6905904993561902	0.9262032606088564	0.296715814139722	0.5855339300944867	0.5149518629511692	0.6376239478635368	0.6659167610959416	0.2727293908057514	0.3495967809649381	0.6583435753099725	0.0	0.12308621701110528	0.28607196061247114	1.0	0.6240507398355655	0.2284675741434573	0.2431522408170706	0.3558008358437567	0.1925964534415125	0.1655104941045446	0.5850680707880646	0.3136734104231004	0.5706682654224989	0.5588731141381696	0.0	0.4623605524209734	0.236137256424448	0.5861328987421	0.3398124729559205	0.46981579383459343	0.8671639017884815	0.38610424726256254	0.3091550241205509	0.48473692678545144	0.6534524107800345	0.4872124995581089	0.31556344600860625	0.4563039952477965	0.6961671792830609	0.613075054829654	0.14041146912394242	0.46240698955034965	0.35359779246074097	0.24114712426848353	0.5427778424180889	0.8102286107964336	0.43395644965543967
559	D:\Face_and_Fingervein\Finger_Vein_pre1\032\index_1.bmp	31	0.5485923975007703	0.5197781244419772	0.519492057897402	0.926310173881143	0.9822270969034962	0.8317719712246818	0.14933964232387292	0.4537527442663807	0.2611184581615206	0.10050747122007431	0.28186985607362736	0.5074939786412821	0.6790891818264229	0.45151313922229636	0.656731004385885	0.8572367341826994	0.663600127666523	0.4950904805620076	0.0	0.27914439061681284	0.23183551333827895	0.48149296424234733	0.4222010524691311	0.6184144399617938	0.14549717778554272	0.552478073756205	0.4390691042525656	0.14224289117862998	0.2737351681690985	0.8710762777411931	0.49134577353585956	0.27127511209422084	0.10267195378547761	0.4347490962273621	0.1767937711828398	0.12204651014254225	0.5701945694771235	0.7365404207311468	0.5604440784372308	0.8170918486391434	0.35457012622668116	0.03182626240840658	0.3771281353053485	0.040798101225349825	0.662289365013381	0.23899643481621835	0.5262930467578845
577	D:\Face_and_Fingervein\Finger_Vein_pre1\033\index_1.bmp	32	0.7647035975460709	0.2973590113251654	0.1348812936056289	0.12134327209263635	0.1482841331027243	0.4138270849919461	0.4760912461783327	0.5982061341204918	0.5556761230359892	0.44957484284562055	0.4267756083833863	0.39736162020191956	0.21352335784515158	0.35971190271968795	0.6253579538667059	0.6317587241340298	0.07488195605344117	0.6194890530303828	0.5442245068956231	0.47632466116110245	0.5894025912182023	0.0	0.3459646005127823	0.6464200479070062	0.7197284997413325	0.4729780800224245	0.9999999999999999	0.5377992462040513	0.3521598606468624	0.7087044448502793	0.632265991601229	0.5331423378061253	0.5135857693726567	0.3865322512874845	0.0	0.007971120167914458	0.6087391276649823	0.7837638078256676	0.5479546728378192	0.607367768966058	0.7351126564340341	0.44466479120399566	0.5056488822320329	0.2607472720658488	0.7252936947986868	0.546195682031922	0.5380544900473432
595	D:\Face_and_Fingervein\Finger_Vein_pre1\034\index_1.bmp	33	0.41434886691668626	0.9914643531992338	0.6518342012863378	0.8619721931049125	0.39433618880043997	0.5605218694745226	0.17399989898186508	0.7321403465502208	0.3723494789257027	0.4745632567195694	0.744998193955215	0.7548014531921627	0.5156720065696516	0.30616353188705037	0.6790381514176836	0.47427734591584725	0.4210349229487526	0.38347736828367385	0.5262589073645171	0.5039928806933893	0.2866436048237936	0.35727789778602315	0.31474060215518473	0.30605327079905265	0.14895553041052584	0.54617094933785	0.2176651998442392	0.8162774273410776	0.4265954071711747	0.43958063704606737	0.5462314583193654	0.4617616127713424	0.9854495725979241	0.17107137343836598	0.4127901829852023	0.5529433735149619	0.36964759983383333	0.5166027132699677	0.6240525848912238	0.6131329898762605	0.39088695634822834	0.005538591855555053	0.5015669309968298	0.3319302302799432	0.6545484662570802	0.5652022517137796	0.5906318054567608
613	D:\Face_and_Fingervein\Finger_Vein_pre1\035\index_1.bmp	34	0.11743518295038657	0.5564128161216867	0.4712428071274028	0.13417783360877167	0.5242577007014576	0.33929028954181434	0.2698088274119248	0.5370018386040043	0.42675971457543177	0.40998848908195057	0.4688572211589535	0.44923630703898615	0.45902731495431637	0.5428577224169143	0.5841349208200395	0.4151099771970155	0.5060107742957161	0.7194933431343739	0.419109384339707	0.42646297945087674	0.6802643302902847	0.24195374587760843	0.5256833760391374	0.6851176751905699	0.5259046776222768	0.4894140962828988	0.6272765627217426	0.31693727485867973	0.12628125970492435	0.559762569757783	0.21955742645810503	0.6051078366239548	0.528287869879545	0.3889569186657691	0.432165369632194	0.6201345796773616	0.33816952067692163	0.532480709372826	0.4655000760738106	0.6507180853291121	0.3067309540669818	0.5159174725980639	0.44208620304464175	0.2335029542264413	0.5768548682379036	0.4585546503641873	0.46289461884531
631	D:\Face_and_Fingervein\Finger_Vein_pre1\036\index_1.bmp	35	0.877709594820856	0.1374493717637173	0.6271339539157048	0.312545075720406	0.9600800327835735	0.6491761545897115	0.180226286157002	0.38056795774435886	0.08900219024221345	0.24817098068059854	0.6331108938669108	0.24703752034479015	0.6839516015291144	0.34154439359642386	0.7456610741325022	0.3753833225926043	0.6040896391267693	0.6732864807944546	0.8881646089954187	0.4813626371500437	0.7357624997514872	1.0	0.6126832886159351	0.8349819677075643	0.06443333351441188	0.7375583042675913	0.7684232199982228	0.9779604753770959	0.14171547009308075	0.5621923093938814	0.459348260825422	0.15805939568756006	0.6620526077565995	0.34851997173222266	0.6132530032926902	0.7736826569241864	0.735572198220587	0.4107451345255021	0.478859667375958	0.18003184034094494	0.1498002824099811	0.8913440657615017	0.3737903574673874	0.7929709439956149	0.6104150849427376	0.1663946469172255	0.4674778735336548
649	D:\Face_and_Fingervein\Finger_Vein_pre1\037\index_1.bmp	36	0.286293823158201	1.0000000000000002	0.664055036676833	0.6023602458121137	0.6357228223218206	0.46265012855621646	0.5464262677196243	0.31691958236452117	0.18415850468062409	0.38899716065094764	0.2240992614593523	0.5352733396837792	0.39256418747461996	0.12155437637563682	0.7501024393132805	0.4022544111466062	0.40184708219256726	0.3603910253159037	0.5801803961620922	0.6857316539012207	0.40496048248742467	0.1881186697840757	0.5900771485450589	0.606713435018918	0.2478141819572761	0.3625146126188654	0.9594643856196652	0.3934981359242671	0.45947869800648256	0.47693723011842337	0.6743973832250026	0.7736581992868233	0.9829811787784711	0.5075322754750682	0.46772652438591783	0.5407753040010471	0.0	0.30847648937173316	0.5740132947002813	0.3285315615209021	0.429464885156395	0.2857645254472514	0.5256319640223648	0.32903078474481384	0.7451824141616704	0.24119821560439073	0.5909400557292271
667	D:\Face_and_Fingervein\Finger_Vein_pre1\038\index_1.bmp	37	0.12030946271608356	0.341264646585683	0.590967824318174	0.11369832530861912	0.7120880061091361	0.39327954720584796	0.6604136216474564	0.41071677065685425	0.5322469846145387	0.5615081931249704	0.4422200642246367	0.4677420063578106	0.7306647120665404	0.6064198425972188	0.519286341905824	0.22261183325726136	0.18647844915046957	0.4677518238845199	0.46867322658731075	0.45167465791832395	0.5213774727295659	0.492723181516415	0.5086853641426629	0.6539679140033109	0.542478905233889	0.15448842052704492	0.8488321827966934	0.39018009902844486	0.2495860171731437	0.24848785810287993	0.0	0.2673077315000893	0.2732378203252574	0.4120664382448873	0.4904582038368712	0.48307473560968583	0.31440127231295834	0.5986964914015989	0.7437669989727154	0.0	0.9999999999999999	0.49426351844124494	0.6318057741688503	0.21776211123756326	0.6229743597251205	0.519740268717763	0.715866796550028
685	D:\Face_and_Fingervein\Finger_Vein_pre1\039\index_1.bmp	38	0.0924968800613965	0.28726634384188365	0.1407209293886716	0.36528787133790064	0.4900409404678117	0.26400399323871193	0.0747779134233878	0.3855565116438018	0.40051088356378817	0.3541884032436725	0.5039070713261863	0.5196328134546264	0.6334671191025731	0.7400993220493151	0.4114020690982154	0.7132312163433804	0.15256942653976985	0.4932104479550971	0.4504757972913881	0.3721964221445777	0.41683181819625137	0.31908367042340535	0.38593343126969765	0.8040510579387146	0.17844358251887493	0.7983567519308294	0.6118080548523425	0.5835464347073973	0.23600275449579056	0.40988290726953414	0.39363539072035847	0.5631379907166429	0.48407354806101693	0.5810331847544918	0.8111520689908722	0.7617071198943708	0.6754298517086321	0.574428287149467	0.5557937240514091	0.5443763287251554	0.6268700492655951	0.2989904140540836	0.5761973758202483	0.4213489939623114	0.6560498596284563	0.4162871928652188	0.5494004505169717
703	D:\Face_and_Fingervein\Finger_Vein_pre1\040\index_1.bmp	39	1.0	0.20350827573404068	0.4229481423896993	0.26560041943518625	0.7862934729093825	0.2359963072160099	0.23376463870620576	0.3686198257067967	1.0	1.0	0.5522181055073271	0.7328926920071672	0.46761455539260594	0.741065157360557	0.6418749859174777	0.7899250563831078	0.6551927511199305	0.5517359353555837	0.4748419317406678	0.7473697413712473	0.27405071554183263	0.309322216895036	0.9310949345214999	0.6576488053684076	0.14000123081020993	0.5177649503713869	0.4411129059083101	0.5034119530833816	0.42105567949304074	0.6820657726297326	0.4972586036794461	0.14527783024786461	0.34576755335416787	0.32211196605754117	0.30850091689884995	0.7282253205620484	0.5353120984765715	0.27921952668799715	0.671685341472644	0.4222466774098746	0.674137416582895	0.4320270080493837	0.33210738303980303	0.32723554105301994	0.7467677149499882	0.5183944209382642	0.4219710087776718
721	D:\Face_and_Fingervein\Finger_Vein_pre1\041\index_1.bmp	40	0.7922969632334675	0.19113892866854965	0.6508111823252443	0.3062500846537638	0.5959686554446212	0.3776739387093446	0.5910493928256235	0.30620444640406663	0.4511005910637759	0.40727809244125834	0.3536787760001488	0.15917065652824036	0.3528121759220115	0.0	0.620985234528334	0.6727235161271338	0.2334710382957457	0.6557735106455429	0.7134171048898197	0.3265832300758633	0.6570970230813491	0.5766551504862258	0.3867331427906381	0.8748786714123732	0.6113585117406268	0.595284012243623	0.7582336492234535	0.2800526965527361	0.46242880958200827	0.46246756352216584	0.9999999999999999	0.31517054543163614	0.6834874903493469	0.43951428076358134	0.5207629095800138	0.5631066636493802	0.5160955600287989	1.0	0.8618514389739749	0.2928398854904638	0.3828683083414902	0.7465411792665155	0.26886980222925744	0.5499044869124491	0.6179095789355017	0.5548182821686922	0.49517594463616976
739	D:\Face_and_Fingervein\Finger_Vein_pre1\042\index_1.bmp	41	0.6971668128300131	0.7463338325475211	0.48857239661748875	0.4138196914206948	0.34646550821360145	0.8466406565674398	0.4063644969548028	0.46567068645575305	0.48743339678242276	0.5877854148378137	0.3874654926197994	0.0	0.5773885405575656	0.7304960434770286	0.4659815403124498	0.5459278882025277	0.41095476421733335	0.37978612196831246	0.6613412369314408	0.6797451531009874	0.6282159761371833	0.19772282168847252	0.5356261309153427	0.7220231335589404	0.5795630252464732	0.5858300279385305	0.5586730981216352	0.2810346185134198	0.5245604705705058	0.49818296571241905	0.5786250450639661	0.48116265326167246	0.22831702388015396	0.6101383035856844	0.46477414105069703	0.7874385053696631	0.5438351298802667	0.9909155999478534	0.7543650038477016	0.5283210657556403	0.5229694594334281	0.3081874770941751	0.5854845620501608	0.505686625207403	0.34560522050461373	0.48419413533249916	0.4858527288364524
757	D:\Face_and_Fingervein\Finger_Vein_pre1\043\index_1.bmp	42	0.16290003366095113	0.39326507020886836	0.3320680448983045	0.24896275451239527	0.522969230650837	0.41288748195682695	0.3003529481412602	0.4681592602281131	0.5074078582832607	0.4412125401005468	0.3672546795039944	0.3762882912050424	0.6977053656894784	0.5392229284911907	0.5265844858443749	0.33101295844646983	0.26166442921299826	0.6385554295111231	0.44153595416045116	0.43380925366451895	0.7339183966445734	0.29182643150638576	0.7586664244092716	0.5285974485804384	0.5167792783787248	0.5551847639942226	0.5697607776818362	0.34183563172713494	0.2752995652088694	0.4657192294165728	0.4087110769562301	0.728206298846577	0.44179685606073443	0.2123041695429572	0.7737756672544547	0.7161129140297545	0.5786697310997068	0.7156337559731337	0.37504288127503993	0.43488875902477486	0.5754722240980152	0.4325790720581329	0.29913811930006723	0.3064433562069808	0.943464346647725	0.4932559015782928	0.3500919153443024
775	D:\Face_and_Fingervein\Finger_Vein_pre1\044\index_1.bmp	43	0.16817287755722016	0.6922521210816971	0.6026721026204211	0.6768210943038897	0.6063174206794291	0.4966130004064393	0.25950008809274383	0.5942642638900291	0.1980507697554196	0.8518143227045297	0.6416731573272967	0.6932596130454227	0.3671612111484519	0.6051316794231758	0.7647662319882377	0.4340254607619052	0.46645428151555435	1.0	0.6547407619213523	0.19388779387628385	0.42229029090574643	0.21039339730638687	0.20887161879302635	0.0	0.7317517360396386	0.8305823021520545	0.7069682887784123	0.05439542838543221	0.08181399199769276	1.0	0.5839641683113845	0.5764014171573068	0.7639883133885376	0.028184628827512326	0.7680865757288993	0.7296581275154297	0.5346785859186498	0.44815629459525536	0.4708943382998921	0.3191489182366205	0.4809868793999045	0.4778848680581128	0.20189212391703354	0.6572832344648785	0.2993615701537432	0.7720790587773545	0.6095405830373728
793	D:\Face_and_Fingervein\Finger_Vein_pre1\045\index_1.bmp	44	0.14262078439030307	0.34072922168411623	0.477110723511507	0.13262868089610302	0.6452911675217725	0.27338044513225623	0.29472987171444365	0.3716843749737615	0.2690850432447419	0.23199857470477978	0.5048400306275411	0.5824623006890869	0.519277833995015	0.6661021192843065	0.3913564958009403	0.6747625234809814	0.24115440785630207	0.6386960541207809	0.5744977130133143	0.8845031975632606	0.6549479757774194	0.13792356962310406	0.6011184480538273	0.35118953390720664	0.5576220806170447	0.0	0.32863853964410966	0.5338470654982352	0.07364818196214934	0.03346542164827787	0.09310905916197332	0.7071037826081408	0.49871181454994806	0.22026637597390739	0.42405788589277255	1.0	0.22039424889078807	0.530197823079429	0.6923994643450124	0.6871625854720819	0.3115679359895278	0.8436119916858205	0.6687400721904897	0.14328626191861138	0.6203726615640696	0.45317772601005046	0.14140648990013777
811	D:\Face_and_Fingervein\Finger_Vein_pre1\046\index_1.bmp	45	0.18169314250518764	0.5885485977575885	0.5208186972096185	0.46695124798200616	0.5754848679512912	0.33999749213038427	0.3659273334748056	0.5807350171394445	0.8148033083728411	0.2812992345646783	0.2925280157587093	0.6081051382520652	0.537127410397711	0.10599718096235622	0.4553570747054822	0.45398801042203046	0.4696136342391673	0.21355418753980693	0.7285952092879784	0.635084371765583	0.5343698443431646	0.2521198472368697	0.6580298451391864	0.6446986198931263	0.32120991420090017	0.5345993025076042	0.18542737216438782	0.24357468883562045	0.39388513870929615	0.36329410847112675	0.33039669942268773	0.6604039592552108	0.5170557523699811	0.4841980522095731	0.5302479197816169	0.25203133890800544	1.0	0.7651268608024333	0.6765189121155435	0.12278947002767387	0.3202677711560553	0.5375908736346315	0.3397007341543601	0.3956240287547285	0.5742324973799235	0.5032227965375374	0.4971968274141929
829	D:\Face_and_Fingervein\Finger_Vein_pre1\047\index_1.bmp	46	0.24588164864817968	0.5407949201737394	0.27648650257253976	0.626513392814346	0.8943375606884633	0.44134625033936925	0.03398403656986243	0.5033470887912026	0.4290315247079924	0.4612582404661064	0.34243087578570464	0.5970682671770923	0.4151030460832401	0.6484935030996839	0.3297667325238722	0.6567230795914234	0.5601735065898955	0.6693096309126271	0.8601972438117653	0.23232822557291793	0.5141062497287959	0.2087384158813132	0.49020354480083594	0.4437243234575394	0.5266956580721877	0.8747387509718019	0.6164663761167384	0.0	0.4552197030322638	0.3498406181935316	0.24764156673502574	0.7905898929593259	0.7941935076484392	0.7002815588929019	0.14504927550403413	0.4744802274210394	0.47569146368826826	0.5876111031682776	0.5067108212493682	0.3114309736683472	0.7063008229367477	0.44114542036251975	0.6175483825853415	0.8508258237404863	0.4085561790023744	0.822787978461083	0.6764141177671964
847	D:\Face_and_Fingervein\Finger_Vein_pre1\048\index_1.bmp	47	0.3926866884042156	0.4807778212126989	0.40470049451030826	0.9089845155610918	0.5893705859173728	0.25818417850034203	0.4254819080465175	0.42419228678000326	0.44026207125232775	0.3114502093672692	0.3692060123916676	0.22926799023130762	0.7198591702649371	0.46670730149971734	0.4628072933121834	0.41675540631060465	0.7211334791856078	0.49605718269279797	0.34779225787560686	0.5346520235849416	0.6353285659604727	0.0034110366900713673	0.5375163777851797	0.5236411254338127	0.6169864335289308	0.833003562560116	0.5316286181026325	0.2266815804590196	0.15620200086114197	0.7862067337796189	0.25191102600384807	0.3334522383867732	0.6224175323505318	0.31324980543588105	0.378689030398543	0.33547246625288474	0.7299928520400453	0.6979553493927526	0.39610289138187765	0.5999390053397656	0.6330983741736366	0.6754448430617206	0.677139038325255	0.5309997390679919	0.549493458192523	0.44723827185604326	0.5864842786120799
865	D:\Face_and_Fingervein\Finger_Vein_pre1\049\index_1.bmp	48	0.21199691301059237	0.7236045330010877	0.0	0.6894505676350735	0.4840286123685837	0.17157284359742003	0.02800511532760197	0.4275159688546757	0.333318615889078	0.31284444149521623	0.43308822591072227	0.4584621976084446	0.6131718729929742	0.45719727109745023	0.4485639099893759	0.46984802830707795	0.1713696951616807	0.5849550679974886	0.8548991965531143	0.2722830220179726	0.5244857617857238	0.18849097045903718	0.5564971098284803	0.5491253205498298	0.05925892881094347	0.8313744398110682	0.753673181400236	0.7463818325214291	0.31698799188542376	0.7538360658583086	0.6381322168198965	0.6736053740644112	0.36652310722531123	0.5565006406441715	0.4451231865092254	0.5761791210635817	0.43059244760986626	0.44395078950565264	0.4785019927582002	0.37430883627395073	0.8287373144519061	0.47646932990240193	0.9501015854206982	0.8143721668782384	0.0	0.6883152894880645	0.510870432315173
883	D:\Face_and_Fingervein\Finger_Vein_pre1\050\index_1.bmp	49	0.22860822873724262	0.5635633435273736	0.2621316240033837	0.7021358297574056	0.4862654305068389	0.42556575317260553	0.24238578688173962	0.7281054892436336	0.5373392294129202	0.42762917940658374	0.5991420113771959	0.6364910097622003	0.6396161855389864	0.4206349442812739	1.0	0.6808853792714666	0.30965923013335767	0.3132455853207713	0.4544087170860064	0.4457623242275482	0.306078370042407	0.35323617781819666	0.5940910002143998	0.7355183395698427	0.533036886204311	0.6626960999200555	0.139576466610855	0.4275095911332162	0.30127619445916065	0.5738123212990237	0.5408614943258198	0.6808722928290858	0.5378118438084785	0.42948636849215904	0.6728482154096859	0.052966901530893895	0.7922287030188475	0.15820468403876775	0.4772898694212229	0.3952988989018389	0.47110891039444336	0.2644230962924896	0.40366143790084896	0.8527844054305067	0.31726562481240417	0.5615602034405961	0.0
901	D:\Face_and_Fingervein\Finger_Vein_pre1\051\index_1.bmp	50	0.5351581054815218	0.9967576047625988	0.5791319517647568	0.46400506771419	0.31008137970051247	0.6822331865001554	0.6748469110906579	0.37444302576038496	0.43758337582881934	0.5205484781721926	0.2591402103055116	0.9579134673196115	0.9873717561507731	0.3068306511828508	0.7829979258110199	0.2707121859471349	0.30649244900015554	0.2793686533390154	0.8839268188167382	0.10905066623831594	0.4927961173870528	0.46730009820105367	0.6290721443850846	0.45363126968659667	0.6222539350517773	0.43300900151888144	0.5370314091686926	0.8314180904777055	0.5503341127097838	0.554228997309717	0.2180848993845558	0.0	0.905159915624921	0.2690207612731079	0.2829833856371235	0.462237898190419	0.5323161483544273	0.7999991842625975	0.37753017549597845	0.5014466727530896	0.5570670252030072	0.22581233798790123	0.7307740961359446	0.0887415149426099	0.1682454461216732	0.7443762852939169	0.379146479041384
919	D:\Face_and_Fingervein\Finger_Vein_pre1\052\index_1.bmp	51	0.33299781961349106	0.8241849648319687	0.36205844824307776	0.5014296332452769	0.7186276804231237	0.733936594064968	0.2272013319266443	0.7507884193001912	0.6916373205768789	0.7046221221179748	0.5498568930365946	0.5287082945867179	0.48161506576456936	0.4520576410745997	0.7619401793743792	0.3664788524701797	0.3730981953071619	0.3003938713835169	0.5108058508842326	0.2707690979318387	0.5884726136824742	0.329727475119862	0.4759409367939751	0.6159678956164633	0.7077895021868507	0.5808765462323412	0.2997639754851144	0.3703031194939572	0.40107957534588284	0.26159720365103034	0.42677638261818873	0.451012246533777	0.7067383565120757	0.4717088702833624	0.3514640079801703	0.388359472587212	0.41469191969024827	0.7544877964498181	0.6442446854322489	0.19414951015065984	0.7043124842789326	0.23685026141004473	0.9999999999999999	0.49995435352436335	0.7628790297749883	0.3962568575103897	0.5289878182427621
937	D:\Face_and_Fingervein\Finger_Vein_pre1\053\index_1.bmp	52	0.11681186895576162	0.5357597299637822	0.22730693086788561	0.5679976689192071	0.7943682571962647	0.3090490474880523	0.4390719133432627	0.40986204841060936	0.4445562520283958	0.7554452165223767	0.21538149693650754	0.5804174929690111	0.5627458561943818	0.6969597115532944	0.2882384955645816	0.7395972293190372	0.15849271426466283	0.5549638902132785	0.8341895365575693	0.22067269991741473	0.5723567096417859	0.31722015740165965	0.576888573411496	0.8074312631985613	0.6225368224207164	0.9586566871440507	0.6878457739906964	0.6592515717864507	0.13497978363199806	0.3719734698963514	0.7586185660299962	0.41152025086795996	0.5339135311991953	0.372955475764273	0.06091164651507297	0.45868589675455207	0.5233045431012029	0.5700164508528198	1.0	0.6636085344733318	0.8549038323464496	0.6180502422543307	0.7552070444339953	1.0	0.3324537653280156	0.20116469340220505	0.31977952787155994
955	D:\Face_and_Fingervein\Finger_Vein_pre1\054\index_1.bmp	53	0.17737167037061075	0.3550703001119489	0.5499592434342627	0.2316867835479411	0.7971476276681022	0.3897397374038419	0.293546457561265	0.45133736136526226	0.434709224343367	0.49288346935750543	0.5137181858001933	0.2867541510985536	0.56766016654211	0.4826148875563048	0.5003839151256839	0.5183254423213456	0.3681641509103006	0.5249413610897312	0.38529780893211824	0.03972669180295546	0.223708291839197	0.18419025249215037	0.4326161728853264	0.5635266944487447	0.3747449308621868	0.4806517071856465	0.6198538935036864	0.3042324740148211	0.4898647728760657	0.053368451759089164	0.3726208323322992	0.5693033920826565	0.5798943915248067	0.46175961275763344	0.2697424264325156	0.3435526836462957	0.3260080547958545	0.30546253329781126	0.4190966039255241	0.09222257024102148	0.389274618791191	0.06720732946844649	0.32855161283293843	0.2071066212293679	0.9666617750083566	0.35886626959679196	0.402443825558853
973	D:\Face_and_Fingervein\Finger_Vein_pre1\055\index_1.bmp	54	0.23960898246066142	0.8971130231911613	0.06942223630813377	0.515387047373367	0.5818942317877196	0.38135669925222604	0.24673320136072688	0.5068450005723147	0.28577142338650574	0.468751651051559	0.6347897545358536	0.8539960839821396	0.2413512631690677	0.07807929012761461	0.3284192714934999	0.32119981265510517	0.5722130366199794	0.5629841101818168	0.39963173732198587	0.33448374166504213	0.5189692040879029	0.05800587473371058	0.4951786702406961	0.6762600928206273	0.3623311098463705	0.5841211991026835	0.7827443681306764	0.8762842690175556	0.40456569022767036	0.6413429226952416	0.3838338357666819	0.5724872232642284	0.9536664297731847	0.3658761068028999	0.7028906002436759	0.7090802094931367	0.12908714824011802	0.3358132491543814	0.8768828573804102	0.26179810989052554	0.4804713325862558	0.39958427503907684	0.5536702991685687	0.3592280364209727	0.625225969199599	0.1795222386454653	0.692403404508031
991	D:\Face_and_Fingervein\Finger_Vein_pre1\056\index_1.bmp	55	0.21419821824476892	0.5286256293987763	0.4659771261141019	0.5603463772236894	0.44984463146253356	0.5159056895538209	0.2983099831352034	0.6433191322606985	0.6622847555748703	0.6636463069479784	0.362187960445795	0.3399437901781175	0.5864619967036411	0.2139382326314433	0.384335911293727	0.6076636186207268	0.3369813512703903	0.31071139788207164	0.5873911385751687	0.4578319113696965	0.47487248120380243	0.4404983586932636	0.5968145522424204	0.5389002390918232	0.40367807687632073	0.8692526075771185	0.4363688721745068	0.42913668347279454	0.3950419129341943	0.38986419621687946	0.5324738048950132	0.5709968401852883	0.6126992520149763	0.4702165460088642	0.37151574662783204	0.30574297753141433	0.550191738037465	0.7391541723265179	0.47491986222903076	0.223738330878252	0.3239582362213666	0.2426497175428934	0.5476054706389567	0.4672545399414575	0.7066616975841483	0.5229901946505878	0.6297371419434538
1009	D:\Face_and_Fingervein\Finger_Vein_pre1\057\index_1.bmp	56	0.11020220651064849	0.3374664711044243	0.4951424070444442	0.23900315505603026	0.6844066254964913	0.27145429991910913	0.5557147797575448	0.5546512211434583	0.8321767819241673	0.47207220838094993	0.6182459667993278	0.32735520265212315	0.5036684877715227	0.4371204146484158	0.5948671032749036	0.4606756205158105	0.4565455519656975	0.6202189378181472	0.40857244162701256	0.45186953915974887	0.4448832574390258	0.1728862005219404	0.34903511998289294	0.891318558494606	0.6541058908840677	0.4575762409500599	0.9040199455864443	0.7757044134983662	0.32765826809567505	0.0	0.7021547004179489	0.3754022003866331	0.24343604877524566	0.29050828857341404	0.16664282406243586	0.7259432287991111	0.3998834668494891	0.0	0.4917608632025031	0.5611229173642078	0.6234088018489079	0.29516390505736423	0.4414990095558831	0.47675512186252245	0.43765902788936595	0.23408869046297454	0.4179758291046123
1027	D:\Face_and_Fingervein\Finger_Vein_pre1\058\index_1.bmp	57	0.528512094164783	0.6616565115422994	0.32708994829548305	0.5338889364033613	0.7349152250136793	0.825739094694008	0.46500060771702184	0.5191149886559653	0.755172725651597	0.6528204808059228	0.3338863321217115	0.5596273685467386	0.8050052278431628	0.636181239633264	0.5938478187654742	0.6240391902447843	0.6271137255001862	0.6052019254463992	0.6849270250709992	0.67785318482585	0.14814548972654645	0.30080030735642876	0.0	0.8032507087851981	0.707028496153981	0.28861504609341654	0.5172703044180335	0.6232441645739422	0.22895577940948583	0.23953387635868417	0.6003600503659237	0.30564084540717146	0.8442588219463223	0.10999282184449471	0.5219724132178337	0.33616697973398824	0.6474967458220824	0.635653389732504	0.7091741521941588	0.42488372768069255	0.5548939255241615	0.5553803977642573	0.8828749801410645	0.1567783302269219	0.3800720336133662	0.10868697524696697	0.5543472086687424
1045	D:\Face_and_Fingervein\Finger_Vein_pre1\059\index_1.bmp	58	0.14193011574623388	0.7676728665134196	0.4211932836344682	0.3654670866624316	0.46424418511253185	0.18116572434467737	0.11404576968945462	0.45824433291603517	0.4111057098924567	0.2294200458043798	0.2565446266771822	0.6325503983829763	0.4817057830930387	0.47910009561551725	0.5512104984307449	0.5245643925816802	0.3790603075894873	0.6242444517737351	0.6009995373983896	0.5774722729311363	0.5434934125874147	0.31044742616063464	0.4806673906697947	0.7817172736346703	0.3990004180003078	0.8993987432805892	0.7175734625412369	0.6423650440033882	0.21338059826840167	0.1408465417908995	0.6010803409694133	0.7581374790630526	0.27819408178070615	0.21426191694744226	0.5629963585010921	0.8060041245970839	0.684204812277806	0.41836338618488933	0.6022581911011723	1.0	0.4816888071212869	0.7149923314730825	0.5463376161924736	0.2530079136433629	0.40374105165973706	0.3718120605400422	0.1669346203873583
1063	D:\Face_and_Fingervein\Finger_Vein_pre1\060\index_1.bmp	59	0.2409957945478387	0.6299382748808707	0.34536753512207974	0.34170840487350446	0.7688005537177434	0.3405940307861613	0.26972085164967696	0.32487530192922076	0.44898721485741405	0.3860325327025461	0.25002601254970147	0.5171743203039203	0.53008288863182	0.5107964112059374	0.17966509303892492	0.3827908093873458	0.5841958075322643	0.6724264231054923	0.9266701017233454	0.45242886451408165	0.5648161729285623	0.13558540511351538	0.7339809393653016	0.85171439182491	0.643976244050221	0.9011284522200766	0.9401934073741272	0.8209885157682149	0.26703337454865506	0.21060331153940665	0.6975827782679587	0.7532139432398057	0.42173554672617575	0.5982850515851462	0.3493139475461347	0.31109683739638927	0.6073102404455883	0.5352390602214169	0.5612879508974523	0.5752521884909844	0.3888974455356703	0.32769507634597167	0.307067939056476	0.06733281653673634	0.526683239338857	0.3881133447635627	0.7514228873310926
1081	D:\Face_and_Fingervein\Finger_Vein_pre1\061\index_1.bmp	60	0.14998540162356067	0.6593780930156707	0.17436989232834543	0.23021821353710473	0.4955804407929559	0.30303132477145045	0.24594009997912594	0.41009900451846965	0.44465862946228746	0.19665890027158506	0.5081560140396707	0.6718923002320698	0.491002871401676	0.5694408450127368	0.5066103323855143	0.43440443825200825	0.4033601893613617	0.5170112916499099	0.7530349511383825	0.39643646314532704	0.5091205721382681	0.25450378983311606	0.38429193139668283	0.5833853015130825	0.3428995289271288	0.8572151585477776	0.5778876865661193	0.5054366566366679	0.36054640548500955	0.5585741524477638	0.7718259655272861	0.5217909155507557	0.45397767016327734	0.30975809105092345	0.5223502223992007	0.675416644687949	0.5062829512289477	0.35395263631923657	0.5934880097455071	0.49478440402935553	0.35208628509165685	0.40513105536556016	0.76790155190495	0.34804347902891036	0.2903719911667586	0.43213012210969326	0.2931736007466599
1099	D:\Face_and_Fingervein\Finger_Vein_pre1\062\index_1.bmp	61	0.17438262406738475	0.6756941762976764	0.6611059285505703	0.25739113622610854	0.605315239521921	0.5988914199740016	0.48876532172812037	0.42279265182978176	0.17762026397260458	0.7423766501434084	0.11480449764807205	0.8395072481695065	0.4852594093554216	0.47633733448922466	0.5731871613496342	0.5643184216334739	0.24628164755441187	0.4845935616561658	0.41282625297917963	0.4764984740765177	0.6894893031143027	0.6079009488334965	0.5673525507376037	0.6412095092004404	0.9432149693891538	0.9739763267802071	0.8770458390845237	0.32981455539771554	0.5726152755475995	0.4339148738664094	0.19289814901146163	0.7725171252795977	0.6294301329426113	0.0	0.7684507111435401	0.7125872863040358	0.7289105049618705	0.5030467703708856	0.04996421785641891	0.8018697667216942	0.5585286034362027	0.9284931877269487	0.526052173904931	0.2848177905546175	0.6234328356199647	0.6409928742367141	0.2798970563488692
1117	D:\Face_and_Fingervein\Finger_Vein_pre1\063\index_1.bmp	62	0.7578348766261542	0.46057403324130547	0.8406737021135431	0.4574898346697678	0.44514615076395503	0.7447392177801435	0.6832456044804303	0.16637566613616955	0.7655808421800581	0.6985627720434854	0.3349903285634651	0.7624999857248675	0.788104209524038	0.5422818551281198	0.6898849294036404	0.7590438744741392	0.22554718937042875	0.5575944700094071	0.5219158107112081	0.003779551159894534	0.356305022803359	0.1841470273159396	0.6836197088924523	0.6918286363073589	0.29441668301091983	0.8725285997100287	0.7160892392271853	0.49472297733393583	0.19249375402295238	0.6078820695958794	0.36653645573575494	0.2244759750013109	0.4825600090289409	0.5839384234837656	0.7203594235444004	0.5816165643925763	0.4877162261881342	0.4346046747574752	0.45413053425257704	0.42021079170418846	0.7226321906519492	0.36860101721587873	0.8353583276655541	0.2483168638222814	0.18198895436878865	0.2634685830831218	0.5061416337152149
1135	D:\Face_and_Fingervein\Finger_Vein_pre1\064\index_1.bmp	63	0.16069419016566888	0.5752007486163896	0.5496612230799538	0.02349460684842264	0.33150233619604996	0.6155693109396438	0.5234693607320388	0.4972037666080104	0.5093412880477334	0.1438883491649665	0.30119771334425316	0.7941065185904248	0.5766943820245661	0.5667762320232623	0.9706047508526146	0.3362739467845271	0.6170362546739633	0.6941031873229324	0.9461576450215821	0.6450812742939618	0.3420692041717731	0.2615271224905384	1.0	0.6637646681312275	0.6551779112576817	0.29569867239992403	0.22489688708629046	0.4501820142321629	0.4694137453472752	0.4522790120596795	0.5143141269941954	0.6348177860651414	0.2676077581927693	0.26765308181117536	0.16464740601682898	0.3097028270811615	0.5385907599095345	0.6704163073285987	0.5846779133403944	0.36453966753288153	0.5091035524575523	0.9429106642528211	0.4152523571696853	0.3332421164384913	0.29785239833691146	0.3285174440835539	0.3814872357720924
1153	D:\Face_and_Fingervein\Finger_Vein_pre1\065\index_1.bmp	64	0.8903597040424167	0.17966838980004435	0.6090197390521355	0.2468243623136167	0.6996437395420948	0.206393192832038	0.07476208673476104	0.8000902083972348	0.31390028578362533	0.5806339614868703	0.30637516729331116	0.7478756547445373	0.4965073120606933	0.7011711322829545	0.3988277237754465	0.4290409494630036	0.4752585221460402	0.3295404133441149	0.402221406494957	0.7022096246840588	0.12628238916654466	0.4859101704520832	0.6901148265207762	0.954380121735861	0.8541216316842173	0.36926995315706057	0.657762213587305	0.8722000665111654	0.11434948749439966	0.20370618752699735	0.6186445487007821	0.4427690160766305	0.5722754209376443	0.12131614033826843	0.29108175681063	0.36693727111983465	0.10341218024639093	0.40642941632581026	0.4473856529854692	0.28857024373233386	0.4223231292392073	0.6126621582220668	0.4990415154092405	0.4550551587669748	0.32936194144577957	1.0	0.5015462169264224
1171	D:\Face_and_Fingervein\Finger_Vein_pre1\066\index_1.bmp	65	0.858802530023112	0.18519958884659343	0.5165540964544282	0.03516058297960856	0.5383703046667586	0.5037112049062366	0.1097915716315459	0.4297329736171879	0.12383044688038158	0.45094307698897457	0.3737951956496198	0.2570690977238011	0.5254508913508602	0.5101061675361196	0.6386441705646164	0.3019495119377573	0.12884894265336322	0.19834950416087344	0.7415058708559301	0.4605322629346583	0.44614687681832965	0.052327829871312126	0.5608645382097425	0.5923116753506631	0.4434650015184109	0.7616090897525865	0.8060568708899916	0.33329081449514564	0.258935545139635	0.5975224664006139	0.4322406810822307	0.3176907895343448	0.5940985466336897	0.17858105157864432	0.2203188639656551	0.7483480111391435	0.49393657329228535	0.39967537678364334	0.5126510511889861	0.18975073650363528	0.492635185663038	0.33033279796231996	0.6185780051134517	0.6291517136560739	0.48505260775576986	0.6000463762216126	0.4088726730509533
1189	D:\Face_and_Fingervein\Finger_Vein_pre1\067\index_1.bmp	66	0.7729778341867259	0.6442658490884203	0.17085250261079005	0.27390923820194085	0.45574842394678705	0.36810784727106144	0.5428551465751115	0.4104066068024671	0.011212799764066306	0.4758031025273602	0.26713635973417227	0.41769612490749586	0.9427770664362203	0.6770289385423927	0.5286254924437372	0.778161006250447	1.0	0.8128505125662598	0.43160863348953316	0.7368049213344241	0.7741371896021305	0.670138941239206	0.35996422436981923	0.7068262192624968	0.34558141953719423	0.7948657945160822	0.08314369865694832	0.8334544926607523	0.531158130987778	0.7375835481054613	0.4846331778605683	0.6156784179417207	0.6902681376933043	0.28032484219444603	0.5606935461348749	0.7838655728416017	0.5654247713127687	0.2221503950224738	0.7518403554421735	0.2126286768850976	0.8595631274854793	0.5403390971744424	0.3817000659543106	0.43096932171161617	0.37534244548765006	0.7830350653069984	0.7657077212337099
1207	D:\Face_and_Fingervein\Finger_Vein_pre1\068\index_1.bmp	67	0.8724953823472013	0.0874417350523019	0.2658352947200897	0.07825170940384218	0.48801312605251795	0.2691113045496274	0.24825910247159827	0.6813794020957993	0.280616611389248	0.490497702261411	0.3102518754880942	0.551335980875737	0.4465310679660005	0.3619597272062304	0.812372548399457	0.4878557857507476	0.30071575818732427	0.41419767472322583	0.3841937767666263	0.6173723961157379	0.6101845684110087	0.35565334519896785	0.6246813545647086	0.5636771053327586	0.6089546260165466	0.31210801419994727	0.5770386006577359	0.4825870400212286	0.22505763451387584	0.523402725219011	0.5991727649337324	0.504254920947198	0.6291769660364265	0.4016413386630191	0.6543727486965776	0.5907405290587046	0.5591082922364878	0.32602370354942634	0.48112091821319397	0.3064386319218152	0.7077590541661369	0.3420541299979724	0.4858293111040982	0.6100599297935918	0.5737304494014918	0.35801474025154123	0.5567256284035309
1225	D:\Face_and_Fingervein\Finger_Vein_pre1\069\index_1.bmp	68	0.9169281134651992	0.29848649049787546	0.6540460370809484	0.35712099585752555	0.37107274568966936	0.6188871928268889	0.14745752021127373	0.0977033457610032	0.5248038325443666	0.767905904946742	0.6133234860132377	0.5220874464824474	0.6409446074135694	0.39368500753724844	0.7577581176174615	0.5942110606045928	0.4674696761340909	0.7016693272148871	0.7176102432199761	0.4285110573662436	0.6132220890154602	0.17699260945657	0.4415892219357773	0.906538776213312	0.4617911910976722	0.2606446532084268	0.9003854369717554	0.3343281198930016	0.16636628823758143	0.521025007458664	0.44608659613409385	0.5131264949775944	0.7337613822271547	0.34590352778087247	0.8102626168883851	0.7163461813654555	0.6910779027163891	0.6004828631869321	0.43946188419073423	0.30620389382078433	0.6363611885179207	0.022214165182569412	0.5548006931131533	0.34089102566527185	0.5000787275949119	0.29774664728264477	0.6209690702119481
1243	D:\Face_and_Fingervein\Finger_Vein_pre1\070\index_1.bmp	69	0.8915545296561919	0.0	0.8174389150300883	0.27200785381168285	0.7776773933474727	0.26709239739540336	0.37438015522309553	0.25834885196088686	0.3612695602701847	0.5756616024530772	0.2965029922638279	0.7251012459626962	0.42705509678807396	0.4016252076686175	0.5369353090362421	0.34961255246280565	0.4368263946398539	0.2835187262642673	0.2782902451643446	0.32977834314414933	0.5854794195547923	0.23020203602246542	0.6948682947120397	0.5277054655297034	0.48917178597948296	0.4712981347420851	0.22205684282983346	0.48771736742269206	0.08505691297062354	0.4611697931802546	0.6180673158100872	0.5213769077324807	0.5261472523939745	0.31601910677014466	0.6923574134726449	0.5222821094739718	0.4394457918707002	0.42420210649848566	0.4463153508110488	0.3224677800486866	0.6064749159442886	0.3585219778374322	0.6197830406386657	0.5047632227708627	0.13972899942965283	0.3896982055430246	0.4190815374629251
1261	D:\Face_and_Fingervein\Finger_Vein_pre1\071\index_1.bmp	70	0.8352639089504327	0.1914955383962793	0.48702519058947175	0.22144992293079752	0.5987310916443607	0.12822440365263382	0.598540675186226	0.38934989613962995	0.1962559555154995	0.4487768912611177	0.2626278061052405	0.5309887786541755	0.5506074898946739	0.44501610731863434	0.7399994015268656	0.35456294496310514	0.38164226140955126	0.37096527676557883	0.44373574915429226	0.18879429366051176	0.5369461493034013	0.222829260220904	0.5184151191444044	0.5884094582628352	0.6843388395592843	0.7242082150794974	0.5108607329128539	0.36803314816480853	0.0450607377017308	0.12948155536564715	0.35739998600863776	0.6340262314218107	0.7564663328099834	0.2842779522607827	0.4363801187964551	0.6098080256191782	0.6308345239138726	0.40484618023974056	0.6773374451950582	0.36648756711465047	0.44407486135304564	0.2970513550217181	0.4801205338693834	0.4696025227388378	0.5851395318635289	0.07837407619605657	0.3115581092274282
1279	D:\Face_and_Fingervein\Finger_Vein_pre1\072\index_1.bmp	71	0.8700233110630949	0.18202935794479214	1.0	0.0767569264409379	0.5966475661773285	0.4664356901067812	0.0	0.7970162835676751	0.14950385242203046	0.48799059531565037	0.6305024902322164	0.5381929708518697	0.5429104392708303	0.34055893686183586	0.27081441273237816	0.0	0.21500301976805683	0.4499289456906642	0.7080371983613869	0.29518719976868724	0.5160334010355275	0.27005951036233733	0.7034775680499312	0.5850185656533313	0.4772278910246854	0.6678252028597044	0.291893960081792	0.5478443411922882	0.3697670492500588	0.6528653570047082	0.6754926010282367	0.5985061899290229	0.501896959547862	0.35446943120117363	0.2927695725254249	0.49778362465980747	0.26466335380406525	0.336559627367772	0.441965525828171	0.64064249015279	0.4909389153423392	0.4244927822067748	0.8465218119854119	0.3404918903989029	0.2472870874304221	0.24530081363121709	0.3973708502063703
1297	D:\Face_and_Fingervein\Finger_Vein_pre1\073\index_1.bmp	72	0.8251996426425432	0.43840019145695436	0.6119727704542429	0.5954669873784721	0.6270566703686751	0.29571864156454364	0.6546086850407036	0.47143548022518467	0.35457970653654886	0.43949242413118206	0.5417712942288891	0.31486964533998674	0.5594421427508715	0.46174777784454674	0.4210962556276104	0.5045926354089609	0.6062447473563221	0.6765546804047979	0.649381218874187	0.22596281410359662	1.0	0.4103191592297429	0.6925403861829414	0.570003248919115	0.4631375751814789	0.892440032614092	0.2891338877717718	0.34767777017837687	0.7268619591798724	0.7219302483761899	0.5675394286517933	0.5034844140306703	0.3013208615242834	0.36150547337561795	0.5895381192194599	0.7782221204441578	0.5528743797772399	0.6276051921541088	0.7955073080050787	0.4203953191108147	0.4519067674847814	0.031691287655416456	0.8745421314212908	0.24236662504935985	0.367186967554273	0.547440655944897	0.37910547214223866
1315	D:\Face_and_Fingervein\Finger_Vein_pre1\074\index_1.bmp	73	0.8427438405755461	0.5719816422837463	0.341247968361639	0.3644353090119215	0.1614373468232161	0.42701497530743215	0.26602227673879836	0.45962689726465117	0.08709455667781252	0.471786357141464	0.4403604690912758	0.6488394589090394	1.0	0.5466543328231195	0.606687655712438	0.8102450751811718	0.5914284586839724	0.39909155342277125	0.5187631881884217	0.6995167048722548	0.7612993345863116	0.5827391779563935	0.390169289012877	0.7148345291638513	0.6275863752601325	0.8055556081201058	0.7434471895898148	0.580907463653488	0.22044447092572572	0.4716060920128512	0.32821737995040556	0.6519968659130461	0.32662406807553745	0.49703774539774015	0.3283477785210027	0.42698087312647925	0.5582783671595342	0.24046980104262805	0.4956458445799149	0.26141938241392837	0.507880410621471	0.3353991837257724	0.837463251826272	0.4905368126655891	0.47965327798733254	0.35476999576811674	0.43187366180937514
1333	D:\Face_and_Fingervein\Finger_Vein_pre1\075\index_1.bmp	74	0.2603840792171159	0.7421909043827402	0.9214235787312905	0.4907117140066043	0.37264940550403847	0.4887402823194292	0.6640442788200174	0.4053564636464178	0.609507630626647	0.2019324637207432	0.5269575273249363	0.5841302670878393	0.5779820281300777	0.572925902208181	0.8725314076656911	0.4737670182714388	0.55553828343957	0.4152036348444878	0.9008483336150702	0.8196091298165634	0.2095312735451172	0.20427626701089185	0.7972410526508451	0.6383712252656929	0.3464102131794142	0.8022055358894404	0.4535460403276038	0.5989129041951425	0.3251618698752467	0.5066599078799604	0.2648480851593463	0.40077969092561483	0.6761631691859754	0.35916654165924	0.5493144495566245	0.43438032127789805	0.4571816864210102	0.689076636692228	0.6499242939342391	0.5568182537491482	0.6217616869919558	0.4187049469980488	0.39375408948390933	0.37750293696677495	0.4967085708673104	0.4622548770892676	0.5847579518741183
1351	D:\Face_and_Fingervein\Finger_Vein_pre1\076\index_1.bmp	75	0.85695686635701	0.06558524624126694	0.6994736500351322	0.28244755426101903	0.546789653314202	0.34789897946468895	0.4413317158259997	0.0	0.3772744066896355	0.4501041594071842	0.5979275911204904	0.5573177561366627	0.4934807932749093	0.5181903919289056	0.5010776153884191	0.5559696342251677	0.3867651385647035	0.2994016738846135	0.6687622190831617	0.2833663093542596	0.44813978601503096	0.003985562588325053	0.6557651655974703	0.5555712381883736	0.39238784241201113	0.726130330867036	0.47202416225399746	0.5690628499619462	0.15575332427364846	0.5462588754486981	0.513109550873964	0.6886739957211927	0.3793029785340917	0.18431456101925775	0.5313720875576101	0.544921394835375	0.6514614104910217	0.816457489878212	0.6712931923962212	0.19915960136109867	0.31795418896598665	0.21476989481146677	0.5057914462812992	0.731205232806423	0.3852629287883077	0.6124932218624562	0.5173736006445576
1369	D:\Face_and_Fingervein\Finger_Vein_pre1\077\index_1.bmp	76	0.8286492965670638	0.14959902376330808	0.002531219227304926	0.08998867360458063	0.18248448996036204	0.27451399451863256	0.36833171475310245	0.28087701360013906	0.5989880408656383	0.4525342381508107	0.5450623865704326	0.4325816282386181	0.5522418966626784	0.3221551429022086	0.6461601151794396	0.417157043480883	0.7483158147105964	0.4495452394241627	0.5503271615733247	0.19648468173022893	0.4196570002582419	0.4192451755561567	0.4487440449655796	0.4473591845018246	0.5893091809701912	0.47444105846663265	0.8087991411973504	0.19369599262334003	0.4335499687919167	0.3699635890181583	0.2509244767560219	0.6694218397914639	0.7268444002463332	0.19921689495595624	0.6060066315027428	0.6600469632735682	0.7045938766011836	0.2978369791509331	0.6320182738751313	0.26413116363100647	0.9835874179705175	0.42500623064681603	0.6105412851547763	0.5280184533688882	0.5161967763260493	0.18278039956315562	0.5391652808849939
1387	D:\Face_and_Fingervein\Finger_Vein_pre1\078\index_1.bmp	77	0.8846220196705855	0.2403684182002394	0.1935440877585795	0.08857310885324282	0.46416772018205077	0.16563184850636647	0.5528379595141848	0.7302454686721618	0.4255416749872151	0.6377046321623253	0.32180000086349286	0.6278208796887249	0.5383177022391484	0.3842140286708303	0.6804512006018568	0.39501050238961444	0.6799823391475894	0.2649743965005269	0.5538748243099214	0.2184913949519901	0.744926297232781	0.15444685612589756	0.5807627948692861	0.5490652313886282	0.563978511434413	0.5909304860862822	0.5507676511895997	0.4259575425569494	0.07939034675198411	0.5529546594649571	0.24431757421934652	0.848245551796462	0.2720722966569146	0.3108692049614059	0.5111982026975574	0.36388934214060775	0.5046930661836072	0.39835667548173176	0.4270288586087497	0.6256281549143577	0.49259999751153044	0.2309660108546968	0.6915269020479713	0.4703663088310017	0.49143834481195964	0.5570826411138026	0.4531255488849361
1405	D:\Face_and_Fingervein\Finger_Vein_pre1\079\index_1.bmp	78	0.8071604152023102	0.17209992876524977	0.18002348097886683	0.34982744254551884	0.45562591222231585	0.1922195778914078	0.4173376489368171	0.44388323816527236	0.534144196417615	0.44709913216954605	0.7998754051887902	0.49970865020036315	0.6158116437596662	0.6559261404973591	0.7266121193689572	0.49163725822576343	0.26416765646769325	0.23211973510943248	0.7287097461096564	0.44622039538777974	0.33798019785940625	0.4765948369232188	0.2688680867119311	0.23485437026872003	0.5473737717718637	0.892125804302786	0.6735234058166346	0.275911269811173	0.4836169806651965	0.18446683658554636	0.6684240104305019	0.6420721398928064	0.14619020631557467	0.26338336164093545	0.11294924256568672	0.45362413202586427	0.5998303581966671	0.6907521577632812	0.46868034716679124	0.6712094937458559	0.36774994980679077	0.18336895001760908	0.6032778023017977	0.487086386190934	0.4850058050660525	0.42700780709846053	0.6938025466046742
1423	D:\Face_and_Fingervein\Finger_Vein_pre1\080\index_1.bmp	79	0.7706015268435757	0.2628573137155338	0.47349440667884296	0.5103186715469546	0.3813503133607397	0.0	0.47675159847244586	0.30896954980189867	0.47938418864975835	0.414833504146126	0.6554158093849702	0.476734863851179	0.7906936504264457	0.5106267317325163	0.5391425257373766	0.5404716534745704	0.49925767269314597	0.128085083600586	0.39827680898051315	0.14213210274335564	0.4887566734418419	0.36598189073304943	0.3908097852312582	0.6378790485133501	1.0	0.9937632294122434	0.3856278240584316	0.7368594351271986	0.3523017419885145	0.44843608936545004	0.21764559172219178	0.7928704863336566	0.0	0.10533701926077538	0.2974768320533093	0.5926767244395601	0.16774696170759784	0.9333942693248634	0.5448374143985195	0.36147789867410685	0.31021713897376524	0.646443465786814	0.5070664592757698	0.3294632002222432	0.4419222642091122	0.2354067035515686	0.6106414767649396
1441	D:\Face_and_Fingervein\Finger_Vein_pre1\081\index_1.bmp	80	0.9587927041860448	0.24173577635538282	0.6141078323181274	0.13024892918961506	0.6866709232290716	0.2788473069134833	0.17871040666555932	0.6159843593019811	0.3274911146693944	0.6618806986104314	0.4661808787911085	0.7680048364231288	0.5094377554957903	0.4208516519478017	0.61939473086093	0.5319496037324751	0.31329576564586603	0.3185743707139922	0.6517690458358187	0.619169414754395	0.4147129254609212	0.2980924901521635	0.6094676610639825	0.6651936018927176	0.2728584155333853	0.6144709524235898	0.621402139838037	0.5064594449758922	0.22693848735774894	0.42871118422528803	0.5671118407042566	0.6327158088176854	0.6066998082830095	0.26680480308483284	0.6327521758694079	0.5098022252283134	0.2751775682760256	0.4238273258605423	0.6056469662087679	0.6396784252227388	0.6618049342799385	0.3936720163069204	0.6274263320167921	0.20319792479081147	0.5656471474008589	0.829439914094466	0.516019680073642
1459	D:\Face_and_Fingervein\Finger_Vein_pre1\082\index_1.bmp	81	0.9250035667574935	0.3708725028302517	0.2731665142209694	0.0960412973019541	0.6681330505808968	0.2982375091341693	0.33931416494999794	0.47011863871225246	0.13548953202310837	0.502475446901301	0.46951450374382264	0.6682849275063882	0.5742698748142383	0.344450833521448	0.6324336509767601	0.1821365555442021	0.5077619786852976	0.37820290429973313	0.6063449418126101	0.4652753927075502	0.49920259002081385	0.08682532631086151	0.5121894064363626	0.858986697362363	0.19064291665338867	0.8274955562314735	0.6682053806691935	0.5229447157873862	0.2652750088562101	0.3961254350417437	0.19357380642050065	0.4400703568136188	0.6291543498661706	0.4329116614153493	0.26365197621543157	0.5300630917064318	0.5989458321101692	0.5229642928297028	0.36554722749028123	0.7116766369411716	0.3557707776062451	0.2597321757147554	0.5092291366149553	0.32935310698220777	0.6709823759998107	0.5649239122416905	0.5723114713968592
1477	D:\Face_and_Fingervein\Finger_Vein_pre1\083\index_1.bmp	82	0.4652450653837308	0.7059234488142114	0.5062665290505172	0.2923079309199659	0.2388813797188552	0.5977829636536279	0.5712630525508909	0.45549561864704624	0.6579974045512078	0.0	0.3907153831271723	0.8430753437402965	0.8430260031213036	0.6625903579418544	0.919667522153925	0.9331932715894979	0.3328373309603171	0.5961199358254675	1.0	0.08840368971419021	0.3791890997320358	0.12238490285447581	0.820648768429866	0.4976678915279288	0.5272918720338341	0.5325247283230625	0.2541256751514754	0.6023791709492013	0.28439844283574606	0.4593917341416834	0.5734877028005462	0.08946170388036728	0.46429701244898436	0.4673734609898703	0.35347505373073806	0.31877965519842194	0.35452264656454446	0.6801815886128916	0.4685942982847189	0.5175923799114863	0.6800929702374131	0.32487121518512996	0.6872045487879799	0.3079689663062985	0.4337746267122235	0.37014534466962734	0.47820856223832164
1495	D:\Face_and_Fingervein\Finger_Vein_pre1\084\index_1.bmp	83	0.9003924623413886	0.1318148720932275	0.41335419699843984	0.04709751776540444	0.5958596226862084	0.16410917839164296	0.4769946667637234	0.4182500868914236	0.5191895502113517	0.5390382506543541	0.4268335726499659	0.4993574449257841	0.4625013022538983	0.3666835911217261	0.7068720070034031	0.3640577569077491	0.46322248052622894	0.2618980920445183	0.5953387793529143	0.26118787466556215	0.5050309317000714	0.16492063030417242	0.44823034772315173	0.3873903525377316	0.32184362479626133	0.6941058386837413	0.7006345283881337	0.05547957019826549	0.2626616318722288	0.2615932431096749	0.489689599614549	0.3754597878905379	0.5995078843920786	0.33588272927305285	0.5375618315651605	0.4901733172715163	0.6074266835857172	0.3523784154527194	0.46296380493895134	0.554652319916761	0.567902384427446	0.18826693890972018	0.5479053144001247	0.39749903419800564	0.47224073733149313	0.5508309177289631	0.6477039226495691
1513	D:\Face_and_Fingervein\Finger_Vein_pre1\085\index_1.bmp	84	0.7784394225606948	0.5124887490835277	0.7586865874847075	0.40929070046177957	0.21019776913210847	0.32904162007066107	0.3199820590912977	0.6556670310097541	0.749355237838679	0.43441866208677526	0.7529904861237507	1.0	0.9045982208605756	0.58934624139319	0.2805714419708834	0.8660054415423137	0.5111422855278549	0.5499579162470578	0.518815189401521	0.03296722501943933	0.3533731048206936	0.28835866435619506	0.4425305044789546	0.6307713433157781	0.613832252121125	0.770995481762915	0.7210063706756242	0.7596950432244203	0.34747802360578295	0.5742854763189186	0.5086373597354855	1.0	0.3176115181225092	0.06971304966483932	0.4576672065448756	0.5135900251094254	0.41521087047972954	0.8502949386290961	0.7946494543491798	0.456386517560336	0.39958864712354897	0.7145852144212612	0.4834997354628806	0.3723930881557757	0.760791502455898	0.6022561493738537	0.6559351704474459
[truncated: 81 more columns]
