# Supplementary material for: Cryptographic key generation using deep learning with biometric face and finger vein data
Source: Front Artif Intell. 2025 Apr 29;8:1545946. doi: 10.3389/frai.2025.1545946 (PMC12069345; doi:10.3389/frai.2025.1545946)
Supplement: Supplementary file 4 [file Data_Sheet_4.csv]

id	image_path	label	feature_0	feature_1	feature_2	feature_3	feature_4	feature_5	feature_6	feature_7	feature_8	feature_9	feature_10	feature_11	feature_12	feature_13	feature_14	feature_15	feature_16	feature_17	feature_18	feature_19	feature_20	feature_21	feature_22	feature_23	feature_24	feature_25	feature_26	feature_27	feature_28	feature_29	feature_30	feature_31	feature_32	feature_33	feature_34	feature_35	feature_36	feature_37	feature_38	feature_39	feature_40	feature_41	feature_42	feature_43	feature_44	feature_45	feature_46
1	D:\Face_and_Fingervein\Finger_Vein_pre1\001\index_1.bmp	0	-187.49382	3.8789458	181.5851	-41.658474	37.91176	-73.47317	4.403548	-38.637493	51.51843	26.184212	-32.640106	2.1645052	-20.005455	-4.6909585	-130.40358	10.995607	-30.130499	49.44361	46.22997	13.709087	51.231297	42.230236	-2.2853396	-51.07613	-16.895905	-0.9992716	-59.371784	4.459199	-34.963753	41.620274	4.106488	6.9722967	-22.024147	11.744719	-16.268177	-49.437893	35.268345	12.690383	-30.55798	-38.02396	6.50466	-31.15766	-20.307579	-10.250328	-11.75349	25.424652	51.576103
2	D:\Face_and_Fingervein\Finger_Vein_pre1\001\index_2.bmp	0	-184.66028	-2.255681	134.74863	-20.030125	62.05299	-67.34048	1.087109	-57.97457	33.513023	23.55857	-41.6507	-27.021896	-9.517595	-5.8655977	-150.16643	32.671227	-52.84575	10.650517	45.018074	19.858107	35.32104	27.335388	6.6415915	-51.11416	5.1138425	2.9316044	-45.615334	-5.941246	-20.879633	34.002003	-21.979181	-19.066833	-8.244071	-26.425165	-8.568019	-42.681652	39.27806	30.210508	-39.974907	-46.086445	0.92602384	-21.857718	-25.572372	-3.2538788	-6.0549293	8.116115	58.645008
3	D:\Face_and_Fingervein\Finger_Vein_pre1\001\index_3.bmp	0	-153.71379	109.098206	103.0551	-161.1134	47.118507	23.547478	31.592628	42.690758	53.535633	-4.352893	-23.962357	30.617386	-32.89013	63.12397	-20.547049	-66.25939	1.0659	84.41496	3.2601988	24.61927	89.980385	6.3342814	27.920103	-0.592598	45.039295	13.844101	-9.271606	-48.15109	0.05843735	-7.1799808	-5.9481564	-1.195249	-48.238846	22.821766	-16.31465	-26.303392	10.193792	19.295097	-39.423782	-24.43972	-4.5060363	-32.74677	-2.9270637	-8.333449	8.1923485	36.04709	-5.743444
4	D:\Face_and_Fingervein\Finger_Vein_pre1\001\index_4.bmp	0	-156.54292	106.20034	134.77345	-145.36008	30.032385	27.583767	24.142996	36.505325	74.87908	-7.3969555	-24.159128	48.687572	-25.5405	89.09191	-22.156235	-83.98677	-4.948348	94.664795	34.41836	20.940163	114.16926	1.1033003	15.267374	17.486296	18.239906	4.2032604	-24.843954	-42.749878	18.162807	-9.136173	-0.31518587	-14.478116	-64.739914	21.282633	-17.020447	-23.833174	21.521896	16.89675	-27.316723	-25.273426	-6.719762	-56.978497	-17.495941	-12.423662	1.4343494	36.152912	-0.98473877
5	D:\Face_and_Fingervein\Finger_Vein_pre1\001\index_5.bmp	0	-179.04578	-87.69978	135.32697	53.27776	11.5431	-81.15266	-1.3754796	-84.90558	24.614202	0.7297659	-40.979298	-40.93771	0.61052835	-17.023758	-110.63883	46.560677	-43.45496	20.64834	55.83579	29.721622	34.117218	7.6236987	19.254244	-20.45782	-2.025796	-4.6618896	-41.00608	0.19995815	-21.876213	59.737907	7.6443143	15.951331	-3.243364	30.979158	1.9914526	-0.43626443	19.249264	-3.3537643	-32.662605	8.489953	-26.593334	-35.97312	-13.9635935	2.987625	14.829204	3.4813566	-23.505
6	D:\Face_and_Fingervein\Finger_Vein_pre1\001\index_6.bmp	0	-181.44048	-90.43846	129.45483	47.05991	18.012989	-80.270256	-1.16801	-86.16271	18.360752	-6.0072203	-51.210846	-44.13695	4.4835052	-31.811981	-125.20539	43.24847	-43.970005	15.898696	52.812435	33.555096	33.499813	17.052773	33.890434	-24.103592	6.301426	-10.854072	-23.708508	0.32711512	-46.235672	59.703712	17.00101	8.3700485	-8.580009	41.18842	-11.327166	-2.601518	17.524694	-8.400733	-42.68532	-2.4981902	-30.437244	-36.84278	-22.045355	5.343183	0.48399845	-21.748558	4.051
7	D:\Face_and_Fingervein\Finger_Vein_pre1\001\middle_1.bmp	0	-219.03943	71.555336	-2.4367762	-112.13408	-90.47786	-6.190252	-49.469147	98.20464	39.975636	6.1469693	-44.025684	44.52203	-91.3107	10.475478	-30.408371	15.509037	22.921124	9.94911	-41.05111	33.580875	48.77575	42.852203	7.0337753	20.201136	-12.153858	2.9298828	31.878693	23.483208	-29.854702	6.7263494	29.551048	-22.540276	-68.382866	-4.905193	-31.699465	-12.735725	33.594913	8.80429	-10.210312	-5.1671996	-19.387732	-17.678038	6.335755	-15.452396	-35.769485	23.75814	21.787678
8	D:\Face_and_Fingervein\Finger_Vein_pre1\001\middle_2.bmp	0	-203.9316	43.886303	43.09702	-113.28936	-69.53639	-34.52436	-70.98442	112.69742	36.815113	6.0173683	-42.223194	14.084312	-68.12129	18.806105	-26.949965	24.298311	36.125774	29.707901	-21.211704	20.209843	58.376198	24.02115	-20.865992	-10.677185	-31.420792	-34.36899	6.2573977	32.39713	-25.376028	-16.117172	26.122286	-7.8863287	-40.047752	-16.756758	-11.617231	-4.703679	31.746502	17.296461	1.2255124	-4.055532	-10.378766	-4.1583843	19.668924	-8.261914	-34.032776	6.815203	21.463743
9	D:\Face_and_Fingervein\Finger_Vein_pre1\001\middle_3.bmp	0	-208.48994	86.213005	-101.637215	-140.87465	-65.4393	32.05128	-31.190926	-20.127771	-78.984276	-84.52227	-4.3641305	62.978622	-101.8657	-20.708128	-2.487602	19.200674	35.868015	15.0493355	-6.93477	25.239607	-5.14819	9.697339	15.39956	-1.9234878	36.2066	14.2038145	-10.447721	-17.431808	-10.789275	16.75087	54.900528	-31.692863	-48.67547	-28.757797	-14.380328	3.499977	-1.9113799	-19.019485	11.657171	-2.8274615	-10.236934	-39.115913	-2.2794542	-28.052687	-10.725941	-14.026774	-11.713351
10	D:\Face_and_Fingervein\Finger_Vein_pre1\001\middle_4.bmp	0	-202.58318	100.55114	-88.30986	-152.78938	-69.498184	59.45504	0.9999687	-2.8612976	-79.89692	-69.485115	9.456721	48.193466	-101.76759	-25.125067	-10.586597	3.2481303	43.731045	1.1764699	-17.757109	27.7753	7.1092534	-1.7754371	26.17422	-9.621405	53.2829	-9.2611685	-10.875203	-23.806831	1.6848426	7.2590094	65.73659	-40.461517	-64.970146	-63.162827	-1.7701508	8.256281	10.192564	-17.076595	3.8089185	-12.139933	-13.260772	-31.723495	-17.430017	-25.7642	-5.817964	-10.27171	-8.558517
11	D:\Face_and_Fingervein\Finger_Vein_pre1\001\middle_5.bmp	0	-183.89307	-106.166595	125.31166	125.98385	-75.98019	-101.45263	-70.53083	40.632774	33.5378	2.8324502	10.391076	-112.96167	0.9048547	53.096035	-81.506165	23.102638	26.108072	-24.802982	29.988956	14.616693	17.212345	-46.638317	33.81914	47.92674	-33.698265	37.060013	91.01823	-10.5263	67.002846	49.0236	-2.5315552	-19.1373	-8.806194	-41.334724	11.538991	-22.780596	40.13811	-30.93647	-1.326785	1.7672877	52.46304	-24.587664	-56.48943	13.332061	4.028118	-15.772285	14.062669
12	D:\Face_and_Fingervein\Finger_Vein_pre1\001\middle_6.bmp	0	-217.58247	-106.01284	107.33823	112.35102	-81.7566	-108.53691	-67.35411	28.629179	16.371424	24.502462	16.307444	-109.627686	-4.012422	54.759804	-63.25585	32.676712	38.43684	-20.758734	42.25113	20.548176	2.704288	-41.5331	32.683617	50.655083	-40.54709	45.366623	83.887375	-9.413456	46.832264	51.320995	-7.418457	-8.421337	-3.803955	-37.96954	13.339996	-27.020336	23.437284	-25.41335	-1.1219277	5.5427046	38.962086	-25.741589	-40.899513	17.02217	-2.4836266	-28.0215	14.244287
13	D:\Face_and_Fingervein\Finger_Vein_pre1\001\ring_1.bmp	0	-164.9527	-231.46832	-134.38657	113.93366	77.037834	38.378635	-38.978798	86.57239	35.60833	83.59613	-14.27046	88.03097	50.678005	-9.198175	-82.02557	18.961102	-38.3693	29.51302	43.700356	31.381844	38.127052	-30.855865	-0.36521438	-56.63093	-9.680174	-18.63548	-22.580833	-11.858638	80.7449	-7.891002	66.95925	20.525778	42.461063	64.03098	22.42888	-4.4216127	-23.820536	-3.4011605	5.273277	-4.9387364	-33.428284	39.04844	21.97345	-6.6248145	26.489233	-14.710624	4.855118
14	D:\Face_and_Fingervein\Finger_Vein_pre1\001\ring_2.bmp	0	-220.7848	-186.72296	-153.48204	132.60402	-12.300916	-23.868193	-9.514868	21.027943	-58.71664	57.65657	17.150236	62.873924	47.1873	-4.755348	-64.02897	-7.0740647	-44.775402	39.017853	30.920523	-26.126513	11.311167	-5.1460214	17.527935	27.260098	12.473066	12.017445	1.1380984	-26.382654	20.766087	31.489046	46.04664	-10.805777	16.739134	27.434288	-5.8035045	-25.413445	-42.280025	-1.205935	17.922073	5.339535	7.6351256	18.493904	49.57242	3.32602	-22.29077	-43.029278	30.254805
15	D:\Face_and_Fingervein\Finger_Vein_pre1\001\ring_3.bmp	0	-233.74023	-120.54287	-128.08423	-52.32667	19.849598	1.4905114	124.595764	70.22616	10.275066	114.49278	78.02725	128.83525	-45.96113	-87.52735	-83.42822	23.63155	4.5325212	12.321067	-37.91744	42.854706	3.4167995	2.227426	-3.3899667	-11.761177	-51.005905	-3.1644852	-19.891853	8.780988	7.864231	39.426296	39.559044	-15.60506	-18.78489	0.035119772	9.024584	13.954518	9.174941	-29.818182	-27.138268	9.965696	1.0969095	-12.172395	5.6616626	4.547942	-34.546883	-23.929852	3.9152527
16	D:\Face_and_Fingervein\Finger_Vein_pre1\001\ring_4.bmp	0	-194.56877	-92.17227	-175.15344	74.98329	31.91683	23.878088	100.99221	92.65241	53.12839	123.29133	39.72825	137.4628	-25.795998	-53.88496	-118.66114	2.134556	-6.2941446	-6.736152	57.327106	60.926285	26.187859	0.6896214	-24.56875	-58.267433	-18.212376	-10.145006	34.26955	-32.560547	32.51329	37.55882	59.500145	-8.364752	4.155837	-10.18352	43.693638	-11.330564	-10.836807	-7.765789	16.228539	-11.566711	18.421717	25.835388	13.364782	-3.3463	-15.254207	-26.014685	-16.745203
17	D:\Face_and_Fingervein\Finger_Vein_pre1\001\ring_5.bmp	0	-178.67355	-186.36559	-91.83787	48.225243	-63.50481	-93.504166	-92.01561	-2.695561	-63.655624	-63.732113	-0.45277965	-7.556956	41.981705	33.883038	-49.65774	36.56583	-16.306444	9.53128	-26.945368	-4.67875	-11.257255	-47.60194	28.5715	60.62434	-34.72362	-49.953407	32.555084	-14.834358	11.017036	19.296936	4.279752	-3.4904342	28.464048	28.926264	13.341523	-1.7299218	-20.782932	-33.817215	-39.889324	-10.39266	24.069824	-12.814492	15.690084	23.202349	-38.943493	-17.165222	-0.68171954
18	D:\Face_and_Fingervein\Finger_Vein_pre1\001\ring_6.bmp	0	-170.95268	-157.19565	-97.19367	31.074444	-61.67317	-79.359726	-98.80517	-13.291308	-61.214382	-92.00754	-9.433392	29.228514	28.748875	33.590874	-45.26233	24.46248	-15.473919	3.9109428	-0.07355427	-19.126356	-6.7829633	-25.271847	6.1211777	64.27982	-10.903005	-49.150486	29.983902	-11.872933	3.6446884	25.053762	11.632009	-12.150679	30.074486	51.268036	12.737538	-2.661937	-24.44106	-51.30047	-38.885193	-2.08303	25.502693	-20.69813	10.39772	28.790785	-24.365372	-11.550389	1.2477967
19	D:\Face_and_Fingervein\Finger_Vein_pre1\002\index_1.bmp	1	-175.20332	19.851555	92.85457	-68.21671	68.3501	-67.76296	42.35621	-127.38305	25.517975	-20.708755	-51.178074	-52.61104	-6.184791	7.988452	-41.32957	41.660736	-49.49043	-9.673831	12.537978	33.030365	24.334976	25.419674	-21.92904	-32.406597	-36.2027	-1.1138748	-11.901865	-8.237757	-50.506393	30.931135	1.1795075	22.683681	-4.6551967	14.060925	-7.7701054	-15.576121	-10.104787	-25.528933	14.850474	-18.587011	23.148205	17.209013	37.36619	2.43209	-2.2299643	17.696486	38.7124
20	D:\Face_and_Fingervein\Finger_Vein_pre1\002\index_2.bmp	1	-175.20332	19.851555	92.85457	-68.21671	68.3501	-67.76296	42.356205	-127.38305	25.517902	-20.708792	-51.17804	-52.611134	-6.184807	7.9881706	-41.329483	41.660763	-49.49064	-9.673981	12.537978	33.03044	24.335073	25.419758	-21.928984	-32.40666	-36.2027	-1.113777	-11.901524	-8.237927	-50.506428	30.931095	1.1796058	22.683748	-4.6552253	14.06087	-7.7701955	-15.576197	-10.104802	-25.528902	14.850411	-18.587095	23.148262	17.209013	37.366096	2.4320111	-2.230034	17.69651	38.712406
21	D:\Face_and_Fingervein\Finger_Vein_pre1\002\index_3.bmp	1	-186.70802	19.413176	94.42515	-85.26211	83.11789	-83.78979	45.296406	-115.32807	35.575138	-33.27084	-28.194944	-41.331146	-19.889538	-0.14198838	-59.921303	52.4659	-48.314384	-25.290783	-2.5382042	27.43479	9.434968	15.281683	-26.236982	-24.782358	-16.626429	-16.088793	-12.696293	-19.92403	-64.39015	42.591137	-10.068695	-5.7845893	-6.02026	7.6945896	-16.94646	-6.8321013	-15.503141	-18.096085	11.751944	-34.62895	28.753353	14.5206995	42.07122	11.635241	0.38092414	0.99947125	30.276587
22	D:\Face_and_Fingervein\Finger_Vein_pre1\002\index_4.bmp	1	-191.89742	33.54102	80.08588	-82.04617	91.269104	-83.68463	43.589996	-98.157776	36.733803	-23.810644	-26.72925	-44.162853	-20.99618	-4.1001964	-66.37178	47.841564	-43.014526	-41.243073	1.6928098	23.76635	1.3034667	29.5393	-39.297417	-10.033861	-17.148201	5.46883	1.806683	-18.718246	-57.757015	34.80353	-26.059366	-12.528914	-3.819326	3.8702796	-19.05174	-13.165637	-16.499928	-4.7280035	12.467594	-30.037859	31.690731	9.07764	32.93403	19.931446	-1.1545987	6.2193522	33.923733
23	D:\Face_and_Fingervein\Finger_Vein_pre1\002\index_5.bmp	1	-183.52727	28.890808	71.63582	-92.65458	91.357544	-57.370457	37.590076	-108.1692	40.53613	-24.120558	-38.070274	-45.991146	-16.501772	-13.895326	-62.0406	32.360973	-45.661236	-8.234912	-4.7913237	32.028046	19.248928	27.81044	-26.882023	-21.017488	-18.200901	0.440245	-16.76306	-24.208593	-42.36633	24.017532	-19.430243	4.128808	-9.744044	10.938459	-13.191909	-16.80618	-13.938238	-5.959199	13.7253895	-32.01617	30.380081	10.131605	34.76658	18.943567	16.315382	8.842316	25.285086
24	D:\Face_and_Fingervein\Finger_Vein_pre1\002\index_6.bmp	1	-170.2855	49.74478	97.162895	-121.11673	72.176254	-40.30264	62.913776	-76.85563	26.478004	-22.884062	-15.275625	-20.403091	-21.388294	22.10487	-33.98082	-12.236256	-22.33851	13.206692	1.5434247	20.339605	45.028164	6.9436316	-6.2192874	1.9060469	-12.238496	10.269835	-13.698774	-36.851795	-34.737385	42.295715	17.11352	-4.1056566	-1.839081	32.71099	-11.739294	-5.042306	-0.44390443	-2.6848145	-3.3711796	-17.421446	12.334323	-23.632357	1.6983354	-0.11039359	8.84096	-2.2704535	-6.418117
25	D:\Face_and_Fingervein\Finger_Vein_pre1\002\middle_1.bmp	1	-181.29227	30.594988	4.1458797	-129.55283	-45.6312	-28.066395	-27.357796	27.384203	2.8417006	-16.227716	-50.081505	-40.560932	17.52581	66.547485	46.34208	-12.532953	1.8591071	44.750477	3.9515948	-1.3738068	56.095486	19.00277	-22.268518	-36.506454	-41.448563	-45.467693	23.38761	23.98725	-17.165192	12.256795	28.22404	13.693471	-45.350563	-19.768063	4.0249987	-12.954182	14.276572	12.0943365	14.930505	-5.507442	20.944551	-7.4598436	1.7152292	11.549759	9.086932	17.976969	8.454802
26	D:\Face_and_Fingervein\Finger_Vein_pre1\002\middle_2.bmp	1	-163.77808	21.931366	22.587555	-141.984	-28.837448	-29.584736	-45.63639	43.83005	28.849138	-12.527079	-59.128094	-55.104465	15.888226	71.91264	16.931181	-15.392763	-0.7848722	28.605433	-3.4355478	-9.451398	56.4792	21.9984	-42.710735	-17.31983	-38.632626	-54.67016	23.531143	29.64186	-18.246912	-5.238648	31.685398	8.17625	-30.458147	-29.619774	15.442831	-7.576656	9.347547	22.306965	11.240007	-11.0097885	13.695085	-9.551259	17.781136	14.463292	-6.5222354	-1.4277762	23.89321
27	D:\Face_and_Fingervein\Finger_Vein_pre1\002\middle_3.bmp	1	-189.56874	35.737217	59.08543	-104.82596	-45.20842	-32.475857	-23.706724	45.939842	14.292516	3.0036182	-26.12809	-32.9809	16.378174	76.5493	25.278515	-17.26703	-1.0223645	45.434635	-2.9499981	-0.5085882	52.87894	32.107296	-46.014015	-40.796524	-41.59491	-50.011387	23.910196	12.778071	-20.470768	-1.8101518	9.082955	-9.192965	-35.936806	-27.453463	3.892114	-5.8921485	11.149897	7.605923	11.67624	-9.863355	26.341005	-12.850716	-0.36554745	17.524668	-13.171555	12.300033	48.397312
28	D:\Face_and_Fingervein\Finger_Vein_pre1\002\middle_4.bmp	1	-180.57053	38.46549	38.39976	-119.32731	-38.21996	-35.260296	-38.51031	42.34894	16.727314	-13.813006	-54.456696	-52.769657	14.580314	74.18869	34.45054	1.0013794	0.28352594	47.722008	5.253036	1.9314128	61.184708	29.67111	-36.667557	-28.413002	-26.123636	-42.737106	24.81365	14.103317	-39.984077	5.0303917	36.29624	17.253168	-25.778019	-24.443783	8.615812	-9.948196	5.8289747	6.989454	3.5612085	-5.3595467	13.527222	-10.238591	13.525737	8.249416	-5.8061676	1.8506086	28.580101
29	D:\Face_and_Fingervein\Finger_Vein_pre1\002\middle_5.bmp	1	-183.42888	29.129923	22.975069	-96.76773	-52.35122	-45.39659	-45.000683	28.905571	21.531912	-20.131983	-52.315163	-72.53147	15.750488	64.072365	41.34823	6.992325	0.34304446	38.417442	16.749296	16.433193	36.845943	27.234346	-46.815086	-32.952995	-48.86778	-42.427105	33.471607	-7.603025	-38.198322	14.848744	17.466446	16.19402	-17.58684	-16.297098	16.461329	6.6995974	-2.6405177	17.144571	27.105156	2.5660646	13.961185	-11.96326	9.087401	4.838104	-16.934519	10.830472	39.202785
30	D:\Face_and_Fingervein\Finger_Vein_pre1\002\middle_6.bmp	1	-203.4159	30.91222	24.435495	-104.795616	-61.999725	-44.196823	-41.557602	47.97012	26.593128	-7.73662	-64.6983	-64.584885	-0.099825986	43.184486	35.177006	7.6814	12.490425	26.023594	10.1038065	13.799485	37.61595	45.764545	-36.01325	-35.412003	-38.9384	-16.036646	30.438368	-15.576583	-37.172195	14.240221	12.229449	25.27868	-17.744808	-24.033049	-2.9460018	-6.4483585	0.11364245	13.691458	18.811193	-4.4217653	0.56471914	-4.4566703	6.1189847	10.323	-28.001228	9.84608	49.732758
31	D:\Face_and_Fingervein\Finger_Vein_pre1\002\ring_1.bmp	1	-132.29854	-225.59602	-80.4403	-1.0347755	104.18902	33.156094	-78.82774	-15.844908	25.890965	45.04771	-42.67353	-5.4079747	73.10972	11.442559	-30.855091	-5.7060337	-74.054184	38.920776	-63.146156	22.375517	21.833635	5.2310658	48.74067	-23.800882	-31.17152	-36.243862	-61.84379	-28.346992	10.83964	-4.316617	-10.058974	29.781004	-2.0684967	-6.2484465	-33.70527	22.343277	-31.656393	33.459316	-40.807762	3.4333768	-22.8515	-23.714523	18.620378	3.9409785	-6.2288957	-29.141024	-10.693649
32	D:\Face_and_Fingervein\Finger_Vein_pre1\002\ring_2.bmp	1	-173.93198	-189.1202	-133.06786	-15.612532	-3.4047866	-5.920849	-1.2661809	7.406637	7.1114464	43.86718	-39.401356	36.902557	71.208015	-2.962419	-50.74888	-25.043089	-81.50862	43.322918	-68.600464	10.062637	37.55718	17.48342	40.98124	19.083344	-28.274672	14.82477	-66.59952	-11.907493	19.393082	25.81432	18.642092	22.590601	2.1172006	10.252201	-31.598078	2.97729	-29.514988	-19.905037	-38.738457	4.9932795	-1.3276117	-29.209604	31.386993	-0.60728306	-33.187622	-33.43045	31.974203
33	D:\Face_and_Fingervein\Finger_Vein_pre1\002\ring_3.bmp	1	-196.18271	-192.47209	-84.69941	9.157437	13.531951	-9.18017	32.061523	-1.6471672	12.459813	67.68343	-66.77426	43.08575	74.64487	-9.521914	-38.639923	-35.492424	-73.77408	60.672974	-75.882416	16.34973	37.047882	25.307755	27.880747	17.406202	-49.562103	39.743855	-66.45243	-11.628758	36.733704	1.1627375	27.755745	48.165264	-13.04683	-18.072035	-29.448986	6.426722	-10.369451	-11.2328005	-62.6211	2.391227	-5.9937396	-16.64006	26.83391	7.034315	-37.73846	-20.532604	-3.9562566
34	D:\Face_and_Fingervein\Finger_Vein_pre1\002\ring_4.bmp	1	-178.14993	-196.9842	-78.25519	37.363197	-45.400505	-23.260775	19.289024	-0.3867836	-1.3925928	-10.046553	-34.51633	18.024824	55.98548	-18.92365	-16.702717	-55.46188	-41.215664	36.171932	-57.38245	24.805952	43.192646	17.97419	-3.6192212	14.371516	-26.385445	-0.92146605	-41.338913	-26.043926	35.93086	-24.937656	14.426747	44.64553	22.106476	24.121056	-10.355496	24.441702	-10.5546055	-11.988677	-40.260746	-4.4428673	2.8359928	14.959378	37.8819	12.389771	-20.053507	-24.345156	-11.4865055
35	D:\Face_and_Fingervein\Finger_Vein_pre1\002\ring_5.bmp	1	-183.91153	-213.61967	-65.12862	39.727886	2.3947983	-27.259882	9.7989	-1.253686	-8.9349575	15.187064	-19.603296	42.45134	60.106983	-12.941759	-42.19998	-45.704075	-50.562157	49.39904	-49.339943	27.397753	35.87798	25.907627	-20.590141	8.772202	-24.625948	-19.455507	-44.01089	-29.733335	37.317787	-55.926197	-3.5883791	33.03732	12.814893	20.523558	-19.747192	15.868921	-24.602892	1.066362	-27.060705	0.2181602	-1.0182664	8.875703	29.688204	29.330019	-0.83370763	-30.39707	-10.378982
36	D:\Face_and_Fingervein\Finger_Vein_pre1\002\ring_6.bmp	1	-169.37973	-239.58334	-81.63634	38.01921	60.09497	34.14654	-78.23723	-16.368483	6.6728635	40.39871	-45.373474	-5.6756063	78.45347	-5.3777504	-25.3119	-13.620214	-71.09426	42.51715	-38.90122	28.842407	15.038997	16.752008	15.284416	-10.372483	-30.661594	-13.44234	-33.27074	-50.173798	44.0386	-46.12513	-26.402615	23.156292	10.274876	7.368816	-14.697509	23.211336	-32.42222	36.667324	-14.003459	-1.0403404	-5.4919534	-3.8091767	18.208233	-2.03618	-7.150884	-13.607964	-9.118952
37	D:\Face_and_Fingervein\Finger_Vein_pre1\003\index_1.bmp	2	-180.75797	-43.92317	-39.371162	-50.651886	25.07075	-63.27657	-4.5155926	-6.9389634	74.04656	-5.9350357	22.382385	-64.48992	-7.1236787	21.324028	-73.87547	-12.505557	-35.053406	-26.15095	-2.2444348	-13.755694	-2.5516448	12.801827	-43.57048	17.8279	-1.1020472	-8.635623	45.47099	39.13888	-30.539118	-0.4037553	10.7360115	-51.128803	-14.863752	-33.92412	22.040104	-0.9019467	7.659603	-11.719618	2.6561549	0.66079086	22.595568	16.895128	21.111746	-14.014157	-23.44598	-14.215748	19.699871
38	D:\Face_and_Fingervein\Finger_Vein_pre1\003\index_2.bmp	2	-187.83383	-44.201797	-21.811583	-59.662838	27.031446	-71.81206	-13.262088	-2.463999	44.938904	-17.887735	7.145009	-54.73573	-17.466764	7.4467363	-66.53475	3.005427	-29.652954	1.3400246	-23.930166	-6.411677	-7.7776756	-4.19673	-55.394302	2.9547586	-5.2549906	-25.736471	35.63521	33.60411	-37.821182	-9.905101	26.125498	-47.827717	-22.486258	-42.223186	25.594948	-4.188342	10.520095	-20.357967	-7.751978	-8.746291	18.600666	-3.4450183	25.433321	-10.71122	-33.61751	-15.11097	9.270482
39	D:\Face_and_Fingervein\Finger_Vein_pre1\003\index_3.bmp	2	-201.02383	-52.847294	-42.45639	-46.724884	16.502104	-71.027504	-6.0329576	-15.762738	45.630272	2.221062	27.798826	-55.218544	-21.588718	3.5768166	-66.87466	2.9532583	-20.814835	2.7769256	-7.1071973	-2.3086336	-17.381933	3.402126	-50.12146	17.011395	-12.116698	-6.268598	51.346302	44.75137	-41.878258	-15.578065	28.03799	-45.362926	-25.486206	-21.62383	31.289886	-9.038069	0.6691974	-24.39862	8.763141	-5.456326	20.905832	-7.5172715	43.16548	-15.594483	-26.066597	-26.296839	-2.071128
40	D:\Face_and_Fingervein\Finger_Vein_pre1\003\index_4.bmp	2	-128.70618	52.26994	-14.945123	-167.46179	110.04003	-21.291395	82.81646	-13.521341	-93.456505	-21.966303	66.69449	49.240368	-30.913477	56.66615	-67.14871	-13.242058	-4.033599	47.45393	-0.57197005	-9.575077	-26.381102	-46.703815	-17.297997	4.1935678	19.244043	-25.857082	91.74945	0.92523026	13.372335	-9.639276	0.8014436	-18.719452	-43.047455	-12.350938	27.355297	-81.582695	17.873985	-39.014786	10.974685	24.281858	-0.22866145	4.7184963	10.050522	-45.502518	-28.622278	42.69043	20.096643
41	D:\Face_and_Fingervein\Finger_Vein_pre1\003\index_5.bmp	2	-170.95708	55.36888	-25.654085	-155.53589	127.19363	-2.0046701	135.35551	-1.7763554	-95.80342	6.754867	91.33271	87.12054	-57.164448	34.184536	-58.578804	13.849555	10.118946	29.935389	13.54739	6.2392106	-52.331856	-40.43884	-2.3102603	11.908621	35.104618	-11.499278	71.54137	18.093328	36.19181	-6.6745067	9.00491	-19.629713	-55.18956	-27.739174	24.865238	-98.63283	30.789568	-63.127323	10.147622	6.477097	0.15275423	8.4356785	11.551799	-29.33626	-34.71698	37.890553	36.190456
42	D:\Face_and_Fingervein\Finger_Vein_pre1\003\index_6.bmp	2	-182.58917	29.569147	-32.269268	-156.81856	129.93488	-22.173018	120.14403	11.840878	-75.472855	13.6715355	120.147606	79.42868	-59.976303	11.294753	-83.78443	30.56968	18.905087	39.10461	10.940474	1.2503046	-33.5179	-39.1369	-11.476593	-8.323013	30.403301	-0.45234418	76.14249	27.603083	52.54826	-2.3148057	-3.30776	-13.688535	-50.289036	-3.3978207	14.561306	-100.38179	7.7262034	-91.56171	13.280034	3.5643783	11.26123	-6.65887	18.21202	-9.3205385	-44.056705	24.080894	46.128036
43	D:\Face_and_Fingervein\Finger_Vein_pre1\003\middle_1.bmp	2	-174.97928	2.5579975	-39.148113	-80.937485	4.8466725	-4.5485744	-23.936914	-57.4874	5.371059	14.799172	5.144189	-9.596668	0.5672988	17.05406	-121.31944	-25.758509	-57.236904	-2.2075827	14.019763	-25.98305	54.59162	36.24769	-14.025466	11.291036	-14.7404785	17.080313	-5.155764	33.911274	20.559612	8.316516	-10.509648	-75.41712	-48.096	-10.929805	29.02966	-26.450655	28.040594	16.262222	1.2069468	-34.678635	12.697363	-46.276905	-14.667984	-39.398026	0.15131253	8.5523205	2.9119346
44	D:\Face_and_Fingervein\Finger_Vein_pre1\003\middle_2.bmp	2	-157.16356	-64.87893	-9.839465	-62.948093	-1.3179331	-11.093899	-69.50817	-23.473902	-0.4066652	41.961926	-12.712565	-27.695393	4.6514893	32.068302	-102.97161	-23.938604	-39.429527	32.311665	9.747153	-41.319942	50.107967	37.105156	-12.952229	18.84753	-40.634033	7.6945443	-35.00148	33.143776	-2.309221	-18.812576	27.836786	-33.055225	-17.550056	6.1783686	43.26952	-11.679073	22.2309	18.279364	-10.651167	-17.641119	-2.0612168	-39.688347	1.2258017	-47.296352	31.508276	4.4461527	-25.34045
45	D:\Face_and_Fingervein\Finger_Vein_pre1\003\middle_3.bmp	2	-170.60168	-65.81352	-29.673235	-66.33658	4.623564	-18.336864	-92.710625	-25.421242	-2.993583	43.742184	-11.582815	-8.151972	-7.755289	24.810787	-111.43071	2.4883623	-41.39784	28.316977	25.302858	-28.659788	29.732182	33.97627	-22.93607	17.730068	-26.63846	21.880718	-23.934237	10.032811	-2.497353	-10.874738	-17.976255	-36.823235	-21.979362	-2.2880287	17.660881	-19.344824	1.3872013	29.968157	-11.554926	-22.307795	-7.4329076	-25.26365	14.309858	-32.44477	24.172749	-4.93593	-38.84755
46	D:\Face_and_Fingervein\Finger_Vein_pre1\003\middle_4.bmp	2	-163.55833	66.33452	-55.463345	-114.806435	26.350697	45.13671	14.613301	-70.77611	-4.159434	-64.09008	109.448616	142.47314	-61.81297	18.767694	-118.62458	-50.639946	47.394016	11.927841	77.984024	-1.8172024	63.326805	7.2472043	-11.479035	49.91335	25.837631	30.279745	62.22714	17.30004	116.32778	-12.566621	-4.997009	-67.04852	-46.274036	-9.056731	19.235518	-19.487028	3.288984	-58.71984	-14.9777355	-31.84018	5.1167474	-66.30768	-42.23437	-63.059593	-27.924604	-49.57795	43.20648
47	D:\Face_and_Fingervein\Finger_Vein_pre1\003\middle_5.bmp	2	-173.18167	66.12704	-68.788315	-122.3975	3.77435	45.482315	8.61317	-72.04933	-28.763153	-66.32047	101.57023	113.95825	-78.406425	24.638031	-88.91944	-25.592657	50.33384	11.517688	58.457787	-6.8215055	54.14682	6.350556	3.063238	29.613836	38.354786	32.598682	31.021093	24.024126	87.947845	-9.607752	23.89705	-61.607784	-43.135246	-28.016096	6.496776	-22.193214	-6.5372553	-66.15781	5.0380235	-32.82113	3.2548187	-38.580696	-27.791464	-58.39133	-13.139611	-44.2819	25.24972
48	D:\Face_and_Fingervein\Finger_Vein_pre1\003\middle_6.bmp	2	-165.83974	61.44867	-64.64967	-128.22977	14.995119	36.778313	7.8525443	-66.5169	-29.761652	-60.92759	89.819305	95.36561	-75.24271	24.62655	-93.23136	-28.009472	33.609028	9.725248	47.558277	-15.115195	50.071163	4.6539245	10.305527	39.461193	25.860083	23.549427	30.195328	18.036959	95.21599	-4.5686603	22.487877	-64.07188	-45.20595	-24.828117	5.79531	-20.240263	-6.5732265	-55.739082	4.0136976	-33.613956	1.7264007	-49.19354	-27.401447	-58.144085	-20.353556	-42.906315	24.23117
49	D:\Face_and_Fingervein\Finger_Vein_pre1\003\ring_1.bmp	2	-225.62196	-122.69111	7.6170373	40.368137	-114.12243	-48.465378	-38.559982	6.077378	-80.49846	-16.188166	31.581087	10.822426	-62.267975	-12.845842	-82.28442	-15.758164	22.409567	0.5263364	0.3754117	49.464214	19.996065	-20.479767	8.68312	33.257515	-31.830505	-17.279959	35.625576	-29.425838	17.661263	21.591204	16.604656	-55.791584	-27.915848	5.9377117	13.311701	13.994373	27.401937	-19.936289	-12.6821375	-18.12443	-6.235043	-14.807459	-1.1284984	-13.964568	-36.99417	6.2979627	-38.02277
50	D:\Face_and_Fingervein\Finger_Vein_pre1\003\ring_2.bmp	2	-197.5253	-187.85759	-4.155169	91.75557	-62.069794	-90.128914	-84.18113	21.79852	-59.313683	-61.856102	15.743074	5.9001193	25.05111	58.307865	-71.67792	14.30312	-40.925297	10.661906	0.5620281	36.029686	40.831383	-33.498753	22.198162	24.839197	-32.002205	-49.82319	10.3887615	-27.670662	58.351994	13.887399	-40.517956	7.4199777	-15.734898	8.022686	-7.131887	-10.61725	10.605506	-27.660269	-16.5422	-35.294617	15.212465	-24.199854	-9.998047	34.39514	-35.107292	4.3251534	-10.153928
51	D:\Face_and_Fingervein\Finger_Vein_pre1\003\ring_3.bmp	2	-235.71574	-109.92143	-106.30377	-39.88666	-123.05579	-4.166251	-4.8982315	-1.0698041	-50.13074	29.54995	9.989987	-29.032259	-20.135473	-83.30669	-59.81957	-45.33239	6.1859136	-0.9245938	11.318699	-7.848767	-18.429325	39.113792	28.350388	40.181084	-23.524174	23.12859	11.262955	-11.668472	13.062292	15.837853	25.168705	-66.71985	-40.206585	-5.313091	-20.682709	-5.88748	-22.389343	7.457059	23.091032	-2.030395	-0.032887552	-7.732027	10.300605	-35.52072	-32.877827	6.648065	3.429436
52	D:\Face_and_Fingervein\Finger_Vein_pre1\003\ring_4.bmp	2	-218.73334	-119.71055	-119.06004	-43.43969	-119.679	-3.4171214	-8.553658	11.583617	-31.159441	13.6998625	-4.252385	-12.841834	-20.664635	-87.02164	-65.9523	-56.071636	-7.2720084	2.5154407	5.621364	-1.3387765	-15.568496	40.997562	19.605568	40.7712	-8.757314	17.81143	6.939388	-22.982727	18.10137	21.574593	27.40687	-78.9151	-27.542294	2.363202	-16.642618	-5.891889	-26.969063	8.56575	9.580124	-4.095523	4.9212713	2.669245	11.39241	-29.704397	-24.274977	-3.082377	3.7230759
53	D:\Face_and_Fingervein\Finger_Vein_pre1\003\ring_5.bmp	2	-265.49524	-86.766205	-51.455597	-19.26288	-131.9958	-25.559	-17.19414	4.806215	-120.12315	12.442726	43.854397	27.395473	-72.615	-63.252937	-45.033016	11.05062	1.866994	15.774865	-11.788766	24.604153	-29.832308	19.454851	-13.331675	18.972544	-14.348408	4.556668	-28.02294	-12.182799	-4.835834	50.121082	12.659499	-49.17687	-21.831453	-25.655079	14.676924	-12.657044	-0.6623037	-25.437128	3.8282826	-9.574119	-4.913688	-23.313694	32.559605	-20.308296	-34.435314	-9.752462	-19.47009
54	D:\Face_and_Fingervein\Finger_Vein_pre1\003\ring_6.bmp	2	-266.4392	-125.31653	-49.66928	7.436486	-136.05727	-32.217205	-18.855568	12.978988	-139.98302	18.03771	34.98818	5.3300557	-57.978348	-70.96349	-56.261147	9.983796	4.049374	25.154428	-15.730544	15.201224	-30.272139	16.635845	17.159452	34.922676	1.1215256	8.515446	-8.382739	-16.211401	27.82901	43.171654	16.68031	-52.1453	-14.795532	-8.43157	6.410701	-15.966155	1.3227307	-29.748354	-4.645581	2.0388513	-12.188887	-24.765064	34.437244	-14.1305275	-38.03759	-8.930134	-24.46232
55	D:\Face_and_Fingervein\Finger_Vein_pre1\004\index_1.bmp	3	-90.52919	256.49094	53.866558	140.37546	103.633835	-83.09811	-35.55869	-26.23847	-81.565605	67.32269	71.37076	38.688545	16.384974	47.535965	14.657515	3.2462742	-114.059814	66.57248	-74.5065	41.695583	21.954905	-1.1746075	-61.508514	-19.441854	12.800751	-27.95559	25.191269	-29.47748	-9.73922	0.4753252	-76.488716	-16.7206	34.227047	-68.58483	44.531593	34.035294	-2.0749693	39.505188	7.697723	38.27254	30.87333	12.697845	4.574577	24.63375	-7.2507477	24.45732	12.436931
56	D:\Face_and_Fingervein\Finger_Vein_pre1\004\index_2.bmp	3	-96.60149	256.4472	49.7471	122.98345	110.919655	-86.92793	-30.28082	-15.894181	-87.76837	50.346703	88.5248	41.945496	9.485796	42.537884	34.15212	5.3425236	-97.31523	54.081493	-65.46503	19.941212	21.399338	1.0236306	-57.216522	-25.778803	17.29875	-8.317663	28.048424	-39.806904	-22.960594	-0.7059645	-54.638134	2.5976202	35.996227	-40.981743	37.293686	28.302748	2.8688626	28.403845	-7.754626	56.785564	29.690376	22.298882	4.4843616	19.252687	-4.485818	19.196833	-2.1403186
57	D:\Face_and_Fingervein\Finger_Vein_pre1\004\index_3.bmp	3	-86.79502	243.7942	19.278555	176.17838	116.789444	-93.56453	-0.96429914	1.2406484	-25.615515	115.47027	64.65423	15.034524	2.5252383	24.817575	9.430408	-5.6187425	-98.841515	64.04946	-53.815636	-4.2394757	24.943708	-9.399152	-15.010354	-12.884648	-29.259714	-30.38555	-11.349169	14.653716	-53.377747	66.67259	-22.451082	-4.459946	29.46051	-49.636482	23.371899	51.0491	29.078814	10.331648	-15.451612	22.96211	43.47624	-0.9048914	-14.124706	26.61248	-25.914581	11.3789015	-1.824923
58	D:\Face_and_Fingervein\Finger_Vein_pre1\004\index_4.bmp	3	-97.081856	126.3634	43.986126	177.16016	70.46532	-91.64732	7.8089957	-38.626568	-67.13135	105.16948	26.161232	12.451445	8.249577	63.5271	-37.74255	-17.166586	-75.735275	66.56902	-19.510399	-24.502026	3.8018582	-20.120153	-43.029312	-20.677042	-17.531614	-29.534767	-36.528797	9.348925	-28.192083	65.954636	-49.510254	-32.26855	52.90848	-73.4632	14.703761	38.53227	2.1256995	16.280582	2.0269816	14.332457	17.112722	11.059044	-12.176401	-1.2554066	-16.171173	33.305584	21.043705
59	D:\Face_and_Fingervein\Finger_Vein_pre1\004\index_5.bmp	3	-181.77025	15.536792	188.73355	-73.37737	0.034419723	-1.5836484	70.08251	-30.34945	-128.901	79.72324	161.01158	-38.05062	-92.3115	48.22007	-0.6490499	38.013126	13.54145	39.195675	-2.8171895	8.585189	32.60889	-39.819202	39.530712	-52.494938	57.98204	52.08904	-63.75573	0.90725833	-66.00098	78.9118	37.829323	-12.539369	11.64339	-44.76623	3.8471766	30.586851	47.873745	5.848355	-74.38567	59.63423	4.834543	15.2765045	50.36937	-29.993996	-4.3839564	-4.9911246	33.690163
60	D:\Face_and_Fingervein\Finger_Vein_pre1\004\index_6.bmp	3	-177.46658	3.3785748	207.77786	-77.17281	-12.209834	11.800546	62.95806	-0.42540896	-122.293755	81.42127	143.6849	-18.613577	-98.47679	20.48066	-17.036331	7.737194	21.666733	48.381954	-5.465834	-9.685693	32.262363	-23.481794	26.576366	-48.389774	67.10831	60.65708	-67.13144	-1.4503695	-45.18911	75.49517	49.797043	-25.742634	0.74348646	-51.666195	-2.9823546	24.301834	48.43029	-1.279816	-82.680954	52.921593	-1.8138783	-0.013145509	40.661682	-12.497359	-8.178293	2.1982112	28.354656
61	D:\Face_and_Fingervein\Finger_Vein_pre1\004\middle_1.bmp	3	-267.97742	-11.934247	-11.008647	-106.595825	-113.07028	-13.608334	16.549204	41.935654	-105.233925	88.41807	39.55876	-27.251316	-94.11601	-34.455845	19.667664	49.3709	67.52489	13.462758	-16.499811	-38.431183	5.9917636	27.063803	18.799854	-24.563795	-20.616528	-3.89786	-12.320986	38.30482	-54.511013	44.303066	58.37851	-3.94824	-31.368778	-13.859697	-10.901592	-0.27274984	12.631632	23.304714	-24.702032	11.383757	7.830432	-27.782324	37.86674	34.46875	-3.7296708	-8.70617	-11.91839
62	D:\Face_and_Fingervein\Finger_Vein_pre1\004\middle_2.bmp	3	-269.3734	-22.648144	93.49736	-43.208	-132.60858	-22.666319	17.723595	44.30888	-102.22231	104.87878	63.949146	-56.195015	-86.64911	-2.4225578	27.480143	24.899212	74.03029	35.70742	2.7719164	-30.46916	16.865946	24.025194	3.3688297	-12.021498	-15.756257	-14.477968	13.241264	-3.74282	-32.19554	19.464697	4.6753597	-16.621048	-22.399305	-28.135628	-9.335603	-5.931006	10.347261	3.8279755	11.570361	24.030884	-5.433754	-39.126976	14.586344	31.283304	-41.23991	0.66825294	33.067158
63	D:\Face_and_Fingervein\Finger_Vein_pre1\004\middle_3.bmp	3	-279.535	-10.640304	82.95889	-86.68166	-109.89112	4.2620835	21.871698	69.308105	-97.09131	116.628	39.56263	-34.811943	-96.51464	-22.579481	34.104546	27.484634	99.24596	47.03545	-9.631576	-52.685104	29.125923	20.379929	-0.33521533	-28.818575	-12.135922	7.02516	-13.155716	8.649098	-19.777088	6.4968567	42.837395	-6.51736	-30.833456	-38.03707	-3.014062	-15.354938	29.9009	11.665038	-16.388	9.061801	3.2345061	-27.304626	25.726162	43.329937	-21.269009	-6.5732994	4.3253894
64	D:\Face_and_Fingervein\Finger_Vein_pre1\004\middle_4.bmp	3	-176.60611	2.5262802	85.914024	-107.52347	-46.58606	-43.139217	-50.33011	54.027386	-0.4904321	9.489955	-24.103891	-33.52396	-0.104252785	36.30654	-1.09828	-26.594233	5.1058173	61.207283	2.7558248	-13.386536	61.933067	20.242023	-35.557068	-45.430866	-28.461435	-36.248524	4.9123707	-20.786222	-44.52453	11.111783	-13.821965	9.791258	-4.1729236	-5.885592	1.0945357	10.167212	10.1133995	22.738802	-2.2964005	14.294882	12.366975	-22.263235	-12.201603	22.909481	-34.74985	4.0566826	14.216953
65	D:\Face_and_Fingervein\Finger_Vein_pre1\004\middle_5.bmp	3	-176.12802	-62.608765	-44.96748	-37.600845	-62.745872	-50.780937	-39.30078	8.466306	18.432589	15.695682	7.6970606	-86.90068	-6.8273597	-15.05945	-69.46616	-25.54479	3.6633725	-14.531543	24.48699	-19.712515	25.395134	20.810863	-11.905951	-8.38697	-44.264492	-6.7862473	6.9274645	-13.425399	-18.408691	8.84743	-2.7492013	-16.417725	12.465047	-18.11618	10.11982	29.99639	8.261027	30.253408	10.464226	12.37365	-13.264447	-2.0977628	-30.482979	4.0437984	-21.518074	10.53925	14.478596
66	D:\Face_and_Fingervein\Finger_Vein_pre1\004\middle_6.bmp	3	-177.84776	-41.059372	-7.9502234	-50.68271	-69.5598	-61.243652	-32.474476	18.359848	-0.3524974	4.9078946	0.03245082	-82.17455	-24.098377	10.543614	-59.99825	-10.397307	5.1481476	-29.119942	22.45673	-22.66736	35.70993	11.577264	-22.631104	-15.212925	-41.558907	-21.95358	-11.907632	1.8908339	-43.427814	35.72338	22.917862	-33.393116	25.489853	-25.331533	20.136154	35.686794	10.796746	20.050907	-2.4544888	5.8754654	-20.819233	6.2220945	-34.517277	-2.705137	-21.365915	3.4227214	16.587507
67	D:\Face_and_Fingervein\Finger_Vein_pre1\004\ring_1.bmp	3	-256.59814	-162.02864	-120.74354	7.07446	-59.986355	-4.3680673	77.388176	-9.761619	-135.23874	74.641754	83.446915	49.962273	-29.696392	-43.873672	-0.3093914	17.39887	-15.287084	17.21278	-35.761448	-10.4063015	-28.546274	16.98722	12.49182	35.011417	-15.247342	-1.2597591	-22.865192	-1.2151839	-0.5349029	32.4866	43.34878	-32.08876	9.944834	2.2182772	-10.134642	23.201477	-21.735165	-16.920773	-4.7743464	10.9565	7.13267	0.42815584	22.793997	-0.48234785	-22.497581	-19.784283	10.8643675
68	D:\Face_and_Fingervein\Finger_Vein_pre1\004\ring_2.bmp	3	-223.93672	-153.5182	-146.38066	-36.665997	-52.756092	10.070715	65.30242	-28.903137	-73.717155	80.51234	85.044106	6.1076818	-6.8487043	-65.83354	-39.74005	-36.295715	-5.860559	-11.258726	-15.507213	-5.904947	-41.6754	37.24958	9.231151	38.533955	-6.752381	1.8839992	15.964687	-8.815471	2.2615063	34.66571	23.309376	-50.802574	-3.5534317	-13.392354	5.4848366	22.699287	-45.24311	20.815746	-2.886684	14.725008	11.197836	-10.886488	26.387035	-33.753815	-13.062126	-13.955164	18.528004
69	D:\Face_and_Fingervein\Finger_Vein_pre1\004\ring_3.bmp	3	-239.0347	-141.06105	-146.38493	-43.459805	-45.135895	8.405555	76.10518	-27.749863	-85.88163	82.22084	99.485146	19.983597	-10.872819	-71.5041	-22.947268	-24.009993	9.171512	-4.2056413	-15.161379	-0.7101485	-62.896667	30.045025	3.9193604	22.795692	0.2507343	1.5699681	24.681974	-1.5752947	-7.9589596	47.45658	22.455513	-40.68675	-3.7395172	-11.170857	-2.6739933	25.11476	-43.130356	19.630295	-10.487937	22.851177	10.692047	-3.2904005	32.388252	-22.691933	-10.730382	-12.851538	6.7387156
70	D:\Face_and_Fingervein\Finger_Vein_pre1\004\ring_4.bmp	3	-257.01517	-125.567795	-150.61914	-49.310806	-46.779778	15.449473	83.41812	-22.30324	-103.18173	95.41007	121.580414	32.267	-34.145878	-76.38868	-13.290248	-11.2152815	29.976822	-2.291766	-22.855045	-16.076319	-71.95127	27.816088	6.366277	9.801823	10.013117	22.509682	29.629316	17.489933	-13.57995	47.289536	34.628624	-37.431217	-12.627144	-8.901199	-5.6744113	23.472742	-33.97986	4.7907743	-14.279424	27.618519	13.160527	-15.493582	44.68202	-8.827993	-11.843708	-5.9487066	6.2968955
71	D:\Face_and_Fingervein\Finger_Vein_pre1\004\ring_5.bmp	3	-257.71347	-107.22639	-130.0102	-55.109863	-40.101543	20.200783	84.665016	-19.388056	-80.94228	90.56472	91.090866	20.111467	-42.10387	-85.24585	-23.969639	-20.234745	35.442432	-24.461214	-12.424115	-24.028395	-58.5594	28.544207	-16.955975	0.64633894	8.667045	8.3795805	5.1458907	1.1238933	-4.2668543	36.071133	20.304216	-43.139538	-10.370285	-31.61883	0.47621432	6.880721	-17.036282	29.674572	-2.0343845	5.073459	15.974962	-1.5471998	21.226978	12.00231	-5.740084	-9.71555	3.184224
72	D:\Face_and_Fingervein\Finger_Vein_pre1\004\ring_6.bmp	3	-278.65384	-118.29459	-147.85486	-38.65487	-51.264862	8.895411	85.54026	-29.98535	-99.01493	98.4937	119.56425	35.064	-33.74953	-76.74855	-10.1425705	-5.531783	28.9993	-12.747817	-3.2526438	-3.4959402	-77.53439	24.414846	2.264782	12.281836	0.8427678	21.54462	26.34178	13.724036	-11.474373	49.538895	15.275834	-22.891817	-17.365623	-2.127042	-11.617636	27.667582	-28.802864	15.25063	-0.8413009	20.330122	18.289322	-17.582998	38.28684	0.12987804	-17.386473	-13.939961	-0.47113916
73	D:\Face_and_Fingervein\Finger_Vein_pre1\005\index_1.bmp	4	-84.713295	119.56507	-16.239973	208.93462	-61.94778	-108.34087	-96.19575	5.0033946	4.0648594	33.357315	-27.409657	-50.310028	-34.845245	-25.129105	66.11622	-32.82814	71.461075	25.682043	48.51183	14.594852	31.047506	-19.875341	-13.737967	28.053963	21.216959	-20.096714	-13.239112	31.08958	-12.8661585	44.961723	-23.330679	-20.502914	-6.30724	17.966816	40.4378	1.9095414	-13.302008	-13.387598	-29.922834	32.97168	21.854492	36.412506	-28.72843	15.587893	6.7207994	19.81516	-36.269268
74	D:\Face_and_Fingervein\Finger_Vein_pre1\005\index_2.bmp	4	-104.797676	135.0164	-20.683464	217.9579	-48.75646	-119.82506	-76.97148	7.9146504	-9.1441345	70.08945	-10.406737	-53.196968	-51.62776	-41.085396	29.975798	-28.03376	98.63762	21.484589	55.175552	-2.7524064	35.46032	-38.061142	-14.934293	40.463573	-2.6827493	-11.26825	18.132566	49.678745	-27.109148	47.788082	-10.138785	-27.790167	-20.179039	1.0103997	41.688442	8.695155	-23.052458	-10.437159	-22.596205	29.767635	23.79497	34.425972	-18.03295	28.415447	-10.167806	-5.8167396	-38.120804
75	D:\Face_and_Fingervein\Finger_Vein_pre1\005\index_3.bmp	4	-96.42649	137.65216	-27.713926	217.70905	-44.976616	-118.904236	-93.38719	-8.015024	-12.199279	58.148487	1.9624996	-41.8812	-68.72196	-32.05571	33.459717	-26.253288	93.552765	39.34418	48.485035	-0.48456502	46.022842	-43.25803	-21.327478	33.366184	14.29933	-25.09682	3.2410362	26.005724	-32.00506	41.757893	-12.3742695	-45.30812	-23.134825	8.519002	43.413826	14.1106	-35.86809	-21.68462	-19.832912	31.758461	33.667656	40.182663	-7.654203	33.3864	3.3046174	-10.758253	-47.61101
76	D:\Face_and_Fingervein\Finger_Vein_pre1\005\index_4.bmp	4	-62.244785	48.117413	-38.31176	200.18478	47.103645	-133.15346	-76.219246	-84.60189	-18.700575	39.16741	-149.16554	-65.94118	9.318969	-21.110603	-18.482563	14.105599	75.29588	7.688307	74.837944	17.686678	45.49543	-16.066475	27.775318	19.054136	27.180874	-5.2833843	-24.81097	48.36971	-41.860428	25.946653	-14.52545	25.191505	-14.412243	39.752113	36.4895	-13.268841	-29.316364	-22.148937	-14.8628845	3.8823223	26.852066	69.16184	23.609533	13.58218	-8.744647	-16.792145	-1.6323394
77	D:\Face_and_Fingervein\Finger_Vein_pre1\005\index_5.bmp	4	-42.6751	20.029453	-34.139103	195.29366	33.322525	-112.725716	-70.77953	-109.21211	15.916807	45.33515	-152.64941	-65.49888	-15.865135	-23.237669	-39.87315	-1.8941519	87.91261	11.261418	80.38914	27.431137	58.274643	-11.90878	17.496086	29.206184	35.53945	-14.729876	-27.393158	58.800686	-45.87781	40.178417	-15.466712	30.56562	0.09881763	50.984512	22.396788	10.322209	-34.23721	-23.29563	-18.080776	-10.027505	15.952785	65.02646	10.306418	28.702736	-1.1169152	-4.491813	9.500483
78	D:\Face_and_Fingervein\Finger_Vein_pre1\005\index_6.bmp	4	-55.195274	48.567055	-34.76033	184.70679	49.68551	-127.388084	-75.21098	-84.07145	4.555665	32.44568	-151.17317	-40.448093	-15.025032	-31.869213	-30.645365	27.182047	91.092545	17.696163	59.183704	9.366754	50.538185	-22.417385	27.723452	11.887819	39.1417	3.4049277	-48.13887	48.043293	-81.54832	28.478987	-16.673716	22.42765	-5.5560293	46.615425	13.214419	4.2329073	-28.152977	-38.18183	-25.533915	-14.596418	11.051718	63.061348	19.597515	31.879303	-4.8947597	-24.79474	-1.5791417
79	D:\Face_and_Fingervein\Finger_Vein_pre1\005\middle_1.bmp	4	-231.75505	-62.933052	13.594946	-59.78126	-175.16595	10.302849	13.68827	13.733804	-34.999073	46.795433	-17.942642	-66.3335	-50.456264	-71.31402	57.699497	-23.491137	50.78402	7.701897	-56.041588	-13.945388	13.566492	31.478075	19.803432	28.556812	-19.79591	-39.78738	8.287506	12.526115	-8.240884	-16.244902	21.882183	-19.678637	-41.26975	-7.9618273	5.4374027	-6.499105	-7.1427064	-18.903595	10.360222	7.702574	-36.05797	1.259155	1.2464889	8.595142	5.2691045	26.836136	15.185193
80	D:\Face_and_Fingervein\Finger_Vein_pre1\005\middle_2.bmp	4	-220.61246	-5.705005	95.788826	-18.702765	-139.7168	27.776392	54.555622	9.391527	-83.09944	74.70001	60.962658	-47.807224	-55.222816	-53.980473	79.53866	-15.83814	60.802753	40.870598	1.6984628	-0.5205943	-42.378662	0.010556258	53.298428	-11.574308	52.53513	10.906235	-10.932946	21.427156	-37.067986	-36.070854	-12.709934	1.2692152	-44.441025	-19.760601	21.434597	-7.1526875	21.345037	-16.10529	55.10512	19.856054	-17.761255	-9.866363	23.26283	45.57385	4.8517447	20.396416	9.535594
81	D:\Face_and_Fingervein\Finger_Vein_pre1\005\middle_3.bmp	4	-187.44766	-87.291084	187.92134	-47.474354	-91.48482	-37.29537	-41.71616	42.867832	-4.1870275	24.731283	-41.778427	7.7228856	-3.248708	-18.282867	7.9455967	-65.72975	27.576185	77.3262	-41.057896	5.0379586	16.011646	21.834114	-13.413644	-4.385836	-32.641087	-18.25131	-17.975521	-26.359983	2.7440867	-4.647236	-35.22598	-3.2846467	-33.460846	43.162075	-18.74009	-5.6297355	-13.093489	-24.619251	14.870088	28.013823	13.235539	-19.325287	25.256332	-11.173615	-9.127854	26.626295	3.1678874
82	D:\Face_and_Fingervein\Finger_Vein_pre1\005\middle_4.bmp	4	-177.31982	-94.7237	164.27605	-44.96667	-102.83649	-32.24031	-29.456194	38.52943	6.4791265	23.267794	-64.32118	-18.88368	-0.16719937	-23.100819	20.64177	-58.289894	17.338333	33.36445	-50.833363	3.284022	14.950996	21.809725	-16.351236	5.5036035	-35.93827	-36.183926	-10.916314	-7.7550774	-2.3072731	4.0514874	-30.72804	-2.65213	-27.410433	47.25407	-14.438624	-6.7104545	-38.29176	-19.140982	2.4563553	5.375167	-17.585321	-4.6087275	32.0631	-9.641537	-3.8597937	22.401798	0.49729764
83	D:\Face_and_Fingervein\Finger_Vein_pre1\005\middle_5.bmp	4	-176.44492	-82.02131	140.37091	-33.381493	-114.339195	-9.096853	-20.057323	24.617188	17.729067	22.774767	-62.630856	-38.03547	-9.83768	-15.582044	35.560066	-61.827152	21.002464	18.698942	-18.923422	8.48607	15.644119	26.443323	-14.589301	11.315333	3.4390845	-30.938677	-16.937246	-24.413012	9.397561	11.377546	-33.184647	-4.689156	-0.7157219	32.479397	-3.5630414	-26.325684	-33.17744	-9.736719	5.385389	-0.6019008	-26.241367	-0.44030762	3.094124	-12.866252	5.0617857	27.757341	11.851975
84	D:\Face_and_Fingervein\Finger_Vein_pre1\005\middle_6.bmp	4	-158.6864	-35.885994	142.74559	30.046747	-126.8579	34.560173	3.8023062	19.987148	-15.804374	-22.2761	-38.51579	-9.815029	0.38846907	1.9490054	70.41834	-52.676067	10.182273	62.26139	8.577662	36.89962	-53.227943	-21.71478	43.477097	-15.709974	3.5837588	22.781021	-25.506113	-0.8884875	2.4633625	-20.631767	-58.51825	4.477512	-19.93146	23.125484	39.41969	-30.788057	-36.252907	-11.812468	45.281616	15.148715	-19.886929	3.5053418	-7.6387362	37.450436	7.5505004	16.14243	18.85551
85	D:\Face_and_Fingervein\Finger_Vein_pre1\005\ring_1.bmp	4	-180.60234	-104.379036	194.31363	-14.911286	-68.49645	96.67149	-67.6194	37.855526	-116.7866	126.67032	105.20197	-86.70146	-33.03854	46.486504	104.46458	1.6090993	82.37123	-14.869628	-7.411442	-87.85444	5.9084444	-40.473442	24.096972	-54.738346	19.557848	10.493257	31.85308	52.006607	30.663786	-26.012592	9.682947	-65.06363	-12.743084	62.733368	26.872484	39.33952	2.8621306	-4.089863	-25.325203	1.244318	-12.068417	-1.6691556	-18.165417	-35.941055	-64.19404	8.5836735	34.65198
86	D:\Face_and_Fingervein\Finger_Vein_pre1\005\ring_2.bmp	4	-164.86923	-113.42426	200.35352	-11.881981	-51.664875	93.00747	-90.884094	34.011925	-112.566414	113.132576	81.12717	-68.04958	-21.28784	30.188417	92.48855	-4.621165	67.729004	30.603687	-38.526897	-63.623573	-1.3499552	-36.507504	19.33111	-47.28395	25.16575	6.9442	14.751267	15.692106	29.348518	-53.250374	11.322013	-71.31041	-35.058083	48.885437	35.06619	15.59062	21.076221	0.15664878	-37.055344	10.531079	-1.310856	6.36746	-26.957064	-50.598057	-52.921272	33.130276	42.947254
87	D:\Face_and_Fingervein\Finger_Vein_pre1\005\ring_3.bmp	4	-156.75685	-73.03369	198.58493	7.3269973	-55.19409	120.09745	-58.385788	42.581	-111.38361	90.969986	82.522224	-68.24474	-4.591048	65.59555	117.17352	9.008662	71.19616	-0.9736355	5.9640665	-76.2432	-55.471607	-64.100365	52.749485	-67.56642	37.848316	25.284195	30.658585	50.870056	13.122793	-59.89223	-2.0540137	-65.19615	-31.880857	49.520367	47.201107	40.733856	2.8580818	2.8895948	-31.20603	9.18137	-3.6605096	33.139717	-37.756794	-19.308037	-53.680622	19.359093	56.386063
88	D:\Face_and_Fingervein\Finger_Vein_pre1\005\ring_4.bmp	4	-184.82425	-133.09995	194.07118	-16.224312	-66.62025	85.8585	-99.18368	34.07561	-115.92342	124.773445	80.0849	-64.21923	-29.171816	10.631036	86.009636	8.451474	90.17755	40.930805	-53.100346	-69.74416	-0.39752465	-37.503334	28.157034	-24.041206	47.515335	19.826393	10.532073	23.02749	38.055813	-55.86402	-7.411121	-66.41263	-19.270245	47.31398	35.99016	-0.7045464	5.1537175	-4.2481747	-34.819626	14.035491	-8.600674	-1.3737346	-30.28369	-45.311893	-38.242634	27.734673	28.618137
89	D:\Face_and_Fingervein\Finger_Vein_pre1\005\ring_5.bmp	4	-147.91458	-68.44566	188.40529	-35.317245	-53.27617	100.65008	-96.1327	52.883736	-83.53034	93.17964	69.16002	-85.06902	-35.858406	52.260803	66.11141	-24.24186	82.44152	-19.011108	26.108501	-75.34765	34.156506	-22.853746	13.154965	-51.674065	31.816216	8.754209	22.18123	28.214298	21.613941	-16.98439	13.54172	-48.235554	-20.61864	25.484135	24.162834	-17.778675	7.976825	9.7409	-44.41286	-6.3318925	-1.9327776	38.680862	-14.356044	-66.83605	-51.547184	-14.096117	50.282875
90	D:\Face_and_Fingervein\Finger_Vein_pre1\005\ring_6.bmp	4	-149.7361	-89.475716	181.12582	-27.019344	-40.16622	99.65543	-112.35404	27.784292	-85.19331	92.33801	96.84536	-80.29244	-19.25589	46.04335	79.098076	-31.127426	63.854214	4.5749483	11.132934	-50.34489	42.004135	-17.401089	18.787167	-55.264385	28.414988	34.35952	27.496338	50.34567	16.784588	-40.257988	2.9685545	-35.949883	-39.6385	22.382635	36.00951	-11.654966	32.125275	-12.38172	-42.07443	-15.244491	7.87801	30.9171	-43.623634	-71.00542	-46.965076	2.7269323	43.51957
91	D:\Face_and_Fingervein\Finger_Vein_pre1\006\index_1.bmp	5	-213.9455	-29.175203	100.33676	-10.041051	-30.800842	-38.313595	16.087034	-92.37728	-79.454124	24.186514	-29.573288	-38.953693	-13.786289	-11.927363	-37.573338	45.22045	-74.47817	42.10526	21.818447	50.511673	-6.341225	37.901905	8.641428	-61.4599	22.49501	-26.73096	4.8533483	-38.431515	-55.358482	65.5012	-48.444096	-5.183327	-34.556286	4.0839324	-0.49998787	-34.408222	-14.543289	12.326589	11.632263	-2.8317182	7.4223475	-15.692898	16.500057	-26.12339	-9.8126335	36.616524	-9.515041
92	D:\Face_and_Fingervein\Finger_Vein_pre1\006\index_2.bmp	5	-228.11026	-23.452482	133.9176	-15.547635	-67.64394	-14.489792	65.36363	-78.27989	-119.17831	94.776695	19.560787	-62.786118	-87.04219	-58.5183	-70.24191	43.148975	-5.8026996	-24.605476	14.825741	-2.9217792	-18.461594	44.52994	15.156037	-15.483836	40.324955	12.519414	19.226698	6.985133	-33.22087	26.801357	-6.2266088	-44.414795	-28.365183	-18.47876	6.8337746	-26.11112	12.554247	-7.4056377	18.12398	1.3716862	-15.897133	-31.923948	15.880886	-25.471397	-38.75545	22.925985	10.56319
93	D:\Face_and_Fingervein\Finger_Vein_pre1\006\index_3.bmp	5	-232.14374	-0.8506452	11.212388	-81.80769	72.383286	46.345444	11.756567	5.1065254	7.543326	139.02057	125.38272	-107.09578	-77.146935	19.501562	-7.946978	80.37675	-1.0394685	3.9809637	-73.46311	-33.69947	-24.234182	-0.5913716	46.057823	-37.062603	57.34065	76.91813	29.463774	-1.8516372	-26.35622	14.312101	-71.65388	-29.491236	-53.207893	-38.95866	-16.865774	-37.175167	39.248432	-6.094491	-18.712713	-35.50229	-14.853395	27.34173	29.836306	-11.6587515	-17.198349	13.478041	23.673546
94	D:\Face_and_Fingervein\Finger_Vein_pre1\006\index_4.bmp	5	-209.98706	-59.589424	46.701885	-53.689438	29.140835	24.292768	-15.096496	-1.262068	-8.562485	136.40057	86.299934	-120.31224	-40.701725	23.245115	-38.40898	69.683136	-23.856411	12.63826	-70.20861	-45.64268	-6.8662453	11.563973	49.91521	-40.751083	42.152546	56.95199	8.609207	16.013195	-0.00788489	1.7011664	-55.289944	-37.81025	-44.82075	-45.6939	-9.22004	-33.408844	26.146416	-21.51236	-5.138061	-32.09407	-15.290833	30.715443	20.811954	-7.999421	-20.931566	28.128088	54.101574
95	D:\Face_and_Fingervein\Finger_Vein_pre1\006\index_5.bmp	5	-195.42375	-82.26076	60.465096	-35.46543	-0.8406696	16.755547	-16.973635	5.117255	-22.960136	122.36567	78.5976	-140.73653	-41.160027	22.46926	-26.05214	68.60412	-45.948578	13.247471	-69.06434	-34.964268	1.0325376	15.315783	58.94258	-44.999325	47.344727	32.326595	4.7868476	12.492102	5.273272	9.027547	-58.290882	-52.251045	-37.974804	-52.86282	-9.458345	-22.367933	17.69526	-26.762482	-5.051058	-28.68377	-18.397074	35.357246	15.858812	-9.606848	-14.372288	30.179369	41.63647
96	D:\Face_and_Fingervein\Finger_Vein_pre1\006\index_6.bmp	5	-233.43846	-67.29273	61.538433	-23.258076	11.946574	23.409735	-17.771402	18.717695	-37.647137	144.16704	79.742966	-131.52081	-44.720787	20.031116	-2.8215203	109.38759	-25.818031	23.179083	-70.97189	-44.292587	-13.599689	11.618586	63.89689	-52.651546	54.784214	55.31827	7.2530417	21.906883	4.179609	-6.1472282	-48.863083	-32.008884	-41.34509	-38.443886	-15.693609	-23.297323	26.024872	-38.307358	-7.647401	-29.073841	-7.349091	38.4561	12.039256	3.8231742	-5.6879635	37.777683	31.292545
97	D:\Face_and_Fingervein\Finger_Vein_pre1\006\middle_1.bmp	5	-183.11052	14.530617	33.255074	-122.819756	-72.59277	9.04134	-81.491806	56.5338	-40.951954	-20.533712	-60.521244	-27.144156	-76.18765	-25.165009	-34.36149	14.167752	20.71081	18.134125	-31.36097	-25.221292	41.932064	36.663452	-22.712881	-50.899696	1.4639508	9.097319	-46.651703	-34.442543	-8.43458	-37.26109	29.197071	-44.40142	-21.100641	-76.004814	-15.474419	-16.968658	20.452522	5.2315435	-1.623754	-10.676673	-1.6324346	21.563305	-7.518728	-13.861617	-12.559341	15.811389	13.090083
98	D:\Face_and_Fingervein\Finger_Vein_pre1\006\middle_2.bmp	5	-177.87169	21.761148	0.6928058	-116.3672	-74.4941	-25.809793	-55.529137	24.988478	-17.3553	-70.666275	-69.44353	-23.945906	-41.404716	6.272894	-23.853594	-26.212639	-5.8104906	39.597633	-14.670544	17.885796	53.423077	21.998678	-32.855846	-37.141754	-31.78799	-33.490864	-18.109392	-42.159412	-25.411642	-4.708014	26.37135	-29.824041	-29.169867	-75.56758	-5.9174953	-10.060543	5.0518513	-2.8454835	15.89683	-13.86093	-4.009825	21.334747	-12.713141	-24.040102	-31.172884	-4.298916	19.865387
99	D:\Face_and_Fingervein\Finger_Vein_pre1\006\middle_3.bmp	5	-180.25139	17.770727	52.119873	-78.745056	-81.52203	-21.801281	-57.02276	17.27614	-21.935917	-64.1222	-65.951775	-10.5159645	-37.286858	-4.1584306	-52.534256	-42.351494	-17.756134	43.58486	-5.7465005	30.016975	30.325537	35.469326	-14.4663	-44.845936	-17.34707	-14.604063	-17.221586	-53.287853	-20.750208	-30.111654	-12.463362	-48.159695	-47.94864	-66.04826	-6.5184054	-8.063756	20.403383	0.8867602	27.57129	-12.375006	2.96338	9.792362	-7.6795554	-19.06827	-30.337202	11.694161	12.04635
100	D:\Face_and_Fingervein\Finger_Vein_pre1\006\middle_4.bmp	5	-252.45535	9.938095	-67.74693	-111.132095	-81.9144	20.518446	4.81006	8.748276	-149.65927	12.986562	80.16623	22.278364	-122.61262	-63.01106	3.9636407	28.020794	36.56728	26.09187	0.9735323	-15.86631	-29.662432	14.503967	22.626194	-34.91933	29.196606	16.950607	-46.343082	9.97329	-28.807966	26.323626	67.92083	-32.407104	-53.676826	-37.270863	-29.292953	-37.165012	6.4077635	-35.343716	-6.4733815	-15.429727	22.89931	-18.580181	38.56794	-10.699748	-4.3635845	-29.961493	-1.4889997
101	D:\Face_and_Fingervein\Finger_Vein_pre1\006\middle_5.bmp	5	-196.65062	-0.87633127	-45.039272	-119.364044	-31.083948	65.60477	-83.64116	-8.977783	-112.95721	-20.410168	41.12164	-14.203631	-73.85204	-29.679941	6.5143414	15.8035145	8.152174	27.164108	2.8786533	-10.378855	-2.3250399	6.0243483	30.942804	-91.332855	57.56369	-3.1128366	-54.802532	15.42865	-0.6945007	3.5874505	49.97638	-30.98571	-60.47144	-43.142487	0.68651426	-6.106383	2.6686704	-7.2243447	-21.810884	-31.92503	7.846472	4.3431673	2.3575969	-44.166264	3.9377193	-13.773224	-0.26066524
102	D:\Face_and_Fingervein\Finger_Vein_pre1\006\middle_6.bmp	5	-191.69702	4.2293797	-37.053257	-128.53285	-42.572884	77.29469	-90.143486	13.601937	-112.40105	0.13918334	39.212646	-18.456951	-94.17647	-39.47571	-2.5559397	27.597296	10.651884	15.7397	1.3976399	-26.054224	-11.2934675	10.440896	18.19087	-72.221504	64.81323	11.542337	-65.00702	3.726106	2.894233	-6.3718834	45.487724	-33.974792	-54.30254	-33.14113	-2.6834593	-16.76828	17.354124	-9.094586	-18.214302	-38.40385	4.62067	-8.701301	-3.1817443	-48.225513	-12.161803	-16.810997	-0.5784046
103	D:\Face_and_Fingervein\Finger_Vein_pre1\006\ring_1.bmp	5	-227.94508	-204.42667	-55.1401	95.35315	-73.80442	-57.046688	-1.9097254	-39.462635	-67.987976	10.9753685	16.783993	-30.154844	50.62555	15.105871	-23.888752	-22.352036	-40.59424	36.716217	-1.9856216	39.832066	6.712493	-20.73013	59.39187	15.468256	-62.361217	-13.493246	7.8885465	-26.514362	28.24007	35.743717	1.549248	23.386757	-26.56202	15.091446	0.2665882	22.184849	-0.1019833	2.3459122	-41.119232	-3.8524935	-12.962111	1.4246582	25.55281	-12.7761755	-27.922464	-4.88379	11.147007
104	D:\Face_and_Fingervein\Finger_Vein_pre1\006\ring_2.bmp	5	-218.65706	-212.29776	-69.51764	74.645584	-75.650826	-68.333786	-43.121033	-40.798492	-72.10535	1.8654625	1.3334765	-35.783558	54.76617	9.824591	-47.346085	-6.126387	-57.708275	36.952095	-12.90824	43.19533	3.0568929	-8.063305	45.17332	23.871622	-42.48262	-33.985886	9.160114	-46.78119	17.181946	38.378044	-30.855246	37.72742	-13.801446	19.715492	8.379614	10.929016	-19.451056	9.296566	-36.679077	-3.8568704	-17.238459	-12.567569	25.20467	-9.543837	-35.52672	-11.274329	12.680015
105	D:\Face_and_Fingervein\Finger_Vein_pre1\006\ring_3.bmp	5	-225.36732	-199.28903	-118.86552	55.888832	-61.945545	-48.660988	-4.0855994	-36.912292	-49.914616	8.085398	13.382308	-17.70664	46.302727	-14.866343	-54.79787	-15.267243	-45.345192	13.030109	-4.0577183	52.58977	0.42246506	-6.060388	50.807926	9.66867	-32.544147	-16.867958	13.66386	-35.388947	13.209791	37.79325	-19.84132	8.150559	-11.251781	13.671301	9.377506	13.777951	-21.31183	13.796118	-28.464197	-6.8045115	8.857589	5.774817	46.65972	-4.664853	-25.47393	-19.515675	11.10197
106	D:\Face_and_Fingervein\Finger_Vein_pre1\006\ring_4.bmp	5	-181.22679	-193.42348	-13.719559	106.46911	-41.66082	-81.36265	-7.4150434	-24.156637	-42.453705	-34.642395	-22.308363	-47.916626	47.41516	39.00429	-27.851814	-27.641384	30.778805	-14.4851265	-17.282864	16.289953	18.046364	-49.816235	34.835197	30.428461	-94.11675	-19.296522	45.026985	-65.864	20.787453	6.9486866	-7.942591	27.48262	7.2052464	-10.369257	11.427648	8.547495	22.222118	-12.170446	-37.26642	-10.094457	-15.23124	-15.330026	8.230729	-16.074972	-57.80044	1.9385072	43.383347
107	D:\Face_and_Fingervein\Finger_Vein_pre1\006\ring_5.bmp	5	-177.96866	-181.1073	-29.051208	82.950066	-31.42955	-75.369644	-3.3089888	-36.605423	-34.815063	-43.11255	-34.140007	-37.02808	36.900833	31.382896	-4.2314205	-21.903345	34.590996	-21.826189	-15.253867	16.773832	22.765278	-45.919796	26.26358	16.64899	-110.15189	-11.285004	31.668032	-46.91579	15.254791	5.499182	4.7952604	50.78096	5.857253	-1.8171252	6.4376106	11.429516	20.643549	-24.573595	-34.75538	-9.488875	-12.027349	-8.649996	16.699951	-6.169148	-55.66107	2.9967752	37.1511
108	D:\Face_and_Fingervein\Finger_Vein_pre1\006\ring_6.bmp	5	-177.92693	-179.26538	-25.847593	75.655876	-37.86981	-92.76244	-28.506235	-21.335451	-27.73157	-48.13651	-19.110863	-41.07176	23.602762	36.346603	-19.419683	-15.764708	35.846607	-10.42133	-23.10034	13.948241	35.97279	-45.703537	3.977132	24.180796	-89.15514	-18.806726	29.82504	-55.56587	-5.0790486	9.17871	-17.565805	37.879517	9.9538765	-22.534163	14.922494	-8.340867	4.23667	-17.303263	-37.665104	-9.55992	-14.574355	-3.9841566	6.018242	-2.874255	-57.54026	-2.9941251	31.399662
109	D:\Face_and_Fingervein\Finger_Vein_pre1\007\index_1.bmp	6	168.49596	124.309166	1.5095536	-21.275316	-182.818	-12.846302	-54.40484	32.25473	25.41629	26.079388	-5.458557	70.04748	61.36992	-38.979336	-49.9319	66.5959	52.075203	119.71545	-38.010124	10.58816	84.14613	3.3995001	-4.1402545	18.185076	-28.976248	35.50773	11.417801	5.204364	12.248908	-17.945597	-18.47333	-15.285278	31.996754	3.2134335	-41.805588	16.182838	14.901446	56.621876	-7.0882387	-6.3691564	6.488247	-8.576475	-5.997281	-0.78120583	6.715655	-9.456278	-30.49153
110	D:\Face_and_Fingervein\Finger_Vein_pre1\007\index_2.bmp	6	155.47441	70.33235	-14.112929	-73.00787	-174.76793	-25.222965	-46.774925	64.26856	12.336147	6.66882	-4.5612955	67.46846	66.662506	-21.279114	-49.89414	79.30612	45.22167	107.41004	-16.126	13.528509	66.30441	-14.055219	4.268677	10.6999	-10.23295	31.128847	11.86165	14.403124	-2.315322	-7.303776	6.611508	-8.110283	32.197037	-1.4508061	-57.109825	12.307437	11.839043	69.03869	4.7119517	-18.201233	9.664015	-9.000408	7.088563	-19.65516	10.453125	-16.001938	-39.34281
111	D:\Face_and_Fingervein\Finger_Vein_pre1\007\index_3.bmp	6	151.87007	116.54262	-66.08802	-19.520618	-198.89421	23.64239	-52.19526	0.6708292	24.38569	40.983555	15.519239	61.52446	-0.893721	-55.62991	-55.221424	81.69971	32.58338	59.736362	1.5250345	25.116594	55.217476	24.824375	12.135286	73.19034	-14.502452	-9.628074	-1.1180674	-17.230717	-1.3278651	18.68362	22.30219	-3.7503836	9.564005	-17.227629	-26.607666	4.799226	-2.0517433	38.24858	-8.036631	-6.4273663	-5.049706	-8.481147	8.973662	6.6639547	24.66561	2.299864	-15.839586
112	D:\Face_and_Fingervein\Finger_Vein_pre1\007\index_4.bmp	6	162.0571	170.47682	-13.410498	16.037825	-162.22345	21.686773	-56.011906	71.85249	21.62727	25.154217	-10.53351	39.862522	37.530537	1.5889472	-50.391045	48.7603	5.499628	99.804955	-28.520605	13.756075	70.493286	14.000898	-5.2583866	24.631836	-38.879333	6.672325	22.363197	3.3806155	-17.668821	-16.523113	-18.504347	-24.369205	11.747863	7.779284	-40.78735	-4.4329166	-21.073706	47.483437	-16.218822	-4.2627625	-13.225244	-24.810066	-1.9884768	-9.4403515	8.835879	-16.215899	-25.909674
113	D:\Face_and_Fingervein\Finger_Vein_pre1\007\index_5.bmp	6	177.01907	64.33886	194.67056	118.8526	-113.2041	-11.960904	30.848269	-48.999573	43.98275	9.244749	101.32457	111.26201	14.895697	17.91182	-113.55666	52.09151	59.71187	55.91693	20.762362	24.625566	81.46929	42.32526	2.2095475	-27.835943	-35.95978	49.116146	10.685387	-18.275126	19.964016	9.741364	1.2269136	28.42539	20.230995	19.841797	-31.683105	-13.06682	20.407776	-53.09503	-21.064106	10.279931	-22.058315	21.66881	2.7503958	-9.133768	5.48241	6.3080726	-32.21884
114	D:\Face_and_Fingervein\Finger_Vein_pre1\007\index_6.bmp	6	138.12401	135.67894	-74.90561	-72.95417	-87.651436	20.114408	13.364759	73.94868	-5.120221	48.544376	27.661772	68.24214	11.976235	-58.926075	-72.53847	87.31541	28.893034	41.145542	-26.158442	41.963196	32.71564	-20.618113	-27.365845	45.8175	-60.057167	-30.674004	-14.073296	-14.201497	15.919148	15.875358	4.691087	-17.398674	-13.138838	-24.308369	-18.891254	-21.835175	22.514727	45.45739	-22.485386	14.042833	15.164927	10.413585	14.7655325	-5.513541	-5.1070166	-13.567065	-5.222189
115	D:\Face_and_Fingervein\Finger_Vein_pre1\007\middle_1.bmp	6	138.2099	124.321526	-73.940834	-13.514211	-177.53423	187.92531	-59.351585	-40.983234	-0.42650807	33.676403	48.481857	-70.02463	5.1538115	-21.207579	-28.575756	78.77214	-10.584519	7.9149947	53.180466	-13.687969	27.837055	5.2799115	10.178929	70.07831	-2.162246	-72.3582	-1.2932358	-65.78867	-3.5654302	-0.08332771	5.8404784	19.665272	-5.669185	-22.988253	2.6667001	-19.632793	32.96051	1.4611549	-9.560343	-4.425136	19.61901	-34.955307	-7.2896996	4.933585	28.023138	-1.9716994	-17.889215
116	D:\Face_and_Fingervein\Finger_Vein_pre1\007\middle_2.bmp	6	108.46689	91.45019	-94.654175	-25.668129	-200.88272	80.10521	7.837334	-21.823126	-36.696907	35.5435	44.03362	43.94294	-38.82921	-60.64792	-57.487015	93.649475	12.018306	27.65196	-3.2494352	28.04111	29.399853	7.672334	0.0890143	63.802868	-30.476046	-48.63416	-20.973398	-31.778215	5.3493237	56.131954	14.5993395	5.338941	19.182648	-42.037598	-46.23544	5.2832766	39.74819	33.396873	-4.9868026	3.0363076	11.879922	2.1830215	-0.53430635	5.163321	24.245173	-3.8699462	-34.640663
117	D:\Face_and_Fingervein\Finger_Vein_pre1\007\middle_3.bmp	6	107.315865	97.81415	-100.71069	-23.23659	-208.27574	110.721596	26.8362	-11.226565	-52.124664	-9.629766	43.038857	27.693045	-47.118874	-44.662594	-42.1468	76.74751	7.1422677	41.726517	2.301299	26.827621	0.8643799	-34.763184	18.72062	23.341272	-31.724672	-58.89708	3.3556514	-25.429995	-17.102896	38.631466	21.591501	11.95675	21.105053	-59.150295	-43.916595	20.230732	51.274567	23.609613	13.346332	-16.402985	26.800007	1.9383696	8.068698	-4.1737037	42.393204	-6.8490667	-30.382126
118	D:\Face_and_Fingervein\Finger_Vein_pre1\007\middle_4.bmp	6	37.910744	53.90139	-67.660545	-135.65681	-87.51152	158.46867	-61.43822	64.9672	-118.31628	-36.38891	-33.461803	-65.64976	31.186047	2.5721357	9.45741	38.106728	52.121117	-40.807743	-15.295157	26.111956	2.4172356	-17.585184	-17.805822	-7.1643953	7.1469665	-84.58693	-26.867722	-2.5204356	-22.021791	14.984307	45.934578	46.646477	12.729763	-34.884155	1.8699276	1.1622012	60.21944	13.034961	25.679382	-6.343601	43.109924	11.104225	23.987024	-21.649998	3.9717948	-34.320087	-37.19633
119	D:\Face_and_Fingervein\Finger_Vein_pre1\007\middle_5.bmp	6	0.11672196	14.149253	-44.33185	-159.21013	-156.5778	77.830666	27.822834	37.05139	-14.422803	-9.503158	-10.294863	-26.096392	18.813942	1.3113291	-28.569775	47.275852	94.07265	1.8424882	-4.0435057	25.451962	33.483097	10.730522	21.707874	-5.8139973	-6.1258445	-112.21691	46.207504	-3.623511	2.9373434	34.41594	39.8868	26.166428	40.158203	-43.06103	-1.3319525	3.2216496	28.155207	46.936554	19.196466	10.834987	15.894243	40.80214	5.3169837	-17.754517	33.747448	-6.6290264	-16.160084
120	D:\Face_and_Fingervein\Finger_Vein_pre1\007\middle_6.bmp	6	4.3338437	27.852615	-18.158422	-140.93271	-176.22992	110.21001	34.09393	40.29128	-6.9776425	3.6855137	-13.211832	21.980875	-7.888866	-12.008091	-8.765502	18.324202	81.82113	32.935074	-54.780514	37.572453	77.211365	16.70626	-9.286998	18.847422	-21.039911	-78.89985	4.901327	-7.6996408	5.6577935	37.764477	32.41631	11.809838	20.22422	-27.723925	3.175661	-5.2297792	39.729412	43.441727	4.1082225	-13.029661	-0.27711207	27.523336	16.663773	7.9310884	35.752434	-22.658222	-33.348454
121	D:\Face_and_Fingervein\Finger_Vein_pre1\007\ring_1.bmp	6	88.00044	-162.60374	-132.58034	12.758202	-58.87339	184.70287	-47.275963	34.817608	44.684914	-17.778767	-2.0085669	70.434074	18.016197	-14.023161	-45.156994	80.94236	-29.099419	-0.2881869	4.2485504	122.19864	77.08589	-38.071594	-17.328327	-56.393333	-25.16199	-3.2688024	4.873597	67.275024	39.910408	36.663265	-40.6811	-46.358124	-42.03721	25.408045	26.81196	7.5947075	-26.404606	-19.82444	4.0333953	3.7466717	-20.159336	30.57084	-6.434628	-1.9004468	42.445778	-13.79117	16.109808
122	D:\Face_and_Fingervein\Finger_Vein_pre1\007\ring_2.bmp	6	84.24839	-129.65399	-122.05688	7.4838963	-43.330162	225.89253	-37.329243	62.743507	-0.4525972	5.0190334	11.207249	54.45708	-2.2172227	-7.575324	-37.340637	100.456566	-30.076557	-15.466265	20.35371	109.247765	39.54526	-49.78453	-44.72085	-44.252213	-26.13752	-16.330528	-28.786098	56.958477	23.48445	47.472317	-30.863176	-20.477785	-39.693283	21.075724	36.834927	-5.3418493	17.765734	-46.686687	2.19048	-14.424931	-22.689285	32.13396	-3.0014117	-9.503959	24.755428	-28.16097	8.511908
123	D:\Face_and_Fingervein\Finger_Vein_pre1\007\ring_3.bmp	6	73.04972	-138.46536	-129.21526	5.5738897	-65.9833	228.54225	-60.362675	18.939432	9.932663	-10.212133	32.04113	40.922306	-3.124406	-31.846294	-39.436157	111.20711	-11.845878	-19.737455	7.4212766	111.64182	61.574654	-49.712204	-59.980263	-16.513489	-1.4964883	-25.005686	-40.69236	57.520226	21.584236	49.746002	-23.53289	-25.55351	-33.24403	29.786816	31.467648	5.5824237	16.432964	-28.725147	24.09005	-0.34554288	-18.916384	26.604841	-5.8811045	-31.096567	18.85822	-24.116982	9.751143
124	D:\Face_and_Fingervein\Finger_Vein_pre1\007\ring_4.bmp	6	77.7284	-152.64093	-82.99245	30.202538	-97.39951	222.93294	-47.641415	74.4764	26.66819	1.6698813	11.26549	36.22603	-4.978044	-8.806051	-35.882824	89.767494	-27.190613	-10.979875	10.317678	109.87064	65.48543	-67.90783	-58.73907	15.743772	-4.5782013	-29.559877	-27.63863	46.29588	35.461594	16.00113	-38.5178	-19.490433	-41.456596	14.394528	54.236115	-20.080887	2.2111974	-10.522161	4.093596	-9.605639	-26.229055	29.371864	-27.918745	-27.178017	19.758345	-16.452993	8.663364
125	D:\Face_and_Fingervein\Finger_Vein_pre1\007\ring_5.bmp	6	61.833435	-170.75613	-84.991425	48.989597	-131.3232	188.61746	-53.841423	84.87718	31.17314	2.1451323	10.910845	11.675751	-12.66163	-7.7947474	-43.670628	81.48469	-26.390915	-15.998548	8.83733	120.992035	62.612827	-60.710033	-26.17666	18.11309	13.052776	-8.94301	-33.859528	3.7975473	29.548439	26.514101	-31.76084	-9.550992	-39.718693	25.086273	39.179604	-26.843296	-7.5109453	-16.926208	-2.6742775	0.9038811	-51.89847	20.450129	-22.075153	-21.56619	10.784874	4.27783	26.49851
126	D:\Face_and_Fingervein\Finger_Vein_pre1\007\ring_6.bmp	6	75.080894	-189.63391	-72.57627	63.044823	-67.65998	203.48315	-33.341076	78.00056	25.975002	23.511227	28.679916	26.695137	10.78583	5.895817	-26.9743	97.62746	-26.216215	4.6857724	1.0337406	125.316864	53.284866	-72.0395	-50.812347	32.747147	-8.21788	-32.52445	-19.152603	30.565874	31.71136	8.234163	-40.48164	-13.632827	-12.1089945	18.22348	57.18873	-13.35973	-9.933767	5.387683	35.06802	-3.0570452	-34.249973	27.570778	-27.052362	-14.620399	28.55929	4.548634	-11.337682
127	D:\Face_and_Fingervein\Finger_Vein_pre1\008\index_1.bmp	7	140.74739	173.50598	127.12523	84.56892	-158.92104	3.9886127	-0.2988113	-21.90894	-14.583405	-73.715546	81.57916	21.359058	93.93841	-27.708435	-7.015815	59.6065	-46.24903	-11.851532	-40.45996	-46.714725	12.183654	69.260345	-2.6627116	-78.69736	-42.94237	-13.067565	66.81641	-19.75501	19.16553	-82.497955	-5.8091726	-3.6435423	-47.443714	0.15807225	-20.18775	24.66084	-15.303707	-32.23276	14.775517	3.1529496	23.226353	-20.070814	0.35425326	16.515537	18.71407	-0.39753085	24.271233
128	D:\Face_and_Fingervein\Finger_Vein_pre1\008\index_2.bmp	7	138.26219	177.8226	143.64044	82.14981	-141.7344	37.44907	-0.9747298	9.429457	-9.110582	-64.79558	35.46955	50.86381	73.79409	-6.551536	-24.495459	23.91272	-42.90294	-10.676562	-19.116987	-57.019245	24.854027	72.608864	-13.924699	-80.78714	-55.623425	20.813196	40.1962	-25.607738	21.183449	-76.102715	-2.699532	-0.43942672	-40.89218	-8.161091	-31.617908	23.683115	-8.6321335	-62.717747	-2.6192174	-11.044879	-2.4450548	-24.694386	-6.473923	13.801346	16.283741	-8.700349	4.777767
129	D:\Face_and_Fingervein\Finger_Vein_pre1\008\index_3.bmp	7	121.23941	185.2739	98.91754	55.957188	-83.40331	-8.588248	9.428215	42.664783	-12.628818	-88.099396	74.138596	59.609512	78.54218	10.652081	-6.126257	97.77838	-43.90439	-53.567394	0.76361316	-33.579212	3.047828	25.385279	-13.72007	-130.91605	-33.76707	-17.251268	33.371876	-21.796345	1.6429071	-55.238808	2.161533	-11.915759	-11.926021	-54.72889	-2.1215382	24.40205	-16.8848	-52.215343	16.091806	-35.371468	-3.6191165	15.37918	32.05417	-6.3114805	27.072243	-44.163124	17.128271
130	D:\Face_and_Fingervein\Finger_Vein_pre1\008\index_4.bmp	7	153.96596	113.61516	-19.216976	107.91004	-113.0683	-23.564459	-2.7283223	-35.01222	23.387743	-45.08843	61.61367	-23.616673	-68.95759	29.391693	-23.677986	21.898489	-72.975266	-19.725027	3.379749	-41.002728	-82.30714	-6.17596	-17.680372	-42.72001	-43.821926	-45.73912	17.808426	-7.2739916	29.348814	-52.713688	24.819427	-13.378632	-22.638721	-11.976672	-26.825672	31.800714	-0.521238	0.43958482	-21.775003	-4.1482596	-22.829319	13.721692	-23.627132	24.367416	13.91954	18.846998	-17.900276
131	D:\Face_and_Fingervein\Finger_Vein_pre1\008\index_5.bmp	7	147.87955	102.46743	-48.89477	122.44471	-128.59537	15.727825	-15.7512245	-76.206184	32.536343	-12.899858	56.739944	-26.41638	-73.97478	33.808105	-56.55593	16.09586	-84.9243	30.264818	38.073265	-12.312677	-90.46786	22.188437	-2.561284	-33.51224	20.045761	-26.736614	8.082501	-26.523165	20.665804	-38.44716	39.55452	-0.018017853	-29.019653	-55.541767	-8.798739	1.5345454	-2.485265	-2.893674	-41.71578	-5.614009	-42.11984	-11.148539	-10.259682	16.64821	21.554634	33.440342	-4.889414
132	D:\Face_and_Fingervein\Finger_Vein_pre1\008\index_6.bmp	7	155.98544	90.142	2.2885723	113.79027	-140.38525	15.780224	-26.15729	-72.610916	37.897804	-50.224766	55.78993	-26.363325	-77.118416	49.970333	-36.618023	7.126339	-92.000534	1.9753768	17.59531	-33.81281	-74.51156	19.626919	0.49425882	-15.379523	-4.702236	-23.648827	11.264057	-21.246367	18.252256	-67.8372	37.811207	-16.768332	-51.9107	-18.763878	-12.28577	13.825101	-16.665838	-3.008189	-23.42199	1.3084311	-34.929207	-21.462614	-31.391487	16.212654	25.642809	32.99359	-11.005417
133	D:\Face_and_Fingervein\Finger_Vein_pre1\008\middle_1.bmp	7	28.103668	24.350542	9.528833	-104.48455	-167.41107	77.32248	52.1036	52.555756	11.606952	-31.239368	27.165506	95.79036	-30.720854	-33.438877	-94.628784	102.6395	10.0558605	-11.59493	-15.871327	-54.44076	-6.4860764	-57.84126	-0.26901674	33.220463	-98.504486	0.17582202	-47.9993	-14.268211	-47.788452	26.16351	-57.795296	-6.8027577	27.439066	-16.389933	-1.3373656	24.371489	17.81598	29.718489	5.6980577	20.326395	1.9991987	22.012339	-14.201138	26.492607	7.070983	-32.70415	-29.899584
134	D:\Face_and_Fingervein\Finger_Vein_pre1\008\middle_2.bmp	7	127.27476	210.40547	3.3261178	72.20076	-152.17674	48.59244	-8.811098	81.35112	22.20624	22.352331	30.543304	85.296036	-47.808826	-53.70513	-60.532528	79.31253	21.129187	22.119616	21.379404	-45.678185	21.552877	-47.7976	15.815512	25.569101	-60.301376	-50.90028	-22.162062	-56.739735	-32.553185	11.464787	-29.955675	-30.774878	-12.763341	-34.765766	-33.322643	18.887606	10.080039	30.658245	-5.6619134	12.744735	-21.914284	17.020382	-20.94046	23.256723	16.949293	-16.65357	-22.76591
135	D:\Face_and_Fingervein\Finger_Vein_pre1\008\middle_3.bmp	7	190.44617	195.80388	17.057724	77.94474	-105.876144	140.08565	-79.61462	73.88567	29.344978	44.65272	61.712505	57.260483	-29.866186	-4.9803853	-80.45166	95.27559	4.684505	17.186794	39.71869	-18.905102	11.206096	-43.73837	-7.643232	25.72022	-63.42535	-40.937103	-47.1047	-50.46544	6.0109572	-42.98446	-48.041634	-20.903301	-13.557715	-22.276163	-35.344517	13.702295	28.558405	-4.294899	-18.434788	-9.414581	-0.8524695	15.564656	-33.61061	8.029705	-9.941894	-19.187931	-0.5405134
136	D:\Face_and_Fingervein\Finger_Vein_pre1\008\middle_4.bmp	7	153.29985	225.98131	27.201675	70.90608	-166.2271	72.1284	11.88779	106.98084	14.253811	36.769463	40.22867	89.48637	-58.27015	-26.715874	-86.58394	83.98192	12.836594	53.90489	8.854058	30.57466	8.161749	-37.265423	25.60931	23.824682	-68.85626	-35.40081	-11.643116	-55.394833	-13.48226	-30.83459	-24.62912	-40.848915	-14.4037695	-27.222757	-33.025143	21.402695	44.29909	21.852716	-7.5147433	12.26417	-29.775763	4.704532	-31.52997	25.43249	-3.1602335	-16.776812	-17.89695
137	D:\Face_and_Fingervein\Finger_Vein_pre1\008\middle_5.bmp	7	210.74376	186.96313	25.663292	76.565155	-83.020805	136.27515	-49.71502	59.883247	53.037247	67.16748	38.059143	54.83259	-27.785908	-18.801176	-98.67991	102.958855	-6.4501314	45.291546	46.019543	16.06292	3.8826222	-46.92064	10.073724	21.089348	-68.22317	-18.87728	-42.155785	-57.096382	11.113574	-35.857327	-46.189606	6.6656237	-11.051253	-24.703493	-9.464868	25.34202	41.68294	-15.642531	-19.922274	4.710356	-16.510952	7.698048	-41.669235	-2.9078164	-24.754385	-8.169728	-13.169869
138	D:\Face_and_Fingervein\Finger_Vein_pre1\008\middle_6.bmp	7	148.99023	60.35051	66.21669	77.694145	-154.69402	33.58718	19.936178	55.642315	76.485695	10.256116	28.697332	102.96234	-143.25581	-24.259075	-133.21097	29.002596	-16.78807	35.608128	-3.5292325	3.8091033	-18.786024	-27.231524	27.632229	-47.855644	-34.480324	-61.612907	-20.513784	-20.489895	31.41594	9.6335945	15.919115	-15.466438	8.961962	7.0144353	-11.136529	6.3140507	5.9987197	-7.583493	0.9391345	13.882735	-7.7166424	35.458565	-44.56635	22.789946	-11.146431	14.37943	-10.932486
139	D:\Face_and_Fingervein\Finger_Vein_pre1\008\ring_1.bmp	7	38.571518	-143.14558	178.07045	88.376854	-123.23452	-26.771824	13.822986	64.62294	14.312018	-86.03204	-45.69855	-8.271624	-79.44334	42.33514	-41.633972	-29.666096	-23.64918	-36.517784	-86.87376	4.139123	-33.984283	-86.4728	-18.817614	11.551225	1.6824584	62.28018	-11.374061	16.074461	48.146328	45.64938	30.000748	14.799023	-40.44108	-52.71144	6.6569552	-12.381624	-30.54229	20.287046	-12.153112	-29.389965	31.811367	17.840376	-8.7847805	14.591477	48.58402	-11.893641	-5.4486165
140	D:\Face_and_Fingervein\Finger_Vein_pre1\008\ring_2.bmp	7	59.091366	-92.86011	171.7717	174.51883	-110.85023	0.06804233	44.66399	98.986046	-11.064052	-66.8237	-83.509346	19.331833	-77.776886	39.091705	-27.276438	-44.122196	-27.167725	-70.07059	-67.730774	-48.262543	-57.34149	-80.432205	-16.00732	27.053764	30.32274	48.663857	-13.496219	-17.443722	37.004032	65.42928	47.165234	31.327614	-93.33958	-39.530056	-16.243124	47.87447	5.812042	-21.676025	3.5146856	-22.43503	-4.8607097	8.991743	10.840093	25.590553	65.674324	-0.71549046	12.572462
141	D:\Face_and_Fingervein\Finger_Vein_pre1\008\ring_3.bmp	7	41.99225	-127.48532	185.28546	114.83181	-127.05057	4.9954414	43.56625	61.532547	-20.022417	-89.84877	-59.931126	-8.443225	-86.5822	21.91653	-39.642803	-27.762024	-42.8353	-9.549023	-94.82475	24.458618	-66.10442	-88.19452	-15.066311	23.214333	15.329902	64.18563	-18.387486	6.225782	61.21546	39.755672	47.26007	4.424303	-59.540504	-59.844044	7.461158	-12.5294485	-19.288618	25.188454	-8.8389635	-25.501854	31.29977	4.986869	6.1916122	20.392231	50.23815	-18.374325	0.6934402
142	D:\Face_and_Fingervein\Finger_Vein_pre1\008\ring_4.bmp	7	70.654526	-171.81163	212.60742	113.57	-50.182987	100.834465	-75.43487	55.97009	4.150658	-66.33937	-41.116467	-66.8955	-54.99376	34.833126	-9.381794	-32.06924	-25.670961	-45.0956	-64.282265	-8.318612	-62.19894	-112.808716	-35.566673	43.014965	10.520753	24.554893	-17.9694	38.728737	54.248306	44.53389	26.465254	18.708778	-50.104645	-39.901367	9.596467	-16.479624	-0.42960212	-6.2479105	-12.544131	15.067461	35.387463	15.574819	-16.103203	7.9761143	17.834705	-15.666372	16.670132
143	D:\Face_and_Fingervein\Finger_Vein_pre1\008\ring_5.bmp	7	34.498985	-133.45891	199.11732	144.80562	-120.1416	3.4422603	46.917732	46.547558	-30.726053	-76.81789	-35.04627	-12.817635	-81.99638	18.285334	-17.573847	-44.705544	-9.636435	-17.817347	-87.110016	11.044998	-60.940144	-112.03969	-21.993792	54.1325	4.384796	44.404327	1.7903221	36.982773	49.752083	53.918716	17.747112	34.02571	-26.868675	-59.5557	4.6683955	-6.0923147	-4.099547	6.897545	9.64928	1.3197001	40.86369	14.948543	-11.669056	34.54576	51.96737	-13.480548	13.661736
144	D:\Face_and_Fingervein\Finger_Vein_pre1\008\ring_6.bmp	7	137.25703	-125.61496	273.5321	123.56955	63.886917	125.706375	-47.26269	82.18736	-14.124568	-49.58294	29.266714	-3.900159	60.157578	21.015108	-44.13804	-19.884314	-0.34338573	35.586426	-24.298237	32.525204	22.570759	-13.4236965	10.318419	66.64314	-64.229126	65.44015	89.695816	84.06462	3.0291784	18.58325	-20.151342	23.507118	7.500783	-35.458595	-20.968376	-5.7598658	-39.81247	2.0755067	7.895575	-31.971722	50.222126	-19.83588	-15.888107	-0.6498702	2.617345	-15.940674	-26.7806
145	D:\Face_and_Fingervein\Finger_Vein_pre1\009\index_1.bmp	8	108.25669	236.365	-25.652527	27.756386	-129.48495	63.256687	26.836191	0.15339918	39.026897	-23.342182	36.748142	-110.15007	54.596382	90.35981	30.333252	-0.91792107	13.802715	57.01438	-27.143414	6.4659395	11.920468	36.18286	30.827278	-32.629242	-58.22792	-6.907394	55.58657	10.5494	-16.715225	-35.230797	51.612396	1.3090228	-17.810255	14.98836	-20.160511	14.37259	-27.740734	11.392948	4.5761137	-12.12555	-12.149395	-19.923801	49.31071	-4.9732842	34.28653	42.822983	-8.855367
146	D:\Face_and_Fingervein\Finger_Vein_pre1\009\index_2.bmp	8	101.094635	263.26202	-35.13597	61.003407	-98.517075	41.66042	10.832279	14.731514	39.564022	-24.03271	56.089138	-76.410675	86.53408	76.60989	43.09514	0.4423789	-1.995149	-20.48932	-5.942625	-44.40245	26.41717	52.17116	31.304514	-56.64372	-37.312653	-16.475183	77.46741	-34.107697	-28.314287	-23.884047	33.633152	-7.18883	-45.977154	5.495768	-1.1625942	22.461401	-25.261696	-12.621206	9.501124	-10.6661415	-34.034794	-16.265354	39.875584	0.49023834	24.086746	39.165997	-13.310522
147	D:\Face_and_Fingervein\Finger_Vein_pre1\009\index_3.bmp	8	100.11667	240.18782	-34.909122	41.407383	-90.06694	42.625202	17.739971	32.00606	73.298485	-24.579384	68.9575	-56.509033	76.28139	60.5434	43.545387	15.797579	7.8434668	-20.080591	-14.394134	-71.29892	27.695906	32.15608	28.802753	-62.264015	-51.045208	-36.56545	74.593605	-39.90809	-24.022789	-15.001571	30.785044	-4.8198237	-38.62365	8.758935	-10.642153	27.176836	-10.082398	-18.35703	20.60806	-30.117552	-16.789091	-3.165355	39.034737	-1.8006899	5.826024	16.645237	-6.1106358
148	D:\Face_and_Fingervein\Finger_Vein_pre1\009\index_4.bmp	8	148.16869	123.041664	79.98613	108.983376	-90.32895	21.47487	47.1264	-14.366149	81.24908	-8.723032	78.73233	-56.877033	-47.46144	100.63502	3.0334415	-42.64459	-86.324196	54.959366	-29.74061	-34.289368	-37.862354	40.72525	15.519529	-81.20259	-8.7870245	-20.763748	46.019794	16.939249	-2.927782	-58.193714	1.1398759	25.468473	24.965998	7.4256334	-18.66625	12.65868	-6.9792385	-84.49366	19.160423	-13.591253	-13.270097	14.42944	15.532309	-9.779583	17.014715	28.818203	30.955076
149	D:\Face_and_Fingervein\Finger_Vein_pre1\009\index_5.bmp	8	158.60387	171.06624	72.48439	150.93471	-108.72768	21.00146	41.274303	-8.288919	63.534397	7.6456423	113.38332	-47.293934	-50.597137	68.53645	13.662116	-42.631084	-94.54103	55.368378	-40.425304	-9.8892975	-20.023602	55.918118	27.757288	-75.55742	-14.833562	-4.1545362	45.442024	-3.6117737	1.2627902	-61.68854	2.0587711	13.3857975	9.556684	20.116793	-6.114537	-5.915351	-7.62752	-84.331024	2.018633	-0.8062763	-14.379703	-0.7386742	1.1698062	-3.6337044	19.366451	14.7923355	16.644073
150	D:\Face_and_Fingervein\Finger_Vein_pre1\009\index_6.bmp	8	123.614716	210.91594	91.019806	151.39725	-114.263405	40.69341	27.260178	4.41539	66.86894	-16.609571	116.38688	-30.924343	67.721565	54.623646	14.833102	6.4162035	-45.020847	16.693367	-38.927692	-70.417175	39.540897	74.20514	31.26034	-76.92696	-20.364758	-15.074537	45.95195	-15.198929	-32.660896	-38.09266	-7.045137	9.530048	-28.793232	17.39244	-14.55607	2.7012942	-19.364262	-83.86501	8.220634	-6.901422	-16.100437	-1.6044766	6.187633	-8.981924	22.394535	39.525856	26.473799
151	D:\Face_and_Fingervein\Finger_Vein_pre1\009\middle_1.bmp	8	82.98667	51.973564	82.5422	201.12172	-53.682434	-65.73592	3.1378124	16.369015	-18.271345	-54.09799	-44.382256	-64.40676	-73.13544	18.742542	-38.972443	-71.311844	22.452454	-62.270554	-7.8970666	-32.542553	63.741306	-17.489862	20.574493	-61.19138	-21.22925	-9.883497	-16.851955	-0.07459987	10.94949	7.714615	20.230455	-12.224878	-16.694717	46.841827	16.306236	6.040363	25.426796	-0.15572166	7.303796	26.256828	-2.399627	16.20733	18.385267	10.478426	7.27309	-18.679472	-34.097702
152	D:\Face_and_Fingervein\Finger_Vein_pre1\009\middle_2.bmp	8	83.47508	47.98192	73.20491	211.42387	-54.714386	-88.23906	-14.618971	49.453423	-48.65718	-56.87322	-31.470943	-82.881874	-53.983604	21.123566	-45.265324	-59.18026	4.278825	-49.223835	-16.279783	-52.724262	45.91386	-31.96433	24.405502	-59.65522	-25.202574	-22.25051	-6.958873	-1.2763373	30.780994	11.08319	-18.011267	-22.331018	-16.782728	29.56495	11.7182865	14.613242	17.953348	11.340195	15.934509	27.78453	11.587234	2.6088088	10.920633	12.270276	-2.8893957	-35.3378	-40.67928
153	D:\Face_and_Fingervein\Finger_Vein_pre1\009\middle_3.bmp	8	-8.193572	-70.66002	123.923035	42.90292	-102.889275	-54.19072	0.5503431	20.103218	0.8841766	-93.36848	-2.2948558	-85.78163	-58.4935	46.10914	-45.00535	-52.746124	-18.399982	-93.05753	-13.382046	-23.879404	40.288837	-25.256094	4.7902055	-41.276024	-58.08075	-19.946747	6.282437	26.058195	29.052948	-10.731722	2.0553489	-16.919252	24.09047	40.69169	-10.50895	62.39237	43.081516	2.0561173	11.967437	12.717181	11.806964	-15.504808	-14.710939	10.689972	16.300587	-8.533408	-28.26604
154	D:\Face_and_Fingervein\Finger_Vein_pre1\009\middle_4.bmp	8	95.008575	7.7718415	106.003265	296.13654	40.68479	-71.70313	94.898346	67.60424	-61.1584	-62.22492	4.2428255	-1.796827	36.88014	16.018148	-68.28632	43.656124	66.05108	-68.162155	-31.896088	23.215351	49.19108	-57.036926	28.264046	-59.446598	-24.929789	-0.7037562	21.978724	15.405638	31.228765	35.93442	-20.66404	4.1436286	-22.81399	-18.56001	-1.3295901	43.053856	9.622924	-12.118154	-8.957862	1.9148768	0.5316583	-22.70168	24.205112	1.051095	6.1774373	-15.681481	-29.053545
155	D:\Face_and_Fingervein\Finger_Vein_pre1\009\middle_5.bmp	8	80.04756	31.236313	117.60936	288.06375	7.561084	-53.361263	42.489185	13.646563	-52.48269	-79.160194	-4.660677	-7.09907	27.009624	13.744656	-70.56003	5.6259646	57.694008	-82.11723	-50.02084	-12.099918	63.947342	-43.055893	32.424343	-55.753464	-23.559086	-7.5195045	20.833588	-8.727181	-0.73622406	17.79597	-27.913164	-26.436798	-27.406702	13.540859	2.7983506	26.519571	14.807778	2.3734565	6.483795	17.206673	10.573992	-12.354518	29.363731	12.31307	26.512878	-19.38209	-28.938677
156	D:\Face_and_Fingervein\Finger_Vein_pre1\009\middle_6.bmp	8	17.397503	-50.190193	75.00051	109.545456	-125.381386	-22.959534	28.228373	47.42554	-16.05991	-72.3023	46.785595	-50.122246	-45.949917	69.11631	-49.281105	-63.991188	-29.567394	-66.20446	-14.48858	-46.575928	71.81027	-31.108479	30.237913	-66.4354	-42.49298	31.495436	5.9633427	12.234789	20.655993	6.20649	-44.393154	-3.6357646	-4.6164026	44.029305	9.712076	-5.305679	43.181805	-0.025787342	43.837143	31.694313	-16.329008	-21.69767	-18.325148	23.925339	0.20598315	0.9813925	-2.5907378
157	D:\Face_and_Fingervein\Finger_Vein_pre1\009\ring_1.bmp	8	-23.817053	-97.55438	56.53437	219.38742	-32.67255	113.369026	165.26135	-23.150085	-106.1306	12.6690035	-78.07293	56.208286	-25.468313	-2.2988467	1.4253137	-51.42098	53.393948	-38.359745	-49.270184	5.521583	16.901775	-45.2004	-59.868145	46.255333	0.39889514	2.3392391	-31.877432	-48.886417	-42.421364	3.7773259	59.349373	11.295479	11.847261	16.550573	-23.70523	17.256706	26.141577	-20.664013	-5.2445893	-28.76213	-21.734213	28.422714	51.630825	15.329993	-1.4979596	49.962063	-1.0239685
158	D:\Face_and_Fingervein\Finger_Vein_pre1\009\ring_2.bmp	8	-23.77278	-95.848305	76.4332	237.29344	-20.1373	88.69965	145.84258	3.6459951	-97.429054	29.35795	-41.905857	56.80001	-23.942389	17.711018	-21.036047	-64.25993	62.022465	-31.505793	-46.494736	-3.4804618	16.830048	-33.500164	-49.709507	40.47573	0.0078615025	-4.1158404	-24.06555	-60.008247	-70.77667	9.842698	60.559193	-4.058521	22.617315	36.368214	-32.811028	24.118055	38.05554	-17.102148	-4.3863454	-20.2507	-9.924275	9.992915	43.076336	8.074904	-1.8288288	37.53959	4.8497043
159	D:\Face_and_Fingervein\Finger_Vein_pre1\009\ring_3.bmp	8	-16.924421	-76.17839	27.608814	218.47359	-24.419952	97.13729	148.87338	-31.489958	-91.51795	-4.0181746	-52.41305	43.51679	-26.183655	20.763037	31.11002	-48.602577	66.061676	-53.83792	-11.57055	-2.8145597	29.301125	-64.10623	-58.862392	19.78059	5.4890814	-22.933043	-24.12196	-51.78364	-53.26806	18.013613	59.830975	-9.256034	13.133354	13.553856	-17.268	51.563293	46.656292	-44.532497	17.434158	-30.690945	1.0186191	37.834885	41.807976	17.373203	22.505598	50.917316	0.81945896
160	D:\Face_and_Fingervein\Finger_Vein_pre1\009\ring_4.bmp	8	-10.183727	-104.414665	57.18473	263.74603	7.852253	67.53797	139.62625	46.50064	-75.017296	35.882145	-32.21682	84.89102	-27.948772	14.488491	-45.604015	-12.606276	63.4255	-34.48387	-42.245	49.83462	33.715065	-87.978165	-17.202324	-10.817252	-8.277167	-30.196655	-26.886684	-42.095165	-44.97412	8.86953	56.689598	-21.339611	36.220974	19.115332	7.658018	63.973984	64.107376	-17.961166	-10.691588	-46.357788	-34.761757	41.388824	51.18805	-1.5399506	22.085749	32.622166	-16.651464
161	D:\Face_and_Fingervein\Finger_Vein_pre1\009\ring_5.bmp	8	-9.901387	-119.56756	81.35148	236.21202	5.3220286	53.503056	153.15065	-25.705824	-112.85636	-4.8612084	-30.598581	6.3769436	-11.326578	19.860771	32.581898	-25.056637	71.043015	-18.945196	-14.996052	11.315043	20.35317	-88.26123	-46.12259	36.3459	-3.8213751	-41.071518	-14.815955	-20.18699	-38.055614	12.062133	86.573746	13.485686	30.726688	8.391763	-26.811394	44.276924	30.405016	-11.014714	-21.600485	-17.675196	-24.135532	17.134161	29.191156	2.371292	21.22028	32.195717	-20.719372
162	D:\Face_and_Fingervein\Finger_Vein_pre1\009\ring_6.bmp	8	32.305626	-68.472336	67.76366	283.93042	-0.15787004	77.49369	147.12213	-12.448154	-111.745285	14.091712	-59.81907	45.0386	-94.49061	59.308258	15.6530285	-69.941765	33.91201	-62.225643	-1.6963414	-15.182862	-7.9039216	-67.73501	-33.466175	10.803294	18.045446	-29.3054	7.1731677	-42.189106	-60.09984	15.595291	71.75977	-2.5873737	11.461151	42.149563	-24.701317	58.29897	84.86416	-25.547178	3.8619733	-16.930319	-3.99191	24.537369	20.394142	8.818979	20.05964	25.605495	9.928548
163	D:\Face_and_Fingervein\Finger_Vein_pre1\010\index_1.bmp	9	108.28483	213.14905	37.974007	71.27519	-66.0859	49.78729	37.393963	-31.586714	50.591774	-7.799015	48.914165	-83.08065	24.202717	19.700272	-56.921177	-31.45905	61.841087	84.842674	-21.51834	-21.599045	-0.16057901	11.627205	2.7474785	-48.83222	-29.353455	-40.69101	61.991364	-13.214235	-11.008283	-39.75851	-14.037393	-12.523554	8.1983	6.4853806	-45.7447	7.070667	-30.135027	7.9415584	-7.443017	-19.044138	-8.610716	-11.315517	13.334226	16.960466	-10.916707	25.210173	-6.8869867
164	D:\Face_and_Fingervein\Finger_Vein_pre1\010\index_2.bmp	9	82.84169	215.05774	17.759836	72.539505	-79.887566	59.815426	29.490898	-27.235401	37.615833	17.446589	50.456356	-94.711586	-82.22591	-1.9455347	-42.74101	-60.41509	58.451435	64.961914	-0.1338247	-9.767746	-47.371147	6.4014015	32.412853	-12.718068	-29.032013	-62.763508	47.28173	-39.549347	-13.706346	-41.28745	0.087612405	-1.7337574	-0.4014109	-13.556003	-46.064716	4.1449685	-0.69152504	27.684633	-3.4387107	-20.177505	-9.840401	7.4926114	3.7051885	6.928801	-3.7636938	18.550945	24.934116
165	D:\Face_and_Fingervein\Finger_Vein_pre1\010\index_3.bmp	9	107.49206	228.9925	6.3904066	78.92504	-18.758741	34.842617	44.373283	-13.752067	26.0093	-4.323104	40.091686	-107.293365	30.111568	-2.2367737	-56.87731	-32.813137	40.067295	63.572037	-17.177464	4.9304647	-22.947495	-13.493874	2.2581701	-57.853165	-19.987421	-35.30063	59.340668	-13.522593	-46.233707	-37.38695	-4.0292354	-9.678153	4.151326	-9.970469	-31.564247	1.3287578	-28.695723	24.631601	-22.107512	-32.516907	-5.93505	-6.972375	11.644401	5.843	-5.300228	14.5279875	19.80517
166	D:\Face_and_Fingervein\Finger_Vein_pre1\010\index_4.bmp	9	135.28337	130.44356	2.2134528	94.28884	-64.806595	37.482643	15.784841	-68.579956	16.30628	-81.3086	99.48553	-53.78997	31.637217	34.44321	-49.24238	-46.18512	31.718079	106.63613	-16.443586	-32.806793	-14.743596	-14.539186	-15.506319	-106.87053	-34.78208	-2.7549393	13.77232	-2.572283	-0.51200324	-17.136007	-9.087913	1.872954	-0.49391735	30.897247	-47.466698	37.891125	-9.45271	-11.466133	8.262455	-4.6955566	13.902548	-3.0352578	35.993404	-19.545626	7.1526823	20.456854	-13.618923
167	D:\Face_and_Fingervein\Finger_Vein_pre1\010\index_5.bmp	9	102.42784	179.74632	-2.816807	98.758026	-67.97074	35.812904	43.60389	-62.759495	24.585419	-67.622375	65.60967	-99.450714	26.736868	-11.650699	-47.032024	-29.701147	33.39255	110.57948	-46.896942	-7.859798	-7.857862	-23.689901	5.8455606	-68.764496	-21.489422	-5.041304	15.477661	-9.264677	-16.2643	-25.624668	-9.845257	-24.58214	-2.0798423	0.3101493	-34.793747	21.940983	-12.561153	0.5122734	21.7388	-8.267609	6.1825223	-3.4140818	17.406408	-1.8166775	14.292114	52.828197	-8.81319
168	D:\Face_and_Fingervein\Finger_Vein_pre1\010\index_6.bmp	9	103.17169	193.02754	-26.695538	93.30041	-44.442535	17.404715	42.153854	-44.51014	36.5448	-35.327408	47.035698	-102.74718	28.94404	-5.648293	-55.027187	-24.244425	45.42406	85.29013	-31.90837	-13.72746	-34.79328	-11.084295	-22.46224	-65.81747	-12.88166	-20.597658	33.74436	-22.714567	-14.717021	-16.83003	-26.48961	-30.31595	10.703642	-4.66639	-32.69971	24.919872	-25.164682	3.7194734	-15.197625	-18.220856	-12.94898	2.7725363	6.942019	17.747643	-3.8377948	43.61694	-2.1801865
169	D:\Face_and_Fingervein\Finger_Vein_pre1\010\middle_1.bmp	9	59.831596	121.37564	-95.90134	7.934205	-97.76585	80.815895	2.300019	-5.7100754	1.5636185	-7.808262	-53.95769	-107.65769	-32.22451	21.669918	-66.275	-9.874282	30.335949	39.821938	-1.010121	-4.7905207	-48.27391	26.75435	18.813549	-6.077091	9.926193	-51.14851	-2.6771162	6.016754	-50.930286	6.81766	17.69936	7.7797084	11.906131	-37.107235	-45.81758	8.656102	-7.135699	27.950174	-22.25129	-11.073554	-14.167495	13.887615	-1.0595071	12.406633	16.442839	26.651928	-3.1466582
170	D:\Face_and_Fingervein\Finger_Vein_pre1\010\middle_2.bmp	9	88.18839	187.99022	-159.16254	24.252562	-86.41463	122.35558	47.106537	8.706272	5.95248	-20.436325	-30.623182	-37.563374	-27.19905	-27.039236	-73.1159	-54.51476	64.5461	74.891785	-26.748703	8.181968	-97.55637	-21.814367	33.737373	27.393522	-9.192177	-13.212582	36.20279	37.1822	-13.650499	18.060072	-3.1251466	16.48879	8.024771	-31.121391	-45.048958	34.636425	19.719257	28.871208	-22.49449	-22.153635	-4.657147	-18.329504	0.19955166	-18.790913	6.7029357	18.792923	-0.4673412
171	D:\Face_and_Fingervein\Finger_Vein_pre1\010\middle_3.bmp	9	69.5456	143.42656	-151.92615	-22.54672	-64.174774	119.81726	53.27837	16.316929	40.406002	-53.54743	-25.93892	-55.09031	-32.670578	-19.241428	-65.84297	-50.055218	93.1105	51.695885	-23.448408	7.006292	-90.20499	-33.607708	35.17056	13.815764	14.805181	-44.61124	53.75671	42.475555	1.2267772	17.201292	26.22402	21.724764	-9.014641	-0.39107922	-45.446854	27.525694	14.90287	27.454235	-29.293573	-22.864456	12.787041	14.510846	19.35091	-26.599758	13.859958	13.181238	-9.835852
172	D:\Face_and_Fingervein\Finger_Vein_pre1\010\middle_4.bmp	9	91.54108	208.59383	-149.09274	44.08984	-55.182037	100.34411	53.293594	45.014313	22.1714	-34.814896	-46.51602	-32.120396	-18.507956	-45.86205	-36.919453	-53.463253	104.02618	18.93673	-26.3056	-61.5335	-64.42601	-32.21571	67.25413	19.573519	0.5330221	-67.89219	55.06262	67.78783	-46.191055	28.95124	5.512688	45.076714	-26.380892	-9.158461	-32.692616	52.57718	15.945862	10.589149	-3.559464	-2.289816	11.370535	19.256414	26.823511	-33.432533	30.370762	6.331466	-3.9565036
173	D:\Face_and_Fingervein\Finger_Vein_pre1\010\middle_5.bmp	9	73.54004	166.08836	-176.54181	43.01529	-65.45298	81.80421	58.473164	20.940193	3.0310853	-27.125786	-18.351667	-49.748283	-7.0046983	-87.335526	-37.014454	-50.470554	89.024605	32.53388	-38.351498	-54.41267	-60.0296	-24.947138	54.85156	23.610815	1.3981982	-66.44919	43.49897	79.523415	-31.065271	44.482883	-8.175632	61.987244	-11.7112255	-16.938675	-45.12286	52.16362	5.26376	23.534672	-3.0700133	3.089348	9.287464	17.099209	18.45539	-24.044426	29.133318	16.106186	11.543178
174	D:\Face_and_Fingervein\Finger_Vein_pre1\010\middle_6.bmp	9	89.1569	181.50029	-192.0663	84.32211	-68.54432	105.86004	45.015087	16.26824	12.623569	-31.55622	-26.436556	-47.59269	-16.24184	-79.42862	-55.71395	-56.86553	90.869896	23.677227	-12.207093	-60.211403	-63.31327	-14.009727	53.492104	12.713361	13.945742	-67.230965	53.294693	57.241276	-29.646612	26.57624	-2.4909449	42.593838	-32.75665	-16.79948	-32.450565	58.378613	12.031565	23.907278	14.058873	14.803734	16.273882	20.924189	14.258751	-17.312798	35.542553	21.404266	14.956487
175	D:\Face_and_Fingervein\Finger_Vein_pre1\010\ring_1.bmp	9	35.484306	-10.315003	-19.552906	-9.307179	84.049866	107.94972	251.68095	-31.1432	-2.748382	30.07934	-47.96615	-57.910107	-78.19313	20.07849	-52.54999	-94.65765	-18.375359	-15.719103	-44.156513	8.833976	-56.411983	-21.921251	9.982752	-59.705177	0.16986068	3.4278734	-30.385996	2.9969769	-50.36326	-4.9269257	52.27385	28.522684	-28.969458	-13.262555	7.6379733	-50.98606	16.502018	4.9276996	-13.566007	-7.37835	17.194769	10.791888	-10.95395	29.67144	9.832808	22.001762	0.046526205
176	D:\Face_and_Fingervein\Finger_Vein_pre1\010\ring_2.bmp	9	43.36659	-8.721261	-62.61372	-9.353324	135.93866	268.9745	87.08955	-24.95708	-12.879157	38.2477	22.922579	-64.82256	0.44313726	17.683596	-19.770119	-27.509672	-15.07371	-25.81325	-77.715	40.72297	-93.44701	-35.61474	-30.406397	-70.07753	-12.173549	15.728462	-15.322961	28.163162	-73.13906	30.00501	25.85391	51.73142	-19.45309	22.073004	9.097202	22.42467	-11.5390415	11.637204	-16.118773	-44.193287	57.526115	2.6467226	-63.942142	10.340111	-60.14797	-5.730438	-43.61445
177	D:\Face_and_Fingervein\Finger_Vein_pre1\010\ring_3.bmp	9	62.871223	8.020387	-60.019814	-8.061067	100.13334	277.97852	70.65734	-3.7752163	-28.802752	39.153843	48.84399	-61.408062	6.892644	-10.242786	-38.81617	-55.68882	-6.8329926	-30.70281	-67.40771	26.689753	-92.24381	-52.219296	-33.371304	-58.04181	-22.560867	17.485542	-23.37147	30.363031	-71.45584	42.27318	11.881416	42.63819	0.8817228	2.1677818	3.6068478	46.200657	3.2281704	-0.5541026	-13.943239	-53.518196	52.669582	-8.938747	-85.76311	6.7754292	-73.70926	-5.392241	-27.186031
178	D:\Face_and_Fingervein\Finger_Vein_pre1\010\ring_4.bmp	9	43.60513	14.197812	-76.04826	-5.833767	125.43309	265.11807	83.354324	-18.145012	-9.972055	43.34062	10.327079	-60.26721	2.6433933	24.014557	-22.717049	-23.642525	-15.294973	-30.84112	-60.666794	37.056324	-105.950775	-32.756836	-36.93156	-68.16455	3.6437278	13.6110525	-2.8838441	14.870659	-65.57007	18.874905	27.928326	50.649372	-26.865932	3.6282847	18.938503	13.490888	-0.63872063	10.478742	-12.675767	-37.97956	63.467678	-5.677926	-54.409283	-2.2494302	-59.058353	-12.641963	-67.558136
179	D:\Face_and_Fingervein\Finger_Vein_pre1\010\ring_5.bmp	9	38.101562	6.3391886	-83.05928	-29.898668	126.43518	275.13788	65.06082	-11.348093	-8.244253	14.282156	49.130108	-26.35923	8.8965645	3.103651	-42.230988	-47.305927	12.650285	-23.56795	-95.01709	36.908165	-102.40692	-27.475513	-39.7795	-57.77285	45.68274	16.884863	-11.577049	-3.294929	-63.978233	21.640665	3.6690655	51.086594	-14.173183	-7.2359295	28.363056	-14.352179	0.30372864	15.08508	-2.2399325	-37.571327	70.486145	-6.430439	-100.38348	2.87411	-63.51365	-35.559105	-43.452255
180	D:\Face_and_Fingervein\Finger_Vein_pre1\010\ring_6.bmp	9	28.422174	7.5702095	-68.153076	10.632821	140.74301	241.05441	83.16652	24.755552	10.0925865	39.800346	20.311247	-35.478477	11.265957	14.054572	-30.574097	-31.864439	15.01565	-88.65031	-47.462482	-3.518001	-79.28787	-25.38692	-29.468473	-83.04685	1.0029618	2.7087982	9.124575	-11.179829	-96.977905	29.807257	6.747075	71.33922	-30.194048	25.974949	0.55847174	43.63574	22.55065	-11.687986	-0.55507725	-30.264507	51.910984	-2.7177172	-57.747265	7.3937435	-51.179028	-7.0140996	-21.63143
181	D:\Face_and_Fingervein\Finger_Vein_pre1\011\index_1.bmp	10	-175.01811	74.33783	29.06877	-119.11883	-0.57258207	-11.051187	34.785393	-5.7604218	51.285156	-52.789974	-10.141626	-79.077324	-59.813034	23.198942	28.4112	3.574162	25.573273	-66.368744	-0.38340652	-16.97652	9.997716	-8.588177	-23.851685	6.9947395	9.740336	-12.845866	1.7035645	-21.800259	-4.765014	16.22549	42.98029	-20.481575	24.181496	-31.722425	-5.669622	22.922827	-32.384212	-13.237642	-2.1982722	-33.542618	-29.783232	36.608433	0.8611638	-4.8677135	16.914759	5.0698657	16.848986
182	D:\Face_and_Fingervein\Finger_Vein_pre1\011\index_2.bmp	10	-167.60252	57.32413	24.564074	-131.73741	37.168743	17.592794	-26.016008	-15.708067	85.61482	-45.925076	-11.746694	-79.54235	-57.27082	24.391201	21.008661	18.904314	31.637278	-61.140343	-7.3695407	-29.672316	22.972107	-13.893997	-22.083685	-1.0992428	27.581907	-3.8437352	2.7978823	-29.335821	15.918868	0.5945473	1.7906075	-8.266947	28.672138	13.8983755	-5.7562485	22.200922	-42.896416	5.791675	-0.73090196	-37.221405	-35.021378	21.357199	-6.8804855	-7.282553	28.180552	-3.736328	20.369358
183	D:\Face_and_Fingervein\Finger_Vein_pre1\011\index_3.bmp	10	-156.63965	60.64885	40.314438	-146.7269	-4.462639	3.707393	-27.08431	12.593567	61.049755	-66.295364	-23.876392	-92.54584	-71.25247	29.96344	56.543995	5.394271	61.43676	-28.707432	3.1088471	-25.319138	35.04112	-36.00853	-16.750141	-24.87696	29.198467	-3.9033382	3.6781	-38.953636	-5.688095	-9.389258	47.262352	-3.8761907	18.294197	-10.28642	-33.576218	30.385557	-56.169304	2.5025349	9.214444	-34.465054	-46.447094	34.145367	1.3263834	-8.861513	3.4596865	5.9509	35.963417
184	D:\Face_and_Fingervein\Finger_Vein_pre1\011\index_4.bmp	10	-146.73547	71.41312	40.41927	-143.44994	20.203255	17.066477	-24.73128	3.3548331	83.86097	-71.86247	-8.919869	-71.802864	-63.910526	38.74376	27.478046	-15.318219	66.099335	-18.978695	5.225291	-16.201433	42.762623	-48.022377	-14.707524	-15.472785	62.321285	-0.116004765	19.369764	-61.782856	12.055725	-3.850671	12.878912	-13.423663	19.075386	-15.981749	-23.463245	35.38485	-58.264812	5.4270678	-4.525029	-34.606903	-60.051662	35.19578	-9.156651	-7.1617856	6.048707	-5.9855886	31.463692
185	D:\Face_and_Fingervein\Finger_Vein_pre1\011\index_5.bmp	10	-154.66707	52.890343	31.580168	-150.55019	34.89631	17.311483	5.0312443	11.504603	72.57257	-41.284718	6.6289144	-71.40773	-62.884068	32.79542	29.241652	-23.464046	63.200825	-10.024027	-2.1965516	-20.71632	33.878128	-39.02851	-32.545887	-11.121709	59.702766	0.9161791	26.945833	-54.921528	17.580687	5.5223074	13.650134	-16.480547	13.184272	-19.185726	-5.731669	13.107952	-59.981644	-6.5201783	-11.102297	-43.750126	-44.02377	24.472038	-1.2666334	-0.10649519	10.468407	-2.9999375	34.658104
186	D:\Face_and_Fingervein\Finger_Vein_pre1\011\index_6.bmp	10	-160.29497	70.64754	60.54025	-160.61984	24.930107	28.6313	-0.88684213	16.443272	71.85643	-41.14618	6.386282	-61.375244	-69.000824	44.889633	43.202465	-29.918987	78.579155	-14.582715	1.5693365	-26.491653	54.79775	-46.690628	-19.222471	-7.101432	57.090195	7.8490195	13.3014555	-54.373573	33.48603	-7.7142987	-5.6083937	-11.065626	12.706807	-23.63438	-20.265491	22.77212	-51.846863	0.9305948	-9.94835	-33.980164	-53.923058	34.481388	-19.935104	0.30424738	6.2048783	6.374585	38.955402
187	D:\Face_and_Fingervein\Finger_Vein_pre1\011\middle_1.bmp	10	-156.30263	-43.73974	5.602976	-101.237915	-51.54217	-47.671474	-9.080302	8.566482	31.26767	-24.553944	6.792569	-80.27846	-8.379399	-4.6447024	-13.734432	-53.32896	32.870052	-24.75482	-10.073254	-35.39215	2.3747244	-1.4152223	-12.735006	-0.25007924	-57.13423	-35.636936	-22.081043	14.099672	-52.033077	-7.2020335	40.991707	-31.586805	1.6055056	-5.2014127	0.66517556	4.051319	-23.4297	2.6679437	-24.751581	-18.373627	-16.679867	1.3514546	-1.006242	-40.73108	0.9741045	12.904195	-2.2456944
188	D:\Face_and_Fingervein\Finger_Vein_pre1\011\middle_2.bmp	10	-161.36028	-56.423595	1.4685097	-102.03769	-70.29662	-34.265606	6.2986073	18.402487	15.819827	-12.817655	25.042696	-49.828773	-25.838934	-28.392157	-20.799374	-65.32859	24.345858	-6.1507883	-29.590755	-45.317345	2.2657254	13.651049	-23.837757	-10.137562	-82.00099	-8.327265	-77.553535	8.024079	-14.082841	-25.682253	17.172476	-21.880026	-3.7775936	-1.3368427	-1.1329557	-11.126937	-15.990633	-2.6483197	-7.5188184	-35.703865	-6.737575	9.110599	25.044506	-25.680874	20.914783	12.072993	-5.008957
189	D:\Face_and_Fingervein\Finger_Vein_pre1\011\middle_3.bmp	10	-169.69453	-43.269196	-9.523403	-91.35515	-68.971504	-21.259596	-0.63784117	16.32602	23.729076	-13.686308	-25.690937	-62.812305	-1.8092372	-8.736581	-3.6825643	-42.20788	10.770046	-38.529327	-6.7433662	-38.570713	-5.0737667	25.828817	-1.7806891	-3.2130156	-68.45386	-25.534613	-37.68336	12.009343	-37.599285	4.379422	52.611412	-37.33813	-13.047089	1.9477348	-1.7361274	2.3795843	-24.338875	-3.9889321	-15.362474	-30.556177	-4.64602	7.4756474	10.592208	-38.54411	3.1763463	21.657202	0.8939646
190	D:\Face_and_Fingervein\Finger_Vein_pre1\011\middle_4.bmp	10	-131.9765	-72.3123	24.404661	-98.746	-48.009064	2.8370032	-79.09771	39.19241	48.915005	14.558412	-29.3937	-35.485626	-4.542247	-15.690334	-57.647583	-56.833714	5.4306936	-21.896807	-29.579573	-59.99037	-3.296394	36.53786	-39.19951	-16.108543	-56.65966	-3.4862733	-64.782684	-14.333149	12.149093	-27.862154	-0.7207347	-36.462288	8.894455	-8.543131	22.048086	8.357042	-27.450563	17.78809	-17.499031	-40.61386	-21.772669	-1.4280896	7.9679294	-38.970013	23.154488	26.49125	-10.111512
191	D:\Face_and_Fingervein\Finger_Vein_pre1\011\middle_5.bmp	10	-124.32695	-61.896095	52.937893	-97.34347	-22.27316	1.7810773	-65.23691	10.618225	71.66335	-4.0306263	7.5122604	-79.54953	3.0607598	25.755005	-8.706445	-57.792065	16.36045	-19.79494	-1.8328583	-55.59676	23.089159	12.759659	-27.288343	-26.015303	-44.12504	-29.486914	-34.33691	8.57899	4.6526995	-42.56624	3.0114615	-31.547592	-0.5328683	17.451214	9.243171	18.313066	-23.536278	20.367958	-17.105234	-39.52119	-13.996146	2.8898845	3.4589138	-42.40632	48.14292	34.331703	-4.8008046
192	D:\Face_and_Fingervein\Finger_Vein_pre1\011\middle_6.bmp	10	-134.39832	-65.11097	29.054459	-103.50899	-28.162863	6.5523906	-65.06163	4.5420666	31.939167	7.454279	-9.446932	-75.28338	-0.9471009	-1.6167964	-20.48734	-41.091007	22.146118	-23.609701	11.680941	-65.76239	7.241912	21.057547	-15.16438	-28.705626	-49.822613	-7.5769024	-63.54326	6.688929	8.878559	-45.469902	11.109344	-9.303309	4.820886	10.285479	2.2046685	-1.6186997	-21.234589	19.838789	-12.684327	-39.32563	-23.743088	12.839763	0.2600592	-41.192593	46.986202	43.9278	9.192483
193	D:\Face_and_Fingervein\Finger_Vein_pre1\011\ring_1.bmp	10	-180.27141	-98.0287	-34.201923	-43.10017	-20.794146	-73.44121	-6.2820425	-8.006763	18.582586	-26.600605	64.275566	-56.970325	21.290985	-27.61506	-31.33169	-43.07418	-3.5656667	1.9714861	23.305983	21.590128	-18.795538	12.231625	-17.665718	-4.2699447	-30.963303	-23.122072	-22.018877	10.596708	-26.872063	-6.711765	-11.186662	6.4023075	-7.269101	-13.808798	-12.941351	22.4569	-21.273539	19.180714	-27.362265	6.179789	9.317963	9.277195	1.5734658	-9.589171	14.628677	-14.132613	-8.022382
194	D:\Face_and_Fingervein\Finger_Vein_pre1\011\ring_2.bmp	10	-174.11012	-82.334175	1.6331161	-74.53882	-68.41577	-26.146566	27.502592	-1.8708264	-4.262147	16.422337	83.63768	-35.078674	-32.477367	-75.47375	-68.06071	-95.271355	57.99812	-20.196878	28.57391	-7.912881	-1.7533413	18.370337	-16.557392	-18.171377	-53.612694	-4.4637237	-39.559696	-11.176883	-5.9801316	-6.324636	32.519085	-50.32172	1.0200887	-45.008373	30.265676	10.264086	-11.768473	14.668762	-18.492699	14.512911	23.404804	-6.729889	7.0452447	-17.04208	19.433592	-7.8051815	4.7611766
195	D:\Face_and_Fingervein\Finger_Vein_pre1\011\ring_3.bmp	10	-173.14413	-84.60359	-26.640308	-66.059814	-74.51167	-42.46417	2.6218333	-21.170408	-9.035981	5.17465	104.79353	-39.67354	-35.163418	-53.047512	-75.19812	-84.45519	59.240517	-48.811455	55.833843	-5.0762744	-15.0256815	10.663618	-1.9919946	-3.081425	-56.21276	0.6321118	-13.545307	2.9340508	-17.087667	-11.986429	15.290285	-42.648697	-4.692542	-30.31192	19.51385	21.891233	4.512099	20.608717	-13.93438	29.097212	14.882066	0.6511306	7.048284	-26.933514	25.109758	-2.0105715	11.547353
196	D:\Face_and_Fingervein\Finger_Vein_pre1\011\ring_4.bmp	10	-197.49806	-60.963017	-18.40258	-24.414059	-74.42097	-31.997557	12.074928	-27.197725	23.298836	15.198407	115.9406	-32.898655	-22.480015	-57.106827	-42.3646	-81.01958	68.22513	-63.84045	92.235435	-2.978581	-31.456154	10.23233	15.147123	-9.407324	-34.485203	14.388536	17.128633	22.350052	-12.48987	-32.596256	13.711976	-18.421743	-15.40725	-1.9586973	13.512115	51.286316	15.59438	15.452585	-1.1657023	24.772932	20.294481	3.833206	9.399199	-18.282713	26.84238	14.440274	-6.0555205
197	D:\Face_and_Fingervein\Finger_Vein_pre1\011\ring_5.bmp	10	-174.74118	-82.05757	-58.175056	-62.145195	-74.03137	-39.580273	0.9210034	-31.151917	-1.03741	-1.4194071	79.45199	-55.07016	-14.611487	-59.903027	-72.71075	-75.3411	51.79095	-58.871166	51.692844	-3.349437	-28.756186	15.212193	-9.081268	-12.30177	-34.026657	-3.7541878	3.4864042	0.36168274	-20.542646	-15.07863	4.8285437	-31.56852	1.4016659	-37.48986	33.767365	32.244038	-1.1677623	36.213306	-14.975129	23.02353	8.129344	2.8959672	17.513216	-24.292665	21.788946	5.3485656	6.0716515
198	D:\Face_and_Fingervein\Finger_Vein_pre1\011\ring_6.bmp	10	-178.20819	-68.79403	-40.012856	-66.06584	-69.21889	-41.929462	14.931004	-15.231182	6.487267	-4.111942	73.05874	-49.456245	-16.742191	-54.609806	-46.955364	-72.385284	52.91663	-52.008022	61.64353	-7.9470744	-18.63009	19.277733	-10.469806	-11.677372	-44.46473	-4.001104	-14.030681	1.0660698	-20.295826	-12.905526	25.31279	-30.345654	-4.8945637	-40.44036	29.045137	24.377272	3.650055	31.543121	-17.678246	11.758958	19.155827	19.614912	6.5342383	-31.084047	25.98997	7.812963	2.772739
199	D:\Face_and_Fingervein\Finger_Vein_pre1\012\index_1.bmp	11	205.84142	92.23747	15.245505	93.061806	-127.98974	-34.42477	10.84754	-108.50113	24.575891	-34.694744	-39.39118	4.336805	-67.78928	-31.239182	-53.568905	26.765564	-36.20052	54.61547	-0.43271568	-42.521328	-36.82121	9.941282	-31.118158	-33.506283	16.262701	-36.11228	19.184748	26.708576	43.997906	-57.78263	-33.085125	-39.753696	-4.495918	29.18464	4.343033	-28.676056	-27.252731	-3.8768535	-15.620777	7.3291564	38.35761	46.631546	-19.237333	19.516384	1.5368254	-15.842867	-7.124477
200	D:\Face_and_Fingervein\Finger_Vein_pre1\012\index_2.bmp	11	168.61688	79.111565	16.230993	88.52737	-115.926735	-0.71348953	4.352108	-118.43386	13.564121	-18.434198	-59.567894	-12.103689	-121.69448	-47.554955	-86.92592	30.886768	-32.64164	15.740595	5.05304	-52.765213	-43.641087	-6.8924074	-32.533844	5.3901815	10.845668	-73.09991	3.5381012	11.932379	20.733284	-30.675543	-38.834538	-32.090405	8.669719	5.5132895	-13.128665	-30.29691	-2.765479	0.52585965	-3.1689856	2.2676723	38.001953	49.463512	-33.477573	24.866268	-0.38685134	17.333958	-3.1745663
201	D:\Face_and_Fingervein\Finger_Vein_pre1\012\index_3.bmp	11	174.38702	70.71281	10.668058	84.219925	-134.1376	10.887088	16.9067	-123.10456	16.623293	-8.780363	-51.498554	-1.273722	-122.04085	-54.604282	-75.50388	30.304329	-37.03753	18.932087	3.9031022	-58.13555	-47.40163	-3.5473163	-38.649498	21.793428	5.964172	-61.877903	-1.1693951	4.1990623	28.014803	-30.867645	-37.225136	-30.233665	0.6680065	0.6394663	-14.837453	-33.920914	-1.717615	-5.3198323	-6.429827	7.1084886	39.296043	45.81321	-36.799545	30.899338	-1.3194532	24.547915	1.9848257
202	D:\Face_and_Fingervein\Finger_Vein_pre1\012\index_4.bmp	11	165.97786	84.93055	7.1498284	102.212105	-138.66075	10.022289	34.10891	-126.89825	7.8136106	-0.7472402	-47.624973	-13.4821	-136.69003	-35.796803	-77.52901	36.011917	-36.485004	13.827597	11.095457	-49.01779	-70.56142	11.2792	-43.889217	28.551016	17.302494	-66.13606	3.8001866	13.195199	9.361254	-34.462376	-41.298973	-16.214756	5.4324675	5.8967695	-21.925138	-31.566774	6.385725	-11.705422	5.692122	8.763161	32.345875	36.076874	-23.577587	43.69575	-2.5678728	16.252409	-6.9215417
203	D:\Face_and_Fingervein\Finger_Vein_pre1\012\index_5.bmp	11	169.49312	82.394684	12.849003	92.28297	-130.47202	-18.971916	31.132444	-128.33118	-3.622724	-24.415342	-27.612144	-22.453665	-125.54269	-42.452908	-58.233913	51.083027	-27.522797	9.756641	18.673157	-52.6655	-69.306114	-18.001034	-39.53442	15.105881	9.768025	-76.14841	6.4858365	24.614153	13.697079	-25.084675	-24.485352	-6.9007583	3.1657662	0.6139658	-13.806636	-30.633495	-1.1513218	6.767271	15.539722	11.955021	44.66664	55.40395	-18.885311	31.022444	6.657552	27.126669	-14.686715
204	D:\Face_and_Fingervein\Finger_Vein_pre1\012\index_6.bmp	11	184.16774	87.11004	-0.47139725	103.63614	-120.51001	-14.704597	13.058819	-120.00009	26.071966	7.326982	-48.914654	-22.362963	-101.54105	-44.352978	-63.116978	39.101498	-51.76113	16.091026	10.348921	-45.61411	-45.833366	20.527466	-31.376215	23.898155	27.946482	-69.74119	14.961179	19.299196	26.701418	-27.203491	-42.784454	-25.334146	-4.1973763	2.4938722	-1.1698508	-33.952534	-27.455893	-3.782858	-24.192007	17.132492	28.406918	40.125698	-40.07326	34.908943	-4.1517873	26.885212	-5.739326
205	D:\Face_and_Fingervein\Finger_Vein_pre1\012\middle_1.bmp	11	197.31212	128.8418	93.49089	40.29302	2.3375323	162.09363	-8.849683	23.19462	-115.71919	25.462772	-111.879425	-34.567444	-35.973396	-65.638275	9.668576	-11.53647	-95.11874	3.4547896	45.28983	-51.300007	-32.241226	-75.1752	-32.58479	3.3700795	-18.532864	-19.36339	-25.88702	-17.36507	-30.48815	-24.343977	11.607095	40.484016	4.8940225	-50.410744	-2.9534063	-17.962828	39.803616	-37.118237	-12.254638	-11.576709	15.213896	-31.217531	1.8836588	-35.935417	-18.811962	-20.133646	-21.148882
206	D:\Face_and_Fingervein\Finger_Vein_pre1\012\middle_2.bmp	11	150.85556	73.24119	100.212875	9.488697	-11.392492	149.35303	-5.813841	24.420933	-91.11059	17.440289	-114.758026	-15.6124325	-46.45604	-68.11966	-0.60705364	-22.457603	-78.81021	-19.553047	38.80866	-86.22103	-13.170954	-59.894875	-62.53828	13.86867	-32.782223	-29.445507	-12.274992	-10.447343	-10.636494	-14.585883	0.3344384	41.00852	17.404823	-22.77644	-30.438913	-15.292042	31.137787	-27.65339	-0.7771363	3.5280592	27.348234	-12.637422	8.71782	-13.7582245	-21.631859	-3.3362353	-42.33036
207	D:\Face_and_Fingervein\Finger_Vein_pre1\012\middle_3.bmp	11	174.31909	129.85947	113.42442	56.555214	-26.02973	202.18695	-14.586392	47.432613	-96.544655	4.713012	-98.01843	4.0474997	7.600505	-100.602715	-33.825832	29.181875	-51.963516	21.720856	32.06349	-28.369165	-20.499256	-61.46424	-55.635765	46.81187	-36.249405	23.43335	-40.599304	-36.63626	-49.44354	-46.65421	-22.045195	25.289707	-21.866451	-29.14584	-25.458485	-19.791685	37.929504	-23.358479	-8.428112	-12.668259	28.569843	-37.4626	-4.2896376	-36.40625	-12.544341	-18.218254	-16.33992
208	D:\Face_and_Fingervein\Finger_Vein_pre1\012\middle_4.bmp	11	162.73059	116.723854	-138.84872	-45.83327	49.88712	122.39364	8.17272	99.364914	-65.73544	-39.023533	-55.550953	-41.9164	69.14324	-30.764362	-30.234653	53.911427	-28.925741	-10.047291	39.298393	28.657555	-35.74242	-71.34043	3.2320805	-21.50918	9.829771	9.034814	31.145386	-9.6328335	-58.02447	-14.612268	-28.794533	17.794691	-10.78598	-18.443123	-14.249855	0.89649457	1.1378568	-61.031746	10.501247	0.086334966	8.901893	3.8422844	-25.52124	-38.595734	19.15556	43.68519	-30.348957
209	D:\Face_and_Fingervein\Finger_Vein_pre1\012\middle_5.bmp	11	148.16649	101.49651	-112.46756	-70.539925	41.7418	124.93327	20.11535	77.28082	-72.76083	-18.2514	-82.99592	-48.429043	76.60722	-30.972797	-9.514236	55.696697	-37.460396	-18.186617	35.161964	-3.2478638	-3.2625046	-79.03956	-12.804531	-20.649504	-20.045637	-3.3704803	25.163803	17.743603	-25.127869	-5.913908	-10.435292	38.24466	-12.321325	-38.472176	-32.784706	-15.415244	6.521241	-58.190884	-2.8233557	4.0254097	23.418478	5.470442	-27.457214	-41.18104	15.412931	57.691242	-46.467426
210	D:\Face_and_Fingervein\Finger_Vein_pre1\012\middle_6.bmp	11	149.0049	88.27788	-88.17233	-83.69327	34.64483	134.67494	9.197782	100.80588	-63.101097	-6.8738027	-109.591576	-6.5095525	66.86101	-55.210365	-34.88748	33.250523	-27.566439	-18.584454	10.182951	-21.361351	4.22039	-68.39669	-29.291689	2.87537	-54.4705	19.145788	13.558358	10.558085	-16.828594	-12.105029	-35.71959	24.697248	1.2658646	-31.552853	-44.836414	-15.558687	4.1640744	-62.857067	-14.600042	0.556431	29.72119	7.329091	-36.192455	-34.202213	-3.6484745	50.17073	-38.53326
211	D:\Face_and_Fingervein\Finger_Vein_pre1\012\ring_1.bmp	11	211.7903	-63.36948	3.8782625	12.368465	20.630264	216.90605	0.14253692	-35.981544	89.195145	70.28313	-85.85153	74.37891	-36.909725	-53.53826	21.8287	-80.25907	-104.46538	29.839045	-27.756163	-28.032007	-26.287758	48.433784	37.70957	-34.657066	-86.83373	104.615204	74.99534	10.576376	-5.990516	-4.660037	-59.50439	-29.67699	-20.870678	-15.968349	-18.069752	14.844739	-51.049553	-31.380638	-26.754639	32.55041	40.22318	17.422848	-49.320133	25.061094	-44.1361	-37.656406	-20.563778
212	D:\Face_and_Fingervein\Finger_Vein_pre1\012\ring_2.bmp	11	136.60004	-150.56538	-24.10727	-41.880714	-38.0841	212.72624	7.481288	-20.573576	103.2402	31.097692	-82.50204	37.821926	-38.112904	-65.79216	-5.805969	-75.330986	-106.15054	53.2996	-52.77248	-41.51003	19.320251	-4.150052	13.348862	30.040983	-50.71052	93.72962	15.224788	7.031895	-17.514307	7.7188144	-23.510115	29.321335	21.447262	0.43626863	-3.7788744	-9.55483	-50.311527	-13.749576	-10.984256	54.505596	47.273632	23.148935	-45.216854	32.34037	-12.141192	-33.499744	17.226322
213	D:\Face_and_Fingervein\Finger_Vein_pre1\012\ring_3.bmp	11	138.5763	-134.82657	-30.181196	-54.35915	-31.7446	207.63013	5.337725	-23.759262	106.21113	15.86826	-81.19601	45.082363	-48.490456	-59.75902	-1.0198448	-68.24836	-94.75657	53.439644	-63.061916	-37.865047	18.045382	-2.9926112	12.164949	25.410713	-56.5332	82.97139	5.47782	10.063492	-13.337151	-0.11288158	-22.015432	24.265085	21.657745	0.23728105	-2.7615495	-0.17209445	-47.67272	-22.556536	-14.986331	50.40974	49.660683	29.149916	-42.91	30.926292	-14.394138	-27.299776	11.501567
214	D:\Face_and_Fingervein\Finger_Vein_pre1\012\ring_4.bmp	11	88.518074	-79.71457	-0.55486655	-19.710268	-105.32846	165.03496	136.87155	4.904101	48.52045	41.16234	-55.273415	74.25319	-89.88946	-34.65191	-28.807938	-57.857567	-78.43171	16.773615	-51.163403	-44.301273	3.718198	8.603746	-37.598656	43.014225	-47.30383	60.430405	-25.735632	-35.559414	-7.180267	-24.225685	1.5204991	23.993326	-14.925591	-5.4897947	-23.81555	-22.901054	-5.7746844	-47.44911	-39.712944	38.30436	37.977665	15.383047	-1.811206	36.93927	9.607793	-16.411764	9.121496
215	D:\Face_and_Fingervein\Finger_Vein_pre1\012\ring_5.bmp	11	139.70197	-98.57662	-6.164816	-31.896618	-29.330832	258.66214	7.8040423	12.001395	73.55784	8.752241	-118.744705	44.457428	-78.574394	-50.787	22.345821	-18.518232	-78.72536	-2.9159403	-56.162148	-36.74824	3.5117793	-12.004031	-49.86032	35.134438	-38.070717	73.88152	-41.668873	-29.325989	-17.09743	-16.804691	12.006288	42.367126	-44.268772	7.683613	-7.8810444	-26.845778	-17.518084	-78.4246	-43.573036	41.14958	37.839413	28.89882	-6.4868155	2.8283122	-38.6816	-42.15773	11.052956
216	D:\Face_and_Fingervein\Finger_Vein_pre1\012\ring_6.bmp	11	126.70126	-128.67018	-20.451527	-30.4713	-58.436398	262.34814	4.4509525	-18.080769	71.052376	25.150112	-105.79461	24.814102	-68.921715	-39.77079	22.831347	-23.099089	-84.460075	-0.7789111	-51.7441	-33.526768	9.722571	-6.734328	-48.03514	39.962746	-45.235714	74.90514	-37.83378	-31.164022	9.090822	-18.420021	3.7625425	41.38621	-45.706165	0.55921304	-4.485615	-31.165297	-21.46939	-62.90488	-43.537777	36.672585	36.54945	24.339647	-23.125309	6.3718786	-40.431892	-17.389183	16.121264
217	D:\Face_and_Fingervein\Finger_Vein_pre1\013\index_1.bmp	12	200.50684	74.67012	-5.060985	-58.995117	-136.20795	-49.601524	-32.63178	-36.73608	28.503294	74.51634	-56.674465	2.4849706	-24.283878	-10.430034	-39.427902	32.510834	-45.54633	102.29381	-33.98483	-41.738873	20.509846	4.9343653	28.777136	54.104332	15.5155115	9.005233	7.8446636	-3.1140907	-0.6447712	36.40622	-30.171013	-4.64426	71.24749	30.371231	-28.785494	9.55316	9.355266	47.090122	-12.376921	14.259719	-1.753662	-17.985075	4.6639037	-24.954884	2.0575795	-5.9905357	-9.5510435
218	D:\Face_and_Fingervein\Finger_Vein_pre1\013\index_2.bmp	12	198.25945	120.07581	-0.90692943	48.35057	-137.71382	-8.941958	-3.8626812	-59.068363	36.919743	66.203766	-29.63703	-55.97551	-40.87079	38.149574	-18.40487	50.122494	-108.64088	90.776985	6.5078406	-31.699263	-10.713046	-13.320478	52.870975	18.846487	36.05222	-24.2518	30.250673	-2.9380546	-5.178847	29.340496	-40.95444	-20.629705	38.743607	20.322289	8.704184	4.954981	-30.01552	16.501556	-34.107067	40.337563	-28.010939	-24.821148	-26.43242	-14.903377	22.266779	20.923525	-21.87084
219	D:\Face_and_Fingervein\Finger_Vein_pre1\013\index_3.bmp	12	201.19862	141.01851	9.022403	53.798256	-111.96401	-13.055898	3.655721	-23.809425	24.484112	91.07656	-43.534008	-43.16664	-35.655437	23.522491	-31.645378	31.112614	-110.41973	66.4844	1.324303	-25.563433	1.2250097	-11.806781	29.83279	1.4889256	5.566692	-14.826166	30.686245	-4.1150823	-6.5199127	27.23184	-44.688957	-26.669836	49.250847	27.261993	-8.304638	9.322937	-29.568697	15.328714	-49.647163	28.024538	-21.873793	-22.063362	-41.509197	-5.6082273	-5.946698	4.3313036	-4.4452047
220	D:\Face_and_Fingervein\Finger_Vein_pre1\013\index_4.bmp	12	226.50069	148.74966	-7.644019	48.805557	-131.60463	-20.528135	18.379187	-11.687158	34.347816	63.993633	-41.138367	-40.89585	-46.574673	17.307297	8.1334095	48.54973	-85.80552	92.50376	20.319586	-16.991795	-0.63709015	-45.537025	45.742096	-11.009979	9.644972	-8.648611	36.22883	6.5345926	-7.0430503	24.523014	-27.50767	-6.2532263	50.67709	20.691416	-36.76866	30.08668	-6.078333	8.008194	-43.134552	-5.6888	-14.488901	-17.570736	-45.331482	-15.466651	5.7219462	1.2093012	0.7868891
221	D:\Face_and_Fingervein\Finger_Vein_pre1\013\index_5.bmp	12	206.86198	188.69286	8.876486	113.54219	-139.77553	-16.481262	2.251536	0.04585954	46.23297	66.85412	-54.117558	-14.793719	-36.168606	-1.3506397	13.949655	25.647854	-95.9368	43.761227	11.707491	-77.551414	42.456055	-12.250449	59.062614	-3.4277992	22.849438	1.955033	29.978151	-0.0720673	-28.742481	42.374863	-49.70709	-8.096835	19.598354	33.388435	-2.3560836	10.970141	-13.153723	-1.7345701	-32.41503	32.513626	-45.425232	-33.924118	-50.674534	-25.909788	17.13421	-2.493408	-15.467522
222	D:\Face_and_Fingervein\Finger_Vein_pre1\013\index_6.bmp	12	224.69615	185.04088	-3.0194917	76.191246	-139.37383	-15.50788	0.9899321	-29.215448	35.744705	63.51955	-42.5303	-47.9658	-46.073887	28.147095	-0.88806564	35.07164	-87.94389	84.00217	25.316948	-23.079416	-0.9118195	-7.9261794	51.801163	-4.3834567	18.560896	-10.2872925	42.349724	-3.4301136	-13.968661	9.779735	-36.235413	-9.457273	41.496788	34.48069	-14.160356	15.821579	-22.80603	-2.352873	-45.058014	13.863278	-27.16669	-21.322111	-42.356625	-15.95019	1.5588853	2.1820703	-6.2892694
223	D:\Face_and_Fingervein\Finger_Vein_pre1\013\middle_1.bmp	12	143.62007	164.12459	-26.219515	57.929214	-94.789665	54.883324	46.34553	157.60126	64.65193	108.63096	-97.82772	62.038055	-99.53752	53.83329	-34.44946	50.00686	-60.315983	-55.099686	27.124628	8.362578	49.211315	-55.808445	39.02931	25.296461	0.63470745	-46.074093	39.05494	68.193794	-30.94354	41.555702	-37.699604	5.843482	-24.98598	21.159866	1.3682437	70.45853	80.42209	22.294096	4.626192	32.630585	-67.67312	-7.5289254	-0.46777323	10.139646	16.820024	-24.226723	15.042637
224	D:\Face_and_Fingervein\Finger_Vein_pre1\013\middle_2.bmp	12	134.06853	70.65175	-32.712822	13.768048	-125.26831	51.199436	58.94269	139.00032	46.91725	97.80321	-79.526634	24.317665	-116.91886	71.551	-48.072594	46.608917	-40.290295	2.8706284	40.99415	74.847786	-1.8451704	-81.10305	3.0316074	29.28607	7.144129	-20.200117	25.630882	66.89445	-14.980439	48.620884	-23.579918	-6.4110384	6.141306	28.74971	-6.92456	54.285004	46.05051	28.831566	-4.048479	18.47338	-65.43185	-4.084848	1.1879029	30.301517	7.2670274	-9.630182	22.5022
225	D:\Face_and_Fingervein\Finger_Vein_pre1\013\middle_3.bmp	12	137.85732	122.131645	-44.825527	55.89427	-118.5768	41.699467	50.7615	155.74161	21.808714	98.73258	-117.687485	58.394806	-90.50489	65.15149	-13.461328	27.153399	-43.255257	-23.655878	37.357155	13.769356	12.920432	-64.15986	34.6071	23.476332	14.377455	-8.582959	39.620323	72.20665	-26.749643	57.801754	-38.496723	2.7459466	-22.943274	22.73555	-23.366995	57.58556	86.12981	19.82581	1.1448003	25.587938	-73.73316	-16.0951	0.8403156	15.628362	9.294853	-26.672878	11.512015
226	D:\Face_and_Fingervein\Finger_Vein_pre1\013\middle_4.bmp	12	146.78493	133.2182	-27.11419	94.31952	-160.94054	43.80069	13.107095	110.95752	-0.9512607	90.08181	-100.99919	31.866186	-82.56415	61.032482	-13.95143	-35.392925	-38.394444	-4.2977877	46.8491	-44.61506	10.320541	-38.948437	4.8575406	54.773613	18.906782	19.898659	24.02329	40.8583	-48.927414	47.459377	-72.53945	-12.7189245	-40.076107	36.57099	-12.377553	34.439045	66.421196	33.68075	12.839444	35.965237	-48.586056	-38.27375	-12.294408	4.052947	21.657103	-37.875923	20.208813
227	D:\Face_and_Fingervein\Finger_Vein_pre1\013\middle_5.bmp	12	134.85144	124.02399	-26.167593	72.71626	-167.59912	23.916948	-16.700657	97.54546	-19.112823	85.18658	-129.26877	50.35635	-81.49788	89.59836	-0.17729615	-22.22195	-2.5270576	-19.919786	55.824104	-60.312023	8.327708	-32.09399	-12.133168	79.14931	0.32835877	25.291243	40.619183	20.988686	-44.342216	37.764893	-53.24546	-37.40346	-17.809385	33.049286	-16.110788	10.077496	44.37348	26.088156	27.866257	47.972076	-36.956467	-10.277393	-7.9969788	2.0074356	10.17944	-6.2851143	6.079719
228	D:\Face_and_Fingervein\Finger_Vein_pre1\013\middle_6.bmp	12	145.6199	124.83967	-57.9188	61.194706	-139.36711	59.345894	11.4187355	94.90469	3.9273858	87.75049	-117.67127	21.658895	-65.98197	80.97329	3.0541532	-27.248621	-44.234837	-29.94063	65.66581	-24.002193	-6.863048	-37.96928	1.0348339	62.44065	26.55348	12.924486	53.533154	37.211414	-28.649282	33.327454	-49.564106	-22.584091	-26.47314	22.14665	-20.358936	53.014782	72.06009	31.68442	17.581657	27.003262	-39.32834	-24.466417	-12.562571	16.272806	19.409645	-18.359505	17.492157
229	D:\Face_and_Fingervein\Finger_Vein_pre1\013\ring_1.bmp	12	73.04763	-185.78001	-91.55787	61.261642	-145.2999	29.377026	32.687397	54.920692	100.26482	-46.224438	-50.19871	60.1698	-99.95341	41.21038	-29.56582	2.5704288	-14.124748	-51.840527	-31.579115	76.05655	50.468994	-43.759686	5.79612	-12.567297	-26.575106	69.2652	1.1657149	-12.14384	12.269991	-79.22997	-9.093494	-56.580116	17.895851	30.154789	70.5832	-15.563047	-23.33902	13.413729	-45.468067	5.032915	47.708576	35.79254	11.708615	-9.647307	26.22607	-25.0964	18.699287
230	D:\Face_and_Fingervein\Finger_Vein_pre1\013\ring_2.bmp	12	87.32231	-176.12643	-69.17253	47.770885	-139.87411	36.64822	3.0743265	58.769905	130.9358	-45.82047	-49.426987	36.504665	-105.78984	51.13244	-14.631084	-1.7909536	-14.077683	-48.27895	-14.224096	68.00707	54.195206	-60.96794	-1.5445479	-1.0360899	-12.931125	46.118523	5.604474	11.743474	4.6647797	-79.345695	4.7216196	-45.097633	9.726146	26.485962	63.69616	-1.3066844	-34.356056	19.162905	-49.87532	-0.91851526	52.693253	34.849846	15.731443	-1.5044558	33.917038	-2.6434844	15.465877
231	D:\Face_and_Fingervein\Finger_Vein_pre1\013\ring_3.bmp	12	119.56129	-188.65144	-115.9154	50.27469	-100.79772	68.39767	-41.107674	64.14539	113.39729	-15.388322	-55.189278	46.89325	-91.06137	34.58283	-34.97517	24.040428	-22.201834	-58.851887	19.464924	86.19531	20.807896	-65.25675	17.092073	-10.311665	-24.370108	43.51032	7.458151	-7.9205565	36.13224	-64.9986	-5.8130546	-63.312748	-5.4528565	12.454962	71.0852	4.9979615	-43.10857	34.19983	-28.5019	-1.6729496	57.37965	16.001347	36.92455	-14.729809	19.055964	4.8059254	8.894623
232	D:\Face_and_Fingervein\Finger_Vein_pre1\013\ring_4.bmp	12	93.88616	-187.235	-41.77551	71.05723	-151.60654	49.54193	5.588646	12.044127	67.98446	-46.193027	-22.661495	29.306532	-74.61219	51.54385	15.001462	-33.104008	-33.48259	-32.552876	-42.831287	10.964877	13.770319	-49.9633	-46.48156	27.147799	1.2032772	80.94577	6.173104	-4.8488	7.6358094	-84.74513	-17.457586	-29.048656	-4.5856423	21.522776	33.683334	-43.15431	-10.396523	26.597975	-31.844204	-2.9629743	78.598366	-2.3382387	6.663217	7.7285547	15.935687	-1.4621955	35.351173
233	D:\Face_and_Fingervein\Finger_Vein_pre1\013\ring_5.bmp	12	84.52551	-175.8229	-68.3812	61.35016	-151.24135	61.681255	-0.16654465	17.699118	75.20474	-34.80317	-39.05684	59.393196	-84.44562	46.392662	-8.24933	-48.001575	-21.761248	-46.990715	-46.700005	22.945473	22.079063	-11.48992	-38.659912	32.981888	-2.770644	105.55601	-5.005928	-25.03633	-15.907857	-65.88007	-8.570047	-15.751138	14.969943	31.546598	33.841827	-34.099537	-22.697828	13.760276	-43.559566	4.297848	77.58442	-13.014324	7.8155775	-7.4902077	-4.936744	-14.153331	37.275547
234	D:\Face_and_Fingervein\Finger_Vein_pre1\013\ring_6.bmp	12	91.44582	-184.07433	-33.15697	62.860786	-136.14839	43.24353	-25.289068	24.483053	87.2823	-42.64608	-19.453217	52.589634	-73.43765	58.984955	11.459935	-31.29356	-24.093786	-36.716637	-43.683098	14.1929865	9.586899	-46.647285	-42.282047	46.18261	14.229534	71.86801	1.672773	8.3061905	-13.289447	-62.488712	10.521671	-17.773226	1.8864349	14.334696	49.51685	-35.293846	-30.384396	32.751762	-18.323637	1.3634338	81.677315	7.716603	30.754475	-0.7393318	28.37164	7.5308194	34.885754
235	D:\Face_and_Fingervein\Finger_Vein_pre1\014\index_1.bmp	13	61.602413	260.24194	-54.01251	-27.897514	-42.16262	122.38648	69.149055	-20.55088	-116.441696	-38.275124	8.123263	-26.048563	10.622884	40.987118	-40.297153	46.970848	-41.548523	-52.750248	-24.371792	31.287828	-87.21121	46.94355	79.46798	52.079796	15.858634	-24.266884	-7.513175	-72.265564	-9.362086	-32.849728	25.634054	-3.7532003	24.35299	-40.2031	-26.832525	42.26123	4.9291234	22.93989	-2.5399215	9.739406	-8.6431675	35.82145	-14.115916	7.994115	31.632734	-6.5182433	10.994678
236	D:\Face_and_Fingervein\Finger_Vein_pre1\014\index_2.bmp	13	56.423504	281.04688	-69.81276	-23.307291	-30.856209	122.179436	86.06019	-14.948183	-102.118904	-49.57924	24.175407	-36.329216	14.351849	-2.2230997	-24.460077	23.835022	-24.808155	-43.761765	-47.4554	23.709234	-62.87534	34.594715	98.42038	47.584248	-12.558405	-9.648344	10.433224	-61.7035	-14.070619	-20.749762	48.94752	30.982231	4.418673	-49.636856	-32.934177	0.08800698	18.512962	41.234234	-8.6270075	4.9249344	-29.539959	15.268945	-18.943163	-11.154219	36.739136	1.2253695	-9.208823
237	D:\Face_and_Fingervein\Finger_Vein_pre1\014\index_3.bmp	13	73.93008	234.76982	-82.4361	-52.70666	47.27848	62.44657	57.454475	0.47484154	-158.17548	-33.547626	-23.708982	-61.215702	40.87803	63.08867	-64.01451	4.9940567	-6.7036533	-20.530617	-59.0542	34.74632	-68.544334	20.582514	31.50682	43.596085	-1.2880924	-22.939014	-21.496393	-38.427822	10.996219	-16.725552	41.987953	-14.075998	26.519468	-28.61977	-1.2447168	-25.744154	-12.950903	28.556728	2.7321343	24.081352	21.401564	40.3223	-19.029343	22.50744	28.3582	37.287117	-3.5630765
238	D:\Face_and_Fingervein\Finger_Vein_pre1\014\index_4.bmp	13	115.26834	200.78102	-83.44982	-21.06865	52.19196	10.042653	53.50748	-13.796203	-163.44946	-66.82689	-39.56212	-21.920235	96.280556	94.145	-58.047497	5.5027876	13.897121	25.756014	-77.78162	23.483583	-56.82606	31.433891	-15.353391	-19.87518	11.686444	24.06959	-21.949549	-0.030814717	13.056487	-37.108498	11.850274	-5.686067	31.563742	35.614323	-11.853465	-32.089893	-12.209487	-2.4613302	8.638415	23.762083	1.2657375	31.01103	-3.869021	-4.157983	-8.235889	8.677238	13.61791
239	D:\Face_and_Fingervein\Finger_Vein_pre1\014\index_5.bmp	13	56.833534	202.4265	-64.63128	-51.663982	57.503193	33.634483	64.85414	-10.280514	-153.84357	-35.668293	-19.649578	-11.224648	47.16549	75.4413	-70.996124	17.100523	-4.52416	-33.46029	-58.31667	14.355371	-63.28528	37.160736	11.040937	34.134308	-3.7426426	-1.6891146	0.7937129	-37.205273	7.1672397	-14.276487	48.48084	-38.65134	30.008333	-5.0983605	-17.635809	-39.048504	9.007849	19.239885	1.5062745	36.84926	-5.987203	22.178509	-30.391348	7.523689	-3.2870798	28.885548	-0.3309032
240	D:\Face_and_Fingervein\Finger_Vein_pre1\014\index_6.bmp	13	84.85387	180.06696	-74.127235	-53.91984	49.93162	-6.9796667	51.57067	-10.238597	-146.44054	-59.83373	-27.624928	-15.139895	109.20584	96.47971	-64.92205	29.719662	0.3953479	-2.5023758	-59.959957	11.958071	-26.404964	60.546555	6.7633605	-8.192118	7.4951134	32.750496	-6.4895935	-18.166086	11.231081	-19.896296	35.53841	-31.121782	46.052532	17.354572	-17.780176	-41.425392	-9.496274	0.3082633	-6.0651336	21.92842	-4.2355022	24.042921	-17.550991	-5.500387	1.9611566	8.098552	1.1239189
241	D:\Face_and_Fingervein\Finger_Vein_pre1\014\middle_1.bmp	13	118.18688	-105.768234	30.247026	-104.46678	-70.677055	39.345818	125.28636	-171.14145	95.954605	15.996823	6.8663507	-67.541466	8.354399	10.358433	-19.074545	-44.19314	-47.657375	11.024335	51.33348	-87.34455	23.27107	-26.850887	79.10741	-18.527203	-30.028755	46.411663	17.509876	31.660263	30.172821	13.442432	9.165105	104.64609	-35.848206	-23.409918	44.008698	-29.728771	0.51336366	29.195759	27.388462	13.186524	-40.089123	-37.454105	-54.42489	74.82291	-6.571187	41.299202	-19.759771
242	D:\Face_and_Fingervein\Finger_Vein_pre1\014\middle_2.bmp	13	143.49803	51.452023	-163.56276	16.059938	-123.95584	-16.05909	63.75783	-85.30496	9.397784	19.84427	-7.1511455	-51.754383	-42.58591	83.19528	24.61759	27.0322	-61.573082	67.12058	51.507435	-33.06285	-54.810017	7.4948153	-13.727061	-8.666206	-6.203427	15.250697	-4.888198	25.93989	28.140593	44.194626	28.404436	40.931038	9.114959	-22.283909	8.839896	-8.5762615	-15.933458	-4.1505623	-9.1812935	6.048907	-20.988977	-17.089808	-13.189378	-25.951635	17.220415	45.44402	-22.851053
243	D:\Face_and_Fingervein\Finger_Vein_pre1\014\middle_3.bmp	13	162.39227	90.228004	-159.44527	90.15583	-157.5607	-16.162409	34.384304	-60.017723	-7.921537	42.51026	-7.537745	13.088476	-40.618378	52.74316	4.1287293	36.917706	-70.51456	40.13165	40.766026	-79.9268	-44.859463	45.591125	-7.2685924	-2.259776	-5.137805	37.57842	-6.785721	-4.411695	18.326857	23.970057	-54.490738	20.119865	31.897484	-13.429234	14.79207	-20.541176	9.808739	-42.20839	-14.706377	20.87339	-43.327934	-39.69237	-61.901512	-27.201609	-10.643261	-24.113516	-19.741894
244	D:\Face_and_Fingervein\Finger_Vein_pre1\014\middle_4.bmp	13	139.1586	32.613255	-140.91658	42.338676	-161.35529	-9.514796	-4.004842	-110.73763	-14.8468685	15.664172	-20.951294	-17.267523	-65.60012	67.397934	-15.258538	31.856394	-49.11115	53.387104	61.738293	-37.974762	-44.430294	23.540855	-21.955559	35.08788	-4.9463725	6.3887024	1.4376335	-10.61706	28.007568	13.515559	-31.201845	10.256543	25.104326	-43.607586	14.427158	-26.35667	-13.4633	-12.615511	-3.4001849	36.65649	-39.415787	-20.500515	-37.72459	-21.726915	-10.068727	28.056263	-17.454784
245	D:\Face_and_Fingervein\Finger_Vein_pre1\014\middle_5.bmp	13	121.64039	10.26206	-170.91098	8.763667	-161.49	-17.721	15.201613	-77.53404	18.206787	19.98919	-9.891776	-34.61188	-56.5684	70.31308	-34.952255	56.302185	-69.75319	21.379532	51.63915	-33.9654	-63.661037	38.796875	-19.414024	-12.582703	4.301999	32.677406	-1.8142875	-18.568726	4.35654	48.223766	-9.616383	3.2335792	41.8639	-9.8174	-5.4397287	-28.203873	-12.805131	-5.327583	-31.136593	25.354353	-28.77988	-14.101209	-36.852257	-34.38379	-22.731333	10.686583	2.6604996
246	D:\Face_and_Fingervein\Finger_Vein_pre1\014\middle_6.bmp	13	158.66747	74.184715	-163.736	76.101814	-162.95071	-33.45549	-11.235891	-86.05376	-24.474268	9.991778	-16.238997	28.72982	-61.521263	61.357246	7.547429	47.944817	-47.364384	24.535898	42.96502	-62.122524	-44.72277	36.594273	-20.075645	13.921821	0.099819995	43.35667	-12.69601	-17.79243	8.811089	28.537294	-46.517807	1.2366521	25.39901	-11.982479	21.35376	-36.54263	-7.397024	-46.299385	-11.615183	32.308723	-40.409805	-32.632988	-42.206837	-38.10191	-16.707848	-11.299465	-16.762056
247	D:\Face_and_Fingervein\Finger_Vein_pre1\014\ring_1.bmp	13	108.34471	-41.934227	-185.68839	127.507545	-95.09651	21.693699	85.80192	-12.9038925	4.4025474	24.55635	-35.942783	20.756037	-89.00735	8.387338	4.9227557	-28.135344	-33.94651	46.491272	-32.762524	34.721966	-2.9548285	10.293322	-39.278263	24.016478	14.061506	61.552567	-59.40835	8.296156	10.82164	-38.377094	-28.74759	-51.80242	-27.78268	18.659563	-23.717556	2.3844085	-44.46055	2.72362	-9.527325	30.212542	34.510036	-6.7328663	-18.907948	0.079330355	-1.2796617	-18.92634	9.600604
248	D:\Face_and_Fingervein\Finger_Vein_pre1\014\ring_2.bmp	13	116.6245	67.1348	-117.1341	154.71275	-71.40411	72.81964	92.916756	0.039708957	-19.59455	17.837683	-6.3330746	21.393633	-42.920494	-30.516872	-19.08163	-12.3825	15.482055	73.02546	-34.440704	31.162943	5.957531	-7.1698318	-70.990265	43.463463	-8.117368	42.00961	-84.17915	13.288012	-30.998283	-36.730164	-59.42222	-60.653553	-34.92504	1.8545885	-26.129807	30.279718	-30.939579	-12.836367	-4.36367	-3.9464226	25.391378	-33.919067	-63.45443	39.02887	17.524393	-21.268877	14.142632
249	D:\Face_and_Fingervein\Finger_Vein_pre1\014\ring_3.bmp	13	92.32669	43.53508	-146.58984	120.9124	-80.321785	65.843315	121.37987	-14.650139	-48.231003	17.87245	-6.2448025	7.2600617	-7.8852715	-15.056154	26.004292	2.2184515	5.0555573	46.872555	-29.08253	22.660915	-11.787631	3.9658675	-66.151886	34.35635	-13.637782	40.994736	-56.842926	25.9631	-16.534733	-38.23957	-22.99008	-39.73736	-37.11503	2.0168386	-16.953766	0.6262909	-22.147785	-7.1155853	5.777637	10.869568	28.613585	-14.022304	-57.72043	27.282219	17.97472	-17.412872	4.975839
250	D:\Face_and_Fingervein\Finger_Vein_pre1\014\ring_4.bmp	13	127.81886	11.40475	-92.04947	118.29525	-94.557556	30.837103	108.79359	3.9271128	-29.37169	7.9297085	-65.02346	29.57788	-99.99555	-0.49608904	-5.8803744	-51.013924	-23.960636	53.20531	-32.523594	16.215961	-17.43495	13.171943	-57.37516	2.1554892	-4.6485877	69.5659	-79.23753	-18.027739	-2.1314662	-81.644615	-36.59948	-47.970707	-27.366205	16.66457	-8.166939	-18.438063	-15.698401	-3.4374795	1.6713408	2.9975133	38.96587	5.577013	-47.84969	-6.308851	13.0438795	-40.243732	-7.428959
251	D:\Face_and_Fingervein\Finger_Vein_pre1\014\ring_5.bmp	13	127.88058	15.042171	-135.73645	112.22925	-67.23994	34.469315	105.00409	-36.923084	-1.8443247	14.819742	-54.87795	4.041709	-98.67476	0.72402996	38.089233	-37.093132	-17.279781	33.721184	-17.854164	24.804445	3.58869	3.0081363	-65.1041	14.21171	10.176755	26.468334	-69.37349	12.623202	2.0190606	-53.441532	-3.3417344	-33.412086	-28.282516	3.5201457	-2.2027972	5.4056497	-46.069252	-28.339972	5.160867	-2.1020439	32.32232	0.10149791	-46.988735	14.798979	6.97827	-22.190714	6.904258
252	D:\Face_and_Fingervein\Finger_Vein_pre1\014\ring_6.bmp	13	133.43251	5.4084907	-159.16377	112.845184	-109.789276	56.631485	79.34213	-25.99722	30.419579	8.697134	-66.331566	49.419937	-108.343765	-11.947004	17.05115	-45.8721	-24.055088	55.35883	-29.632088	7.8032117	-14.15774	14.045719	-54.204185	45.226006	19.885649	60.99615	-65.4035	9.695886	-15.404092	-52.452614	-24.395586	-42.394665	-18.626554	11.701328	-19.437382	29.963316	-52.492134	-36.903477	-5.4024534	15.43458	52.74142	-15.363067	-41.937023	21.053423	0.03922567	-12.414153	3.9917727
253	D:\Face_and_Fingervein\Finger_Vein_pre1\015\index_1.bmp	14	174.19037	100.862976	112.46473	-27.278114	14.961967	-86.04593	44.887527	28.95477	-119.20425	-8.56432	18.437796	64.697586	144.54701	-88.61268	-35.064217	94.390076	-58.312283	-49.99684	-29.241837	70.67647	-1.395351	7.8429914	-55.674545	-31.405062	12.598671	-2.7601354	34.59929	-5.9951043	-11.876169	-51.117714	22.114624	-22.322248	-14.4826145	41.0402	20.119028	3.3949628	-17.90969	19.177742	-28.899654	-6.569167	17.727417	-14.507296	-38.585423	3.026619	-4.2423	39.87718	16.420809
254	D:\Face_and_Fingervein\Finger_Vein_pre1\015\index_2.bmp	14	167.44533	104.14197	155.04758	-5.5945063	2.079857	-80.14933	51.381012	39.705822	-106.75224	-10.479354	33.058907	61.072327	129.30121	-86.50787	-37.297207	87.75664	-40.089706	-21.981625	-17.666904	76.42481	23.73312	-0.9524732	-63.9377	-54.15361	11.667043	1.2624092	45.58329	-7.1413064	-9.712182	-43.75605	42.192425	-12.067578	-18.144772	49.793137	3.301742	-6.5904703	4.8031964	43.90134	-25.549358	-0.93173164	17.727526	-35.17961	-43.27938	-2.0430758	-12.4048	17.7999	4.9251347
255	D:\Face_and_Fingervein\Finger_Vein_pre1\015\index_3.bmp	14	172.80078	62.802883	115.99365	-7.3080482	24.358871	-83.064285	88.0612	32.0468	-85.91919	5.1600046	53.99219	49.17148	130.7695	-107.81006	-49.392548	132.99773	-67.014786	-17.79104	-37.41191	100.35047	25.860594	-10.756955	-60.896076	-49.704086	30.362879	-10.747396	57.43853	27.985909	-6.9433537	-30.28153	50.759014	18.604279	-33.547153	54.19331	-13.375455	-12.375836	-28.023544	77.73981	-8.837921	-5.062515	20.173443	-25.698553	-47.264828	-6.5722218	-18.083103	53.73639	13.187678
256	D:\Face_and_Fingervein\Finger_Vein_pre1\015\index_4.bmp	14	170.86139	59.851353	134.09048	-16.66812	26.805773	-80.706665	79.81921	44.199837	-80.75604	6.56214	51.80546	46.20351	127.46083	-114.050285	-49.379974	125.43975	-60.604057	-20.57856	-28.295622	97.6114	43.68054	-0.20758083	-64.71448	-41.604057	13.810917	-19.98691	53.895298	17.103024	-5.7328925	-39.50079	46.85559	3.4733374	-19.03047	61.43657	-1.0603036	-16.153156	-19.106066	59.843636	-21.097998	-0.021643681	22.460653	-23.80413	-55.355736	-6.45175	-13.605387	47.611595	13.820492
257	D:\Face_and_Fingervein\Finger_Vein_pre1\015\index_5.bmp	14	170.8926	85.15326	123.52385	-7.363554	15.700122	-71.49283	75.884224	41.353405	-86.97518	-3.4521413	52.160698	56.982464	125.87208	-119.38331	-54.546234	117.14329	-54.102486	-2.8470466	-40.77775	97.3094	40.637215	-8.915874	-69.32778	-46.76548	8.118272	-7.436748	63.073784	17.323729	-4.867077	-44.188328	31.51375	-4.8967094	-18.329718	62.740463	-10.505644	-19.001307	-4.1887136	69.82213	-13.902061	8.863642	34.08203	-30.467693	-50.766705	-13.134855	-19.706554	38.99727	14.21826
258	D:\Face_and_Fingervein\Finger_Vein_pre1\015\index_6.bmp	14	179.60533	78.70583	141.77425	-13.214682	18.969795	-82.1507	70.051346	30.3837	-95.74153	6.5008817	43.818283	46.426613	129.04967	-104.807526	-45.14558	121.33721	-66.318535	-15.086044	-42.24441	84.70197	39.024467	-4.6894474	-59.11179	-38.3685	4.6689134	-5.2922482	37.323364	13.93111	-19.572351	-38.767063	38.462414	1.5165422	-20.986624	56.85845	-5.1166334	-17.37243	-19.705645	59.96493	-20.999086	-9.227021	24.613178	-27.926374	-56.128414	-8.768897	-14.654658	48.542156	15.464763
259	D:\Face_and_Fingervein\Finger_Vein_pre1\015\middle_1.bmp	14	127.408325	81.868225	39.277603	79.2221	-153.73346	31.294416	18.560532	-32.86716	28.298717	-35.773067	0.5478946	67.59617	-41.69143	-51.655636	-92.4351	93.71818	56.087147	44.828823	-6.3984933	-5.5867147	-22.106846	-16.05291	-33.035194	0.32157227	-80.54037	-39.57943	-27.263573	-31.956549	22.558409	-55.70269	20.991356	-80.450005	-11.110638	26.33725	31.57762	-10.388137	0.6063444	18.645962	-19.631449	-16.464083	37.79985	47.58282	-20.446482	-9.914634	13.011085	-45.48938	-27.320885
260	D:\Face_and_Fingervein\Finger_Vein_pre1\015\middle_2.bmp	14	140.48598	96.91212	46.28969	83.1146	-159.4337	37.39973	19.47851	-20.271181	25.560545	-31.805866	-13.597336	73.64775	-36.969204	-56.033062	-77.73651	75.15835	57.078815	52.962734	8.564015	-13.795021	-14.726685	-20.465712	-30.57963	3.0367339	-98.02817	-16.213247	-29.563894	-37.02163	27.733646	-59.135624	21.421774	-92.61072	-13.423607	19.325756	28.642242	-6.1614037	14.205529	-6.1570683	-27.317333	-18.908735	39.00516	44.049168	-33.380066	-8.817483	16.896753	-59.39597	-25.225885
261	D:\Face_and_Fingervein\Finger_Vein_pre1\015\middle_3.bmp	14	142.40465	153.70834	-2.6301696	153.8138	-149.29651	21.370417	2.532773	26.721157	30.195667	-38.53875	15.817354	84.003914	-44.09508	-53.819115	-48.092228	65.29147	63.934296	-7.374766	20.651264	-66.54661	-13.163041	-10.271326	-8.24224	-17.741652	-63.078842	-59.548256	-22.804132	-39.398594	-4.0915527	-23.402693	6.3983116	-50.14744	-43.315136	11.435987	44.38921	9.3199835	16.300173	-15.883531	-18.352514	-8.7396145	33.7579	58.12365	-2.1975653	-9.262465	32.54095	-41.189774	-34.41125
262	D:\Face_and_Fingervein\Finger_Vein_pre1\015\middle_4.bmp	14	181.36429	200.84665	-48.81375	28.472788	-105.60142	58.59756	25.166805	60.719563	14.437245	-26.536777	2.535348	102.62611	38.540825	-63.063644	-93.17701	42.2639	30.560614	95.618004	-14.528374	6.6858525	-1.4710721	-26.573524	-3.6631222	-54.819164	-81.893234	45.168327	37.97497	-13.962917	28.130526	-33.40295	-10.352521	-53.968636	2.8072748	25.733932	-23.415617	5.785016	-10.695867	-24.455084	-54.67336	-15.948289	-10.457996	-9.594321	-2.8931305	-25.238453	4.0153046	-36.51938	16.550884
263	D:\Face_and_Fingervein\Finger_Vein_pre1\015\middle_5.bmp	14	101.15868	37.152126	-17.25338	-83.30157	-145.85211	106.449585	96.88638	61.795033	81.867584	-87.622635	8.334936	87.568214	28.99827	-33.489548	-134.47736	59.455956	35.698112	64.311356	15.290662	14.631014	-61.45612	-56.464943	46.685253	-64.52962	-41.042866	57.124504	28.220907	14.5557995	-16.471146	-42.3424	-47.732746	-6.1693764	-11.534371	26.550793	51.389668	6.6292496	-25.66234	12.032064	-31.61107	0.65986925	-22.617374	-3.4444175	-7.9500794	21.104717	10.344378	-48.696022	3.4772627
264	D:\Face_and_Fingervein\Finger_Vein_pre1\015\middle_6.bmp	14	184.03906	224.77774	-49.16762	44.549454	-94.8232	93.08104	31.70461	71.3044	27.980066	-24.986713	25.136444	106.124176	2.6216292	-61.28332	-127.853745	4.5711904	24.43047	77.2415	19.287842	41.72197	-18.919071	-30.774641	0.66965866	-78.63933	-63.299828	33.097404	52.845715	-39.642967	19.859661	-53.38953	-16.109007	-52.652927	-10.980314	21.643234	-4.233823	17.659765	20.647089	-24.540014	-53.543022	-41.779835	-17.06815	-10.287838	-9.065739	-30.106623	13.957676	-43.406364	25.586582
265	D:\Face_and_Fingervein\Finger_Vein_pre1\015\ring_1.bmp	14	123.70426	-39.81935	-154.23157	104.52889	-44.461216	163.94489	-30.397812	15.149367	81.84159	31.829935	-81.68582	85.38427	-53.061207	18.97719	-16.590185	-91.51422	32.159096	-21.527422	54.13435	-94.78668	-12.789008	21.853176	-40.32238	18.286104	34.71559	8.386534	-7.4261036	-59.53359	-16.199282	-19.719345	4.325451	4.2238083	-23.36649	7.320158	-0.4167236	37.958363	-2.8367462	-45.263252	23.039299	36.20732	16.41513	-15.121021	-30.898933	-12.312074	-0.9097384	25.851027	16.796968
266	D:\Face_and_Fingervein\Finger_Vein_pre1\015\ring_2.bmp	14	73.3881	-36.247116	-192.3041	151.79076	-53.084934	128.4147	10.006664	-15.164297	52.76341	-38.68141	-20.614368	52.41511	-0.4068341	34.168907	-18.120852	-31.239773	33.080795	-40.68548	52.56011	-66.01522	9.338439	26.848492	-27.494793	7.435435	83.138016	-30.732159	-4.0359435	-38.627518	-74.825264	-20.947378	-9.7901	17.690647	-26.924498	21.264921	-35.905113	79.248634	-38.048096	-43.78716	32.06993	43.172794	10.169703	3.9002378	0.6695371	1.6033846	28.626793	51.190002	24.406206
267	D:\Face_and_Fingervein\Finger_Vein_pre1\015\ring_3.bmp	14	42.723858	-80.515175	-145.85928	55.217995	-61.52662	155.02634	-75.58655	-21.08599	59.108513	-62.048454	-8.096591	43.973152	-13.717271	11.716033	-57.024883	7.0096955	36.4306	9.819797	26.265331	51.547604	5.620566	45.690037	-31.430298	52.630257	88.732635	30.049143	-56.883762	-38.35172	-68.777824	-39.98175	-18.045425	-28.571396	6.597389	6.525927	-29.75281	-5.8400006	-69.6294	-39.742474	-5.5228553	15.832461	28.685894	-20.819183	-17.019833	-19.416927	4.972974	17.876493	20.023418
268	D:\Face_and_Fingervein\Finger_Vein_pre1\015\ring_4.bmp	14	40.90232	-81.23384	-181.4164	64.5472	-134.64374	95.92169	-2.781909	-33.280273	50.319523	-53.514484	17.361446	78.70798	-11.093723	8.03398	-67.45084	17.11612	28.18105	22.76104	16.937551	32.942028	12.272925	72.73974	3.4045496	47.23347	102.321686	55.994843	-20.992798	-16.743418	-69.512634	-17.774792	-3.73428	-47.25868	18.281172	23.329178	-36.475716	-5.1722307	-79.72577	-53.96454	0.9954889	25.572744	21.013126	-32.603893	-10.201716	-19.759563	-2.6308446	18.199608	47.75296
269	D:\Face_and_Fingervein\Finger_Vein_pre1\015\ring_5.bmp	14	36.79008	-61.945393	-177.98698	61.31825	-133.45885	106.72537	-4.4628806	-46.008305	54.851894	-71.25419	-2.1381352	64.22845	-24.568089	18.866177	-50.515007	3.3247313	36.764034	17.889423	7.822868	32.992588	24.469929	54.753025	-1.2566162	49.648926	87.78338	44.075115	-32.847893	-6.393791	-60.356716	-32.39943	-3.8589878	-47.935043	2.743933	19.162312	-28.519367	-1.2795885	-77.28245	-54.015762	6.7349324	24.109674	15.4306345	-20.859026	-2.8114202	-14.589614	6.075393	22.61961	28.611132
270	D:\Face_and_Fingervein\Finger_Vein_pre1\015\ring_6.bmp	14	154.64	-137.81976	-192.32664	36.81916	-111.7625	60.05979	8.515692	-53.300274	72.34038	-28.920753	5.1873045	11.430167	-79.88607	6.688139	9.217506	27.138445	-49.298775	26.308844	49.595894	12.960861	0.19333205	19.70632	-1.9069414	26.955866	66.10548	-15.59205	10.639946	8.742159	8.553581	-35.41628	-9.460805	9.365678	-2.5879464	4.7394023	-24.277676	0.23034085	-60.41326	-27.571001	-23.576916	52.114586	26.55974	-8.313648	-2.859892	-20.024645	-5.7156143	9.947488	24.542183
271	D:\Face_and_Fingervein\Finger_Vein_pre1\016\index_1.bmp	15	-62.208355	256.6574	-15.546677	153.39577	61.553303	-84.617485	-22.866108	11.24416	118.397064	-8.000176	9.819722	-19.292143	-22.930702	-97.288994	73.95042	11.540625	36.073765	-15.546894	-17.11245	63.181347	-10.240366	-31.561834	22.321878	43.578583	37.04383	13.5018015	-25.654358	18.088715	11.460759	4.930407	-29.674887	-20.322206	-33.37195	14.853421	9.147668	-22.297115	35.023827	2.7758942	-21.944517	34.78201	10.757131	29.27002	-4.4533963	14.942461	15.502132	15.369043	-14.847747
272	D:\Face_and_Fingervein\Finger_Vein_pre1\016\index_2.bmp	15	-45.75932	270.04544	-0.45314482	152.56493	55.368073	-67.53875	-22.390406	-8.968228	94.25051	10.076508	-1.389203	-30.813091	-9.16001	-57.367874	71.78045	6.310207	39.7622	21.242798	6.842603	101.353745	-68.69303	-10.269324	24.635344	47.12989	56.395615	69.85569	-36.862885	2.5074246	-16.93496	-12.227824	-9.232078	-17.569313	-16.615776	8.927215	24.068012	-37.2563	58.151886	-11.46592	-39.460674	14.483066	-8.55699	14.513283	0.50819784	17.12796	32.879463	1.2948548	-18.209003
273	D:\Face_and_Fingervein\Finger_Vein_pre1\016\index_3.bmp	15	-82.06589	395.23712	-31.86015	105.81422	60.44298	-59.13421	-35.750732	32.323116	57.49445	-43.377018	49.857098	11.826061	10.176235	-139.8556	167.7783	12.979276	-17.035858	-33.80845	-73.1801	50.217148	41.511883	28.481276	104.6989	48.628532	-2.5151389	15.495428	-7.711775	27.52449	-3.6034439	-36.16548	27.161077	41.135754	-29.399536	8.140013	30.895111	-62.005283	47.645832	24.070845	5.9995003	50.763546	14.900559	18.949959	6.397952	9.602334	-1.4112839	17.518452	15.941925
274	D:\Face_and_Fingervein\Finger_Vein_pre1\016\index_4.bmp	15	-56.723347	386.81738	-11.092865	109.55069	73.10088	-58.846596	-22.202116	19.722755	40.18001	-22.411318	29.77346	21.866014	7.644951	-115.1567	127.2347	-17.365095	-14.283841	-13.982819	-59.002472	81.21696	1.3182082	6.0974545	58.15424	62.902256	19.418385	1.3454334	-11.062967	-15.249881	5.0917907	-58.328808	-3.4955244	-2.7011623	-12.8710375	-19.970308	65.438965	-31.328074	55.68063	-1.2597004	12.518267	25.377459	-2.103512	13.1832695	-5.213147	15.684671	10.179782	17.91935	12.885554
275	D:\Face_and_Fingervein\Finger_Vein_pre1\016\index_5.bmp	15	-44.57103	355.31638	-6.6039467	90.724495	47.966183	-48.70348	-9.902391	16.662024	22.275278	-15.534044	29.871666	-16.307493	-6.6917105	-74.183395	144.50424	-23.12406	9.782127	14.37537	-30.788551	102.1178	-28.939785	12.919685	60.730423	44.247482	3.2265577	36.571835	-32.666843	-1.3919601	3.1126277	-76.98869	19.194466	4.573586	-4.8262	-0.98215455	33.61761	-20.076197	54.158176	-31.7535	9.755235	3.1728077	-18.515095	17.667599	2.9928684	26.315203	10.099559	27.863714	12.675974
276	D:\Face_and_Fingervein\Finger_Vein_pre1\016\index_6.bmp	15	-59.08569	379.42615	-11.972728	98.24088	63.134235	-60.73765	-20.780104	23.028696	42.620697	-23.72356	38.138985	0.73518616	3.7302513	-121.72056	137.54079	-30.734793	2.7434056	-17.60815	-63.158363	80.40595	6.54159	13.981509	63.172276	58.59299	8.995561	3.7634137	-13.646897	-11.960195	9.659304	-53.168373	3.58973	11.296723	-12.827801	-8.220248	54.416157	-27.101913	56.12293	-6.4023037	7.9617753	35.78825	-8.95176	17.208595	-0.7047839	23.394135	1.6305579	22.292217	8.216858
277	D:\Face_and_Fingervein\Finger_Vein_pre1\016\middle_1.bmp	15	-180.10689	11.005787	31.23207	-58.215496	-69.91251	-18.229748	-18.919867	-16.204756	-24.976875	-85.449265	-30.441645	-21.46794	16.860847	-20.721853	22.862617	3.822907	0.5596889	-66.321236	54.47992	-21.608952	-30.640305	32.16592	2.8860936	-48.28235	-37.2935	-51.201733	-53.110645	69.71731	0.2873235	-22.488548	18.38628	-42.565628	22.074501	-3.1213746	-19.008894	-27.472122	21.756218	-6.835495	11.590554	-10.655544	-2.1263998	-17.020082	0.24225573	31.39649	10.897268	23.939571	9.551441
278	D:\Face_and_Fingervein\Finger_Vein_pre1\016\middle_2.bmp	15	-165.84933	-4.9201374	38.135868	-28.729542	-96.27799	6.55666	-0.351713	-14.201014	0.81621087	-72.23584	-41.76076	-16.953962	37.55055	-35.03946	1.5571661	-40.510082	-31.418655	-76.25774	29.655207	-30.739344	-35.873207	48.11994	-0.35257584	-40.674595	-24.839685	-48.499676	-54.720337	69.89652	6.7791944	-7.6399283	-5.6591196	-62.679913	13.994293	-2.3050838	-5.2226133	-34.47822	22.694435	-4.0199814	-0.110277794	-8.090476	-5.3402333	-30.371449	-25.394985	3.9344823	-12.474469	42.079865	20.207016
279	D:\Face_and_Fingervein\Finger_Vein_pre1\016\middle_3.bmp	15	-206.64082	3.5215387	27.022	-37.706444	-69.54627	-19.101377	0.08556678	-17.87647	-23.059042	-68.23682	-26.148071	-8.779152	27.286297	-33.73812	47.335503	1.5438988	-3.7504368	-54.84786	44.714428	-16.619453	-53.423904	43.279995	-7.630196	-58.176964	-18.051504	-39.6601	-46.946686	68.29221	-7.7929564	-3.8204305	10.807546	-29.926243	12.313146	11.733874	-26.93025	-36.13813	16.187017	-20.178658	-2.3948963	-10.218873	-2.8769217	-16.68509	-1.3988698	33.830814	-3.9069896	34.896587	6.3535433
280	D:\Face_and_Fingervein\Finger_Vein_pre1\016\middle_4.bmp	15	-225.08353	32.69558	38.08101	-62.65221	-34.950195	3.6386783	47.367805	-26.6358	32.73811	-52.851295	-46.923046	7.025132	6.5801835	-38.642056	50.43716	-3.3599043	5.65676	-60.817997	30.397907	5.3505397	-43.156063	44.49444	-7.4119816	-44.566788	-1.0990772	-18.367115	-36.122253	60.880936	14.479812	-0.33908355	-10.070221	-8.583715	7.0563335	-8.773609	-33.143677	-54.227753	16.5469	-8.266624	7.1110215	-49.97207	-10.347464	17.827393	4.147134	35.688515	3.3747149	4.1250305	5.19496
281	D:\Face_and_Fingervein\Finger_Vein_pre1\016\middle_5.bmp	15	-219.99522	32.135036	37.32894	-56.16502	-50.907585	9.233258	33.268795	-5.8336406	49.858177	-37.29686	-28.314701	-14.299123	9.461481	-28.608204	37.460587	-42.423023	19.431656	-46.279297	40.19079	7.489453	-27.937487	43.58015	7.094526	-11.878322	-19.058102	-18.154724	-23.896301	55.429646	1.4724172	10.0243025	3.92995	-24.431713	8.986972	8.593928	-12.56866	-49.1193	25.83099	14.79949	-7.1173224	-45.966084	-16.06402	-5.9816904	-34.423206	18.37832	14.975788	14.95401	7.708012
282	D:\Face_and_Fingervein\Finger_Vein_pre1\016\middle_6.bmp	15	-163.8559	-4.55071	142.64519	75.54635	-75.39189	-40.02543	-29.2009	-6.0165	25.79596	-44.161396	-51.87317	-15.912167	32.062485	-14.735878	-1.2909344	-10.291747	-28.869102	-96.7729	49.489414	-7.993967	-40.021698	36.617428	17.714989	10.666786	-27.816612	-22.776072	-21.74444	55.412525	5.4556975	-16.631414	-17.799944	-35.703453	-21.42826	19.265015	-22.495134	-25.106642	22.905281	14.77979	-8.982746	0.45159256	-28.610939	-35.35233	-41.256954	0.81014955	27.769253	22.347921	-8.546517
283	D:\Face_and_Fingervein\Finger_Vein_pre1\016\ring_1.bmp	15	-205.8239	-130.58	-135.1619	65.531334	-82.24556	-12.097645	-4.167097	35.927353	24.157864	-18.289494	13.446994	-40.91847	62.78244	-84.91059	45.771626	-8.126094	-19.332657	-32.018692	32.735664	27.07997	-29.68019	0.6968755	84.48458	-2.3029423	16.874977	42.102757	-34.08837	8.362798	4.0411086	-31.64771	-0.23346385	-2.2003922	-1.3092484	65.84808	-18.47726	-19.486115	14.609488	16.330984	29.04582	10.263865	14.681803	24.450737	23.0956	41.284122	6.6392703	1.5162554	-8.908284
284	D:\Face_and_Fingervein\Finger_Vein_pre1\016\ring_2.bmp	15	-137.17476	-75.12593	-164.82553	129.50098	-74.91264	-4.668832	-18.528477	51.865	24.65257	-21.463442	-11.126734	-23.45406	53.876396	-77.33791	28.079859	-35.29342	-3.452964	-35.399406	56.851536	17.952112	-23.629852	-26.057373	88.67783	-7.0187435	67.745544	17.740486	-38.226086	-12.653644	-19.494709	-9.616122	8.885437	-47.788994	2.996358	24.528988	3.9833398	-6.9245057	24.720453	20.868813	35.510113	-0.082360536	7.62359	56.765297	59.27086	21.600117	46.742424	-5.6862645	5.949064
285	D:\Face_and_Fingervein\Finger_Vein_pre1\016\ring_3.bmp	15	-124.03102	-80.24786	-166.3093	142.95868	-55.906242	-1.987247	-11.796457	55.011093	24.734383	-5.68563	-18.172686	-16.013565	72.60468	-78.564186	12.896023	-49.817192	-26.27598	-33.088184	54.629208	17.66432	-22.528189	-6.7496324	88.079704	10.032914	68.04954	19.10508	-43.5728	-12.397302	-17.742401	-8.457111	-11.361118	-45.72737	0.64651895	24.062593	20.35631	-2.212404	10.072861	10.6510725	37.288364	5.5733356	6.157202	28.729103	43.21153	4.027458	33.66091	-12.290606	10.175777
286	D:\Face_and_Fingervein\Finger_Vein_pre1\016\ring_4.bmp	15	-210.51524	-118.154564	-139.88382	42.807922	-89.8112	-1.3631903	48.340523	1.2295984	2.347694	15.866916	42.25137	-31.25066	70.737564	-88.89803	9.677892	-64.4849	-39.738903	-86.777985	24.84661	29.969824	-72.73845	34.183357	39.00954	32.587578	-20.967518	-16.347717	-7.656438	-13.682781	24.23795	9.283158	-35.614845	-28.634212	-5.5180182	19.612106	13.028778	30.502752	36.605545	44.059864	15.680964	-3.7639043	34.825603	23.469837	3.283885	-28.488749	-16.440792	21.788473	0.9665074
287	D:\Face_and_Fingervein\Finger_Vein_pre1\016\ring_5.bmp	15	-190.88828	-100.55819	-140.1474	29.610723	-93.34281	-4.6665263	22.607283	18.591106	16.79172	-8.433667	19.212725	-56.3383	61.074104	-76.394325	10.274888	-46.16615	-38.826828	-109.05443	33.490776	14.298497	-59.09223	39.07313	60.18386	14.194183	-13.967873	-7.3832283	-9.3766775	-3.6660867	8.821414	-3.744306	-17.271612	-47.192413	-16.128931	36.473648	-11.143371	36.27996	40.369637	36.027214	13.359325	-8.58867	40.084026	33.58161	16.448303	-3.087226	-13.873435	34.159317	15.200069
288	D:\Face_and_Fingervein\Finger_Vein_pre1\016\ring_6.bmp	15	-183.21565	-112.45989	-125.240395	61.03688	-116.69215	7.7931466	37.77863	8.518131	-0.32918993	-17.649576	50.58976	-48.611885	57.626602	-87.057	32.87871	-52.358612	-17.650003	-52.04336	43.004498	65.04688	-103.43723	-11.015888	102.65677	26.320282	15.632349	43.037846	-21.869991	9.197402	-3.996242	-20.246399	-35.59735	-7.3449364	-3.7091582	32.31492	35.278893	14.017714	41.76237	43.979523	40.036995	0.7029184	34.965046	43.05657	18.37834	20.26737	-16.06696	11.974608	10.587125
289	D:\Face_and_Fingervein\Finger_Vein_pre1\017\index_1.bmp	16	194.53523	91.23781	-125.78947	-138.50362	-54.379204	-94.16593	-18.65781	44.556263	-120.576584	-4.8402214	-97.4231	-14.048251	32.069675	-0.70438564	37.93538	-11.111149	-26.76187	-48.041077	2.8673449	8.521047	-10.927345	8.872194	-3.1459808	-1.3593075	-27.013437	44.14111	-6.707605	-22.923134	22.705936	3.8460753	25.893646	17.530134	9.066442	9.599959	-2.7697737	4.1196766	19.117624	-18.33638	-13.396675	37.3093	-8.109971	6.3143106	-40.821323	-2.2623482	4.3885403	-12.830035	5.823774
290	D:\Face_and_Fingervein\Finger_Vein_pre1\017\index_2.bmp	16	197.26118	79.02708	-111.607315	-135.53305	-40.305176	-106.41265	-7.1235247	54.022682	-111.19539	-0.444792	-80.74973	-2.19594	25.007998	4.1499753	28.733288	-7.9513373	-27.423193	-49.713055	-6.167833	15.30458	-14.270225	-1.8168228	-8.478887	-6.5188427	-28.42812	44.43249	-0.061753724	-11.373765	17.138443	2.55826	23.352297	31.921469	13.718229	32.795994	-8.14037	4.50446	29.676819	-16.89449	-24.064459	44.628017	-11.9186535	16.764296	-28.528091	-13.156886	-5.5213823	-11.07911	5.5640554
291	D:\Face_and_Fingervein\Finger_Vein_pre1\017\index_3.bmp	16	198.70804	86.45096	-107.09011	-124.272644	-58.931206	-106.83044	-18.428251	54.944336	-121.72147	-11.61902	-86.37945	-13.976212	23.63753	-12.703069	31.175364	-13.465694	-25.480522	-39.087845	-5.21232	15.834637	-12.556316	5.4262805	-3.161278	-1.5785202	-20.580305	39.112873	-2.5309455	-11.899835	14.596381	-1.5965575	23.977724	25.334074	17.493198	32.33099	-5.9319873	6.511269	14.925071	-8.051125	-21.805325	44.269356	-10.83308	10.998234	-24.657764	-11.4960985	-0.75737154	-23.850399	2.7690477
292	D:\Face_and_Fingervein\Finger_Vein_pre1\017\index_4.bmp	16	194.96985	68.7824	-107.42981	-130.34233	-44.98327	-98.15843	-5.284669	67.379	-113.574	-7.3797936	-94.60389	-7.710203	21.557055	-9.833393	21.340157	-15.170663	-25.474928	-40.187874	0.60190344	21.076145	-15.953665	3.2568967	-4.650714	-2.8538177	-15.2355175	38.054104	2.191884	-10.335024	16.852365	-2.5984678	25.301374	28.751799	14.233966	27.097775	-7.8222427	7.284769	19.296856	-20.788889	-21.41965	44.2835	-17.774467	10.172521	-24.263954	-11.696921	-3.143432	-11.458206	-3.2642148
293	D:\Face_and_Fingervein\Finger_Vein_pre1\017\index_5.bmp	16	192.58107	83.94773	-115.37628	-133.73938	-68.65158	-96.96562	-32.21505	58.641945	-114.36696	-16.05876	-94.3718	-12.705911	25.658031	-13.29181	34.60677	-9.491271	-31.327223	-55.856617	14.044511	12.600613	-9.622756	9.141584	-2.2898085	3.3176117	-27.060043	41.843254	-1.071522	-8.860941	24.909132	-3.6971076	41.536423	26.880524	7.347695	14.2147	-8.122613	14.284733	13.815601	-10.222222	-26.40068	41.399258	-13.756678	9.8779335	-21.187468	-8.306736	-2.2601619	-16.798864	11.744592
294	D:\Face_and_Fingervein\Finger_Vein_pre1\017\index_6.bmp	16	201.29652	82.11578	-123.087	-124.89467	-35.592907	-98.224266	-23.432142	80.58545	-104.38748	10.920914	-75.8458	-7.753474	18.96583	-25.686457	-0.21923088	4.4433804	-49.036495	-53.38004	4.8251123	29.94122	-4.2334056	3.4036975	7.9810514	0.5575337	-12.927792	35.516403	-16.259369	-25.821903	13.055466	0.94920754	23.619932	7.5260916	6.2882824	25.649815	-8.186399	1.416884	10.82493	-20.819775	-33.378174	43.15528	-19.711477	-1.8043685	-41.390633	-9.867366	-7.7649903	-14.725484	22.029427
295	D:\Face_and_Fingervein\Finger_Vein_pre1\017\middle_1.bmp	16	175.58716	18.487247	-2.7262385	-82.181595	-130.4549	-147.95085	-58.58269	170.98155	-20.842205	3.0516376	-31.520994	63.672676	-22.949392	12.88783	-16.526506	4.121296	16.889488	1.0802122	-50.956482	12.470472	-28.03044	17.753876	-29.901186	-39.892536	21.75181	23.397636	-9.202198	-16.316553	-20.351732	14.845706	5.7948704	24.136818	16.845797	67.05654	-15.964597	18.400526	20.740702	28.992235	22.007023	0.2758829	-43.427853	27.482235	5.9357104	-10.05991	-20.922268	-28.576721	-7.4499555
296	D:\Face_and_Fingervein\Finger_Vein_pre1\017\middle_2.bmp	16	190.37247	49.728615	-22.910799	-87.10855	-113.783066	-138.70975	-35.28405	184.70609	-46.49745	17.701008	-69.99383	60.626118	-4.5704894	-4.4902873	13.516614	-7.802132	8.9016285	4.289061	-36.159725	13.2801895	-10.258886	16.443876	-46.60119	-25.716133	-5.0551233	40.2673	-15.377244	-13.455781	0.3505274	-11.793756	0.3107126	22.031723	4.3601437	36.968296	-32.679256	7.075458	26.448275	7.209582	-9.760208	17.963808	-45.76892	9.963676	-16.337616	-2.352733	-34.543686	-48.080807	-12.06089
297	D:\Face_and_Fingervein\Finger_Vein_pre1\017\middle_3.bmp	16	187.89772	58.440228	-26.319323	-55.41919	-126.17243	-156.23712	-84.27327	140.80457	-53.79801	1.6146555	-30.754303	40.511482	-16.420847	21.177383	24.458023	3.1827135	17.530613	11.541263	-58.691116	7.8326344	-39.75288	16.545162	-25.916033	-30.742779	18.232159	12.697011	-10.155716	-6.0436387	-27.41469	4.6029787	-6.842839	16.139679	11.789899	57.606377	-15.190153	27.859339	4.6648517	33.727814	19.883583	-6.2076645	-39.514877	30.556232	9.123029	-0.024452267	-23.55359	-38.26815	4.0725083
298	D:\Face_and_Fingervein\Finger_Vein_pre1\017\middle_4.bmp	16	131.46622	-76.70323	147.94505	-217.409	-44.260212	53.962414	-36.04777	158.70073	-20.836815	4.3142195	-65.62945	58.12013	-40.26475	-25.42277	-112.60155	-10.505994	-50.497135	-24.61643	21.817827	-17.145061	13.915636	-52.9409	-2.1524746	-10.873224	-29.023762	-22.766851	-56.663685	-18.992321	21.669346	-7.0583434	0.20835851	-0.7643061	-2.584787	27.828959	35.16012	-1.9933196	-19.295206	-7.3942456	-46.914955	58.58002	-0.5588366	-6.245406	32.066948	50.719353	-28.148462	4.8560247	-14.101383
299	D:\Face_and_Fingervein\Finger_Vein_pre1\017\middle_5.bmp	16	142.85144	-71.80493	146.4638	-214.19154	-47.28317	56.30756	-66.25011	167.60475	-35.99995	-0.30801287	-47.432365	36.413925	-26.870325	-3.116674	-91.99662	-22.351559	-56.40904	-16.570707	38.47161	-29.11365	-0.7887337	-50.289295	-5.044236	-4.029267	-40.85157	-4.170057	-59.953598	-21.326216	0.8944939	-6.1250796	0.21344769	-2.3704257	-1.9968936	26.893686	21.674923	-7.7565517	-34.723404	-1.5517789	-36.19199	69.85848	4.353359	-23.186062	19.226248	49.611824	-33.466732	-3.7979205	-11.260511
300	D:\Face_and_Fingervein\Finger_Vein_pre1\017\middle_6.bmp	16	134.46349	-49.65475	120.759636	-210.96089	-66.80487	44.031555	-46.407696	178.12772	-32.792767	-15.513735	-66.11699	38.866833	-41.41889	-17.670479	-111.32428	-15.697769	-48.71096	-24.37785	45.69995	-12.650871	5.5228243	-47.18231	0.951243	-10.458527	-33.6333	-15.739778	-49.85459	-28.296648	18.480307	-25.752878	5.7439337	-8.376472	-7.256415	27.42871	28.687231	-6.2703876	-33.591293	0.2745172	-41.308327	75.173874	8.933739	-21.66692	4.466822	52.890686	-24.374353	1.2590094	-1.4791368
301	D:\Face_and_Fingervein\Finger_Vein_pre1\017\ring_1.bmp	16	161.98961	-182.16812	-49.000847	-82.59995	-69.135605	58.25564	-144.27464	9.509014	60.743954	-2.3958313	-14.32873	117.72025	-40.189323	-29.433329	17.13856	-16.2064	-10.0170355	23.183687	-24.349241	10.954005	-4.932371	32.012894	8.025535	-29.368513	-38.054523	1.8815424	25.647408	-21.500822	29.09167	0.51803356	8.512531	-45.235523	15.992701	-18.795835	-3.2820625	19.381926	7.995309	-33.296837	-8.696519	-5.64935	-5.8539066	32.317417	32.388462	32.02346	26.411667	-15.688928	-9.917089
302	D:\Face_and_Fingervein\Finger_Vein_pre1\017\ring_2.bmp	16	166.29376	-176.83868	-30.990688	-88.01802	-79.574646	65.41711	-147.07654	-3.2803428	55.005478	-10.596222	-29.796852	134.99641	-32.34713	-31.826048	27.637062	-36.790627	-4.390167	34.9864	-40.491524	-15.982741	-21.289156	28.151525	1.2211933	-19.146538	-46.787457	19.008953	16.050583	-25.041193	33.263256	-7.196735	26.391161	-48.730114	-1.1202068	-11.114941	-15.129738	18.62346	17.934546	-37.513145	-15.451806	-10.409132	-4.6630177	21.199757	32.604324	33.48723	20.758478	-10.248483	-7.642209
303	D:\Face_and_Fingervein\Finger_Vein_pre1\017\ring_3.bmp	16	171.93146	-147.68047	-33.89187	-92.02317	-85.69376	74.550285	-105.941925	-7.9491744	77.340256	10.595116	-57.561028	116.650856	-26.982456	-48.396538	12.482993	-45.746815	-13.630514	22.092915	-26.030468	-14.340047	-19.725042	23.648518	-2.3222635	4.5833097	-49.432625	15.195714	18.315273	-27.630606	51.318336	-21.019196	31.080603	-18.51242	-4.3912597	-20.594906	-15.405058	28.624393	20.412407	-48.98465	-26.801706	-13.625513	15.195849	20.974344	57.274364	34.087643	22.101297	-4.967754	-23.379429
304	D:\Face_and_Fingervein\Finger_Vein_pre1\017\ring_4.bmp	16	150.69601	-208.31984	-123.155464	-18.574047	-89.47008	-50.164318	-78.32442	-13.328322	45.77066	-60.84117	-18.28567	101.0331	-75.31798	12.010225	57.480724	-10.480696	21.154573	-62.29979	-51.386112	28.154602	3.7339027	3.5232038	20.768433	-13.410956	24.939455	30.24742	-18.670649	-40.43459	-34.179394	-13.925633	15.81909	-24.75289	-30.263954	32.508366	-23.278618	37.9814	7.765634	5.8547606	-30.905895	-22.832048	44.721664	-8.884597	65.78742	24.041384	17.150925	15.907746	22.293743
305	D:\Face_and_Fingervein\Finger_Vein_pre1\017\ring_5.bmp	16	125.6363	-215.27956	-110.06867	-45.569004	-91.7635	-35.34814	-91.86946	-46.834034	66.678856	-60.458363	4.6095443	100.81201	-72.362206	-11.582177	36.124508	-24.17498	10.507792	-53.10985	-84.41164	13.5013075	3.9007556	7.8515387	13.046542	-7.604366	31.765759	17.238306	-4.98375	-37.794003	-30.399351	-15.537726	-3.538216	-22.098463	-0.27868962	18.423737	-10.585766	33.386417	-0.23760368	12.933527	-20.659525	-15.464023	47.008446	2.125208	52.55736	41.750557	23.519554	16.971832	12.7256565
306	D:\Face_and_Fingervein\Finger_Vein_pre1\017\ring_6.bmp	16	126.21698	-202.1078	-119.70212	-63.333626	-99.64305	-38.000893	-84.18566	-29.58911	63.561394	-59.894238	2.0570073	117.13676	-75.4921	-30.765377	14.368722	-24.441196	10.776911	-60.85654	-64.25831	17.282055	10.140066	8.637831	18.454178	-8.526782	24.257978	33.642273	-25.167458	-40.60282	-33.758865	-5.614527	6.6925797	-37.61691	1.5313178	24.309399	-12.837885	31.116222	0.8376979	4.525474	-21.525967	-15.508609	59.50432	0.5865563	53.24301	17.262331	19.607939	0.19099532	31.762836
307	D:\Face_and_Fingervein\Finger_Vein_pre1\018\index_1.bmp	17	-139.90231	-17.709578	68.91526	-9.10776	-39.508076	-96.785774	-25.566412	23.622032	97.9598	-119.20658	19.199299	-53.846714	61.277176	66.48949	45.131382	10.718624	2.985541	-33.792732	12.218615	7.375087	-23.598717	-0.166111	-100.0317	-32.936268	27.27383	0.45342413	-23.084108	-5.2962627	-2.0572462	70.08713	-4.8828826	26.7173	79.25778	-12.766409	3.056752	-8.533618	-11.1045885	-21.365595	-89.877754	-9.698977	11.455473	-2.7301276	-59.403366	-18.336824	20.064514	-57.816387	44.695168
308	D:\Face_and_Fingervein\Finger_Vein_pre1\018\index_2.bmp	17	-185.66437	18.953606	46.401184	-14.739128	-36.83098	-93.508194	-52.801266	25.718666	94.92893	-91.289635	-19.771973	-54.71088	33.71661	50.359566	52.618286	55.460003	-14.607369	-53.517532	44.321117	29.654623	-48.281166	6.654074	-48.930004	-17.071653	0.5996132	2.5124407	-1.8131086	-6.7434254	-19.924265	94.13423	22.311562	29.15369	50.483402	-32.92611	10.364795	-0.35834464	-20.732195	-41.2973	-72.49912	-14.101102	20.58395	-1.284572	-65.35916	11.350639	36.723484	-53.246857	57.245777
309	D:\Face_and_Fingervein\Finger_Vein_pre1\018\index_3.bmp	17	-146.40443	-14.244369	41.663628	-15.615046	-46.553905	-94.60641	-48.874653	25.026505	78.064415	-124.13716	-25.677385	-60.480244	64.69397	55.161083	47.38852	47.816853	-17.114979	-50.64988	17.93853	19.498003	-38.952328	6.1504908	-85.884865	-33.68137	14.712935	-7.2363315	-29.406923	-2.907441	-20.9441	93.28799	11.238907	27.52457	76.86343	-26.000423	0.7132478	-15.126088	-2.936153	-34.22987	-75.15227	-1.7455509	14.45988	-7.1678853	-46.956245	-6.449156	11.130801	-56.920704	60.617935
310	D:\Face_and_Fingervein\Finger_Vein_pre1\018\index_4.bmp	17	-191.899	7.532343	66.25488	-7.6673784	-32.531086	-95.803185	-44.776855	10.336624	75.77385	-93.84742	-1.0895989	-19.838896	25.156052	72.58473	57.847023	41.447647	0.7175652	-51.21175	51.625046	26.21247	-53.151585	10.128669	-70.82668	-3.3184707	10.984287	-16.542807	-1.5168265	-19.73935	-2.8032222	78.12468	-5.274907	0.9941961	53.007885	-16.248507	4.7568226	4.6581182	-23.183771	-34.839596	-41.936256	-0.49216852	23.820395	-2.052272	-67.6462	31.957514	28.945799	-47.46451	45.51858
311	D:\Face_and_Fingervein\Finger_Vein_pre1\018\index_5.bmp	17	-194.25339	-13.534124	55.762077	-22.776258	-4.7921004	-102.34444	-10.724187	12.432647	79.96119	-103.77432	39.57505	-34.86345	25.160515	25.35237	33.536	51.193413	20.707525	-41.426952	47.914272	-6.47891	-62.02853	-6.892236	-33.576565	-13.60145	10.668398	-12.814278	23.625637	-2.4125652	40.20558	50.078156	-26.436417	7.9007907	57.068653	-3.2203884	-18.571035	-15.227994	-4.9276457	-43.067066	-48.894024	-25.304644	19.368244	-5.0348682	-64.15713	34.68198	6.639274	-65.689606	25.712494
312	D:\Face_and_Fingervein\Finger_Vein_pre1\018\index_6.bmp	17	-94.49175	11.083333	30.355198	-44.90026	6.6281824	-45.53162	-31.840546	2.8118076	122.65763	-133.58704	-2.3574166	-72.83156	66.86499	43.516052	-34.65584	21.9248	39.40931	-67.96141	44.060146	5.6887426	-31.459686	-14.69077	-20.510954	16.573212	37.255184	-8.1945715	35.44441	-3.644971	18.347588	33.02241	11.949823	-35.81899	66.313225	-41.011295	10.830677	-0.85943013	-18.252848	3.4898915	-92.57106	-28.903786	-8.450233	10.954378	-71.64849	-38.741684	6.671022	-44.780903	2.680673
313	D:\Face_and_Fingervein\Finger_Vein_pre1\018\middle_1.bmp	17	-66.243126	-9.455758	-5.0871267	-28.869938	-59.9484	38.62653	97.57184	68.61535	172.51971	-78.2551	32.93736	-96.36437	96.53152	24.104683	27.045435	-21.331793	-24.550877	22.805439	-58.04648	12.3135395	-39.313484	-39.598606	38.722103	-23.924726	40.961514	65.654305	-43.959114	101.70801	-45.66609	-34.7578	-21.06743	-68.58562	47.7611	-1.6061077	35.00849	-21.309433	-14.884957	-19.338495	-22.527971	9.207818	-6.4213653	-31.026756	-10.822748	49.86935	-32.595528	1.7698877	10.728138
314	D:\Face_and_Fingervein\Finger_Vein_pre1\018\middle_2.bmp	17	-98.29467	-65.10379	20.446379	-19.082972	-71.34511	-29.536469	68.370415	66.27518	158.70612	-37.0075	21.629995	-113.112915	115.04322	-6.1162667	61.254913	-3.2513156	-20.54599	-19.770624	-63.31245	-8.087069	-27.926414	-16.483414	4.5831985	-22.8101	29.13385	15.07129	-32.337597	105.656166	-26.204998	8.865681	23.789463	-56.491844	60.511276	12.388114	-25.98249	9.746497	-0.04416532	-38.15683	-69.46072	25.643244	-12.88683	-10.199121	18.017807	15.157554	-26.809128	28.693188	-3.3734078
315	D:\Face_and_Fingervein\Finger_Vein_pre1\018\middle_3.bmp	17	-89.47248	-41.957573	10.327005	-15.068515	-58.66042	-8.46554	48.97758	74.05425	176.20526	-43.38794	13.2285385	-91.83448	101.35718	1.3365898	32.364662	-17.69815	-22.89555	-37.857487	-59.17638	-16.923285	-23.40922	-4.7542863	5.2314463	-6.4454045	41.34761	16.179754	-13.324467	92.99259	-20.656445	-4.657989	1.462131	-67.68353	52.58264	17.619192	-24.800127	19.182995	7.716902	-33.096004	-60.5859	26.568756	-17.08431	-25.037455	-2.6748714	18.87429	-27.244474	25.91688	-6.1569514
316	D:\Face_and_Fingervein\Finger_Vein_pre1\018\middle_4.bmp	17	-76.42139	-68.212845	-21.40744	-19.546268	-30.093592	-9.6170435	88.21473	81.329285	198.59154	-28.46198	37.230396	-93.53835	83.88037	0.45719486	15.739037	32.287033	-34.29716	-43.064278	-77.79775	39.01143	-3.3471107	-36.431484	41.60638	-32.933422	28.681293	-33.545788	-36.00066	112.8429	-11.802402	4.4666214	11.981172	-43.20375	55.256214	30.464027	-16.7779	44.07111	2.649219	-64.61714	-67.77981	38.783638	-48.711853	-16.317259	12.146761	21.312462	-27.376884	40.420425	-0.42462677
317	D:\Face_and_Fingervein\Finger_Vein_pre1\018\middle_5.bmp	17	-98.209015	-52.69755	-47.285107	-27.166092	-67.333275	12.150298	73.374	50.23891	169.1607	-46.2972	15.054669	-93.86613	107.22509	-1.496956	32.93364	-23.671665	-28.672943	-43.500786	-53.515945	-3.042796	-18.660795	5.214361	17.804037	-1.956799	14.44158	8.030696	-13.8145485	106.996056	-18.113037	-2.880816	5.859671	-68.64185	42.86052	38.65221	-23.859707	25.068665	2.4277194	-35.782543	-55.466305	20.67142	-16.386896	-17.350767	8.13858	22.607857	-33.345634	29.250916	-5.178519
318	D:\Face_and_Fingervein\Finger_Vein_pre1\018\middle_6.bmp	17	-77.33245	-33.16934	-24.031563	4.4819555	-83.920555	45.461185	90.49162	56.43157	170.70512	-81.885315	15.768686	-97.213806	88.851295	17.928934	33.26028	-21.502665	-31.425503	21.590849	-63.87027	36.29547	-53.62632	-30.270823	43.664642	-8.982286	45.506325	67.91892	-34.98134	112.39108	-49.260212	-32.669716	-0.5924704	-45.320248	22.45604	5.308904	45.783596	-16.482382	-25.470362	-5.4128475	-39.689545	33.402256	-14.1404295	-17.041958	11.857716	37.12958	-22.899284	-3.2065768	-5.864967
319	D:\Face_and_Fingervein\Finger_Vein_pre1\018\ring_1.bmp	17	-152.09406	-78.37181	114.68311	111.68048	-39.340347	-22.894098	106.745186	10.133007	40.323856	-17.25197	-22.694515	-15.359898	33.686237	17.61458	62.589077	-5.993918	-12.104301	-13.376509	37.82145	102.89416	-100.35939	-22.520048	2.2098062	50.635567	-16.776886	33.538357	5.0080605	-17.429668	2.0346794	-17.543455	-8.940969	13.616011	19.701906	-15.966249	11.36023	14.278933	-10.455424	-40.194324	-10.210571	15.698587	-1.5842016	7.097985	-33.15319	10.445556	46.638832	-18.96365	-20.451447
320	D:\Face_and_Fingervein\Finger_Vein_pre1\018\ring_2.bmp	17	-183.46634	-63.736496	118.12057	60.942173	-27.698576	-12.258784	120.40773	22.332514	63.384	39.33721	-67.64321	-39.285526	36.12341	-9.073094	47.52531	-35.707928	-12.357999	-77.93456	33.812923	56.97554	-51.073982	27.24497	15.764498	54.043728	-67.61771	13.103811	20.42066	-19.784979	15.73722	28.62128	-19.433474	14.069713	18.242527	-11.146803	-40.61911	50.054092	1.476014	-24.33768	-5.8386183	-0.106810786	19.415781	19.25117	-22.825518	-24.509535	15.981828	-20.257406	2.6513145
321	D:\Face_and_Fingervein\Finger_Vein_pre1\018\ring_3.bmp	17	-161.28876	-102.75925	166.8387	109.239716	-50.120804	-35.879784	85.78274	3.2602599	28.022758	5.7421	-64.84169	-43.057285	34.107582	9.700794	-2.5294542	-19.884043	-2.262285	-40.279537	21.374899	83.96352	-93.31184	-25.07466	19.547903	50.786274	-13.650241	38.772747	7.034518	-47.008076	48.028507	55.270428	-29.614548	6.112732	12.00016	-75.16036	9.8593645	7.042814	10.139044	-9.412872	-20.805954	4.73858	-4.043947	-4.9202886	-31.170708	-2.712901	20.990372	-21.099968	-6.037106
322	D:\Face_and_Fingervein\Finger_Vein_pre1\018\ring_4.bmp	17	-161.99977	-83.31201	166.96619	110.60804	-27.12141	-67.623726	65.10283	-1.9977993	24.145233	-32.90001	-70.756905	-19.812052	20.57997	26.244316	13.225236	-7.170533	28.527462	-129.16228	54.24776	61.58636	-70.070114	-27.37885	30.645416	76.655334	-70.52816	12.16605	6.268416	-58.632008	28.655828	61.99231	-3.5233335	-11.075902	9.689596	-58.393078	-35.107258	44.969326	20.425095	5.3275113	-19.144142	-1.5595973	46.113884	-8.724505	-26.62581	-34.288536	42.68973	-41.698444	4.2323046
323	D:\Face_and_Fingervein\Finger_Vein_pre1\018\ring_5.bmp	17	-180.7167	-79.67928	172.44586	134.79428	-49.946262	-33.439	101.2848	24.888155	-3.4860508	1.9798099	-48.340965	-21.451683	-28.829699	-9.680537	4.558088	6.593396	43.922306	-160.1135	-0.05506019	40.23699	-90.38177	-23.270061	12.069385	98.8484	-80.68822	8.59415	2.0600908	-25.15548	31.18584	34.99656	27.444448	-29.243591	6.839794	-67.166176	-36.6085	55.964733	23.967985	-14.432393	-26.736134	10.196118	53.447235	-18.364151	-26.787056	-15.33651	58.373432	-53.008453	-3.0871944
324	D:\Face_and_Fingervein\Finger_Vein_pre1\018\ring_6.bmp	17	-184.08896	-66.78493	146.22678	141.20866	-44.946537	-42.268406	86.009285	13.007586	-9.459705	-1.9184635	-32.742813	-17.023241	-12.213406	15.161774	13.298696	21.80158	28.976807	-168.76729	30.806356	42.880917	-95.29334	-26.603924	24.487665	94.04357	-72.6246	6.1597705	22.994408	-21.50595	25.238888	29.252796	14.892785	-40.432045	17.76517	-57.325584	-32.39976	63.578804	25.766586	-8.899403	-17.794296	1.3625132	54.986053	-12.084358	-30.484575	-19.8152	55.36325	-56.094437	5.999931
325	D:\Face_and_Fingervein\Finger_Vein_pre1\019\index_1.bmp	18	142.69162	172.49403	-135.35643	-10.463424	-1.2777569	-25.264132	87.55777	-44.677425	-0.9077985	-5.7112427	36.76168	-62.843502	-28.144234	58.192078	-18.599134	-44.793694	-46.125435	56.375336	-77.442604	-42.133957	-42.560253	-6.325656	29.713446	-42.43358	-17.129303	29.457596	-22.682095	19.903004	9.985416	16.946716	-23.971346	23.92072	40.86814	8.075417	-25.65622	-11.260425	-6.4390593	1.4189094	-5.6154833	-23.902292	5.50504	14.217847	19.998274	-27.710081	14.30591	-26.756748	-37.099976
326	D:\Face_and_Fingervein\Finger_Vein_pre1\019\index_2.bmp	18	140.8338	174.42068	-151.29712	-13.088225	-11.7740135	-36.334167	66.35821	-49.12261	3.5046952	2.2589934	33.17061	-62.64788	-23.096682	41.915462	-17.095007	-27.035435	-42.756676	44.35564	-76.68514	-46.0296	-17.987787	2.8866687	22.988674	-51.893097	-21.53554	8.01713	-14.053139	29.425243	32.623737	23.029703	-13.543698	36.76127	40.18491	-13.68954	-32.58015	-26.169294	-4.624892	21.081072	-2.252482	-24.659033	8.852892	32.816257	20.490608	-34.36969	15.395092	-30.015062	-46.689606
327	D:\Face_and_Fingervein\Finger_Vein_pre1\019\index_3.bmp	18	125.12297	163.42487	-132.07431	-3.3937666	-21.40787	5.535865	80.190445	-54.468204	23.850855	29.975008	40.42637	-79.299255	-72.2151	45.73571	-18.180525	-37.340355	-30.484985	55.362885	-43.840553	-46.142956	-49.80446	-17.923475	42.512043	7.4497385	-42.022655	-28.943537	-18.751099	13.640352	11.768257	35.060368	-7.1389084	19.176289	21.139181	-26.012318	-49.166855	-7.0957413	-6.005586	10.326726	4.376669	-15.827862	15.592548	25.604715	14.337356	-4.829925	16.430912	-2.9250715	-25.386877
328	D:\Face_and_Fingervein\Finger_Vein_pre1\019\index_4.bmp	18	142.80365	178.72357	-137.77074	9.031007	-45.46665	-30.840813	56.170372	-41.224903	20.228815	8.668413	12.651146	-81.210075	-35.903164	67.554344	-7.8456364	-25.954998	-34.562675	67.609085	-57.76587	-53.100903	-29.635868	10.611968	49.338882	-34.30523	-30.845839	23.066118	-3.4090014	22.783129	3.763775	28.127213	-5.8249774	33.66084	39.842194	2.1083565	-56.97649	0.11330139	0.09979482	15.024002	8.939502	-24.676064	7.214602	6.422965	2.5051215	-39.288666	5.537973	-22.225235	-37.427563
329	D:\Face_and_Fingervein\Finger_Vein_pre1\019\index_5.bmp	18	141.54803	170.44807	-154.00443	-3.3940048	-26.330555	-14.235573	57.670998	-39.007042	60.919598	19.22839	2.5124478	-84.71243	-44.04895	50.91042	-13.69883	-36.651062	-28.281433	50.97767	-60.232533	-50.86506	-38.73143	-3.062155	38.900005	-14.975175	-42.536064	2.447478	16.523119	22.913553	3.96156	38.03699	-18.041569	29.441393	33.937157	1.5047207	-43.21675	3.1262753	-25.489487	17.49598	-16.265022	-12.947754	5.382831	15.05974	-7.3175554	-13.637435	-2.9003603	-10.597456	-19.19337
330	D:\Face_and_Fingervein\Finger_Vein_pre1\019\index_6.bmp	18	74.0544	47.470387	-111.973946	-112.69816	-37.741558	30.189949	103.794655	-50.233265	45.19034	-79.40828	22.394827	-45.656315	-14.192521	107.78805	-51.96734	-13.988766	-50.458412	28.0832	-41.05734	-57.74555	-86.41795	-26.918419	75.99127	-32.144833	-10.444382	54.311607	-19.799412	22.104408	-17.018766	-6.027594	-38.943893	39.764217	14.174697	-8.073333	35.232372	-19.266422	-4.6897917	24.873842	20.197166	9.562904	-20.219967	16.620981	-8.095556	12.948238	19.355244	-39.457157	-52.968163
331	D:\Face_and_Fingervein\Finger_Vein_pre1\019\middle_1.bmp	18	15.0961895	-10.413922	-55.79918	-122.23881	17.231436	131.41127	217.46379	89.21944	-20.508854	-73.17153	16.40853	-40.101578	31.442387	28.35526	-63.423485	-28.70939	55.88181	-3.515737	4.530955	-5.148277	-42.480724	5.2598057	-32.284447	15.974762	-67.792984	41.987347	33.35955	7.284232	59.467525	-12.9079895	-53.382744	51.844273	-27.610495	-26.095036	84.5722	-22.136597	-34.078884	15.617877	32.08814	23.709415	-21.203098	-58.71727	2.6601067	86.71896	-15.565082	40.779438	-7.440822
332	D:\Face_and_Fingervein\Finger_Vein_pre1\019\middle_2.bmp	18	16.886084	-4.481179	-59.61027	-131.21861	36.396908	121.54063	199.7871	82.51723	-45.656208	-90.974754	1.7934259	-53.432755	17.157894	13.541988	-70.238266	-22.81048	47.345554	-10.341853	-2.9375753	-12.696877	-58.151566	-1.2664305	-28.888268	20.73089	-48.927708	9.950352	24.850555	19.715729	48.31399	-22.14959	-64.65814	48.834347	-26.364584	-40.706463	66.7713	-18.418982	-28.36526	28.168327	20.618528	19.267193	-21.198776	-30.496193	9.187691	90.08915	-10.934939	58.677742	-25.476057
333	D:\Face_and_Fingervein\Finger_Vein_pre1\019\middle_3.bmp	18	18.559679	-12.478933	-8.884937	-146.80878	50.021553	145.75233	248.12335	94.705185	-40.551956	-53.99302	35.304813	-24.438786	30.529373	60.11484	-46.697266	-55.254448	60.92559	5.931661	5.9587207	-10.218333	-23.860035	9.792102	-34.47497	-4.862097	-59.200306	2.6348035	34.798294	42.502907	64.963936	-30.877008	-64.618126	69.265854	-43.884674	-15.071625	78.33666	-37.863472	-19.1655	22.785604	5.451615	18.800758	-0.77902335	-38.04181	40.107216	102.37771	5.4695964	52.13141	-9.179416
334	D:\Face_and_Fingervein\Finger_Vein_pre1\019\middle_4.bmp	18	13.607827	-14.090628	-48.053135	-130.12871	34.552345	131.52951	227.58147	93.73073	-18.645487	-72.82792	31.82034	-56.543137	14.834884	34.526573	-65.86753	-25.8387	65.353195	-4.725317	14.624625	-2.0639768	-42.41957	0.52800995	-11.794078	13.0821905	-62.363144	15.220426	30.423967	0.449758	43.13456	-3.762098	-39.23609	55.717308	-22.093504	-11.870232	84.120705	-21.991354	-29.418589	14.793597	30.460495	30.906174	-2.4719658	-53.09884	9.906968	82.69683	-11.132236	38.415585	-9.323281
335	D:\Face_and_Fingervein\Finger_Vein_pre1\019\middle_5.bmp	18	22.350056	-13.508067	-81.31108	-129.58363	25.024311	121.71046	197.30547	65.10734	-36.52797	-99.641426	25.540848	-71.32509	-5.0379043	49.589474	-42.919502	-29.981565	23.835617	-20.66959	8.907528	-4.3632827	-73.84333	-15.946485	-17.144981	13.2016945	-64.14511	-2.8574283	6.7808833	7.790159	31.45236	-5.0132895	-45.236725	68.16112	-37.442726	-27.085941	84.41981	-19.699331	-24.65607	31.500471	44.82966	27.634468	2.620805	-38.569572	17.486628	88.06981	-10.984035	37.326878	-13.279634
336	D:\Face_and_Fingervein\Finger_Vein_pre1\019\middle_6.bmp	18	15.365013	5.7872458	-62.22979	-128.37079	28.368853	135.01297	209.78317	91.19265	-22.699085	-82.24143	16.63149	-56.28675	31.428293	61.073936	-57.06592	-21.147963	46.15291	-25.173092	19.839949	-15.0484085	-57.221382	6.9190307	-19.954062	6.8034053	-67.2599	24.021185	29.013874	11.50743	41.733967	-5.183153	-48.56616	46.156868	-32.182537	-20.161394	74.68446	-12.453631	-29.824633	20.768446	32.106064	22.329174	-8.058791	-47.544777	6.3144255	104.04425	-18.637049	40.32492	-8.176394
337	D:\Face_and_Fingervein\Finger_Vein_pre1\019\ring_1.bmp	18	168.16576	-67.91515	-163.02899	73.22632	20.093313	-26.382257	229.0703	139.05302	-7.447263	-143.63817	5.425808	-96.15265	-154.38875	22.259634	50.219147	95.645676	-32.610744	102.233536	38.082382	-36.17665	30.215662	86.53783	32.55633	11.392319	-12.342155	109.61127	-43.83436	12.29669	-23.83016	-37.181168	-32.28376	31.262785	46.345276	-4.625403	89.91131	20.3111	-25.414623	45.129345	-5.297879	-103.64619	56.32861	-52.484074	-24.677155	-110.94034	-42.460285	18.77352	46.645004
338	D:\Face_and_Fingervein\Finger_Vein_pre1\019\ring_2.bmp	18	125.6142	-95.08055	-145.69559	31.0877	29.73248	-20.31567	195.07745	125.618095	-1.838717	-152.78897	-1.8883027	-87.05978	-130.76764	28.00341	51.738842	77.43786	-45.29399	78.49299	35.946377	-43.514362	30.380947	79.18044	17.753246	14.24497	-34.131424	66.409805	-55.952644	-1.5173762	-1.5125983	-42.260105	-4.7461824	8.035519	36.266125	-17.294716	101.55083	17.171627	-33.57068	17.87334	-14.5074835	-74.61587	49.93046	-19.623234	-4.2770433	-81.3977	-24.322931	36.149178	6.053314
339	D:\Face_and_Fingervein\Finger_Vein_pre1\019\ring_3.bmp	18	130.86671	-106.27683	-126.044136	41.787716	21.267452	-26.650024	218.2157	131.4701	-1.5786269	-142.8602	-3.5893364	-106.34354	-147.44264	10.482331	51.821762	89.1884	-36.890892	66.29904	31.405155	-53.9681	44.87694	69.183815	30.771536	12.360929	-28.442245	64.7042	-30.346775	23.020304	-10.1432295	-23.20966	-6.56178	32.749477	59.80109	12.636089	66.26226	24.039192	-38.872368	18.428835	-12.067853	-81.60706	60.785084	-22.944654	-18.769575	-77.11232	-33.0049	40.22072	29.27266
340	D:\Face_and_Fingervein\Finger_Vein_pre1\019\ring_4.bmp	18	139.77748	-98.2345	-182.51576	45.475964	11.800759	-14.356454	187.49101	123.74996	-1.8499719	-141.28925	-8.766347	-59.338776	-142.45784	27.662954	34.03012	99.93502	-47.540638	71.90709	31.632792	-2.9695928	35.817368	57.19361	27.299772	-5.799662	-23.972126	58.789192	-36.306236	7.937327	9.10005	-46.802498	-18.792917	32.427036	42.006298	-13.654305	101.80174	7.074923	-47.75539	17.520313	-13.805403	-72.77704	68.85371	-40.863316	7.5288076	-102.56202	-35.30207	32.790123	20.750534
341	D:\Face_and_Fingervein\Finger_Vein_pre1\019\ring_5.bmp	18	141.11284	-86.6885	-165.31638	47.96559	7.0744348	-7.304661	202.5849	144.62665	7.1948752	-145.60963	-17.34771	-85.95914	-142.58269	28.483507	55.376293	91.894875	-43.234333	71.75072	31.976238	-34.089775	36.843422	83.02149	43.50955	13.35724	-36.260735	95.27344	-40.695942	8.651229	-9.202394	-40.157513	-6.904448	39.992744	46.96749	-5.2468834	83.151535	9.825676	-48.01906	30.9954	-16.575718	-86.580246	60.441475	-45.69515	-5.718205	-97.20549	-38.18062	24.083427	26.303314
342	D:\Face_and_Fingervein\Finger_Vein_pre1\019\ring_6.bmp	18	134.2916	-43.154343	-183.03323	135.13118	41.91604	0.9624515	187.23886	166.61916	-0.12350795	-134.85667	-40.78349	-64.83174	-138.3427	30.495712	40.05503	38.845257	-8.7942	40.771374	44.698677	-95.05478	43.04406	84.289566	66.71141	16.886738	-25.614092	44.116543	-35.871895	-5.2068996	-38.978897	-23.514584	-13.111309	41.464836	20.580677	11.820814	80.257164	59.562355	-29.9582	5.4319096	20.917376	-65.690834	47.648785	-35.25953	4.899554	-87.277794	-27.651072	50.0552	29.393103
343	D:\Face_and_Fingervein\Finger_Vein_pre1\020\index_1.bmp	19	-191.54982	41.19607	199.80687	-12.652323	-15.469262	-59.000923	6.2609134	37.58045	105.85532	-11.610216	-65.872185	-35.75983	7.993327	34.40886	38.176697	18.786762	-35.181828	-11.1222925	27.39956	22.148573	-46.900753	25.66892	-47.198975	-11.944393	0.87843585	-12.402398	31.264067	-26.257095	-0.9508324	100.69478	9.484191	33.12558	-10.602254	-13.068894	-21.316963	18.70556	-31.715834	-41.41175	-51.470978	-16.407084	38.637234	-33.2563	-21.876339	2.2730384	28.986849	-25.999716	33.838745
344	D:\Face_and_Fingervein\Finger_Vein_pre1\020\index_2.bmp	19	-193.64502	10.25248	196.46373	-19.520481	-12.986486	-75.93995	-6.9463086	26.85916	102.20362	0.77722746	-58.381615	-46.631676	24.124619	4.6749387	43.157867	12.66235	-45.175472	15.259916	0.3492217	29.308731	-23.845484	21.95432	-36.88572	-11.405691	9.178697	13.13014	22.036444	-26.852592	11.59222	80.6867	16.620632	42.324375	-42.380302	-22.678082	-4.031553	22.966375	2.719489	-53.461777	-55.13356	-9.46643	59.320194	-26.776644	-24.53919	-13.278138	34.113804	-0.49725658	33.664867
345	D:\Face_and_Fingervein\Finger_Vein_pre1\020\index_3.bmp	19	-182.08884	16.904003	203.80461	-5.744074	-17.389288	-72.618614	-2.2829082	16.043022	103.94789	8.148604	-55.655308	-53.996387	16.889074	-11.453422	24.832012	5.435807	-47.19358	26.465021	-17.133419	37.424522	-20.412983	27.958529	-34.203484	0.68613464	7.643716	-0.9581427	31.261257	-23.939346	-1.9889194	79.87604	23.868906	42.49523	-40.199745	-20.99936	6.998016	24.678925	9.937479	-52.321995	-60.902023	7.169468	53.97245	-38.796227	-20.707087	-19.31662	38.686066	-3.385817	23.818296
346	D:\Face_and_Fingervein\Finger_Vein_pre1\020\index_4.bmp	19	-152.33875	5.5090575	127.542496	-26.560709	50.019302	-72.25278	-15.192201	-18.046486	172.40027	-2.6631513	-18.231544	-33.73805	48.432312	15.434498	-13.852632	-11.865414	-43.485317	-17.890839	-78.89099	12.663996	-10.462328	2.9158418	-35.998486	96.42459	-21.070608	4.880381	-7.9003534	18.056492	33.477715	24.74361	-29.930126	-15.957556	1.1307518	3.643977	26.146196	31.962494	31.40701	-49.976887	-22.551779	8.697753	53.03721	-48.497204	-29.07813	-6.735439	61.43674	-0.33235237	8.041944
347	D:\Face_and_Fingervein\Finger_Vein_pre1\020\index_5.bmp	19	-160.2487	46.757576	102.95857	-20.661299	40.61248	-82.57174	-8.879936	-18.024548	155.61943	-37.889034	22.629938	-38.69267	29.475498	43.0803	43.91283	15.292211	-40.55278	-30.98501	-36.193836	8.69226	-9.915119	-15.382296	-30.576904	69.97334	21.016703	1.5224193	-1.1146861	24.559826	6.91872	20.590466	-29.994299	-32.551544	17.559317	2.774648	19.574932	25.940945	39.266502	-49.343277	-1.1755892	26.2229	43.123222	-34.12853	-32.076836	6.26915	48.784195	9.853849	-2.9067714
348	D:\Face_and_Fingervein\Finger_Vein_pre1\020\index_6.bmp	19	-167.18602	53.325035	128.6858	-35.596703	74.97425	-77.79557	6.0498652	2.055218	139.06148	-12.553285	-6.321807	0.6593584	27.128948	11.108978	15.433601	12.956464	-20.202568	-36.595333	-54.075493	3.329944	-41.87315	1.0981517	-34.320957	68.833725	14.412423	29.208353	-8.156018	19.235006	22.313442	8.619255	-29.090414	-17.854181	12.546633	-17.592318	13.146699	9.39152	52.532207	-45.925518	2.020999	16.95703	63.801277	-32.65507	-12.002541	6.6758227	47.77305	3.6976228	-4.703721
349	D:\Face_and_Fingervein\Finger_Vein_pre1\020\middle_1.bmp	19	-211.63486	14.699627	73.62654	-42.057426	-119.63106	24.203753	-8.910768	55.563602	50.374367	32.88472	-68.21842	45.64027	6.5824375	12.104909	54.739162	-27.6113	-7.778043	-37.377472	52.483105	16.226433	-17.561935	119.60926	-40.335693	16.430958	-31.654373	-27.718754	-26.402922	2.3308275	16.471357	54.192585	-39.570606	21.469587	3.1478083	2.783244	-11.34617	4.071414	8.82445	32.766495	-6.8584394	-12.889823	-32.056015	-11.791464	-43.593845	6.2547903	-16.36901	24.591429	25.441761
350	D:\Face_and_Fingervein\Finger_Vein_pre1\020\middle_2.bmp	19	-195.2901	26.994377	70.45392	-53.844444	-107.39882	22.09806	-11.580854	64.56643	55.028	17.774038	-83.624855	49.41592	25.694128	34.317795	45.1416	-38.854523	-13.052461	-33.34471	48.987194	16.870441	-10.481384	101.21188	-62.668884	16.004204	-24.267897	-52.652386	-15.951727	-11.424824	23.35127	38.090565	-39.255436	2.4523835	1.274038	-18.501814	6.041007	10.883612	15.713926	36.500717	2.033931	-21.776087	-21.706366	9.360467	-47.37489	12.682981	-16.020317	19.512302	25.675358
351	D:\Face_and_Fingervein\Finger_Vein_pre1\020\middle_3.bmp	19	-213.28831	2.3676572	55.57124	-70.40665	-70.33584	-12.350797	-32.558598	55.65894	28.815836	11.638322	-67.42116	49.02122	21.280409	-10.389971	62.971924	-43.529724	-9.049133	21.933475	-10.043293	27.716774	35.788876	74.9087	-45.09604	-1.8618464	-43.087948	-7.9643655	-15.091795	14.482834	20.010798	-1.9221811	-22.65094	53.118225	-25.392431	-4.2818975	7.190338	14.519787	44.445545	-0.16108677	-3.9781241	2.2504623	-9.848249	19.248085	-29.177593	-4.9135118	-6.4379935	18.781132	31.25991
352	D:\Face_and_Fingervein\Finger_Vein_pre1\020\middle_4.bmp	19	-212.42595	16.706446	69.35749	-44.748875	-63.67643	-7.0448866	-44.294434	35.268326	3.4985688	11.60849	-48.03857	57.378307	26.563692	8.615292	73.36226	-26.000532	-40.82645	16.993324	-1.8059758	29.774708	11.09553	100.56989	-32.572323	-16.552322	-42.756634	-12.036372	-21.292345	11.473671	12.893396	-6.2535124	-34.36223	59.173283	-48.278275	-1.2539245	0.32393482	11.196682	63.07433	-1.0475724	-0.41846403	3.2799366	5.5788503	14.475042	-29.239632	-6.1842694	-3.5800753	38.77325	59.59255
353	D:\Face_and_Fingervein\Finger_Vein_pre1\020\middle_5.bmp	19	-187.19756	44.538364	71.00143	-84.516304	-59.411358	-15.863263	-41.25501	54.847244	41.31052	-3.630885	-87.85189	25.106377	22.144026	14.876445	63.153473	-26.272238	-33.740353	16.410429	-13.606733	31.932829	50.33157	58.868465	-40.057777	6.6346736	-39.129562	-37.40513	-18.423784	3.7838778	16.490772	-12.910591	-22.711504	26.236269	-41.990997	-24.367325	32.2689	25.373396	62.84311	22.85074	8.308824	-6.03243	5.7257133	13.068326	-32.495613	-8.701421	5.7678986	20.697899	25.087006
354	D:\Face_and_Fingervein\Finger_Vein_pre1\020\middle_6.bmp	19	-189.58675	37.850323	74.740944	-77.36677	-88.508	-14.252106	-49.493652	69.39103	47.394596	14.066306	-66.787155	35.23185	18.261547	10.740315	62.49674	-40.270916	-27.37647	13.5370245	6.5262833	29.506569	31.024443	86.49815	-32.528988	20.29277	-46.170483	-25.144829	-26.71414	11.407191	-2.3288977	8.583044	-12.461972	50.703598	-35.719456	-14.333187	10.176909	7.286153	53.707146	16.31655	-10.469166	-12.195337	-8.889378	4.7907324	-33.03087	-21.4179	-6.8626575	26.993572	55.216976
355	D:\Face_and_Fingervein\Finger_Vein_pre1\020\ring_1.bmp	19	-190.9259	-212.99309	-14.544716	123.71728	-54.87537	-66.05253	42.678997	22.204287	-43.31561	-16.512085	72.41463	9.200085	80.29675	19.652231	86.7291	-25.706661	-45.19327	7.078833	-34.60166	36.014458	-46.864063	-8.0934515	18.601566	48.078026	-80.39718	-79.65565	-15.58803	-16.21412	58.432697	-52.499825	-21.713308	19.829367	-18.545258	6.354981	-37.19301	64.812256	16.596191	-11.29516	-40.968655	-19.093122	-6.4843345	38.303825	-16.568224	21.39688	5.1827397	10.100724	53.45867
356	D:\Face_and_Fingervein\Finger_Vein_pre1\020\ring_2.bmp	19	-203.32513	-202.50699	-39.468273	127.613144	-28.219313	-52.275124	50.03222	15.859788	-34.639774	3.1335826	89.97191	31.346935	104.25291	39.35948	95.50796	-42.683643	-67.86479	-10.331725	14.262194	21.186455	-35.904217	29.913116	29.761961	37.861958	-48.72904	-68.023026	-19.611572	-33.637444	44.859394	-35.567448	-6.858844	21.605259	-28.812109	16.59343	-60.039467	55.205906	19.875435	4.9705644	-35.405315	-11.507647	11.998157	44.034554	-38.501583	-5.6029315	-14.377056	13.636065	60.872387
357	D:\Face_and_Fingervein\Finger_Vein_pre1\020\ring_3.bmp	19	-197.08539	-196.01384	-42.970688	131.98125	-19.24318	-43.67166	53.77193	18.269053	-31.03798	14.331029	73.88763	24.402542	109.85798	40.358604	97.51821	-39.634983	-75.50358	-22.110786	1.547806	24.131071	-40.45256	27.795866	40.781685	36.801956	-80.47629	-72.05266	-14.5750475	-29.1405	60.5812	-48.66947	-4.269563	36.384003	-48.910458	20.512602	-67.090096	82.57695	31.264338	0.3795694	-29.178516	-21.626726	7.879655	37.074303	-42.641914	-10.768315	-29.09943	19.711512	74.13128
358	D:\Face_and_Fingervein\Finger_Vein_pre1\020\ring_4.bmp	19	-192.03978	-193.67528	-86.60198	103.42486	-11.278869	-38.026264	66.703354	-15.246385	-37.776756	29.992662	111.471855	18.380018	86.01812	18.35398	68.825615	-44.562298	-91.87839	-37.190094	28.107414	19.9085	-52.384575	42.908558	43.202995	35.84746	-64.74503	-47.83669	2.5735512	-14.839679	33.338158	-52.29903	-5.1609974	33.799255	-58.240883	41.00498	-75.096436	102.24139	-0.4119956	18.225006	-8.269664	-3.6683738	32.841114	28.33978	-12.536761	-16.833658	-29.283081	18.194317	59.341614
359	D:\Face_and_Fingervein\Finger_Vein_pre1\020\ring_5.bmp	19	-193.1027	-188.10605	-90.505	129.82722	-11.464422	-13.32537	102.54641	-8.519453	-39.362316	18.417814	111.74871	25.585947	75.221375	-7.182376	83.34474	-53.379696	-52.239407	54.997963	10.022892	74.11441	-85.159355	-40.5244	82.79057	25.755922	-35.285164	38.6677	-3.954067	27.709042	24.087769	-79.78618	-2.333885	60.920902	-36.479485	5.973177	-9.88012	58.734543	-12.385912	21.396467	12.4775095	8.45737	8.792363	44.42676	-16.027494	52.744953	-19.844357	-2.2292576	23.238363
360	D:\Face_and_Fingervein\Finger_Vein_pre1\020\ring_6.bmp	19	-201.22623	-179.95326	-83.51162	99.60283	-21.935522	-32.216022	89.11921	-6.729297	-24.73774	46.93752	101.054535	4.2270722	84.85782	10.12655	80.24791	-39.100597	-89.81472	-32.171127	50.797356	18.549864	-25.15966	32.427742	30.936867	21.492863	-42.1318	-33.93658	4.228893	2.4163926	53.976532	-14.215153	25.446554	23.039707	-52.55259	25.19067	-64.73271	92.8754	11.306505	3.600377	-18.241783	-2.310238	11.050989	26.533127	-25.225603	-21.753937	-27.667688	11.59821	26.364105
361	D:\Face_and_Fingervein\Finger_Vein_pre1\021\index_1.bmp	20	-232.65005	18.784258	103.59709	-58.581127	3.912039	14.175921	-57.25028	-20.964817	-90.76916	66.29909	-46.21332	-36.146793	-77.55197	-54.702393	-39.138462	103.68583	3.3226285	7.094037	-15.158818	-49.0142	-20.863043	19.532717	0.90255487	-84.21751	44.448162	21.74605	-14.448875	-6.4140253	-23.036533	-51.30615	12.261248	-33.02126	-23.509928	15.091058	2.8821397	-11.481414	47.77372	-3.8266063	-20.319094	-23.984257	10.42508	-41.50256	7.8252482	4.115021	23.30009	20.085287	-2.649
362	D:\Face_and_Fingervein\Finger_Vein_pre1\021\index_2.bmp	20	-223.85327	23.41718	81.1494	-54.596687	54.882668	10.54166	-30.149248	-39.877884	-65.36861	85.41545	-39.257683	-35.7117	-58.31454	-29.48004	-67.36322	109.50749	-44.725704	0.74815166	-27.081076	-34.02661	-18.818403	20.285295	2.491694	-54.579296	52.02652	20.90934	-39.01499	-3.231522	-8.070556	-25.563408	-21.421907	-19.04661	-13.208509	-35.68003	9.275433	-7.5738826	41.98495	8.198014	-36.454716	-32.363667	-4.169171	-14.81809	8.901352	-8.980524	30.13574	25.547503	-3.2977338
363	D:\Face_and_Fingervein\Finger_Vein_pre1\021\index_3.bmp	20	-195.4244	-30.980867	-64.49437	-50.91673	36.801132	-71.00413	-37.03111	-12.220812	90.9094	7.316216	-9.455471	-89.15907	28.30483	14.844169	-54.430344	35.530384	-75.78878	-13.385338	-7.690896	-20.649504	16.009245	30.041182	-5.82121	-8.133899	-15.433649	21.907637	-17.30863	14.023654	-68.03397	34.990307	6.8498197	-5.6657615	0.8289898	13.6883135	-8.389177	29.253836	29.759964	0.50383085	-39.18801	-6.177024	15.412442	-0.16157705	-10.480782	14.762593	1.7240014	-5.2587156	-20.319117
364	D:\Face_and_Fingervein\Finger_Vein_pre1\021\index_4.bmp	20	-189.56335	0.811362	-60.59014	-70.7616	42.591858	-56.78888	-34.13162	-8.416686	87.60348	-9.601989	-32.183083	-81.00199	31.469683	28.397257	-43.6355	34.30503	-71.51706	-14.5683365	-14.499483	-10.617486	33.36085	27.210976	-7.8901033	-7.221751	-24.50403	12.303223	-15.893141	18.720098	-70.79767	22.479588	24.81194	-19.869242	-10.363353	-2.5784404	-0.27686366	29.367859	34.892708	-4.3485913	-12.4056015	-6.0372252	24.873209	7.3270526	-3.304359	10.414508	-1.4384989	3.9988625	-16.2181
365	D:\Face_and_Fingervein\Finger_Vein_pre1\021\index_5.bmp	20	-189.97519	-3.547872	-60.07261	-57.83719	16.232204	-65.00701	-44.625893	-3.146048	72.4826	2.9417102	-27.777922	-94.511116	24.628372	31.748432	-57.169483	45.10603	-85.089806	4.6094027	-17.102913	-14.712171	25.336168	29.491684	8.832122	2.0491657	-21.130981	19.445848	-26.701189	9.120362	-86.14076	41.45138	22.215445	-24.21592	-3.9448655	-19.275564	-1.9164666	20.620855	35.695457	-4.9205184	-29.558012	2.7254133	15.228073	3.738341	-17.305183	-1.6617349	-8.57393	14.353838	-5.21758
366	D:\Face_and_Fingervein\Finger_Vein_pre1\021\index_6.bmp	20	-210.54526	16.580986	-70.54354	-64.1727	-7.5230675	-71.77983	-9.671758	-23.71069	29.648348	0.51456374	2.6364472	-71.12515	-34.4492	5.5203757	-29.804363	48.083572	-71.29354	-29.636723	-48.14622	-9.309824	7.499656	19.757545	11.93926	26.208282	-35.67096	21.80838	-33.382156	34.3271	-70.84903	22.288433	25.745548	-40.47971	-6.208616	-37.264324	0.7710198	13.296309	49.04957	-28.952362	-2.499136	3.8314495	16.313046	7.8079023	3.0323608	-16.023819	-9.441862	12.715784	-22.744314
367	D:\Face_and_Fingervein\Finger_Vein_pre1\021\middle_1.bmp	20	-264.8606	-58.72567	66.22999	0.22635993	-115.15849	-23.807997	21.440813	4.279684	-72.841286	86.301704	-93.7158	-57.269993	-64.09744	-87.40892	-19.960249	48.860928	25.057665	-30.427082	-44.57738	4.513689	-17.907255	34.624355	37.204807	30.53966	-11.08313	43.588696	30.832026	8.863164	-7.828135	6.7608447	9.753594	5.5766983	-21.416113	-33.905853	-4.2011957	-25.549652	32.975986	-36.418514	-13.634497	-3.7886302	-44.682816	27.02537	38.414803	-1.5539193	-16.585625	11.938008	1.686387
368	D:\Face_and_Fingervein\Finger_Vein_pre1\021\middle_2.bmp	20	-239.84952	-55.99365	97.47815	-29.816477	-33.488182	49.671288	-64.05157	5.873154	-100.519394	92.65872	-74.17203	-65.96853	-82.098015	-68.95338	18.697098	97.35602	54.959667	-47.67406	-31.946634	-53.152245	-27.479113	4.849905	13.182136	-53.306606	13.325023	59.029514	12.555847	11.225147	28.18552	-43.68551	-34.963955	12.437361	-5.9210825	20.256628	-22.048342	-5.749661	11.839069	-27.044127	-8.366678	-24.764568	-28.956133	17.457579	42.038612	-3.8719356	30.256533	2.4472492	-39.264977
369	D:\Face_and_Fingervein\Finger_Vein_pre1\021\middle_3.bmp	20	-256.273	-69.38128	82.50484	-10.656662	-51.8446	43.26403	-61.33685	27.324492	-82.05496	113.54678	-64.683876	-82.289055	-65.31397	-90.71863	8.886541	91.78618	35.693558	-35.775345	-56.768536	-37.584366	-28.340546	10.935125	44.156063	-30.203033	15.587524	60.04598	23.231716	3.2726824	31.583548	-62.539585	-32.59234	5.036567	-42.228207	21.420118	-14.847665	0.43289933	59.045586	-23.476938	-10.595664	-29.182623	-10.474747	11.109987	33.43245	-3.5040236	3.36431	23.002773	-4.5300307
370	D:\Face_and_Fingervein\Finger_Vein_pre1\021\middle_4.bmp	20	-260.41428	-24.356882	89.14737	-35.239788	-62.217285	0.96485233	54.371834	-28.161375	-111.209724	99.66883	-58.3451	-56.078896	-74.69494	-73.57083	8.648577	87.791435	40.54783	-68.764114	-12.879534	-31.449656	-17.49822	41.68042	36.72063	10.176668	-9.929715	36.072453	37.281887	29.975634	-24.939749	3.2382076	-0.66690874	-11.55518	-13.879862	29.01763	-40.88812	18.141436	3.5527294	-23.061966	4.531382	14.955958	-14.213105	-22.205626	28.690332	12.504687	2.056278	-6.511717	-17.413942
371	D:\Face_and_Fingervein\Finger_Vein_pre1\021\middle_5.bmp	20	-221.64227	-32.942886	131.40913	-14.517071	-13.93708	25.925621	-15.140524	-17.524548	-76.64248	93.8005	-83.0133	-92.05843	-63.68557	-70.199265	-18.727997	84.30669	47.445812	-56.849506	-5.2567635	-45.622547	-7.710605	25.225712	14.6236315	-16.34049	15.937676	45.93529	39.486477	29.345072	0.5145055	-45.243412	-23.710972	-0.659693	9.2688875	33.404808	-29.937197	5.280261	-12.965025	-8.667704	10.798129	-2.843215	-29.668959	-16.406574	14.320487	6.234141	30.21221	-4.8136487	-2.029363
372	D:\Face_and_Fingervein\Finger_Vein_pre1\021\middle_6.bmp	20	-208.81398	-43.352158	102.330086	-35.917236	-7.292669	49.005375	-29.15024	-54.89446	-91.26087	100.33482	-92.47874	-80.77947	-61.50999	-53.043518	-15.891701	97.864265	47.69722	-89.872345	-4.802974	-44.87506	-19.301567	18.39005	17.738644	-1.9644461	14.668283	45.192776	36.820126	21.301334	12.853	-54.42844	-31.177961	-9.492084	17.197968	44.64871	2.4700599	10.274438	-6.8977056	10.687596	1.9782722	-6.0971694	-2.513338	-2.4779186	25.125357	-23.439285	35.020985	-0.41692474	-16.266508
373	D:\Face_and_Fingervein\Finger_Vein_pre1\021\ring_1.bmp	20	-236.8952	-114.20959	-14.337824	120.458534	-17.443537	15.637298	92.05794	34.434433	-85.79857	93.64748	-20.756847	27.53569	-12.108317	-19.455423	-6.63917	48.02032	10.747139	12.801465	-48.70815	-50.363075	31.065073	-56.608425	22.374664	23.237059	31.228294	-28.61087	1.4231695	-51.03807	12.483147	-10.2521105	28.949213	-57.371506	37.201458	-27.913145	3.8990054	-24.601038	13.456273	-21.579277	43.96059	-3.8029912	-19.321905	31.766056	3.575545	50.740044	-20.49439	3.8996422	13.937833
374	D:\Face_and_Fingervein\Finger_Vein_pre1\021\ring_2.bmp	20	-241.28267	-178.35797	-68.73364	3.4016616	47.56115	68.248116	40.919117	109.37793	1.6124841	231.04314	65.047905	-44.30626	-33.391644	-37.412193	12.179526	138.15048	-21.803555	4.191598	-104.40562	11.478228	35.32165	-20.74787	98.57472	-30.454199	18.399086	-8.217425	-36.59154	36.88542	20.100874	-25.595663	-6.7238083	28.352684	-1.6448212	6.091674	-30.38693	29.757006	24.218803	-53.7751	-26.400942	-6.416454	-60.6564	-10.37162	-37.07062	26.70634	-22.233608	-11.417622	24.65164
375	D:\Face_and_Fingervein\Finger_Vein_pre1\021\ring_3.bmp	20	-215.58308	-118.81283	-78.57074	-28.56138	56.657795	62.947117	46.114162	82.58072	-16.441496	191.94737	61.8359	-39.139084	-36.3334	-20.176638	-25.166677	127.61004	-31.067297	-14.355382	-64.18284	-6.6940265	53.829502	-16.154013	93.90248	-58.775677	8.276956	-36.021484	-30.926252	44.88265	11.124593	-7.6405644	2.1879694	-1.1036664	-24.64347	3.831241	-22.437859	36.90214	33.064568	-40.618843	-23.043524	-11.925181	-30.053223	-9.02057	-52.74393	20.352192	2.1828365	6.0956388	12.788284
376	D:\Face_and_Fingervein\Finger_Vein_pre1\021\ring_4.bmp	20	-282.06757	-148.59306	69.468925	47.892563	-51.876087	-20.493582	93.67051	-13.065035	-117.16535	135.60173	81.53876	9.500124	-63.040836	0.85907966	54.341232	36.7199	61.168484	-6.052444	-65.548294	13.616068	16.93185	3.9075997	52.794334	86.43812	-14.201969	3.5008938	36.841408	-11.061304	-23.936808	-57.388927	-35.602795	-22.179096	-2.4787421	5.110095	-31.917309	-13.827358	-18.22498	-45.940586	41.04346	9.524115	10.593455	-12.112068	42.747063	6.380553	-40.267384	5.71276	-13.599117
377	D:\Face_and_Fingervein\Finger_Vein_pre1\021\ring_5.bmp	20	-291.5608	-130.00156	20.598343	49.80773	-56.66875	-36.185413	99.39461	6.1278477	-109.85973	121.07694	37.117634	-20.263994	-48.21424	-16.018753	29.532696	48.83812	12.124078	0.21615979	-50.031418	6.390855	20.243795	3.256319	45.011833	60.43124	-32.04945	-19.072914	40.09745	-22.44285	-12.106024	-15.153814	-29.466202	-7.878042	-7.192381	-16.312834	-13.273357	11.59566	-5.869457	-29.036526	39.82269	11.498019	4.2243767	-8.879409	29.8006	13.876692	-58.11593	-9.791713	-7.5751777
378	D:\Face_and_Fingervein\Finger_Vein_pre1\021\ring_6.bmp	20	-279.84756	-105.98391	18.232693	3.8444054	-18.945272	-11.627023	128.92148	0.7356076	-85.61925	145.78986	38.762657	-12.609082	-26.066267	-16.697958	30.961824	30.866928	-19.463242	25.528862	-39.173374	-0.24688107	19.497734	8.528409	39.001938	40.06973	-17.977285	-49.63404	17.371578	7.637783	-26.6435	-28.880026	7.7903504	-20.935997	-39.49024	-2.1800442	-35.110725	8.509205	-22.911896	-19.133095	41.227676	0.6216852	12.694169	-20.326485	5.6150265	16.427176	-33.204945	-29.7679	-8.139144
379	D:\Face_and_Fingervein\Finger_Vein_pre1\022\index_1.bmp	21	-132.79015	0.39384413	145.92136	-128.38686	114.43874	-13.113426	-70.60711	-3.474979	57.172783	1.945539	32.10567	67.5515	1.874904	89.691185	-39.26978	-59.729908	-8.149725	52.488865	-25.226702	-24.510078	68.28606	-3.3931623	-65.84238	16.075457	3.5071046	-2.8983567	-40.093582	-16.887817	4.0798616	-27.71597	-71.580765	-4.8474293	16.31102	-30.236715	20.510567	2.6191802	-21.625273	35.24174	-30.375122	-29.825085	-24.071156	9.33398	14.327579	-2.7540107	27.707552	-0.08843886	-30.213087
380	D:\Face_and_Fingervein\Finger_Vein_pre1\022\index_2.bmp	21	-198.67418	63.895687	184.69746	-109.999374	94.42211	-48.155727	-8.765556	12.119631	80.88133	23.619947	44.412968	101.25781	-14.545864	100.183044	-29.080559	-62.750923	-3.3383079	69.41996	-17.025528	-2.972993	70.86912	19.824871	-53.43988	45.08468	3.841282	15.115719	-16.982826	-13.461557	-2.988122	-32.779774	-84.35226	17.619932	-32.10624	0.9906557	-11.388435	-27.983335	0.6682655	0.68076587	-15.289702	-30.444233	-13.076131	-19.129389	19.963362	15.325742	29.262802	3.461417	-11.1373415
381	D:\Face_and_Fingervein\Finger_Vein_pre1\022\index_3.bmp	21	-188.62094	62.81689	15.109098	-141.3869	87.29243	21.561617	34.488663	-69.20839	23.037746	-52.455147	58.76007	122.677635	-12.165818	80.274826	16.985924	-46.878227	-14.794145	40.81828	-23.894804	22.238976	38.128036	-18.01875	-20.491957	53.84643	74.44511	-14.8475	35.321625	-2.1408875	6.5745573	30.746101	-11.361514	13.870047	-59.599953	42.106266	25.0996	1.5906057	8.32558	-14.532182	-50.425034	-23.002306	-33.663795	-22.77205	15.370796	-21.170343	22.306936	11.827679	-33.5004
382	D:\Face_and_Fingervein\Finger_Vein_pre1\022\index_4.bmp	21	-198.68571	65.34342	10.1107235	-143.96272	87.24928	4.22681	7.9695873	-41.732246	15.674041	-53.61114	34.586117	121.08867	-10.640367	83.24805	9.094723	-35.783443	-17.004307	34.140408	-26.976936	23.449968	22.093634	-15.840844	-25.046171	48.244232	74.71351	-17.149035	38.95654	-22.135244	-19.79802	17.366232	-21.15092	-1.5225158	-49.47428	26.864668	27.12994	6.737552	10.340239	5.7947254	-36.02139	-16.65692	-29.420174	-20.368416	20.237173	-22.945261	6.116172	12.620674	-32.385704
383	D:\Face_and_Fingervein\Finger_Vein_pre1\022\index_5.bmp	21	-179.31573	68.75434	48.449375	-135.3782	94.42154	-0.9016262	16.316711	-28.107533	30.266026	-47.03678	24.559372	114.98469	3.8046713	90.509964	13.531264	-44.346264	-25.32489	34.790253	-9.494595	31.191465	9.939688	-15.722109	-23.925417	59.57224	79.5745	-21.275019	48.880886	-22.359852	-25.5339	13.671837	-19.0667	6.842443	-54.12664	27.03949	27.363493	0.58184206	17.842836	7.4872713	-47.796276	-12.783166	-25.299809	-16.420515	36.54182	-28.342762	8.455935	13.62815	-35.193806
384	D:\Face_and_Fingervein\Finger_Vein_pre1\022\index_6.bmp	21	-180.28769	86.62346	36.807858	-129.50648	90.26918	-0.5053543	17.36357	-42.477642	34.510223	-51.82415	34.556007	97.60886	-14.012692	88.633736	-14.722024	-33.325264	-30.978262	34.495308	-18.83244	30.924902	16.590033	-16.673042	-12.114199	62.01684	91.85271	-6.5642004	50.363873	-10.65054	-29.221024	13.551628	-17.986303	-5.9313626	-57.15574	28.637228	21.199638	-2.7509522	15.346783	-2.6753163	-36.70864	-14.134728	-34.301414	-27.88761	31.677658	-19.129116	17.135448	9.981119	-29.743782
385	D:\Face_and_Fingervein\Finger_Vein_pre1\022\middle_1.bmp	21	-221.60686	-90.5218	-56.65223	-48.997715	-23.125132	-43.38791	24.543173	-124.33785	-53.96926	30.789782	70.43683	74.996506	-14.268329	-19.855291	-70.86703	-29.408453	5.09653	-8.746006	-14.148241	-16.31516	-41.36664	17.620619	-17.8844	95.793274	-105.2862	-18.03324	-29.141764	17.104172	-56.376884	-10.889092	5.6144624	-52.726627	-11.35693	1.6859312	42.928463	-12.001496	-37.047688	5.637099	19.588259	8.800733	-42.336266	-55.24454	19.642418	-59.089912	10.716077	15.224679	34.455673
386	D:\Face_and_Fingervein\Finger_Vein_pre1\022\middle_2.bmp	21	-230.49431	-104.21065	-59.835583	-39.99542	-11.952718	-61.208836	16.173616	-111.89808	-80.33591	39.94206	67.21853	41.87451	0.25236377	-3.4663	-85.0437	-16.677961	-4.526875	-8.083749	-5.5462713	-22.348429	-48.56507	-1.209288	-6.107615	94.128876	-93.8874	-16.138409	-27.935759	5.3469615	-51.557453	4.023495	0.94028944	-50.634007	-0.12612781	-17.20048	43.43477	-29.315996	-31.103094	23.01135	11.814485	12.079488	-52.072926	-51.52803	23.919441	-62.13859	-6.1362348	5.057051	39.291405
387	D:\Face_and_Fingervein\Finger_Vein_pre1\022\middle_3.bmp	21	-218.78073	-95.05986	-59.391563	-44.353134	9.099828	-63.554104	23.6541	-105.87884	-63.537132	16.963842	72.48969	51.38035	0.7026862	-22.068907	-76.889336	-18.924706	-7.143227	-11.784242	-25.631477	-20.07529	-53.31886	0.76478034	-15.743332	89.32887	-85.513016	-25.971613	-24.10683	-3.4364576	-66.44807	-16.52504	6.2141166	-52.57402	6.893131	-15.977833	45.428917	-28.602814	-26.115053	9.898149	7.8808913	8.446899	-39.688522	-43.066067	16.905066	-47.016468	7.594343	3.932951	34.56234
388	D:\Face_and_Fingervein\Finger_Vein_pre1\022\middle_4.bmp	21	-237.59518	-81.16579	-46.13859	-49.33061	-17.435225	-56.073692	11.116328	-122.35737	-68.16719	29.801765	70.60611	67.65267	-22.070204	-13.854552	-63.485435	-1.5884229	7.890014	-11.285503	-36.929234	-26.533216	-48.247868	12.343761	-16.031635	93.705185	-80.62687	-14.342893	-35.58137	14.912046	-69.949356	-23.680906	9.165777	-55.5476	-3.879944	-7.150487	36.000103	-17.515593	-29.448387	-6.70882	23.017118	18.951683	-46.156876	-48.77746	21.56032	-42.60503	9.47231	18.457888	19.743954
389	D:\Face_and_Fingervein\Finger_Vein_pre1\022\middle_5.bmp	21	-216.7784	-107.26737	-58.322964	-16.763025	72.028305	-28.08056	-52.54885	-120.353424	-63.881676	61.199787	54.430717	17.94833	40.711594	29.488684	-73.79903	27.307821	-10.248968	-19.61852	21.660109	-45.534336	-70.53962	-15.725217	-17.075327	64.36775	-82.06708	-8.518735	-18.81654	-2.689305	-40.15725	-36.23817	-30.682432	-4.941786	17.60558	1.5639693	56.86317	-10.75855	-15.74603	44.866478	0.076200396	1.4673301	-53.23153	-48.572563	-8.711454	-69.254974	21.186255	31.012846	15.93466
390	D:\Face_and_Fingervein\Finger_Vein_pre1\022\middle_6.bmp	21	-203.39427	-125.146164	-56.921124	-43.298897	65.777534	-14.969926	-84.57782	-111.06303	-67.64217	53.84383	49.171288	20.209991	28.4876	22.939747	-62.521908	33.606403	-1.5602769	-8.852817	9.093105	-43.04481	-58.729557	-9.388333	-9.951015	59.158455	-88.47312	-0.9387506	-45.79048	1.9757004	-19.582314	-42.476505	-24.996742	-7.038146	6.29605	1.0270078	42.230476	-10.167279	-15.98245	43.871365	10.394157	11.090061	-52.12429	-55.198566	12.964041	-71.9478	20.443573	18.866842	16.806147
391	D:\Face_and_Fingervein\Finger_Vein_pre1\022\ring_1.bmp	21	-202.81143	-121.64206	-92.13759	28.47401	-64.121124	-24.626177	17.306366	-21.882442	-66.442635	51.774826	42.162838	31.615658	-14.679783	5.7426925	-80.08244	20.258986	16.273151	-105.242676	-2.6487124	-25.620913	-33.231937	40.404484	5.979254	47.670116	-40.411823	3.4314294	14.44112	-20.203588	-21.647484	30.45449	-25.184193	-66.45583	27.740786	-23.98332	53.930733	1.5961084	-34.044662	39.12594	-12.973617	-4.9664874	-16.887222	-14.865601	9.47021	-38.98484	11.860953	-6.55179	2.8245616
392	D:\Face_and_Fingervein\Finger_Vein_pre1\022\ring_2.bmp	21	-174.7698	-83.9572	-102.31137	61.475174	-99.51717	30.35606	41.616486	-12.780514	-71.0422	18.315992	41.890003	44.473236	-21.41326	17.840588	-53.906673	8.570879	23.003273	-65.26865	17.560877	38.47808	-81.610565	3.3890872	41.756405	23.169573	-19.473467	59.235138	3.1386228	-12.724987	-40.17578	-13.815894	-25.670076	-66.32603	8.334563	-43.858345	127.28372	-25.016895	-43.4608	43.347385	-3.3630586	-0.09816349	-27.501558	3.9210243	24.843134	-15.582952	31.537107	-25.635008	4.3376527
393	D:\Face_and_Fingervein\Finger_Vein_pre1\022\ring_3.bmp	21	-214.54698	-114.23649	-92.79666	0.49023825	-88.14366	-13.614698	12.305503	-13.1053095	-80.52247	36.770638	51.25838	47.29079	-36.96684	-36.145702	-60.156254	10.766502	59.53237	-85.5765	-4.800318	-23.498579	-26.272682	26.918201	-9.529381	35.563744	-54.446033	5.74171	1.7630845	-7.901811	-25.967041	15.973031	-18.923077	-70.2808	20.887234	-22.991991	53.790817	-2.5217996	-30.457594	24.888483	-13.703976	1.2928056	-9.287449	-6.138744	20.703976	-34.057236	26.627676	-2.046021	-12.385297
394	D:\Face_and_Fingervein\Finger_Vein_pre1\022\ring_4.bmp	21	-219.54543	-26.376476	-105.27732	-106.2033	-14.924103	46.365616	104.84248	-48.013702	-72.36532	80.98545	87.83792	50.76852	-58.762913	-16.744173	-21.55727	4.4188957	67.93669	-81.0029	-20.243778	-58.192745	-32.838108	25.49044	1.4019005	-11.242538	-37.23735	-0.022499805	-17.501984	45.67681	0.13529606	50.679672	13.179387	-19.513632	-19.288092	-52.79956	-9.568315	-2.0493612	-14.070547	-8.198716	-26.05826	-13.95357	-19.14786	-20.932764	18.873137	15.521838	27.162096	9.789057	-23.083618
395	D:\Face_and_Fingervein\Finger_Vein_pre1\022\ring_5.bmp	21	-223.13719	-11.811552	-110.3552	-94.03037	-12.505971	36.711563	98.57598	-44.38908	-77.19681	81.67196	75.38064	48.163544	-53.88908	-9.927352	-17.653883	18.544449	65.34751	-89.70148	-2.0265894	-52.788654	-47.784706	35.066406	-7.6974483	-9.47437	-23.315958	6.1671143	10.605087	33.24698	-12.640221	49.122112	9.778913	-28.289019	-3.3318594	-52.34963	4.495399	2.7778127	-17.595955	6.777204	-19.579035	-14.136639	-8.912533	-14.745515	5.631307	8.429764	28.398165	5.7789383	-31.908548
396	D:\Face_and_Fingervein\Finger_Vein_pre1\022\ring_6.bmp	21	-217.63322	-16.185732	-108.415054	-92.29886	-23.590221	39.699093	97.44932	-35.40743	-79.12082	79.29408	113.15516	55.503124	-57.66476	-10.0295725	-31.27171	21.653809	66.406235	-122.46362	17.642412	-64.5273	-61.478977	51.446278	-13.459411	-11.564322	-22.012024	11.042372	22.20057	34.745434	-11.344365	50.950855	-6.0063205	-55.583755	0.7958244	-34.180355	-12.6548815	13.382513	-13.218774	6.8916726	-8.556319	-5.8907604	1.7117265	-19.12634	10.844523	8.966288	20.955017	0.8275481	-4.273798
397	D:\Face_and_Fingervein\Finger_Vein_pre1\023\index_1.bmp	22	-160.65048	78.261986	-94.16917	-189.86874	44.6849	57.641655	60.87413	-44.068623	10.030805	-24.556044	21.471973	51.8853	-1.903116	109.31475	-9.5055065	5.8518043	2.563571	-55.601696	-16.534815	-27.505991	56.37388	24.366827	22.784626	32.4548	18.030897	18.263556	-15.423386	20.458502	74.89872	95.6346	-1.9071225	-13.461476	8.182894	-10.444038	-6.060135	8.212393	-31.699133	-25.436258	-12.817087	1.436275	5.4359045	18.33625	-49.660934	23.09241	55.905155	9.745986	-6.190546
398	D:\Face_and_Fingervein\Finger_Vein_pre1\023\index_2.bmp	22	-164.69283	76.42267	-78.33727	-181.29262	41.91615	50.520363	46.931717	-62.79164	10.710352	-31.86492	23.01699	44.776268	-3.3205314	116.64479	-11.885882	8.657884	-14.988659	-57.59686	-21.085537	-21.235558	55.916836	29.151917	21.596422	33.25596	22.198133	0.57468194	-24.776525	12.046495	56.54257	101.2882	3.0614417	-35.578293	10.721925	5.0212946	-6.528282	18.578772	-36.02547	-29.866354	2.0551343	4.2112846	10.962096	3.2938414	-40.235477	25.360872	44.351013	3.9814363	-7.14125
399	D:\Face_and_Fingervein\Finger_Vein_pre1\023\index_3.bmp	22	-156.87587	80.832275	-50.174065	-188.12059	45.044086	58.13406	47.14543	-45.87612	-26.395023	-33.231125	-8.035594	71.856926	-3.3653858	102.79992	-23.512598	16.634487	-36.240986	-39.48706	-18.112684	-18.90095	50.97975	23.050697	11.322347	8.86911	33.158215	8.351464	-14.101775	-17.705215	52.868614	91.576614	-24.20351	-39.949913	16.217249	-10.439927	4.0440154	4.0631714	-33.00077	-20.752893	-17.592701	-1.1892011	21.308752	11.813218	-31.652693	15.791383	36.38112	-6.1385207	-6.6471367
400	D:\Face_and_Fingervein\Finger_Vein_pre1\023\index_4.bmp	22	-154.22253	79.50029	-58.806	-184.78854	51.18011	48.992096	33.708206	-35.94963	-18.897217	-46.95769	22.659317	83.924164	-14.178935	86.79563	-33.80895	6.695968	-24.464468	-43.92372	-21.649927	-18.250002	49.28013	20.218409	-4.1192384	15.309163	44.034058	25.45356	-16.174751	-21.525509	52.048397	85.98434	-43.29739	-43.21259	19.124708	-9.25411	-4.0080853	10.602834	-26.049469	-15.911241	-20.68996	1.1982447	14.713652	16.709991	-30.899853	20.896402	27.613914	-12.339487	9.444946
401	D:\Face_and_Fingervein\Finger_Vein_pre1\023\index_5.bmp	22	-155.01118	78.72104	-70.355545	-182.33946	40.35928	67.14552	58.832916	-54.429443	22.183292	-8.932818	-31.064886	37.32549	-2.0120807	99.38374	-14.953457	24.228172	-28.583511	-60.56108	-19.693674	-16.538498	55.97705	31.453976	15.771921	36.93979	20.749	28.161678	-18.668064	-7.0736537	60.022743	88.31433	-18.865997	-22.103647	18.676456	-19.18514	-2.0862226	8.68045	-36.150776	-22.600435	-17.638899	6.2972383	-0.388315	18.562828	-54.40778	30.313093	49.271072	7.8949785	-5.289309
402	D:\Face_and_Fingervein\Finger_Vein_pre1\023\index_6.bmp	22	-141.82895	50.246048	-16.39724	-170.44527	85.50739	100.4973	38.32725	-75.07793	-5.813233	50.77514	-11.571971	40.851307	8.685204	75.31545	-17.917147	4.7978973	-40.63637	-54.835606	-37.037853	-50.147682	61.579296	32.82586	5.965511	11.519854	25.290958	5.870178	-38.718655	15.692294	89.92431	48.093346	-57.951065	-28.603638	28.332096	-0.3363698	28.10793	3.648325	-23.676596	-11.611802	-20.17566	-7.275906	14.214905	-2.1401775	-55.351456	32.184902	67.90394	21.256098	-29.488932
403	D:\Face_and_Fingervein\Finger_Vein_pre1\023\middle_1.bmp	22	-177.28345	-11.613457	76.45934	-80.10888	78.40973	6.8232617	-28.925089	-35.481922	-8.9234085	117.091545	-76.24575	5.100405	30.651773	29.391455	-38.557533	16.401081	-57.91472	24.929035	-40.55649	-33.97153	10.381117	38.93399	-11.001568	17.243359	-21.85862	-37.99993	24.394907	58.37791	-33.413727	-59.376175	-40.107002	-5.6787515	-12.887398	26.512623	23.92029	26.275469	65.24187	37.462208	-6.161048	5.1194153	11.363768	-44.559254	-2.5151336	-1.8293581	22.846571	25.400566	8.569381
404	D:\Face_and_Fingervein\Finger_Vein_pre1\023\middle_2.bmp	22	-209.65555	22.133419	63.983025	-86.95912	47.87433	-13.193118	60.224594	-35.11714	-19.217293	117.34575	-29.059946	-7.20262	7.667833	3.7536864	-15.155108	0.81162876	-23.598139	18.707663	-53.38676	-30.142975	20.345213	36.88372	7.7628627	46.235416	-45.854786	-58.59279	42.019672	78.572914	-43.320568	-61.283623	-5.5828133	-24.592216	-34.26557	15.12053	16.223642	17.738276	78.15191	16.63792	2.9790254	-1.7796079	35.592064	-48.183723	-5.041652	10.783508	30.003342	10.601536	24.445105
405	D:\Face_and_Fingervein\Finger_Vein_pre1\023\middle_3.bmp	22	-209.07076	34.168633	59.99518	-74.683136	38.47723	-17.586391	56.453697	-31.43223	-29.046495	121.34047	-42.68592	-13.379083	9.100682	3.5677311	-19.692802	6.7461953	-23.339205	11.940776	-52.37382	-34.568054	21.07449	22.059986	20.95957	53.04203	-57.263893	-52.872177	38.194794	91.95752	-58.172066	-58.48908	12.213051	-4.6051216	-21.254036	12.3537655	15.702042	10.573779	69.097534	14.907567	2.2832563	3.1350663	25.122675	-43.426285	-8.698002	2.136839	29.415218	14.920071	26.322153
406	D:\Face_and_Fingervein\Finger_Vein_pre1\023\middle_4.bmp	22	-201.67633	19.78944	42.938004	-103.80549	89.139725	60.37438	-0.1309369	-29.177238	-43.040184	113.488014	4.133329	71.72992	-46.38906	-21.009834	-3.4093616	93.42439	5.3980207	3.5590591	-70.937004	-4.600058	27.446377	-16.356417	26.346275	-57.419563	-21.923445	-66.98833	4.601896	116.29328	38.16774	-59.00668	-7.592112	10.711152	-15.412358	58.45312	28.352766	64.82935	88.510414	-12.808583	-8.942179	-28.418873	-7.5622725	-36.32572	-22.345055	11.6959915	27.587868	-2.4858432	7.384507
407	D:\Face_and_Fingervein\Finger_Vein_pre1\023\middle_5.bmp	22	-197.671	0.41920725	65.57886	-59.66785	70.56214	24.66399	-4.282806	-72.394066	-94.73535	114.84108	-28.993328	45.117912	0.18112083	-3.392455	-9.543612	33.252068	-15.48606	29.934343	-35.19267	-47.071705	-10.255774	26.834053	-20.736473	-15.892954	-21.808525	-26.716887	59.356853	109.428474	-20.993587	-62.31066	7.2215347	-2.3210504	-8.52538	43.85612	31.236034	24.461472	64.40901	19.227331	-6.032543	1.3524178	3.4990747	-52.308197	-13.110635	15.932717	24.866186	12.137747	11.460385
408	D:\Face_and_Fingervein\Finger_Vein_pre1\023\middle_6.bmp	22	-197.53177	-6.1682568	77.60863	-79.65912	88.199745	30.089928	-14.745397	-46.20493	-75.66119	126.50061	-41.86751	56.072887	-4.833471	-2.5720115	8.026602	38.653286	-17.381304	34.733616	-54.133686	-34.338577	0.07340943	7.158089	-17.891388	-29.018267	-38.5342	-12.014961	36.301735	105.836945	-16.593248	-36.57471	-8.933629	16.061132	3.7675464	49.315	28.521687	16.060207	64.36764	13.686999	-3.4249396	-5.1548977	-8.925076	-51.062225	0.48931906	20.888823	29.922955	-11.5051155	-16.362583
409	D:\Face_and_Fingervein\Finger_Vein_pre1\023\ring_1.bmp	22	-83.09819	-215.60695	-77.99484	115.66349	243.12148	-6.9153786	37.60755	-19.739925	39.984623	109.30168	-70.76891	56.930943	45.72013	76.3684	-40.09418	72.42042	-23.103823	15.414196	10.655612	35.142986	82.01894	-47.067863	35.580704	-31.063807	-1.9825478	-80.629105	-58.876476	-7.21089	1.7907337	-71.020515	35.68686	46.85874	71.73154	-25.046438	-38.837765	-4.5660124	-22.455614	7.965986	-28.258753	25.294714	-60.46242	10.698961	-50.738533	8.285453	12.780142	-23.211353	39.9418
410	D:\Face_and_Fingervein\Finger_Vein_pre1\023\ring_2.bmp	22	-119.66692	-183.47308	-40.420517	126.27471	183.66965	-3.952368	36.098965	-52.15962	6.710701	118.498955	-116.77541	39.435066	85.41051	67.46642	-19.720392	20.662971	-7.929641	47.840977	27.776163	-33.24637	48.623688	-43.423233	30.48099	19.56925	1.2596089	-32.07398	-21.905884	-21.876303	11.575221	-99.37837	72.69444	18.644175	60.85238	-14.977033	-21.476238	-24.623997	-33.950047	16.626888	-6.404937	8.279747	-41.738213	-12.718985	-23.3309	12.825749	30.437593	-54.320095	38.559834
411	D:\Face_and_Fingervein\Finger_Vein_pre1\023\ring_3.bmp	22	-122.57678	-188.18102	-31.61633	129.3474	205.32794	-2.1011746	49.908466	-58.278267	22.365377	138.9307	-122.70773	43.09575	89.13341	84.06523	-24.137217	14.669113	6.0063677	41.000107	52.793354	-35.40706	61.007042	-43.984016	17.715055	13.098051	-7.8433733	-14.666559	0.03181906	-21.803349	27.436665	-99.814995	96.565994	26.347574	53.339344	-19.961569	-26.274979	-34.822075	-35.06385	32.66244	-3.463824	15.951535	-29.937458	-19.453869	-21.027248	15.17712	24.865538	-54.13401	24.341444
412	D:\Face_and_Fingervein\Finger_Vein_pre1\023\ring_4.bmp	22	-148.9514	-72.66935	-64.79686	109.23007	163.82863	-14.267698	98.846	-39.409615	-6.745617	177.52931	-93.244286	78.267525	68.616745	101.44919	-38.621094	-14.570858	4.193372	59.948578	87.4259	-57.671135	60.761055	-32.0895	16.997837	32.618904	-8.964772	-26.130453	-6.0847917	-2.8232963	-36.328674	-53.22016	78.378845	-2.3840985	10.48718	21.757154	-20.583471	-17.70706	-20.02655	18.87652	27.454794	3.317306	19.320202	-24.645948	-33.772976	48.52127	6.372235	-54.85146	35.517467
413	D:\Face_and_Fingervein\Finger_Vein_pre1\023\ring_5.bmp	22	-105.00596	-119.17508	-39.864426	109.60184	238.46	31.994577	42.294353	-46.705624	22.915043	196.71193	-124.954926	87.23579	87.60659	117.6789	-26.565542	-1.0744703	-4.121928	67.47041	73.04333	-61.139084	40.44627	-14.79889	-12.527277	4.030662	-11.586075	-6.733633	-14.293367	-2.7913904	-13.942318	-82.51216	78.51114	17.356422	48.93689	30.746897	-23.241272	-14.973329	-1.705145	28.599136	18.386568	8.175552	-20.220783	-37.910305	-48.25741	60.51232	35.6343	-38.92951	32.547485
414	D:\Face_and_Fingervein\Finger_Vein_pre1\023\ring_6.bmp	22	-101.651215	-115.49173	-36.57428	108.26923	204.36053	20.931246	48.498676	-42.493286	15.881286	199.69228	-126.20308	48.89513	88.43968	100.56916	-23.409475	-33.060566	20.477533	83.74465	69.69545	-69.187485	59.534294	-40.458824	13.37711	31.193739	-4.937684	-21.5545	-12.402663	2.898125	-5.4257274	-84.747314	98.96946	1.3126463	35.423622	24.9793	-12.9096775	-41.593277	-29.543158	41.632713	3.7292895	19.458826	-10.383482	-38.61926	-33.6273	15.731712	32.507996	-46.890663	24.764196
415	D:\Face_and_Fingervein\Finger_Vein_pre1\024\index_1.bmp	23	-10.409218	292.65424	-95.093216	29.745739	153.6687	-8.131116	20.10113	-67.11332	-36.98402	28.625957	-0.43411532	78.91113	2.360613	3.4206877	4.271726	-53.82867	17.218437	-26.861778	-72.718956	-22.965813	51.423878	4.1567497	8.844822	61.370373	4.5630937	6.087859	-31.751064	5.970587	68.51204	28.620186	-28.810478	-27.045967	-9.428641	17.86911	28.90856	-36.475338	-55.914783	-12.269669	-28.861069	26.240944	-23.664602	35.992657	-36.953	26.681505	5.4717765	2.917162	35.38116
416	D:\Face_and_Fingervein\Finger_Vein_pre1\024\index_2.bmp	23	-8.754229	307.8881	-100.57528	34.544456	144.69673	12.737105	39.57778	-64.64879	-33.20216	27.87151	-11.5756855	77.6987	-9.731624	11.276114	3.7100809	-45.916466	19.480223	-27.315495	-62.126656	-32.898197	58.858955	-1.0912887	11.576871	57.34477	-6.944632	12.243179	-41.90291	18.516853	77.01769	36.1395	-23.56208	-27.943151	-4.0535707	4.611727	25.042389	-29.911976	-58.653927	-17.692482	-26.284555	28.379393	-18.277088	45.311314	-52.32798	25.99711	10.336725	7.886371	30.26559
417	D:\Face_and_Fingervein\Finger_Vein_pre1\024\index_3.bmp	23	-7.1396933	291.42474	-85.80878	34.96961	146.56218	10.508952	37.80551	-60.229424	-8.666541	23.91096	9.72611	70.75899	-20.639582	10.601413	-4.433076	-49.942257	20.56843	-41.399166	-51.16463	-30.09529	76.86054	-4.767424	13.172384	38.655552	4.3371906	-4.272055	-33.09424	15.612037	63.101578	43.470303	-27.587317	-25.095116	0.42184886	21.473185	18.44069	-24.673548	-68.98695	-14.848916	-30.77919	11.766283	-4.6211405	37.0967	-45.1323	25.209976	18.777687	2.1490133	39.101166
418	D:\Face_and_Fingervein\Finger_Vein_pre1\024\index_4.bmp	23	5.583492	281.38876	-85.02831	104.86498	146.84508	2.432385	69.95917	-94.20863	9.459806	86.52254	-39.21431	25.724035	5.615709	-17.45922	-24.116749	-47.551964	20.647556	-49.94867	-27.586037	-42.91228	42.36681	16.663294	33.834816	15.500741	3.4064493	-1.438546	-14.966832	43.907528	15.187031	49.15043	-30.411005	-11.596653	-28.63416	13.421465	47.385822	-21.632397	-49.79414	-19.70657	-51.907467	12.781453	-25.117268	52.59293	-16.129532	29.651203	11.6944275	8.748538	38.03733
419	D:\Face_and_Fingervein\Finger_Vein_pre1\024\index_5.bmp	23	-137.17589	90.202225	-58.892216	-173.4197	73.589516	34.02241	60.614357	-66.154396	32.933735	-35.23293	21.771568	61.115334	-9.684884	99.881035	-18.43244	2.5003352	-23.338608	-67.124596	-54.659393	-39.689426	61.693726	8.684607	3.3777592	62.410786	11.969966	-2.6358743	-8.015273	24.377735	65.51957	62.570007	-28.893528	-33.805782	13.915368	10.014209	-3.6998272	16.655888	-23.477413	-21.995266	3.9283168	-3.9414995	-10.268065	2.358606	-52.844364	12.538865	38.478382	18.189802	-19.185022
420	D:\Face_and_Fingervein\Finger_Vein_pre1\024\index_6.bmp	23	-212.83444	89.80242	-38.24401	-161.30971	57.27247	30.49603	72.38179	-49.362938	-42.14781	31.505234	95.3646	88.87453	-63.037403	49.10624	16.073883	50.57639	33.478306	-64.263176	-51.367146	-72.11682	39.55962	6.367516	5.381323	59.928047	-4.8462124	62.979862	-20.626192	44.20079	51.342163	52.374973	-15.389891	-43.690506	13.02749	23.259508	-40.6462	-0.57829946	-10.071253	-54.274418	8.214314	6.87401	-1.8257438	-31.093937	-43.19075	42.569855	36.026306	-9.850275	-4.121861
421	D:\Face_and_Fingervein\Finger_Vein_pre1\024\middle_1.bmp	23	-188.47794	90.45759	93.795876	-179.52507	-48.855675	121.13639	19.945496	62.623356	-135.27473	87.16686	-52.607845	9.929713	-58.974754	79.42579	60.073986	72.82747	90.221115	-51.913803	16.144508	-82.93169	31.332458	18.756504	23.478695	-52.101402	60.62248	6.220882	7.018004	30.541143	38.368877	-28.622543	14.958182	-18.242968	20.056927	-31.971266	11.5943775	23.66293	1.6684402	60.56741	-70.363106	33.472473	40.263336	17.730253	38.32488	63.45643	53.894524	5.5521064	14.370489
422	D:\Face_and_Fingervein\Finger_Vein_pre1\024\middle_2.bmp	23	-187.36588	90.85363	94.363754	-184.69173	-76.37175	114.442406	-16.394133	82.71525	-99.747696	71.17346	-78.275475	-16.933758	-74.14251	74.415726	88.321045	76.05453	143.51477	-36.13333	9.600398	-78.70803	41.29168	9.596805	41.4363	-26.865376	43.404655	-10.384766	37.523056	16.697659	22.054932	-49.205227	36.338253	-19.349997	19.660551	-1.1557461	-2.5566595	17.991488	-4.7439847	56.3759	-29.642021	44.033756	37.205917	16.19664	18.87166	40.505814	71.59875	-2.950942	11.290758
423	D:\Face_and_Fingervein\Finger_Vein_pre1\024\middle_3.bmp	23	-164.58586	61.837555	110.83436	-174.89508	-39.420586	127.012955	-32.50938	59.831505	-118.20321	80.80484	-31.081882	-18.461823	-76.348434	57.625725	64.919556	66.51443	102.457344	-49.383125	-9.446136	-85.22715	28.549923	4.1852155	19.837564	-46.642338	35.750603	4.3192835	12.047282	39.964043	30.072105	-59.97168	-7.2100024	-11.172066	40.50071	-3.923112	11.85561	39.823788	-11.398187	35.182278	-50.90243	16.112072	34.976917	14.874249	40.525356	55.47102	55.208183	1.0185493	-12.040727
424	D:\Face_and_Fingervein\Finger_Vein_pre1\024\middle_4.bmp	23	-185.71269	63.512062	89.61339	-175.45299	-21.124968	150.88496	-41.525505	47.087944	-136.5513	100.85997	-52.049225	-5.051731	-54.710052	66.788605	81.94234	91.38083	100.64766	-57.885902	1.9529068	-94.402885	9.792361	26.97951	18.887497	-64.25866	48.077026	26.65452	29.51155	53.13939	37.941814	-40.431965	7.523535	-8.3495035	28.402334	-2.949571	19.778118	31.2047	10.634942	45.7659	-57.070053	18.151873	37.441628	23.583126	14.220384	32.934875	42.52253	-0.4935693	-23.54835
425	D:\Face_and_Fingervein\Finger_Vein_pre1\024\middle_5.bmp	23	-173.13596	111.42066	62.77882	-200.97305	-106.65273	85.02135	35.91757	80.26414	-103.09914	47.072884	-43.455902	7.6883397	-69.21586	60.149628	47.496517	27.684998	111.216965	-36.458336	-28.585238	-33.597816	32.41542	40.062424	49.956112	1.3550348	23.124203	-16.294313	43.971325	10.63896	5.0897236	-12.859875	31.831238	-7.541915	18.582064	-26.82417	-27.549244	41.062153	-7.0483384	53.91774	-45.56591	49.33868	4.9902053	-10.055343	9.989178	57.631386	33.706665	-7.7652254	15.435448
426	D:\Face_and_Fingervein\Finger_Vein_pre1\024\middle_6.bmp	23	-181.80768	107.05021	62.60429	-197.37859	-79.35178	135.3435	-19.212807	49.671158	-111.63224	35.584614	-52.317368	4.354541	-82.71726	74.27629	87.03502	75.04921	116.53533	-50.5678	-10.881356	-66.84219	54.115612	10.460459	37.471073	-21.809772	76.79944	-14.732281	8.963621	21.17773	45.90484	-56.228092	12.087218	-23.425285	12.828014	-25.74346	-3.63426	31.714466	-18.60095	64.72337	-44.09	34.850334	10.029588	12.653695	6.0401945	61.324886	49.25274	6.6653285	13.085687
427	D:\Face_and_Fingervein\Finger_Vein_pre1\024\ring_1.bmp	23	-111.53057	-59.640747	-37.070095	266.57883	-27.516697	-65.187775	33.43461	43.872494	-24.228886	48.628513	63.812042	53.418217	-41.724796	152.0287	70.98521	68.05649	52.018696	-99.570984	11.173291	8.849094	69.341286	-25.962435	17.245348	19.604313	-68.29033	-15.792972	92.186646	-19.94471	-23.098772	-44.22293	-1.826555	-13.894607	41.980522	-41.452602	-29.497963	-26.291964	-29.23519	4.488811	-36.000965	-54.996876	58.523155	59.78901	-47.156136	-38.33158	-47.14356	50.553562	-115.93627
428	D:\Face_and_Fingervein\Finger_Vein_pre1\024\ring_2.bmp	23	-158.79956	-45.1968	-7.9223533	277.1527	-58.199043	-61.473946	61.443054	69.28648	-36.175648	89.78278	116.64318	66.72268	-58.84374	132.29343	107.61667	109.40485	59.444088	-163.48119	-1.0863892	-20.399626	70.10183	8.786032	44.53623	42.547985	-95.13668	-7.178761	106.15555	-18.067183	-16.628204	-53.479206	5.359848	-16.796877	17.077188	-55.429142	-33.84807	-48.139526	-31.083021	-5.367031	-25.146683	-69.75006	81.385796	34.577206	-47.210293	-47.683876	-68.64317	41.019432	-115.45416
429	D:\Face_and_Fingervein\Finger_Vein_pre1\024\ring_3.bmp	23	-108.64361	-71.23186	-35.66608	274.90918	-48.03101	-58.516624	37.56297	77.140816	-3.0522804	61.090252	55.25461	45.835228	-28.247587	149.59769	89.212234	58.761253	42.20122	-98.492	-4.4532948	8.952906	87.66261	-15.655383	41.14616	43.682693	-74.160904	0.88354194	96.23123	-14.789047	-21.543407	-39.30176	9.940687	18.649443	50.073635	-56.39741	-29.252205	-41.835827	-32.860153	-10.960176	-38.48598	-68.15375	58.022064	56.62736	-51.704693	-59.985603	-52.08556	54.38214	-105.18344
430	D:\Face_and_Fingervein\Finger_Vein_pre1\024\ring_4.bmp	23	-137.26839	-77.00188	-25.91817	233.2958	-38.49727	-60.84211	56.066967	60.015617	-31.302462	73.99822	74.51836	35.57374	-68.84351	123.27582	86.02706	86.73923	91.78993	-99.59588	21.440296	12.211473	59.341015	-53.492092	33.62148	32.366776	-61.095882	4.1495085	76.10239	0.26415533	-30.810438	-48.99313	21.453396	-17.727243	52.282818	-69.68301	-34.337185	-19.149942	-11.623408	-11.260435	-31.755974	-68.59775	45.720257	47.63093	-33.790955	-46.59391	-40.26849	52.319736	-119.76043
431	D:\Face_and_Fingervein\Finger_Vein_pre1\024\ring_5.bmp	23	-114.59052	-72.72979	-22.231312	261.36597	-39.248596	-64.72832	33.07847	47.73354	-1.1457269	50.01772	48.417458	46.957832	-23.217476	156.63983	99.31491	40.93767	52.762337	-81.10082	8.421166	5.2230625	82.23268	-19.19858	18.57859	46.17462	-87.09122	-6.7193565	93.951256	-8.151677	-18.178997	-48.333626	18.397232	23.207718	40.49455	-55.933216	-27.022915	-50.952366	-36.690033	-15.086082	-36.90052	-67.20448	54.377365	49.00155	-55.41563	-55.55805	-54.059795	51.75617	-109.35481
432	D:\Face_and_Fingervein\Finger_Vein_pre1\024\ring_6.bmp	23	-119.444275	-70.63192	-4.5459356	274.24084	-26.022846	-72.36047	32.52846	55.905468	-5.255194	47.094536	64.71009	34.634445	-23.66212	156.90248	83.15085	53.18484	50.310246	-83.537445	-2.3577046	1.2976165	86.878334	-10.656985	31.88804	48.989273	-65.18752	-19.526371	95.030365	-20.423716	-44.098152	-49.064774	4.4787726	18.972015	48.69636	-59.934586	-26.489416	-48.788982	-51.37	-3.953394	-35.620007	-60.479218	56.486736	45.544468	-57.49072	-57.317383	-50.997124	55.315105	-125.77698
433	D:\Face_and_Fingervein\Finger_Vein_pre1\025\index_1.bmp	24	164.17172	44.174877	108.559135	161.44212	-7.79654	217.64328	-52.06249	-63.27541	57.646503	15.320847	243.7743	-88.15197	-30.66746	-0.9889078	-88.52807	-45.982307	-5.8437767	-41.625076	87.61423	81.23776	65.62448	84.58118	18.510231	49.747467	66.56885	-19.698862	-21.167665	14.451015	-54.778587	-57.74452	40.152813	95.00459	-21.543655	21.107893	7.0996475	-48.231316	10.183504	-75.29523	-79.98889	-0.20030627	34.38617	29.60829	7.028385	-33.44418	26.505196	-12.012685	3.4366498
434	D:\Face_and_Fingervein\Finger_Vein_pre1\025\index_2.bmp	24	159.20393	15.663781	106.4549	158.85318	-22.619434	221.81015	-55.07783	-78.20561	65.774826	34.01054	247.57922	-101.17648	-36.196728	-9.752574	-91.60249	-45.020332	-11.448031	-38.8888	77.9258	69.06486	79.2893	85.62015	29.02037	65.32043	48.018867	-11.145521	-17.55159	24.346115	-44.358234	-46.94882	21.87596	105.67768	-20.226023	35.29002	0.532175	-53.80073	8.528905	-65.89012	-79.672714	15.603218	31.9905	25.371277	-8.374657	-36.20984	11.565278	-1.3172642	4.5684013
435	D:\Face_and_Fingervein\Finger_Vein_pre1\025\index_3.bmp	24	112.46909	67.93365	100.09346	172.00371	-63.79745	121.09344	71.29223	-54.300217	25.54655	15.5587015	233.5224	-18.065434	-52.45432	8.37962	-75.95431	-70.34114	10.456806	-17.838335	59.228775	79.920715	44.48838	95.30438	18.47294	19.098913	31.366312	-4.8094854	-1.8504776	21.868689	-61.678783	-25.142473	16.972113	86.238144	16.087978	9.712664	-42.37868	-17.452888	13.095894	-73.42514	-79.851814	-0.1918896	-7.326546	40.693424	23.04824	-4.220084	79.44292	6.0343647	-2.3405695
436	D:\Face_and_Fingervein\Finger_Vein_pre1\025\index_4.bmp	24	109.81728	69.94416	108.663414	177.19923	-66.92217	125.04081	76.81381	-55.983425	16.667915	27.084618	258.759	-35.404198	-64.1037	9.966241	-90.78682	-64.43331	-5.349237	-29.160717	69.34852	83.18572	63.37429	89.76564	10.97758	54.091274	31.232431	-16.108406	-15.1622	5.2150073	-58.420048	-30.288885	30.574085	88.86589	1.0221455	15.943448	-38.912235	-38.508823	15.400462	-71.53563	-80.83726	16.661743	-2.99129	23.245823	17.263649	1.4583247	70.371826	6.446737	-1.7769551
437	D:\Face_and_Fingervein\Finger_Vein_pre1\025\index_5.bmp	24	166.26097	53.90962	115.85915	160.98	-0.7083224	212.7485	-62.139763	-59.846428	62.596413	26.918446	236.63716	-90.68227	-25.66439	-8.873396	-76.768234	-47.878483	-3.930515	-42.43908	85.94921	85.57764	67.509384	87.84372	21.208975	43.49872	35.090515	-11.466598	-15.013686	17.400711	-52.6368	-51.93285	41.284782	102.1268	-25.600033	36.170498	10.030095	-38.354214	18.724554	-71.182144	-84.24605	17.078342	25.820662	43.41814	4.3825245	-33.538593	19.76288	-21.013018	-1.4924167
438	D:\Face_and_Fingervein\Finger_Vein_pre1\025\index_6.bmp	24	158.51926	43.256382	116.63597	162.55534	-10.303048	214.53955	-49.613113	-67.37189	62.596687	37.526962	231.4079	-96.35228	-41.82936	13.29187	-89.732414	-57.010574	-11.594534	-59.4349	107.52011	73.35011	64.06693	92.27456	18.675928	58.45351	64.310234	-10.633024	-20.436184	9.281881	-55.087296	-44.047718	32.03538	95.757614	-5.9803605	23.997892	-9.766458	-49.462692	1.8665572	-95.869804	-93.99694	1.472832	11.474968	20.921919	2.608058	-27.96639	29.328136	-1.3097245	5.5787745
439	D:\Face_and_Fingervein\Finger_Vein_pre1\025\middle_1.bmp	24	60.791153	-136.47284	24.934307	30.546131	-80.56738	25.057795	61.456894	-72.3982	-53.08031	-46.32873	50.58844	-13.735766	-35.47699	48.573494	-17.276325	-75.218475	-49.409386	3.360448	-82.19421	27.804976	102.980965	-20.861786	4.9310966	-37.945015	15.40837	-1.5520955	22.718266	76.154144	26.821264	-3.9587486	-21.604641	50.92604	64.54449	24.779097	-35.27728	-45.94492	42.70076	17.937088	26.879965	-46.53359	-9.4703245	75.2963	38.01761	8.883077	23.172672	1.091037	23.523687
440	D:\Face_and_Fingervein\Finger_Vein_pre1\025\middle_2.bmp	24	64.95307	-144.18008	15.333188	68.19539	-62.662	6.2196655	56.677105	-29.390203	-59.275043	-38.80683	83.34207	-23.402353	-38.756096	65.77588	-29.568947	-76.97054	-52.599293	-12.976095	-57.790653	17.69742	99.730225	-20.190382	25.73606	-54.01861	-14.469874	25.003878	7.2365885	62.327404	10.81338	-0.12880988	-21.118486	47.322826	73.304955	23.683723	-40.329582	-45.753506	48.64523	4.973881	20.209087	-41.578297	0.16138844	73.264595	25.61649	-17.984013	27.843803	-14.125871	15.93415
441	D:\Face_and_Fingervein\Finger_Vein_pre1\025\middle_3.bmp	24	64.03174	-165.84329	51.353214	91.74852	-29.028559	50.109703	78.672386	-5.4825225	-120.6909	-59.514442	153.68555	-51.81612	-102.90002	51.653763	-67.554146	-58.823696	-24.06145	-43.968887	30.225609	8.501378	85.29874	13.019926	30.012829	39.898983	-28.020866	-6.317791	1.8996068	36.391483	31.85037	-43.2094	4.5135303	75.83299	78.47765	-4.651716	-51.721317	-110.83125	74.65459	-13.878192	-3.4162965	-9.652324	45.108616	39.508812	64.37426	9.497281	16.094381	13.178574	1.9079528
442	D:\Face_and_Fingervein\Finger_Vein_pre1\025\middle_4.bmp	24	109.88805	-188.3701	43.721058	110.47288	-6.4534883	-9.441578	80.42963	-15.13926	-96.13097	-96.99401	127.898865	-11.700858	-55.20983	54.73145	-38.374447	-79.46621	-24.134216	12.240454	-16.736526	13.940249	128.45244	26.480099	66.926506	-1.6467266	-24.814335	42.887157	30.261246	72.577515	21.770273	-36.015457	-25.16261	112.013504	126.97346	21.467089	-47.957817	-101.47381	41.437256	25.839182	4.0274873	-19.738472	44.763744	49.29419	27.80459	-28.198475	6.8678493	-1.9633589	10.918532
443	D:\Face_and_Fingervein\Finger_Vein_pre1\025\middle_5.bmp	24	83.46539	-89.29015	112.120636	-111.53205	135.17546	155.94084	23.61959	42.681324	14.692158	-67.564	114.0257	-79.69978	-42.736385	-7.9237714	-26.516357	-83.3159	9.127818	-76.01669	36.166725	-74.17717	-78.501915	-21.292448	-45.856434	87.37521	-11.572358	-5.6261864	72.106804	49.772114	-26.47985	-41.757084	-42.177753	5.6556034	2.1364682	45.903965	28.972427	-30.342836	78.84247	-11.660672	-55.09	-10.512831	12.369807	148.51933	-18.370869	-18.88129	-136.57545	-59.749622	69.05856
444	D:\Face_and_Fingervein\Finger_Vein_pre1\025\middle_6.bmp	24	87.45475	-69.44883	128.02676	-99.59522	122.337906	146.41109	8.774802	35.125015	10.165108	-91.54186	120.99447	-86.40073	-44.086674	3.3958614	-26.219215	-79.20987	0.33283165	-73.59106	33.106297	-60.34158	-87.25543	-43.335266	-12.837657	56.36693	-4.382904	-8.132714	66.901566	44.608364	-40.696247	-46.34491	-49.93226	7.982531	-11.965273	33.060455	38.35796	-44.241127	74.67072	-8.722783	-54.54495	5.362807	17.831478	138.98286	-1.1676545	-24.824562	-129.45825	-64.50713	60.258602
445	D:\Face_and_Fingervein\Finger_Vein_pre1\025\ring_1.bmp	24	172.57771	-207.77524	-25.299091	163.58163	149.72832	55.518494	-59.9038	75.141136	-68.3828	-138.4381	50.533474	-15.928557	-133.40358	83.93648	-28.170889	-20.073526	28.71214	20.471117	27.506714	33.81178	-3.5073867	42.668896	59.737854	17.944973	-40.46552	-37.713917	22.030811	51.099606	-42.12975	-30.503279	-59.84494	26.260979	66.149925	-0.16599508	-22.495533	-44.48267	12.054749	17.89412	-51.92479	6.59666	72.64505	-36.22261	-9.057344	23.323391	1.6369109	24.686577	-6.066033
446	D:\Face_and_Fingervein\Finger_Vein_pre1\025\ring_2.bmp	24	164.28008	-227.10573	-27.798822	156.05197	175.51881	39.75029	-73.25248	59.821087	-68.1003	-142.52739	45.248386	23.842712	-125.324585	95.47548	-3.6991978	-23.202593	39.723633	39.156326	13.957335	46.27205	-7.0747075	76.54569	86.484116	-36.698826	-51.282562	-16.201796	61.488976	54.051174	-42.05654	-28.007532	-66.70204	-14.850534	78.94171	-5.9426723	-35.694565	-51.188652	-4.7606664	30.73065	-62.628666	12.642135	38.40964	-27.538965	-9.424982	47.118664	22.386354	28.003021	-22.461258
447	D:\Face_and_Fingervein\Finger_Vein_pre1\025\ring_3.bmp	24	173.38031	-221.71384	-31.498222	168.25797	171.61896	41.712326	-74.917076	57.582863	-77.0145	-141.92345	41.068222	12.937349	-127.53394	97.22423	-8.400874	-31.71075	40.957253	40.491013	15.007192	42.065273	-9.171505	77.42234	86.38748	-24.175032	-50.139763	-19.082214	62.053898	58.47042	-44.89185	-31.820896	-71.07455	-10.815487	82.04568	-2.8238463	-37.034103	-45.859077	-4.722076	23.086613	-60.861687	7.3095493	40.587284	-33.324474	-15.856133	51.2163	20.004902	35.587345	-19.87774
448	D:\Face_and_Fingervein\Finger_Vein_pre1\025\ring_4.bmp	24	170.82901	-225.65755	-28.839777	164.13094	169.35287	30.612942	-87.262115	60.140526	-68.92063	-134.86435	39.852444	16.617075	-121.24527	89.840065	-0.3718155	-28.756039	42.652935	39.045727	15.221272	43.726685	-5.871768	79.46688	84.4931	-19.949097	-44.506107	-17.052689	63.577072	55.883244	-31.006462	-18.838463	-67.91653	-16.217287	74.94632	-10.944568	-43.245125	-49.0105	-3.714475	21.338552	-62.72125	10.522748	43.384605	-29.517317	-12.470377	51.559258	16.475399	38.526634	-25.72641
449	D:\Face_and_Fingervein\Finger_Vein_pre1\025\ring_5.bmp	24	147.81801	-96.60902	5.802162	45.139626	6.285403	139.91713	-116.57136	-24.223633	-70.501434	-53.78981	-47.306908	13.542431	-45.28971	113.63298	102.715065	-74.90482	-25.236893	56.682255	-14.475883	59.102554	-30.338112	-36.91167	4.87404	-108.45543	-63.417076	4.6316605	66.242455	96.40012	12.214528	5.281586	14.67733	-53.480625	-28.730806	-15.560516	3.9819133	11.459496	23.211197	0.6786064	2.5207806	-18.747332	-15.217954	33.389076	-6.065621	40.88132	13.955761	-20.350744	-22.154095
450	D:\Face_and_Fingervein\Finger_Vein_pre1\025\ring_6.bmp	24	157.17656	-118.78819	-44.319073	46.885906	-20.83249	137.56917	-154.30295	-51.39662	-111.44088	-50.09812	-19.98248	19.278488	-39.827858	87.02156	86.754585	-90.04234	-36.02637	38.756893	-13.586015	55.112362	-10.433593	-20.300823	44.05506	-80.10161	-56.831318	-3.04726	96.25247	112.26745	22.267828	42.463867	-8.734324	-56.186928	-1.3061733	6.259148	-28.19806	14.576481	33.12866	-4.706519	20.768368	-14.611442	-10.091989	24.634987	-3.2485466	31.754953	7.2515903	-5.344494	-10.708271
451	D:\Face_and_Fingervein\Finger_Vein_pre1\026\index_1.bmp	25	73.953896	139.62787	-63.732246	-20.636683	15.704519	-23.670998	57.042072	18.7038	70.64147	8.087561	23.78051	-80.356064	-62.138737	113.33539	10.268862	-71.59677	22.470865	36.512024	-85.19611	8.383695	20.108597	-22.19721	-16.102772	-22.64993	-12.606367	9.920891	-17.204416	-3.6987298	-3.3187873	8.376175	-4.3721743	-28.523476	1.4309301	47.723442	20.462841	-19.634201	-24.053274	17.180437	-5.6416574	11.324314	-29.186932	10.52574	18.114943	-13.906684	-24.43567	-34.267906	-28.045097
452	D:\Face_and_Fingervein\Finger_Vein_pre1\026\index_2.bmp	25	85.92062	181.43144	-62.393612	-3.7706332	32.700493	-21.939674	40.372467	27.47683	66.22152	10.58477	14.786531	-87.06175	-54.280216	114.52198	9.110963	-83.65937	22.02173	34.651966	-74.85221	6.240613	10.465317	-25.43939	-4.85426	-23.616566	-16.640686	-0.37329727	5.458422	0.42485836	-13.734862	1.3214611	-9.446682	-20.30302	1.2489932	42.593018	17.408741	-10.287233	-28.029129	28.58676	0.6580914	10.625015	-31.333984	8.295919	18.851763	-15.011575	-34.076958	-25.448217	-18.485943
453	D:\Face_and_Fingervein\Finger_Vein_pre1\026\index_3.bmp	25	92.47033	179.15102	-51.50627	0.7718502	-1.8240805	-6.0766444	48.40662	20.026789	77.54401	-0.77631384	24.729895	-82.37204	-67.04749	122.14899	18.16647	-68.918724	18.657728	59.265247	-83.35306	3.6142375	24.999283	-12.605461	-8.638237	-15.929271	-12.2047615	7.364793	1.0273881	0.16313139	-8.174136	-6.1411343	3.4982958	-26.265347	-6.2565455	51.31868	27.320778	-26.545887	-31.205044	26.472946	9.022083	10.301064	-14.529426	-2.6068578	22.432327	-27.506483	-14.958497	-35.867188	-23.894104
454	D:\Face_and_Fingervein\Finger_Vein_pre1\026\index_4.bmp	25	107.125084	257.50256	31.236473	-43.971836	95.97252	222.58127	-57.446342	-25.545753	-71.96686	-77.96257	71.79565	-24.71922	48.748684	61.369675	22.066889	-14.275326	-42.02418	-23.252657	-127.705605	77.15815	19.44779	12.642339	72.74777	-33.9364	1.245084	-1.2914871	30.677916	-24.16759	-55.7662	-41.018066	14.385619	-15.249829	-40.828163	33.17702	81.29613	45.267014	-58.251778	54.13559	-4.166289	-9.7035055	13.266996	-3.6671917	-40.567158	-2.2846568	-37.259247	-89.15201	0.6326135
455	D:\Face_and_Fingervein\Finger_Vein_pre1\026\index_5.bmp	25	104.01294	217.85077	42.841534	-58.707798	82.78058	200.31883	-80.1999	-14.504624	-86.13712	-70.49126	69.084	-22.950975	56.9039	61.2017	29.59202	-6.045248	-31.04943	-26.945776	-114.261284	56.622116	22.434261	1.2072588	53.647583	-35.61693	7.894519	-13.717421	26.504696	-32.860107	-71.386505	-18.845013	14.0548115	-26.218903	-28.695066	36.076916	65.976906	47.61086	-65.85659	53.512352	-3.002323	0.7458029	8.980174	0.5476569	-28.898027	6.201674	-43.732864	-86.069275	-3.980622
456	D:\Face_and_Fingervein\Finger_Vein_pre1\026\index_6.bmp	25	72.626854	223.67339	45.40741	-59.33367	62.002808	235.22664	-53.381485	-5.176096	-70.069214	-33.699493	103.39137	-47.233814	16.23771	31.233828	30.931684	14.095416	-9.641911	-53.66979	-142.05617	34.088646	38.827835	4.415384	33.548214	-16.598448	18.453089	-51.692783	-31.993105	-59.27258	-39.67297	-22.267159	12.820941	12.561315	-45.41656	34.576126	76.97916	16.730383	-25.1974	50.21245	14.450269	-8.962246	51.59728	4.7645802	-34.0061	-3.261162	-69.866295	-100.93351	-18.988087
457	D:\Face_and_Fingervein\Finger_Vein_pre1\026\middle_1.bmp	25	96.0892	98.13051	148.66222	55.229233	74.62356	-60.67343	60.3498	12.782458	-77.19713	-59.39005	146.94466	-66.94277	-85.34648	104.23331	-51.451633	-54.972668	-13.141811	-10.067266	17.902773	-42.82759	-72.3809	-51.484505	-30.992184	36.900288	-39.79139	5.7394204	-52.03976	-4.7375484	-30.237421	-27.893085	27.108109	-12.473898	31.045856	-70.4152	-59.061268	-27.794096	34.626816	-32.261868	10.765117	47.363533	13.844625	38.423054	-16.1055	23.269543	18.228426	13.279492	17.233032
458	D:\Face_and_Fingervein\Finger_Vein_pre1\026\middle_2.bmp	25	124.29485	31.44306	118.08715	43.809254	98.054344	-66.709694	13.512036	-5.747488	-80.20124	-104.56019	112.429344	-53.823616	-68.31962	100.495445	-51.971348	-33.448284	-44.344532	-20.397703	4.6820216	-44.13166	-59.847466	-10.797796	-33.70391	-27.095266	-15.183396	0.9615521	-54.80467	-29.48575	-10.407098	-28.952305	20.017195	-14.576845	22.89616	-43.892666	-34.02099	-48.510265	16.491009	-24.502476	-7.0188556	52.50506	27.729456	47.474064	-9.770065	11.01567	13.318619	-29.284163	11.924096
459	D:\Face_and_Fingervein\Finger_Vein_pre1\026\middle_3.bmp	25	46.968315	222.37215	-172.3345	-4.2424808	28.284454	73.5031	27.878227	-25.558142	10.752594	-78.61741	54.149982	32.283005	6.4639535	2.2683234	-48.27312	-35.364017	42.990643	-42.875854	-103.214066	10.9333105	38.27953	-9.607135	-24.550108	-0.29987013	18.634933	5.1741195	28.609457	6.423603	23.957376	63.25324	-10.679251	-23.673662	-8.598002	35.303314	-19.06422	24.281796	-51.673717	-25.847628	-4.285585	-18.87947	-49.403046	-27.61375	-4.5971675	14.810591	-7.5160522	-0.979998	-19.378002
460	D:\Face_and_Fingervein\Finger_Vein_pre1\026\middle_4.bmp	25	46.323223	235.88136	-147.75394	-36.14575	13.242321	96.32404	30.246403	-27.183304	-10.081757	-65.516785	56.53614	38.235115	21.475239	35.6233	-38.043633	-36.883083	20.045431	-60.944828	-96.54652	16.922945	40.191612	18.221031	-14.456669	-8.285317	15.765864	-5.8095355	44.72478	-16.43581	44.24348	54.33606	16.453629	-18.213736	-13.698529	13.4789	-3.6794357	18.324186	-46.76139	-20.923887	0.4971072	-31.536018	-39.458313	-40.304287	-9.8778105	25.642567	3.7462778	-1.2215141	-28.403658
461	D:\Face_and_Fingervein\Finger_Vein_pre1\026\middle_5.bmp	25	33.533276	311.8468	-138.3985	-1.8424335	0.18855414	119.61764	35.193783	-18.04044	-58.229378	-63.117138	98.42406	32.782692	-40.382244	-37.64206	-43.09213	-21.480047	9.803883	-99.13944	-111.72029	36.678997	21.69633	7.3070426	-11.514049	53.233425	-9.358255	-25.940071	9.01142	-49.714165	34.155025	40.21235	14.563059	1.2355864	-15.297803	-16.767416	-9.986724	24.58316	-17.792093	32.621002	7.879447	-2.3834517	-26.846014	-34.404915	-7.60685	33.941032	-9.3543215	-17.636875	-5.1075654
462	D:\Face_and_Fingervein\Finger_Vein_pre1\026\middle_6.bmp	25	22.22344	307.16913	-141.27473	4.8358645	-7.2522	112.84539	21.993547	-23.968288	-66.76201	-72.377914	108.87908	31.544712	-53.328903	-45.585308	-52.72609	-17.829977	9.897829	-97.69984	-120.44022	41.217354	14.146156	11.834704	-0.8959187	56.30604	6.5954947	-31.702429	10.5206	-46.82089	27.051052	41.283165	4.8330812	3.8819997	-12.364517	-18.983822	-19.523579	27.859314	-9.988414	31.332615	7.7865396	10.15483	-22.535173	-36.42195	-9.155893	31.465225	-5.7451496	-21.332424	-12.625309
463	D:\Face_and_Fingervein\Finger_Vein_pre1\026\ring_1.bmp	25	56.079002	35.70674	59.719055	255.1627	157.7852	-21.81005	167.90714	94.71925	-82.03705	-100.35659	-7.5380287	-78.169014	-16.27809	-65.282875	-20.450329	66.8511	48.569946	26.906902	46.37315	-91.36964	0.512117	40.334534	-35.855003	40.45957	52.354565	-86.38966	-23.409435	-47.018475	15.301977	30.198893	-10.014981	-16.917004	-65.38103	-46.430454	1.4981765	49.792633	-12.570195	-25.273823	1.127347	67.94538	-21.678486	-34.38113	19.961067	20.350407	12.808065	-28.748514	-32.408573
464	D:\Face_and_Fingervein\Finger_Vein_pre1\026\ring_2.bmp	25	76.69273	14.484991	22.23782	279.92337	143.5642	-15.2545185	147.41678	125.876755	-75.274734	-124.072365	-3.6010785	-77.07226	-9.882794	-95.24611	-41.87314	42.78434	44.695927	35.88765	14.533779	-92.59664	3.3789773	43.69248	-2.884239	50.11775	73.80854	-81.42597	-20.116974	-57.962994	15.005546	22.802664	-44.435177	-32.31056	-71.23308	-21.094955	-17.248903	60.09597	-42.198296	-2.424337	-10.715104	52.242542	6.5912147	-14.796802	17.93417	38.07343	19.526512	-39.225037	-15.073591
465	D:\Face_and_Fingervein\Finger_Vein_pre1\026\ring_3.bmp	25	76.69273	14.484991	22.23782	279.92337	143.5642	-15.2545185	147.41678	125.876755	-75.274734	-124.072365	-3.6010785	-77.07226	-9.882794	-95.24611	-41.87314	42.78434	44.695927	35.88765	14.533779	-92.59664	3.3789773	43.69248	-2.884239	50.11775	73.80854	-81.42597	-20.116974	-57.962994	15.005546	22.802664	-44.435177	-32.31056	-71.23308	-21.094955	-17.248903	60.09597	-42.198296	-2.424337	-10.715104	52.242542	6.5912147	-14.796802	17.93417	38.07343	19.526512	-39.225037	-15.073591
466	D:\Face_and_Fingervein\Finger_Vein_pre1\026\ring_4.bmp	25	100.65268	-23.25296	31.761402	248.2212	209.5855	75.955215	44.11234	99.994316	-28.562527	-98.44484	-20.01934	-103.43321	29.119013	-73.62611	-6.8595448	62.556095	60.120102	5.1505747	40.446186	-91.328995	-1.3823072	8.092144	-42.551056	30.862514	39.581882	-82.837944	-42.104645	-55.189846	35.873127	10.94536	-30.088737	10.064776	-79.50094	-40.537807	-4.144526	56.841686	-29.582788	-27.111155	-14.046557	56.2167	5.3162036	-23.874567	37.322273	2.7162797	-18.300495	-19.081001	-22.745607
467	D:\Face_and_Fingervein\Finger_Vein_pre1\026\ring_5.bmp	25	121.460945	-6.984035	88.751595	228.26895	248.8908	84.47289	73.913055	84.50847	-17.112677	-107.09476	-11.710911	-85.68889	38.43245	-80.00497	30.93105	57.6278	0.21155378	37.79818	27.180056	-81.34838	10.657973	43.336502	5.31278	-4.649693	-16.089874	-67.116325	13.84604	31.334536	16.482641	3.609594	-34.02485	11.356131	-77.78069	-34.71613	2.5359602	77.31424	-43.1712	-32.323017	28.916763	27.851324	4.8519955	-15.524717	12.838484	-20.309702	-15.658126	-9.307513	-35.847736
468	D:\Face_and_Fingervein\Finger_Vein_pre1\026\ring_6.bmp	25	134.22614	-4.4526653	100.51888	179.06389	224.66708	117.08946	58.212624	73.07299	-33.59269	-114.75367	21.663279	-101.19657	5.768546	-54.720303	-32.919304	69.914986	-29.354343	83.78069	50.494526	36.246384	-16.37401	66.551155	-22.1645	-32.00671	13.697422	-34.838505	20.781544	2.7622807	51.54288	-26.425924	-23.623392	-22.171818	-56.03384	-47.18122	6.860985	14.696378	-46.794537	-16.071384	6.93303	16.19542	1.6129395	1.4238802	35.86751	-15.302686	-20.126297	-26.03419	-28.810257
469	D:\Face_and_Fingervein\Finger_Vein_pre1\027\index_1.bmp	26	141.82423	58.823547	51.79356	49.29713	15.833272	-22.786827	61.257084	128.2464	-7.8588486	25.840494	-46.44428	62.006783	-97.11898	61.33059	-113.87281	21.122515	-18.194654	-34.25529	0.60859734	81.45678	-74.19172	35.523136	-19.934141	-72.166016	14.518277	-50.807465	43.069862	-31.119308	-29.650187	0.8761474	-10.7876625	-29.157782	28.285004	82.17038	42.228985	-26.463173	42.947296	-28.38351	45.787045	8.332302	-34.665337	70.07031	22.08237	-34.560783	-9.155881	-24.539698	-18.529476
470	D:\Face_and_Fingervein\Finger_Vein_pre1\027\index_2.bmp	26	105.73382	7.9243917	62.506435	0.55330664	3.1178699	-14.112146	71.54448	115.98215	9.928117	7.6153913	-47.545353	43.207016	-84.188545	55.456783	-120.343376	24.431095	-44.805008	-68.37281	-7.7002454	60.665527	-68.07755	45.61377	-17.95833	-83.92813	12.237201	-58.643604	57.556763	-39.356373	-9.8823805	9.910663	9.395918	-39.448082	27.62054	107.467575	17.92529	-11.746955	49.03251	-23.055323	53.623825	7.3744493	-29.248083	60.611023	18.45934	-16.934769	-21.897438	-9.636858	-0.58191967
471	D:\Face_and_Fingervein\Finger_Vein_pre1\027\index_3.bmp	26	112.895065	35.945747	79.87193	14.158118	-22.97183	-20.42412	49.759895	127.64112	5.159017	1.0159477	-56.906376	35.74422	-90.19485	50.636738	-135.92493	11.501233	-47.21394	-35.096848	-21.44032	54.624332	-70.2597	44.409443	-23.167131	-84.59802	6.6179	-35.940327	42.77977	-50.41457	-8.496903	-0.82568854	17.177696	-51.369366	27.41156	101.16008	17.394842	-26.702396	43.81827	-6.3673606	56.242294	-0.6250838	-14.626796	51.266857	14.979914	-27.636894	-19.04984	-25.31622	-14.192805
472	D:\Face_and_Fingervein\Finger_Vein_pre1\027\index_4.bmp	26	96.03084	4.059263	84.579056	1.31718	-3.9571142	-26.890717	60.39928	119.49955	7.62317	12.516125	-64.31308	34.449814	-79.00886	62.783405	-132.42485	18.629295	-48.6733	-62.316322	-12.02964	52.276054	-73.16233	54.42896	-25.017523	-80.14054	19.822315	-52.052406	48.566372	-41.7805	-3.4206827	11.580863	25.919867	-43.278057	36.185944	103.12708	10.4918	-25.095814	32.438522	-16.27799	50.267647	-0.12974402	-18.587149	59.157158	15.794551	-11.119878	-29.112774	-11.132114	-4.747832
473	D:\Face_and_Fingervein\Finger_Vein_pre1\027\index_5.bmp	26	117.612114	22.776644	26.000292	7.547424	6.333011	-42.57118	58.505383	104.37853	7.774465	3.6134915	-66.13152	30.184341	-59.872368	40.388622	-108.85443	18.62931	-43.47036	-91.04987	9.855266	31.451271	-56.256973	48.97084	-27.086254	-103.37827	7.840981	-48.21175	74.00642	-44.94939	-9.3861475	0.08396821	8.591349	-40.350845	35.98221	103.68102	23.94625	-25.355236	46.283455	-29.150042	64.1348	-5.714947	-19.572872	51.54177	1.2252681	-23.813747	-28.32545	-24.18006	-18.309483
474	D:\Face_and_Fingervein\Finger_Vein_pre1\027\index_6.bmp	26	146.51	21.65201	31.244442	10.715837	38.264824	-42.60089	28.16181	88.5137	2.5854285	0.7550801	-82.4311	32.650063	-63.45954	50.083363	-89.62459	9.462268	-25.469202	-78.21481	-10.956118	50.633286	-73.98042	53.47996	-30.843403	-109.538666	14.89248	-28.567158	74.59743	-40.31935	-6.563658	-2.9293447	-5.888578	-18.766161	36.31548	97.33155	17.000912	-18.911116	58.873775	-22.671137	51.4924	-6.0365925	-33.768753	70.05698	19.160284	-25.261175	-36.21855	-33.58659	-24.040085
475	D:\Face_and_Fingervein\Finger_Vein_pre1\027\middle_1.bmp	26	93.8014	52.96412	17.093313	121.63706	-100.00244	47.216637	2.1075482	109.750984	14.312261	49.71414	-66.02854	-2.1587129	-111.762726	29.443365	-125.67892	-24.468252	-83.2192	-23.14974	-88.8484	64.65948	-60.59783	16.6638	46.9767	9.003056	78.404335	-39.018463	60.53364	35.209087	-35.492764	36.92857	-31.092001	25.497324	6.8111424	53.32709	-12.695507	1.8244538	30.597725	18.028578	7.097708	-36.319294	-41.28138	24.202639	47.68361	15.955116	0.95048445	10.235813	0.75428253
476	D:\Face_and_Fingervein\Finger_Vein_pre1\027\middle_2.bmp	26	104.588104	55.150814	-3.0845685	100.83627	-78.1338	59.305763	13.8787155	82.19184	-0.34009805	51.84205	-78.479195	-18.919643	-101.66989	22.66077	-114.56839	-26.310112	-90.75363	-1.7598792	-74.16212	46.912403	-36.991146	18.392557	22.615145	5.9195065	50.581573	-37.407963	64.56608	15.9583645	-10.934101	13.748764	-52.859745	4.7014503	18.560867	39.6258	-17.134287	-3.4370112	40.166504	3.1239917	11.849613	-29.191784	-36.568794	7.523505	11.990939	29.371994	-10.988323	-0.9039552	14.3873825
477	D:\Face_and_Fingervein\Finger_Vein_pre1\027\middle_3.bmp	26	118.06513	50.314445	45.59949	111.009254	-78.21348	41.1162	-4.903231	106.00821	-7.7339134	41.717392	-78.57118	-17.111954	-101.716385	34.219475	-136.70966	-31.796272	-82.463486	-4.2093143	-76.97274	46.93171	-68.139114	11.42649	45.79125	12.5552635	83.86058	-49.520973	67.15903	31.180933	-30.582113	8.177301	-47.911507	20.665798	18.612942	46.83741	-21.634073	5.497426	15.281846	12.371406	19.03973	-41.310596	-24.321972	19.697237	40.83349	20.677124	-0.16858785	24.108942	-4.4598475
478	D:\Face_and_Fingervein\Finger_Vein_pre1\027\middle_4.bmp	26	123.33689	72.685936	28.679491	120.282776	-79.22372	29.350807	-7.9802094	83.32416	-9.413491	33.557858	-69.42606	-11.7682	-107.53249	20.294146	-132.14459	-20.992393	-85.22541	-1.6605041	-91.04809	49.969795	-62.62579	12.429338	46.580315	13.104053	78.27909	-50.54141	61.456684	34.77038	-38.289227	3.6756284	-60.06383	21.766565	14.001172	45.7858	-12.158388	-0.37267652	14.853716	27.49053	23.453033	-35.82559	-18.223757	26.856352	34.208496	14.267902	5.905208	18.731161	-7.140402
479	D:\Face_and_Fingervein\Finger_Vein_pre1\027\middle_5.bmp	26	144.64696	-83.38051	64.18804	110.39565	79.76895	-6.871884	22.147018	196.80241	-15.202594	-78.852646	-55.981415	3.464785	-113.161	27.105331	-90.745094	-29.017311	-11.832965	68.512314	-53.0152	-10.077003	-63.280067	78.43396	0.28962582	34.838966	42.7473	-52.125385	-12.743635	15.618069	-14.3145485	18.950361	-20.571098	15.771025	21.142494	47.881	-2.572963	-2.3148768	29.21401	9.957914	-11.735929	-16.336378	48.245384	-17.995708	-27.83354	25.724834	-10.943398	2.7206035	-22.517893
480	D:\Face_and_Fingervein\Finger_Vein_pre1\027\middle_6.bmp	26	123.516785	-72.07375	64.76231	116.68705	49.08201	-35.642822	90.94112	211.39362	-35.955296	-87.98295	-47.89624	14.652752	-128.15868	25.223455	-87.84376	-23.23073	-3.9803529	78.141014	-65.489876	-10.291005	-64.5366	95.51551	-0.5034918	34.534035	47.055416	-29.162725	-8.737289	13.652014	-11.660676	16.876663	-10.428512	10.673523	27.254347	56.599255	-1.9899576	1.9437308	33.49608	7.8105083	-21.578472	-26.769693	40.915733	-14.744899	-39.327805	24.44605	-12.57565	-0.449061	-18.3899
481	D:\Face_and_Fingervein\Finger_Vein_pre1\027\ring_1.bmp	26	85.03848	-166.76814	-30.957655	160.34471	5.5373564	-29.482924	-12.364617	83.07251	-98.58835	-121.47187	-30.582733	46.30491	-61.011272	136.151	5.3522253	-27.595562	-20.855091	21.846617	-84.229164	-70.2078	-56.423687	22.60623	17.4395	-34.309166	-0.40475035	-37.408863	-21.26435	3.1933568	5.0495963	-24.263735	-60.23963	53.878605	-22.337772	33.316643	-20.351784	-17.372286	10.29014	41.859894	-2.769881	-14.674349	-0.53206605	-42.533817	22.171614	21.686028	-10.77079	-19.22448	15.193445
482	D:\Face_and_Fingervein\Finger_Vein_pre1\027\ring_2.bmp	26	73.599976	-138.51167	-16.835632	136.33347	11.799822	-24.625435	38.571476	64.38118	-86.31835	-140.86613	-21.106787	-6.2893114	-84.48117	143.09447	21.05206	-16.19862	-16.81918	68.52666	-47.25856	-0.5271365	-66.13406	28.1863	3.6686318	-30.22849	-8.75521	-22.692822	-37.859406	28.322647	48.074947	-54.223522	-4.8511915	42.350525	-27.68254	-4.8581676	-5.14077	-47.330177	22.6043	50.481583	-24.748104	-40.112297	29.908833	-48.284405	20.955013	10.045768	-11.267933	-14.864681	-2.1438808
483	D:\Face_and_Fingervein\Finger_Vein_pre1\027\ring_3.bmp	26	70.668365	-157.14128	-137.72673	106.260025	33.653847	-18.630117	122.5958	129.95093	-55.445557	-212.13948	25.140356	-27.72559	-75.93792	36.00926	86.424255	30.140268	-50.605328	53.03325	-4.920894	-135.67128	-46.53137	77.88533	-63.175377	28.23307	-3.5856783	-31.067553	20.538418	-2.4452095	31.874504	13.210748	-0.7746846	19.29409	-16.219303	67.87364	29.16873	56.797775	30.069822	-23.203733	-25.306997	1.3735437	-18.676395	16.558096	7.6468806	48.242573	24.573921	33.428043	12.904714
484	D:\Face_and_Fingervein\Finger_Vein_pre1\027\ring_4.bmp	26	64.86563	-159.2066	-141.30971	89.72597	35.352448	-18.642529	106.2821	122.65697	-69.61541	-213.33382	31.935286	-13.178389	-76.89475	29.452713	55.395027	27.08372	-63.43229	57.469727	-26.147987	-138.62148	-51.031994	104.56216	-48.43854	24.199617	17.10926	-29.322748	9.363423	-9.596382	17.560291	21.961996	-21.044418	11.482709	-12.436622	83.40197	26.767199	50.46242	23.857605	-7.842959	-11.576919	4.7321253	-23.157354	2.1221364	11.297801	41.47924	16.657652	12.154796	21.3686
485	D:\Face_and_Fingervein\Finger_Vein_pre1\027\ring_5.bmp	26	69.982185	-145.4229	-139.38191	112.65916	22.424263	-17.01186	109.8456	122.95499	-74.15878	-213.18927	28.098083	-12.843605	-71.467026	41.154278	72.97621	17.373442	-56.9111	54.84306	-28.965506	-151.33342	-61.724987	88.21906	-46.038315	26.207668	22.258087	-18.821424	4.4858317	-4.4555135	-1.9415392	26.42028	-25.312601	12.635207	-15.903893	83.468216	21.380909	51.690434	27.380095	-13.871909	-8.985414	6.833112	-12.649162	7.0056677	4.2182903	44.036255	25.432673	12.829067	29.130726
486	D:\Face_and_Fingervein\Finger_Vein_pre1\027\ring_6.bmp	26	64.33458	-169.77002	-124.93018	83.70391	38.917095	4.7692037	82.307526	115.561874	-59.975	-224.1595	28.980019	-35.791897	-64.49808	19.347328	69.29958	20.909895	-69.026855	55.77704	-38.885628	-145.17819	-47.16171	82.75293	-44.63287	44.12665	11.061033	-30.698292	1.7004092	-12.382591	4.2041044	26.141012	-18.817503	17.758574	-17.25337	66.541534	24.571434	35.290222	24.743973	2.0885558	-7.0354114	24.50051	-25.639614	7.0010653	5.8387847	38.332752	40.896496	13.565014	29.568995
487	D:\Face_and_Fingervein\Finger_Vein_pre1\028\index_1.bmp	27	170.12138	108.95364	-94.82624	-66.61042	71.10114	-72.44571	55.03949	-110.628136	8.412737	26.907818	40.02971	-44.46475	-8.040807	13.195479	-2.2071917	-107.6407	77.277435	50.901333	-45.339745	-12.399776	-1.5419686	-23.369133	-10.414961	-9.454359	-21.236113	32.247395	-21.41602	29.121513	83.57602	28.387447	-28.700937	50.937283	26.663912	33.53851	-34.398838	29.788336	34.45215	68.84533	-19.866854	14.244853	0.5271947	41.090412	5.9647727	-37.575386	-35.35059	-31.288189	-29.700829
488	D:\Face_and_Fingervein\Finger_Vein_pre1\028\index_2.bmp	27	156.63269	151.74321	-101.933205	-45.97564	14.277744	-41.00963	69.69666	-116.696266	19.294498	33.15942	24.85819	-59.058426	-39.834934	-22.094307	-20.872032	-107.26619	101.31364	73.75172	-15.37306	-7.468418	-7.4758935	-34.98867	30.700739	48.735477	-30.617275	3.3532934	-12.437876	32.731403	90.46232	32.692905	-13.836152	24.934023	21.339882	10.254815	-33.323895	40.536354	29.51614	64.21699	-6.3485017	-0.102868594	3.767248	35.491627	-3.9922156	-18.976286	-11.834272	9.679538	-17.876493
489	D:\Face_and_Fingervein\Finger_Vein_pre1\028\index_3.bmp	27	177.4936	113.45252	-99.958725	-66.522644	64.29758	-59.941135	51.337906	-121.30925	19.555738	37.37863	22.932032	-48.405933	-8.298313	10.559251	-2.1576576	-111.56145	76.16683	66.528656	-45.37612	-17.06173	-7.4710135	-24.718355	8.66221	7.041084	-20.484476	20.088493	-19.593788	42.712917	87.719444	34.795406	-39.001137	50.960804	30.838367	22.435308	-36.53068	44.088524	29.29313	65.12564	-20.55812	2.998201	3.3464358	38.78185	8.365988	-31.098097	-23.970306	-16.855497	-26.735344
490	D:\Face_and_Fingervein\Finger_Vein_pre1\028\index_4.bmp	27	194.93596	4.869215	-69.0242	-92.8444	189.54669	-36.14982	-56.04464	-102.8973	-45.937653	24.303452	-19.028017	-68.118385	-6.22787	35.438644	61.67716	-66.30583	66.48921	29.715734	15.70936	18.523182	-39.15683	-13.779432	11.790481	-11.24501	-63.329422	-4.576322	-40.783436	60.344517	30.405447	14.84313	-47.393932	-20.363895	-14.84967	-18.590075	-34.733963	-31.468275	-5.711733	18.799263	19.29347	26.686981	7.6942735	40.888454	31.134731	-14.499257	20.406118	30.025433	-36.172318
491	D:\Face_and_Fingervein\Finger_Vein_pre1\028\index_5.bmp	27	210.3725	-0.5825246	-60.77295	-93.245995	201.59633	-28.023907	-47.28693	-107.633514	-50.829556	31.48818	-26.437134	-51.786175	0.13675289	37.725025	74.61528	-62.678223	65.46212	24.121395	15.334034	25.18257	-54.530876	-11.259326	8.856675	-13.200495	-64.798256	-1.9069037	-35.147713	51.18909	20.235859	0.90720165	-51.12586	-29.60585	-18.568413	-25.635088	-16.141224	-26.418598	-1.8983725	6.0398784	21.67379	1.6847032	-3.9301572	29.182106	31.42676	-6.18892	28.689085	29.523714	-27.775572
492	D:\Face_and_Fingervein\Finger_Vein_pre1\028\index_6.bmp	27	214.55653	37.19069	-52.193474	-76.731094	125.12794	0.3637137	-29.263548	-163.8923	7.507931	59.027164	-20.449352	-43.686016	-12.483296	22.081038	-4.808304	-53.841137	75.29013	46.116	23.262926	-9.492198	-42.098946	-18.37498	29.392479	22.47022	-29.667606	-60.477833	-70.11805	33.013714	52.55728	0.7536685	-46.425076	-1.2727264	-1.1497408	-35.673557	3.1816072	13.871553	13.317384	-13.20727	11.124462	-22.345058	4.7775183	28.867226	31.020111	-14.9751425	6.8290606	2.063591	-15.600802
493	D:\Face_and_Fingervein\Finger_Vein_pre1\028\middle_1.bmp	27	44.983646	-112.386604	204.1403	44.97954	13.277783	52.92891	-68.38691	-51.030025	18.080412	5.855599	-65.28923	-100.34698	-36.855537	28.70142	-37.5371	-10.679296	-51.66361	-56.18189	-31.268322	39.70957	-40.9017	-31.917645	-87.602516	-28.015697	38.949867	-20.624636	57.213413	16.007973	114.948685	-1.4454548	-25.316242	-18.918587	1.1233945	-55.872364	1.8749024	-21.447985	14.378947	-29.20627	45.980442	-5.9124694	36.337963	1.8346609	62.00448	-28.071651	18.530743	-21.09001	7.782738
494	D:\Face_and_Fingervein\Finger_Vein_pre1\028\middle_2.bmp	27	43.57676	-99.05906	197.56073	58.658653	8.632548	43.04193	-36.00249	-33.497105	0.19911279	14.2301235	-52.894547	-99.58083	-40.248367	27.939505	-35.449486	-6.924104	-57.365612	-69.043045	-32.504818	37.95273	-42.402184	-25.452587	-85.50661	-21.024414	42.1973	-19.982962	53.012947	9.568664	108.32747	10.07927	-29.858496	1.1703434	7.913627	-57.102524	-14.687684	-18.21521	17.635582	-37.90598	50.037075	-11.255756	36.684685	3.4182703	52.673405	-26.892864	11.865785	-29.507544	3.1275735
495	D:\Face_and_Fingervein\Finger_Vein_pre1\028\middle_3.bmp	27	26.368773	-142.6762	207.2993	22.440845	38.137314	34.901173	-81.726715	-53.442657	21.50074	3.130303	-76.06023	-80.68091	-37.540356	12.728309	-21.315481	-14.038655	-29.839478	-45.330566	-37.319492	36.755924	-16.66095	-28.981503	-73.3897	-18.01172	30.767761	-41.16603	56.528778	30.997719	111.56854	13.448915	-34.037537	-15.635329	14.5449705	-54.410854	-6.9586387	-32.633198	9.08172	-26.287914	57.08379	4.0885525	18.764288	5.461407	78.48302	-13.26012	34.209263	-32.19096	6.98383
496	D:\Face_and_Fingervein\Finger_Vein_pre1\028\middle_4.bmp	27	51.630787	-232.18024	203.29953	57.45732	28.886988	-13.077605	-111.73779	-15.074482	-16.086088	-47.879257	-26.860384	-105.649124	-19.948048	4.2446246	-50.884315	-26.004843	-1.2670909	-30.958244	6.2838736	5.51408	-1.7279775	0.09006593	-1.6522688	-12.966285	23.713705	0.74733377	62.200962	14.398716	185.2512	19.514818	-37.72786	-7.8085966	40.14746	-72.0742	-23.345905	-66.610855	-32.315155	-24.2321	66.86886	23.12534	67.28078	-36.701393	-6.0277724	-7.881122	12.301921	-13.406485	-8.051696
497	D:\Face_and_Fingervein\Finger_Vein_pre1\028\middle_5.bmp	27	36.003124	-226.13643	217.12468	57.01065	41.042664	-11.753647	-113.420715	-20.351116	-39.429012	-22.309315	-43.28756	-104.26068	-0.6221978	6.536503	-42.2522	-16.70779	0.20240109	-36.662506	-16.579226	7.111383	-36.6586	-7.7154465	-21.321524	-45.959534	18.844154	-3.2580519	63.485973	1.7194828	174.27818	20.452322	-22.011139	-36.154716	22.675276	-52.11652	-15.594246	-57.960236	0.2033442	-1.789911	53.64374	24.87825	64.972565	-32.6224	7.9004045	-26.94339	5.5590563	-42.624516	-3.3984058
498	D:\Face_and_Fingervein\Finger_Vein_pre1\028\middle_6.bmp	27	58.275875	-232.14262	211.52939	75.07401	56.105194	-17.34207	-103.53806	-28.528574	-43.552605	-12.801185	-27.719084	-103.192535	4.0385785	24.806059	-13.613293	-18.316156	-18.79129	-5.2445946	-23.329199	14.7208805	-20.959631	-9.035276	-5.430523	-30.485964	18.466583	11.399288	69.52102	21.192244	162.57019	44.437405	-38.55086	-3.0998025	46.715946	-82.06962	-20.932446	-52.641327	-22.9266	-14.67103	53.83875	20.130531	55.796497	-34.799862	-19.008202	-16.891565	-8.028322	-33.01836	6.925938
499	D:\Face_and_Fingervein\Finger_Vein_pre1\028\ring_1.bmp	27	127.90205	-217.73372	8.9570055	103.069695	234.30536	39.717903	68.21252	34.12285	92.04992	-22.166843	-40.772392	-39.361748	-99.27543	36.74117	-50.5918	55.381893	25.26612	-13.503742	56.762527	129.71796	-32.597054	28.72785	66.382935	-112.53817	-56.594616	-11.344421	37.85664	27.574413	42.929516	-51.66282	-9.366756	-1.5209838	20.58869	-6.732532	7.506727	21.888872	-32.803345	13.369173	-15.967511	77.829094	-30.859144	-11.571599	7.76015	-21.483652	-18.16088	-15.8360195	-32.37341
500	D:\Face_and_Fingervein\Finger_Vein_pre1\028\ring_2.bmp	27	127.522285	-215.91887	18.479677	100.610985	242.62419	38.919388	86.123055	34.812744	70.67549	-34.99766	-46.57476	-64.169106	-93.865715	35.67594	-39.73937	44.246304	14.396425	3.453742	64.14397	111.5013	-34.7587	36.99062	62.507317	-93.57459	-55.794247	-5.8485904	31.236568	37.28588	41.630146	-54.789997	-1.6609627	2.3944964	10.507273	-9.573642	5.142656	36.10651	-46.846676	27.046846	-12.440151	75.56125	-31.976692	-30.142166	1.378193	-19.384916	-24.087732	-19.410255	-41.392925
501	D:\Face_and_Fingervein\Finger_Vein_pre1\028\ring_3.bmp	27	129.84418	-214.378	11.049453	84.82347	231.0126	27.625383	72.75044	39.96275	66.964645	-48.898724	-36.97267	-63.51503	-94.07302	23.058205	-33.87622	55.67241	20.069588	-1.3319881	57.47351	117.16522	-29.977179	37.507294	53.765186	-105.72633	-52.631798	-0.5930176	21.36003	24.720148	46.742935	-46.65075	-9.933579	-2.7069745	4.6234274	-30.780735	-1.8884281	24.260433	-33.240017	23.260445	-16.156971	83.19445	-24.351805	-21.11501	-1.3455681	-30.815784	-31.799194	-12.463045	-25.744263
502	D:\Face_and_Fingervein\Finger_Vein_pre1\028\ring_4.bmp	27	116.00274	-260.9348	35.987362	46.864006	274.46457	-20.229156	116.73733	56.15298	69.39602	-63.58472	-6.95462	-97.61709	-84.77222	-75.99286	-47.53032	49.66576	35.707584	26.950708	83.12584	84.717545	49.467857	47.614952	26.691645	-15.498536	11.231592	-41.25242	11.478951	16.918392	66.20689	-24.408283	26.506304	22.975859	27.769426	-27.995146	-10.235318	49.12695	25.423561	4.491396	-8.316129	68.17911	-10.499858	-30.733435	4.582975	-32.867985	-9.607454	-6.6853	-40.517128
503	D:\Face_and_Fingervein\Finger_Vein_pre1\028\ring_5.bmp	27	122.53496	-250.95647	33.490677	46.16555	271.6071	-21.53848	104.60055	62.779594	63.70114	-59.06805	0.14368454	-96.44343	-88.18626	-63.40902	-51.86843	50.32998	31.978327	19.902107	78.25092	78.022064	41.163166	37.651115	13.284893	-11.04983	7.524561	-53.074493	-2.7736163	11.99569	55.06724	-21.048054	11.752586	15.57745	27.522533	-30.305359	-7.212132	51.59655	26.576242	1.9704646	-16.19291	69.55337	-6.682719	-37.18801	5.0204196	-26.492191	-12.732435	-10.871881	-45.059277
504	D:\Face_and_Fingervein\Finger_Vein_pre1\028\ring_6.bmp	27	111.657646	-253.91185	15.317208	37.31216	263.35593	-28.094318	93.576324	61.136677	57.032955	-66.69687	-1.7986578	-95.29304	-88.645676	-53.725594	-54.12056	64.15239	20.919498	17.40132	69.14363	74.47527	43.13997	43.7802	17.170618	-20.037392	10.054951	-49.9083	-5.923308	6.2869887	66.06973	-18.474072	8.1869755	15.588146	23.830275	-34.22715	-13.956757	42.32057	26.988333	3.9747305	-15.594214	66.766045	-7.453762	-40.858147	7.3159237	-17.922306	-22.13048	-6.5366464	-35.596424
505	D:\Face_and_Fingervein\Finger_Vein_pre1\029\index_1.bmp	28	-15.312197	259.12866	24.074467	32.83258	31.391008	-14.58987	-14.241434	29.10208	104.13008	-74.877846	50.816975	-70.29244	5.261216	-10.406495	27.697287	-15.130287	3.2987258	-100.463295	-70.46946	13.510122	21.373175	-19.143097	-1.7450023	27.879148	17.547651	-7.666787	-9.955249	-41.550983	12.888913	7.2418075	53.16455	-44.89667	47.43065	19.09411	-30.433126	7.585314	-7.3797994	14.921459	-16.01358	34.930027	-68.535324	-14.594985	16.616743	15.087735	-35.39211	34.896286	-1.007986
506	D:\Face_and_Fingervein\Finger_Vein_pre1\029\index_2.bmp	28	-64.5666	285.03433	5.463906	38.938396	41.539806	-16.212378	10.902629	49.21682	64.15417	-37.565536	85.43125	-60.49265	-46.748573	-63.375107	50.55944	-20.325314	10.230074	-88.25444	-72.504364	16.608875	-12.744578	-27.303373	7.734499	38.180428	-6.7162275	-9.757508	-0.6935564	-58.103153	0.14751928	14.7932825	29.455692	-13.486451	32.835518	11.144408	-30.115025	-21.716436	7.557206	35.70382	-8.3441	28.86406	-46.807423	-12.28775	6.146942	13.7607765	-23.023111	22.619873	22.67645
507	D:\Face_and_Fingervein\Finger_Vein_pre1\029\index_3.bmp	28	-39.468185	268.6816	27.914248	47.499596	77.73357	67.88689	-70.07806	28.842327	92.29943	-5.1845393	94.52085	-65.951546	-65.10061	-44.961605	91.289536	37.1522	33.95777	-101.0109	-56.145687	18.58203	-10.527496	-32.77427	-1.4249125	42.87432	6.7774434	1.940621	-58.027763	-54.92165	40.474667	-1.6836997	14.315215	14.353453	18.91009	67.006165	-33.41343	-7.350825	-0.9393017	24.973982	1.8422339	12.49625	-49.50371	-17.610918	5.09411	3.496782	-19.983255	20.759182	10.218042
508	D:\Face_and_Fingervein\Finger_Vein_pre1\029\index_4.bmp	28	16.081171	273.36813	29.215689	32.501102	79.97177	57.521732	-71.858444	31.967012	92.14239	-58.345303	62.599422	-82.82697	17.12976	-28.43864	43.416897	-9.98262	-0.8664309	-98.06478	-65.54746	22.374483	22.677692	-34.84274	-21.734678	33.822323	3.929596	-17.01387	-23.889149	-71.17583	24.146017	-5.2902336	32.87786	-6.816519	33.59181	26.74837	-13.739346	-6.867089	6.3779182	15.426121	-7.777504	26.569239	-61.61629	-16.608559	22.708609	-7.9967184	-65.40118	22.76217	31.38379
509	D:\Face_and_Fingervein\Finger_Vein_pre1\029\index_5.bmp	28	17.169119	308.6236	-39.87905	29.192709	54.994755	0.69052637	6.559116	17.47995	66.70741	-80.25865	71.72463	-60.349594	37.782097	-6.4661536	20.9222	-21.166239	7.715636	-48.09136	-117.83616	4.060129	81.686104	-12.769853	-4.322372	11.365809	5.385017	24.888662	49.679935	-27.59998	14.047753	7.2937098	10.298828	2.9217472	-0.6282562	41.5516	-33.85335	3.6149344	-39.336998	6.296147	-5.410361	16.779734	-76.863434	-14.904092	7.834762	11.221381	-13.745616	21.503582	9.624013
510	D:\Face_and_Fingervein\Finger_Vein_pre1\029\index_6.bmp	28	7.2298846	308.31525	-40.810627	33.124485	44.698627	1.629964	-8.531807	15.54865	79.18761	-82.81557	56.97073	-42.119534	24.968273	-14.572228	9.246428	-7.2712173	2.195686	-42.0884	-136.15712	5.643199	83.01096	-14.627952	-18.52724	30.215586	4.041602	13.26397	60.844494	-30.7198	20.77819	-4.743627	8.837423	-11.090079	3.4675753	30.864143	-26.411621	-7.650233	-33.61926	14.508633	2.3829405	24.697474	-82.46556	-11.560458	-8.017169	7.403963	-28.646044	29.004524	4.599869
511	D:\Face_and_Fingervein\Finger_Vein_pre1\029\middle_1.bmp	28	-65.50093	46.69879	18.614706	-48.15701	-23.712696	-0.65320283	8.943629	11.688409	71.75593	-74.60342	-42.443584	-76.98334	14.161463	-19.349874	-33.335346	16.221018	6.5110264	-85.771194	-49.42214	-38.11426	16.93913	1.375998	-63.785065	1.2563136	-11.981725	-12.495593	-1.0260758	42.164886	-13.759771	-10.678677	-1.5879829	30.759644	10.844361	-28.386467	-28.202879	46.207	22.181625	24.297047	-28.691635	11.902176	-36.98776	11.720836	-1.3601983	-8.776193	-2.2982876	18.32388	-12.9755945
512	D:\Face_and_Fingervein\Finger_Vein_pre1\029\middle_2.bmp	28	21.464457	206.68971	-52.82866	99.51223	38.92969	60.36457	-121.53396	95.34388	81.18611	-61.535507	-81.93568	4.8071566	44.507423	-86.8109	-4.7547607	-33.802933	-2.5978746	-36.187195	-36.124256	-36.074512	-34.227608	-17.959763	-29.281452	-20.06066	36.70789	22.026163	-51.941402	69.28276	2.337515	-8.544856	-26.39955	23.57468	72.95894	-40.585625	-20.960781	4.0270405	16.134933	-6.8372717	-38.489864	-15.097805	-46.01651	-35.20519	51.82756	-42.81472	-36.440327	34.502335	-21.401459
513	D:\Face_and_Fingervein\Finger_Vein_pre1\029\middle_3.bmp	28	24.720404	226.86885	-21.940222	106.718254	76.32319	59.62296	-111.042	69.029625	84.63983	-76.62319	-49.812527	0.37765792	65.68777	-96.92397	-3.5462186	-24.421556	8.430487	-34.602203	-51.24077	-23.79992	-24.190254	-33.323997	-35.476704	-3.2812898	27.194992	-1.0789388	-47.523792	75.77459	-1.4966558	-22.94375	-52.35552	22.636967	93.031906	-37.141796	-15.917289	-2.8773215	21.108858	0.7512877	-19.108751	-19.720358	-34.53403	-29.98829	43.9721	-35.596893	-24.611282	19.741787	1.3531154
514	D:\Face_and_Fingervein\Finger_Vein_pre1\029\middle_4.bmp	28	13.907201	273.68994	-42.28384	89.13323	22.938784	14.899735	-18.122597	29.161304	73.41579	-88.60373	-31.52898	-35.834915	12.709672	-79.941895	33.60378	-70.69814	19.175035	-17.594849	-34.767906	-10.87456	20.489	-48.94513	-5.6601725	25.591188	17.347473	-4.0054436	-5.963829	87.46672	-8.84387	-27.780561	-2.268997	5.684343	92.42691	-48.380344	-11.88741	14.396535	15.713826	-1.9430285	-14.581919	3.3674424	-49.63364	-4.791704	13.568205	-27.770868	-15.057128	35.98748	20.062632
515	D:\Face_and_Fingervein\Finger_Vein_pre1\029\middle_5.bmp	28	19.183619	249.61243	1.899991	96.714806	54.9096	56.143448	-108.04928	71.04411	88.297485	-60.169384	-47.742462	13.714797	29.877409	-102.80099	-3.8878984	-49.745483	7.617292	-22.145187	-79.753555	-17.795135	-5.1404433	-39.471935	-38.37202	61.34317	4.490248	-0.2746096	-60.532475	67.27548	14.854113	-24.172752	-42.00231	43.758305	86.61593	-46.661743	-19.137028	0.03218835	12.746402	2.3881767	-27.923756	-19.169748	-36.849804	-31.554392	21.31045	-29.765755	-37.002808	31.617859	-0.751031
516	D:\Face_and_Fingervein\Finger_Vein_pre1\029\middle_6.bmp	28	11.25765	256.5012	-9.440317	75.52687	92.29155	78.45168	-103.153076	58.465546	93.413315	-50.698647	-66.93687	26.7905	55.016533	-108.53413	-7.6904445	-41.4542	5.162961	-21.70506	-62.08015	15.638261	-9.018761	-11.559455	-34.99472	24.027016	13.19052	15.679091	-42.34701	49.054176	33.19454	-29.031286	-58.8868	15.884333	86.14105	-63.460262	-25.32745	-13.19438	35.406944	9.87772	-25.368093	-28.930265	-38.33085	-34.707108	13.065801	-21.006163	-37.633022	24.649462	14.061956
517	D:\Face_and_Fingervein\Finger_Vein_pre1\029\ring_1.bmp	28	-50.66252	-76.14565	-65.95146	130.12555	8.237368	36.592384	89.06825	36.45829	74.550125	-41.672802	21.645073	-47.42463	40.209377	2.608927	-19.744251	-82.56333	112.25751	-27.807766	8.442609	-34.5553	-23.143257	-35.56091	-91.34557	-61.240593	-18.24175	16.145054	46.13985	-62.108627	-61.89929	-9.859754	36.74969	46.670784	-4.776649	-35.780903	14.375763	1.7883765	-5.525476	23.272207	-28.50522	58.93546	-20.36643	-4.705378	-4.9576917	-19.998442	20.390703	3.978108	17.502096
518	D:\Face_and_Fingervein\Finger_Vein_pre1\029\ring_2.bmp	28	-57.894424	-80.7638	-80.92732	143.92601	-22.004286	44.1312	100.55109	49.778904	56.117073	-40.61856	23.457224	-23.836243	38.36326	7.405754	-19.141834	-77.78804	118.383575	-36.400684	-4.277091	-25.672466	-40.052677	-7.8347797	-85.319626	-69.077866	-27.550385	41.970795	59.76389	-69.96976	-68.01209	-8.586614	13.281495	38.86805	-10.781788	-9.678455	8.334978	15.197836	-10.169135	26.762754	-17.762865	68.6377	-14.277664	-12.158449	5.693296	-18.845354	17.921114	7.310266	26.81028
519	D:\Face_and_Fingervein\Finger_Vein_pre1\029\ring_3.bmp	28	-35.860798	-84.770485	-70.1034	134.77664	1.0990897	65.02186	80.90692	53.703472	55.42183	-39.08684	29.183931	-26.027178	24.027906	6.873024	-14.419662	-73.44975	123.258606	-37.240105	5.791703	-33.70893	-33.162457	-25.108404	-121.22119	-63.640938	-19.296375	19.458431	35.23551	-79.857285	-64.3316	-7.637935	11.686139	63.352715	-2.8050048	-6.8650885	20.498323	8.350993	9.842083	35.14534	-8.565012	68.506294	-1.7844738	-0.79718274	9.598121	-36.021114	12.599411	-11.101968	7.6906147
520	D:\Face_and_Fingervein\Finger_Vein_pre1\029\ring_4.bmp	28	-54.287342	-82.08923	-83.31359	135.8225	-17.185919	48.780743	96.74254	44.441753	74.57775	-40.301563	11.748335	-47.800644	37.438274	3.5742736	-22.3733	-78.235	114.28835	-29.67102	4.8651776	-23.12737	-27.621603	-23.781933	-82.067345	-64.77304	-35.18642	28.950062	46.55081	-59.288467	-55.12343	-17.361149	30.09674	44.453735	-4.9939833	-27.262613	28.498163	18.215954	-21.615667	22.408	-17.135948	56.88278	-10.127148	-9.726537	7.2464256	-13.002297	18.142658	9.759182	28.8749
521	D:\Face_and_Fingervein\Finger_Vein_pre1\029\ring_5.bmp	28	40.081184	-129.56165	-35.072163	186.50911	84.21461	106.70825	-24.922245	11.199097	86.932014	-44.76682	-47.50481	-5.4210167	34.117092	26.406446	-4.6190743	-66.46928	120.45443	4.819951	12.292064	21.679056	7.3637266	-11.222883	-23.018873	-110.450966	-86.19982	80.628784	46.540714	-41.660233	-52.26414	1.2210687	-10.168	13.433586	-55.395077	2.2582629	-19.827646	10.0783615	-28.359003	26.931707	-13.710978	56.27764	-25.478285	-22.655214	21.677105	-2.3746812	49.626705	30.649418	-3.827483
522	D:\Face_and_Fingervein\Finger_Vein_pre1\029\ring_6.bmp	28	30.100018	-138.43936	-34.233593	173.64194	69.70223	103.480415	-28.591825	6.887188	87.68413	-42.537075	-42.06314	-5.761504	27.206211	12.168462	-4.5792084	-71.22615	125.25131	4.1967297	20.331268	8.630761	24.029106	-9.747115	-26.49497	-105.20816	-85.94276	82.543945	56.31074	-40.35576	-49.39052	4.8952374	-4.938353	19.53114	-37.682148	8.650706	-13.141384	3.4768093	-31.188269	33.774796	-9.383706	60.461872	-22.476831	-13.730243	20.086285	-11.421792	55.50405	24.959826	-5.848361
523	D:\Face_and_Fingervein\Finger_Vein_pre1\030\index_1.bmp	29	108.907074	28.040092	28.095547	61.06641	-89.235535	-35.346947	12.511852	-111.12245	-67.09604	3.9787133	75.180786	-43.159763	-85.16237	39.048027	-36.004326	-29.542187	-7.855594	-16.549177	33.471077	12.839503	-8.282157	85.39085	-39.500183	-17.67116	11.856273	-44.18309	-66.470276	-20.322727	23.961441	-9.967927	1.0047891	-11.066589	12.340665	30.387997	6.959235	-48.589962	-21.9576	-20.78505	3.8169827	54.38612	-31.704802	21.241407	-18.97853	16.99341	-10.351237	-5.781473	10.221642
524	D:\Face_and_Fingervein\Finger_Vein_pre1\030\index_2.bmp	29	109.20903	25.536613	25.429064	65.221695	-81.618996	-26.762245	23.395515	-112.64736	-56.88546	-0.21017672	86.42543	-52.511597	-92.13512	17.944773	-56.99631	-24.095526	0.5199616	-7.7267575	34.34815	27.385798	6.303654	76.45463	-48.146637	-9.636957	22.736698	-42.625126	-59.99685	-20.728325	25.532127	-21.571793	22.898258	-7.5955906	1.077663	35.574436	7.444332	-61.30176	-10.180015	6.147892	6.6193085	65.5418	-16.041689	14.653838	-13.312	11.023644	-9.77379	-7.6270933	2.6107292
525	D:\Face_and_Fingervein\Finger_Vein_pre1\030\index_3.bmp	29	117.73441	70.169975	28.734694	81.4913	-87.044495	-8.051154	-2.3520615	-107.050026	-47.186424	-4.129636	45.56917	-60.25575	-106.47178	5.9372344	-48.536552	-34.18254	16.179665	-15.111866	37.08438	13.839427	9.838887	62.264572	-59.0581	3.1873863	3.6642542	-58.21957	-51.233326	-4.6786165	33.91868	-42.1515	9.59506	-15.538434	8.149276	30.921883	-8.158776	-37.91466	-12.204906	-5.2470536	2.3999147	70.58723	-1.7131169	40.617554	-14.704189	17.270763	-14.184578	-1.9530421	2.897389
526	D:\Face_and_Fingervein\Finger_Vein_pre1\030\index_4.bmp	29	126.48675	48.22066	23.441196	87.46164	-87.739395	-9.506038	3.9116557	-116.93849	-61.654266	-3.1450777	65.672714	-48.52347	-105.51221	39.534954	-46.468094	-22.053986	-10.047392	13.397567	42.341106	19.76802	-11.679066	76.19994	-39.28742	-18.787277	16.91727	-45.90011	-63.865788	-19.6306	24.649858	-10.516929	2.5177627	-10.837604	-2.7439413	27.795137	-1.5221571	-55.46371	-12.572103	-10.604539	0.53062093	56.703243	-24.5049	14.679364	-17.359398	5.475494	-15.086958	-2.5406656	1.2291986
527	D:\Face_and_Fingervein\Finger_Vein_pre1\030\index_5.bmp	29	119.24643	62.663597	22.666132	93.86116	-86.97639	-17.666307	13.811269	-110.45304	-35.573776	-12.022255	67.121666	-45.445927	-120.644684	38.352917	-43.258255	-43.01596	18.062231	-17.756691	68.07842	11.038888	-9.0867605	57.65085	-57.620056	-8.306509	20.352774	-48.244923	-39.881775	8.391272	21.886486	-34.808945	8.0013685	-7.347695	10.780482	35.621925	-11.297863	-30.041033	-12.652512	-33.805443	-12.155404	54.774128	-10.861087	39.542477	-17.267511	21.17163	-4.198883	-6.180179	-12.387484
528	D:\Face_and_Fingervein\Finger_Vein_pre1\030\index_6.bmp	29	138.24617	63.740704	10.479096	103.64795	-99.84483	-15.761066	12.035267	-86.42519	-36.832302	-19.64756	74.89558	-33.874542	-117.65296	55.295338	-54.89264	-46.91178	7.638724	12.28315	56.09666	28.185034	-21.80604	66.06948	-34.286713	-30.084366	26.295506	-28.552885	-54.049416	-7.120706	17.303856	-29.208124	0.64581084	-21.99805	5.3863707	42.343533	5.633075	-41.31654	-30.844927	-39.965702	-23.231565	45.173534	-11.669897	26.93105	-27.419138	8.559564	9.325069	-22.425644	10.042967
529	D:\Face_and_Fingervein\Finger_Vein_pre1\030\middle_1.bmp	29	104.812485	90.72894	-63.980423	54.05496	-98.82621	-12.882375	-29.336853	-34.382736	-54.19412	47.053104	-1.3580974	-63.16412	-71.47956	74.49656	-26.30722	-46.069798	-3.180042	-4.8355827	2.526484	25.604563	36.556705	27.21061	-38.113743	30.144836	-38.14612	-7.581401	-44.501804	35.390453	48.246582	-6.6010666	-9.863834	-6.2232494	-18.294388	-21.45032	-12.264965	-49.298203	29.373701	26.541992	30.54902	32.656948	-47.495472	40.992863	-12.418483	3.8458877	-4.9708457	10.068391	27.063702
530	D:\Face_and_Fingervein\Finger_Vein_pre1\030\middle_2.bmp	29	135.02248	93.10914	-72.350174	38.33724	-49.162086	42.101376	-53.00203	-55.13052	-49.05631	35.776684	-12.115262	-101.01958	-48.134975	74.67266	-15.616401	-38.398	-6.6600738	-16.107166	39.791992	33.397133	27.59468	-1.3218633	-33.09405	26.03002	-25.56862	-24.217363	-70.852936	47.53941	47.940483	-29.977219	16.523973	19.600721	-36.229492	-39.074	8.302251	-31.345367	39.053383	12.539709	27.297224	24.09584	-37.26912	39.09344	15.973317	-16.745136	-11.035495	11.722565	20.104797
531	D:\Face_and_Fingervein\Finger_Vein_pre1\030\middle_3.bmp	29	138.34312	77.767746	-4.149811	51.32905	-113.60313	6.4883037	1.598063	5.9598365	-67.127396	80.10493	17.851936	-30.366562	-62.669437	67.36622	-20.734812	-10.721222	-82.8436	2.4732537	30.566765	23.497814	20.327484	-21.086172	-48.705017	34.383274	-13.774183	-11.144486	-32.252884	35.379463	15.287424	15.005416	-4.5227757	-5.2815237	-25.340721	-27.074099	-22.593903	-37.42962	28.204802	52.377663	10.986519	6.458379	-38.515305	1.3761543	6.4159384	3.3436828	22.21404	7.219033	18.590586
532	D:\Face_and_Fingervein\Finger_Vein_pre1\030\middle_4.bmp	29	127.27755	164.37347	33.755276	66.41847	-102.79213	68.80968	29.436966	-17.636406	-78.97198	59.525047	104.98815	-46.98481	-11.642888	28.35942	-16.994942	-14.713119	-35.29697	4.6950774	20.88456	67.56818	92.14556	-2.460708	-9.993308	69.9053	-40.006424	32.30983	-29.610676	8.041795	-12.002212	-11.746802	-12.3819475	-7.4002542	-16.24074	-9.085265	-45.855576	-16.207817	43.763756	27.731306	11.424201	0.86235446	6.0563903	-8.502727	-4.699694	8.468371	63.87894	11.2231655	31.875156
533	D:\Face_and_Fingervein\Finger_Vein_pre1\030\middle_5.bmp	29	126.740036	178.70049	31.33236	65.7612	-92.1792	70.1271	42.1239	-21.82332	-72.980736	68.19214	102.86661	-44.16197	-11.388549	41.65311	-16.369482	-12.5984335	-22.849192	-2.7808907	21.672539	86.41459	87.594376	4.2285194	-0.6859567	74.99838	-42.24167	45.235878	-45.876484	1.7808399	-6.859783	-19.750137	-2.8364573	11.169982	-13.269616	-27.165348	-40.644653	-17.504248	33.32397	24.873959	15.930238	-4.448603	-4.9864154	3.8750246	-1.4947665	-2.4069467	61.205692	20.673258	19.09623
534	D:\Face_and_Fingervein\Finger_Vein_pre1\030\middle_6.bmp	29	85.07203	165.34662	11.468605	51.109413	-91.70588	79.929695	18.190601	5.003177	-79.13998	56.805393	116.21123	-60.79127	-10.184818	68.516075	-46.056095	-25.199966	-24.928385	-17.56786	27.728617	72.53234	70.213295	35.058186	10.078151	47.769875	-35.321854	12.451375	-46.45736	3.107312	-18.490557	16.203604	10.803522	-8.278101	-0.1784207	-1.3106354	-30.544115	-16.42053	36.61523	26.198986	2.068996	3.6266465	4.1018863	-14.670876	1.6202755	11.396633	76.4963	-15.84462	43.52535
535	D:\Face_and_Fingervein\Finger_Vein_pre1\030\ring_1.bmp	29	32.12951	-162.30005	-27.401865	9.255775	-91.60286	189.24927	-105.35313	-33.93716	-47.63853	-62.065254	41.83039	-85.9505	28.254251	-10.341646	-55.846867	10.514529	1.3155943	-3.0796463	-34.867577	18.783735	46.23024	-40.279083	-44.912495	24.43692	-0.19580203	-27.557753	-68.03417	14.570263	0.24297889	41.2069	-41.916245	47.06735	-4.3190703	-36.172035	27.61497	-48.027943	13.122221	13.268728	38.92193	10.758163	15.984458	12.264438	5.055816	-6.0696282	-23.531368	24.407337	61.712418
536	D:\Face_and_Fingervein\Finger_Vein_pre1\030\ring_2.bmp	29	29.065039	-166.103	-23.576683	-3.3887835	-93.24411	193.34601	-93.504166	-35.052803	-23.668297	-41.234123	40.5618	-66.02712	21.507717	-17.910921	-35.888344	19.67759	-1.4943299	9.94016	-47.497414	22.546274	70.78563	-37.627098	-47.78793	21.870867	4.5080156	-32.126766	-77.09457	13.301077	11.028119	57.256878	-34.855194	50.421215	0.95615965	-39.81924	25.880377	-38.63418	10.843585	-0.4801692	42.555687	7.6783566	3.8268657	19.903107	-14.071998	2.7377458	-32.131615	9.766242	65.15599
537	D:\Face_and_Fingervein\Finger_Vein_pre1\030\ring_3.bmp	29	44.353912	-161.21472	-16.610922	19.688532	-89.83752	198.75087	-106.65187	-7.5776606	-55.386177	-53.158524	39.358994	-74.89593	35.29196	12.04351	-36.591854	-15.090056	4.068656	17.804762	-30.271963	3.6463685	36.10238	-33.03695	-47.05595	26.833588	-9.323504	-3.5154545	-46.38887	19.976902	-9.789937	29.259027	-51.271427	45.55857	-1.4798608	-23.786224	31.225416	-54.863693	-14.710731	-6.4358225	43.857834	14.511717	23.79502	21.741812	-22.808094	0.656581	-29.508173	12.7699	72.745735
538	D:\Face_and_Fingervein\Finger_Vein_pre1\030\ring_4.bmp	29	47.50867	-150.67085	-96.81673	77.5028	-56.29841	185.41202	-89.98885	-29.590477	-48.829044	-78.235344	26.011986	-62.86094	11.89782	50.4348	-15.685695	26.7022	-32.800987	-21.30243	-4.552361	37.993156	-23.285524	-53.966022	15.955543	-0.11609728	-0.9614756	-5.3209515	-58.069485	34.32279	-21.217474	33.132874	-26.50566	9.511403	-38.246666	-11.369797	-0.23355924	-27.685602	18.534142	8.903903	11.813982	5.494991	27.100466	18.278538	28.88783	-42.360855	-21.232817	13.383947	74.41689
539	D:\Face_and_Fingervein\Finger_Vein_pre1\030\ring_5.bmp	29	30.996885	-166.25089	-64.4858	45.42691	-74.12084	191.76042	-110.23947	-29.749395	-38.443024	-90.812256	-0.3372614	-11.607161	17.561636	28.922007	-36.94219	3.9612732	-14.388177	-2.7799497	-39.53758	11.9609585	-3.7587318	-32.515644	3.3305912	26.037378	-20.594236	8.716043	-66.290146	37.453693	-6.194822	36.377647	-30.628433	4.324854	-12.647985	-0.09550368	-16.761896	-28.340584	-8.786214	-0.19418691	24.593454	18.958847	17.413809	22.153149	15.125631	-12.38246	-21.663887	20.12284	76.29231
540	D:\Face_and_Fingervein\Finger_Vein_pre1\030\ring_6.bmp	29	40.306095	-124.34035	-90.039764	56.385868	-64.60758	199.29054	-82.832825	-35.963337	-20.038937	-92.75596	33.356552	-41.750656	11.643572	48.74928	-5.7340217	44.570633	-44.074657	-16.527365	-3.292963	48.42531	-5.5176854	-41.515934	7.2199073	-23.976662	24.47963	-20.045254	-62.56057	31.507698	-22.081354	29.937006	-8.097191	17.873333	-48.170956	-16.926067	27.502478	-30.347347	1.2378229	-1.1610701	15.657881	1.956685	3.1533382	12.236781	42.513855	-45.059643	-6.740785	-2.2380197	44.72052
541	D:\Face_and_Fingervein\Finger_Vein_pre1\031\index_1.bmp	30	98.37067	179.01688	-44.535656	-15.520778	-34.87161	3.4034736	21.31744	31.187696	48.175903	40.27345	0.48724213	-126.26563	-64.456116	117.35872	17.727325	-27.237223	-19.882042	-11.848275	-23.85509	1.1023338	-10.279275	7.323145	-21.764988	18.248774	-51.121834	-2.0940235	-9.808977	-61.625717	-7.439642	-17.904774	27.509283	-48.654133	3.012433	-13.273767	-14.54523	-9.045263	-29.88891	29.399092	53.120296	7.5302024	-51.07712	12.292311	-3.5370624	7.1520896	-16.3033	15.381694	28.196949
542	D:\Face_and_Fingervein\Finger_Vein_pre1\031\index_2.bmp	30	99.25422	195.08655	-36.15362	-11.3961935	-8.818336	9.680809	26.360392	34.560593	53.84258	57.337234	15.630643	-129.8306	-58.980537	131.43546	6.1470585	-21.161325	-37.71423	-12.65085	-45.214947	0.23259573	-11.992678	20.80529	-20.177395	34.789543	-53.204945	6.126629	-20.09135	-63.886993	-20.628178	-14.240911	26.979479	-46.427963	5.028716	-4.2292414	-11.380194	-14.571719	-22.139124	17.028929	57.799164	14.319861	-47.32003	-2.9453316	-0.10141789	10.957046	-24.649927	5.466029	29.036537
543	D:\Face_and_Fingervein\Finger_Vein_pre1\031\index_3.bmp	30	80.153145	166.09912	-38.35979	-18.488413	-44.47352	-23.111586	53.436325	15.73619	28.147522	36.339603	29.650742	-119.99039	-73.78896	125.19609	26.72799	-9.339603	-27.445827	-2.4597323	-46.314503	-0.06722188	-14.285068	16.726267	-34.938725	3.791728	-61.244267	0.1880897	-29.03653	-52.46654	-23.877048	0.040838737	22.084318	-28.083569	9.369688	-2.0455475	-9.522452	-12.232907	-22.256096	20.96955	55.832394	14.051659	-37.291313	9.304467	7.2612824	5.7747607	-17.406933	12.241661	24.831087
544	D:\Face_and_Fingervein\Finger_Vein_pre1\031\index_4.bmp	30	89.7776	299.6647	-78.134605	5.5238037	36.904907	125.65341	20.474386	7.910431	-20.111153	28.728712	5.901983	-28.812634	32.916523	74.639435	26.018515	2.4629364	-47.074017	-90.85117	-45.920616	-19.338	-2.0062737	40.10796	-9.338346	53.660248	-52.849083	10.10497	-10.957757	-41.921066	-0.22224641	18.804976	49.687977	56.675423	-5.4251323	-3.2743306	14.511778	-10.661409	5.400164	-11.75201	45.35059	2.0570202	-9.898952	-23.330736	40.57037	-5.3816175	3.176326	-0.27454606	-23.003027
545	D:\Face_and_Fingervein\Finger_Vein_pre1\031\index_5.bmp	30	89.38456	337.8588	-79.53415	20.048775	-10.608224	92.6091	37.728523	8.922375	-23.326262	2.2068028	-1.6123462	-37.548	23.662867	67.7366	21.349463	9.073565	-33.067932	-98.96512	-19.167292	-14.05404	-8.976365	50.529633	26.981117	52.734802	-54.647102	-2.8069973	11.896334	-52.08677	-13.521384	1.5125469	66.165405	6.8471017	-16.694672	-31.23323	6.2885146	-3.7537131	-5.3596373	1.1918325	33.921368	2.9722307	-32.470547	-13.020177	40.714577	-1.3364272	40.43	19.584137	-15.55249
546	D:\Face_and_Fingervein\Finger_Vein_pre1\031\index_6.bmp	30	105.072716	160.13144	-1.4858136	19.79961	-57.881844	0.3749335	21.124746	-1.6663656	67.360466	63.501095	4.067572	-145.71112	-60.776356	107.529854	7.0495634	-11.132661	-39.99783	-17.582075	-13.017533	3.3431785	6.3348956	41.707916	-20.316414	26.279665	-55.59798	16.089024	-34.538074	-61.116905	-8.193501	-3.1903038	38.262516	-36.737556	16.347847	10.994302	11.482512	0.7148758	-52.742306	15.7777195	51.032223	13.825244	-50.124454	-11.322124	-14.842339	4.219193	-24.74743	27.065855	26.582874
547	D:\Face_and_Fingervein\Finger_Vein_pre1\031\middle_1.bmp	30	96.17323	146.05536	-37.213844	27.83288	-37.554626	28.44778	43.81841	-62.28999	-0.24307536	9.437439	-89.47713	-95.32446	-56.987617	67.37922	-11.5715885	-71.24437	-42.371655	-0.30758676	-48.63173	-6.4995613	35.88407	37.67753	28.400297	-39.64258	-22.084871	8.336448	-37.421173	22.94854	17.288462	10.406833	43.542274	-21.286037	5.1250606	50.98055	6.2195935	0.27140725	-33.548878	-24.633375	-5.621244	18.29101	-35.16594	-7.453519	-33.390022	-15.5845995	-5.5109596	11.180964	-49.772198
548	D:\Face_and_Fingervein\Finger_Vein_pre1\031\middle_2.bmp	30	90.69818	154.44093	-60.571022	35.982475	-37.681866	40.463882	32.80076	-49.99635	-12.912088	27.683834	-125.26684	-83.75827	-45.060047	82.66596	-29.1089	-58.01621	-62.181152	-20.743706	-50.114765	-4.705153	10.123321	49.361374	23.546444	-32.231888	-30.371748	12.987825	-43.86423	9.587562	28.207813	6.9818735	44.17104	-32.82617	-5.531575	21.181767	31.736042	-7.402636	-26.450583	-11.629631	2.828848	6.18594	-39.821564	-1.0299802	-27.54962	-9.0767355	-5.488548	16.078302	-47.66912
549	D:\Face_and_Fingervein\Finger_Vein_pre1\031\middle_3.bmp	30	100.18104	138.21695	-36.831455	46.790142	-57.285767	17.672228	43.097237	-60.08976	-6.827717	29.502604	-88.946014	-102.58824	-45.958767	79.297966	-19.478027	-65.07857	-44.939842	-1.026196	-32.37986	-0.26654541	24.618761	36.55494	25.395645	-60.410896	-32.45125	20.771189	-38.218723	17.119709	23.7756	21.808647	39.930767	-22.478094	9.204073	38.282967	10.661946	2.406133	-28.592472	-14.269871	-4.766434	7.797337	-47.46471	-5.629629	-16.852665	-26.332186	-14.255422	10.369328	-33.3174
550	D:\Face_and_Fingervein\Finger_Vein_pre1\031\middle_4.bmp	30	101.09118	166.40439	-44.277325	41.61701	-44.209507	42.82136	41.087807	-67.801414	-25.405483	30.639776	-134.3909	-114.0537	-42.991463	81.351265	-10.996674	-64.97605	-49.707115	-7.7860723	-33.02457	-2.289961	18.954836	33.11292	36.183777	-45.495956	-33.19086	-2.0360434	-31.20835	22.924545	27.282225	8.758299	58.596443	-16.620747	-8.469433	29.376955	34.231487	-3.222641	-34.44485	-9.34685	3.6248338	15.23998	-31.421722	5.222563	-25.417833	-15.891024	6.7076607	25.545214	-50.444664
551	D:\Face_and_Fingervein\Finger_Vein_pre1\031\middle_5.bmp	30	93.03839	161.08945	-23.801947	19.582626	-26.306906	46.573402	77.988174	-48.360744	-1.8642808	27.578184	-143.05368	-75.51931	-48.538464	67.94735	-12.009159	-78.594666	-38.296944	-4.2005906	-51.827667	-7.219858	32.209435	36.68226	19.162773	-61.148617	-45.471	21.185276	-43.976692	27.409742	28.564873	11.515893	56.29652	-7.9722595	4.30115	33.294857	8.47676	5.9364934	-16.57678	-24.177261	-6.946278	-4.1028385	-41.119442	0.38517246	-35.28578	-9.767662	-17.577171	13.356921	-51.101864
552	D:\Face_and_Fingervein\Finger_Vein_pre1\031\middle_6.bmp	30	89.97078	125.884125	-35.89446	56.4534	-68.37526	40.754654	44.596104	-77.20505	-4.003968	35.562115	-125.12228	-96.5227	-47.642582	70.92391	-35.135204	-50.813965	-63.153774	-2.3572454	-52.15933	3.2122848	25.586838	45.779366	33.655777	-32.638195	-25.998087	22.455463	-26.400602	27.697678	40.261417	10.534995	37.291634	-23.891474	-6.0611873	41.95631	16.52221	-4.43671	-17.461563	7.456788	8.222299	16.460829	-48.003284	-7.3719187	-29.987389	-34.22125	-5.218634	21.570543	-55.536194
553	D:\Face_and_Fingervein\Finger_Vein_pre1\031\ring_1.bmp	30	61.80392	-48.05593	-31.909096	53.792442	47.35192	85.63648	138.81665	-120.37214	-31.593136	34.4974	-163.5807	7.2884974	-68.99875	73.213554	40.617294	-25.173864	-15.183697	14.4831705	-93.87409	8.5971575	6.0294967	-50.13318	-15.537984	7.548808	-29.638811	-49.921127	-62.11981	59.989567	0.9799615	-17.297882	64.27471	-10.221065	-31.722204	16.902113	42.91301	-26.643497	-23.53286	-13.790065	-21.694178	6.4311533	-8.412464	10.193799	-20.91183	-10.440806	15.788035	32.39012	4.3121505
554	D:\Face_and_Fingervein\Finger_Vein_pre1\031\ring_2.bmp	30	55.048817	-44.325882	-40.71705	62.883587	39.244694	53.95107	159.02075	-93.69627	-54.89759	47.04452	-146.2775	-12.010885	-46.913338	90.65742	15.920418	-36.603035	-21.987284	43.67096	-96.77379	8.4300785	11.539094	-44.219902	15.742517	-10.7264595	-31.477873	-39.54673	-56.243263	56.338215	10.715049	-13.2735405	47.131054	-17.192099	-26.359638	7.59645	41.251198	-42.30477	-28.368542	2.672053	-11.762724	18.28497	6.3705015	-2.8167188	-35.701202	-23.575022	19.562634	21.029556	-10.035521
555	D:\Face_and_Fingervein\Finger_Vein_pre1\031\ring_3.bmp	30	100.881516	-1.2497597	-51.33409	133.36903	86.10802	61.76301	146.71788	-87.07154	-63.983425	69.81646	-188.4732	5.7845316	-33.765007	71.046326	48.278557	-58.806034	9.800895	-8.023743	-63.583813	-85.33418	3.5083811	-80.496185	1.7589625	-2.8703623	-25.108402	-57.32272	-49.20468	56.91782	-35.95572	9.276435	26.951464	16.847195	-46.172394	12.261919	20.73837	20.255714	4.354317	-23.93601	12.7743	17.402443	-8.369958	16.396553	-12.1798	-30.052723	30.02477	49.83722	6.71398
556	D:\Face_and_Fingervein\Finger_Vein_pre1\031\ring_4.bmp	30	110.66849	16.54275	-53.662266	147.43773	89.92475	56.491566	147.8152	-89.581825	-60.66435	67.229744	-191.24953	14.823661	-42.702656	72.81852	36.697636	-52.090233	7.0873556	-8.070336	-62.000374	-87.18164	1.7199734	-74.157906	-0.13656141	-2.7764874	-21.212326	-63.770473	-55.558308	60.659306	-36.07605	0.50426704	20.390915	12.264857	-49.060036	6.4755244	15.939001	25.894503	-3.1122906	-24.314287	12.738642	12.426966	-5.3708916	20.657822	-7.503601	-25.544844	27.85085	47.778454	10.063993
557	D:\Face_and_Fingervein\Finger_Vein_pre1\031\ring_5.bmp	30	86.75989	-13.428012	-53.14858	198.37544	89.36167	54.106617	163.60881	-83.565994	-50.819164	45.017063	-214.30087	74.12195	-9.278982	79.77321	72.023186	-60.99741	39.343105	-28.182129	-56.669052	-120.72304	34.34147	-73.137726	-5.688679	-30.807957	-45.318703	-70.78868	-25.345648	64.25182	14.427665	2.3727033	50.416637	24.317131	-91.83638	28.46514	38.475136	12.130344	3.6231766	-15.195043	11.210755	25.014984	-31.58172	15.21344	-26.903582	-5.49634	17.545507	51.886467	60.37236
558	D:\Face_and_Fingervein\Finger_Vein_pre1\031\ring_6.bmp	30	94.25083	-37.135387	-51.97224	172.73607	81.52897	37.038464	131.52354	-101.179436	-56.845715	44.70589	-201.90459	31.572662	-9.796761	90.57474	55.306602	-55.663666	33.682014	-35.351448	-35.80519	-89.73227	23.399023	-70.680405	5.192586	-20.951416	-38.32476	-80.90822	-19.38152	45.63642	19.61688	-5.1683455	37.622124	1.0776529	-86.138824	17.124445	39.78027	-2.1621706	-8.803923	3.184734	4.6245213	20.534267	-15.974246	27.498981	-15.858183	-18.73092	10.0665	42.177074	48.913902
559	D:\Face_and_Fingervein\Finger_Vein_pre1\032\index_1.bmp	31	-69.38189	174.24165	2.8628318	107.051575	95.023735	106.83435	-117.89549	-62.29775	-84.09934	29.149158	57.99639	1.6356926	-46.525127	-70.6112	118.38776	95.493126	29.58276	-52.729366	-39.209896	8.076395	-89.910255	2.4526865	-59.842136	-42.691563	-47.97643	-10.122051	-65.31871	8.988808	38.783714	-28.32225	30.865343	36.843227	12.777173	89.84182	30.195963	-25.642084	2.1396723	40.312393	14.052828	11.392723	-19.276375	-26.735485	-20.163752	-7.569691	-2.7670035	0.5572433	-36.689735
560	D:\Face_and_Fingervein\Finger_Vein_pre1\032\index_2.bmp	31	-13.392402	203.07213	17.791769	148.25665	120.55324	113.07346	-109.64757	-52.105633	-51.988037	-4.3751435	26.718277	21.50668	36.648087	-40.686882	90.572845	47.741665	25.845705	-43.40111	-43.665417	2.1061356	-63.43705	-0.90768474	-86.50537	-47.92334	-36.8772	-15.47222	-47.05447	12.760504	36.691532	-12.2107315	34.540817	-1.5994959	35.324783	42.12721	36.169224	-28.207085	14.521326	23.838615	-19.799076	23.609833	-44.521637	-13.828011	-30.82689	-26.005589	-40.92847	22.017601	-29.740316
561	D:\Face_and_Fingervein\Finger_Vein_pre1\032\index_3.bmp	31	-128.37323	225.00192	-4.2814293	134.196	7.6420507	-42.453785	39.733696	-46.21996	-128.22705	4.953207	82.76154	43.557705	-39.199	-83.122475	100.070366	56.8216	-22.582087	-22.756117	-58.83073	49.621605	-76.35401	13.584964	-45.271523	3.5202699	-68.132744	-26.660704	-67.26973	14.231247	-11.054803	3.0231843	38.192474	25.708893	7.268507	31.827803	7.906702	-35.815357	20.629082	22.853882	-4.605373	26.75261	0.87474066	-21.131985	2.0605536	14.943996	-7.7591777	6.85534	-25.459852
562	D:\Face_and_Fingervein\Finger_Vein_pre1\032\index_4.bmp	31	43.68084	265.51685	-124.74008	54.176468	137.25063	167.83241	-107.98174	-28.930458	-13.660996	-45.461815	59.830124	8.060628	12.777761	-12.346988	23.813753	34.87328	-23.574802	-58.667828	-126.33966	-12.018851	7.3407245	-16.29517	-47.781353	35.564903	-20.636534	-34.490326	-49.72121	-36.103912	62.203827	34.797356	19.953295	9.67456	-16.504292	-0.23574354	21.397902	6.2442255	-11.930117	22.392004	16.285095	16.60016	-27.840437	-2.3388262	-31.507189	-11.993787	-55.906223	-23.602953	-37.06532
563	D:\Face_and_Fingervein\Finger_Vein_pre1\032\index_5.bmp	31	-7.745696	260.93073	-127.12475	53.73053	55.181442	65.378654	34.167606	-32.84138	-31.878933	-63.071327	52.370026	58.698925	-5.621613	11.8013315	5.111508	-5.086073	-12.23097	-24.628374	-111.26335	-22.640802	17.282602	-26.098627	-59.223244	44.25352	-17.127195	-25.50071	-22.625973	-19.395998	58.554493	30.811995	60.345894	-14.180071	16.437487	-19.518795	5.6873636	5.7592554	9.145813	7.858792	13.568779	8.396533	-60.30714	-10.19362	-20.021338	10.818797	-14.543628	1.4764302	-24.698732
564	D:\Face_and_Fingervein\Finger_Vein_pre1\032\index_6.bmp	31	42.72413	243.26936	-132.2011	29.389612	125.331924	151.28629	-104.99037	-66.20293	-11.593683	-73.72407	53.03283	34.904034	42.577763	-37.968647	49.169952	4.2019253	-22.969921	-40.951557	-113.20069	14.511218	-13.333324	-45.789722	-29.859318	48.763245	-27.02225	-40.141117	-63.630623	9.817673	71.91163	32.962624	35.074036	-24.057468	31.429771	15.919267	20.096283	-0.9018408	-10.482376	26.260504	-6.0386934	14.541605	-45.70245	-41.39143	-20.962992	-37.562546	-73.70145	-13.392467	4.8072147
565	D:\Face_and_Fingervein\Finger_Vein_pre1\032\middle_1.bmp	31	60.964573	95.37613	38.653427	92.220955	149.38068	122.69498	0.18060125	-13.87735	81.98559	34.542625	-109.20564	-56.737106	55.132298	-7.572008	-24.070868	22.906218	-14.324988	39.295345	-83.73072	52.34957	7.0019975	64.1307	-4.0445223	-89.94301	-78.95875	104.07835	-3.7689526	-29.692554	-22.530619	18.276472	5.8815126	-46.60024	-71.998665	-33.21336	-79.015114	-44.844975	-17.959932	-29.782627	11.674225	0.3343109	-4.644444	3.2955945	21.723755	-27.080828	-21.13878	-16.301092	-26.237793
566	D:\Face_and_Fingervein\Finger_Vein_pre1\032\middle_2.bmp	31	60.319496	104.738525	36.36908	87.35542	149.22522	103.58777	-12.881169	-19.771864	59.726273	29.790077	-114.94851	-52.849705	59.62791	-7.0156536	-21.339869	28.273369	-13.973271	48.965023	-96.318504	45.4497	-17.250816	63.34223	-20.972008	-72.71142	-72.45367	82.41088	3.6318889	-36.20379	-26.904572	-2.9862366	4.935368	-57.46162	-62.603622	-43.23961	-50.4576	-41.935028	-17.971498	-10.553915	12.649348	1.031599	-11.081839	-5.7399864	39.39151	-22.936867	-20.727568	-9.695844	-34.121582
567	D:\Face_and_Fingervein\Finger_Vein_pre1\032\middle_3.bmp	31	67.407265	-43.520638	59.666496	282.3676	119.64133	30.672995	-102.624146	-0.6218582	-33.865047	-65.59838	-131.29932	-18.24303	55.374325	30.509676	-11.319568	52.568146	45.301586	15.908457	-68.950745	20.189995	-40.940193	8.632441	40.843422	-51.23607	-1.3154725	18.512468	9.366309	-34.26838	-1.8515193	57.76083	-70.87599	-72.55627	-128.32669	-46.06923	-48.09942	-46.90622	-8.801013	-15.067845	15.344442	38.863846	-11.852213	-25.742624	4.7428913	-23.685505	38.09835	-66.71868	2.157212
568	D:\Face_and_Fingervein\Finger_Vein_pre1\032\middle_4.bmp	31	52.036648	-67.66011	62.693985	275.1596	102.180115	35.26996	-101.50823	-24.93593	-26.597267	-66.809494	-93.69442	-28.40785	57.580505	18.946693	-20.116459	55.79709	36.28815	-3.975749	-71.471695	38.494427	-16.104254	9.973667	45.5361	-70.77867	2.2180297	-9.882905	20.574938	-48.638287	5.1558537	54.112095	-60.55582	-88.66848	-128.13434	-3.6735272	-35.027237	-38.774357	-16.249174	-4.727628	-1.5453362	36.683598	-18.427847	-10.658558	10.425835	2.7653847	55.894947	-80.097786	13.933617
569	D:\Face_and_Fingervein\Finger_Vein_pre1\032\middle_5.bmp	31	75.67082	-70.77137	87.89942	286.4952	105.10504	52.321613	-88.29285	-18.481546	-30.704477	-57.561203	-118.126686	-36.80828	69.51597	23.878658	1.1685421	48.21937	59.41766	14.946871	-75.87381	25.250494	-41.079666	3.2493145	31.377253	-59.273735	-28.190254	34.65582	5.6021733	-17.1327	12.729232	66.65379	-50.429375	-60.0318	-141.59761	-36.367107	-58.50865	-21.37938	-23.359379	-25.401487	1.5806681	27.331978	-11.423284	-38.80579	-13.718588	-23.985483	48.017174	-53.939526	23.827219
570	D:\Face_and_Fingervein\Finger_Vein_pre1\032\middle_6.bmp	31	90.241554	-60.661285	101.011604	273.5241	108.301155	46.208973	-82.375725	-18.487305	-23.011255	-66.40807	-126.78903	-28.971897	26.201916	52.272747	-10.612611	55.80209	60.236866	53.793606	-69.00038	95.44239	-68.79538	-6.4161677	16.916525	-65.08795	-22.156336	52.182392	3.9018466	-20.646452	28.752422	41.55738	-29.134705	-89.19389	-144.66023	-35.55213	-62.70613	-23.305641	-9.242772	-33.330704	-13.638748	12.180764	6.7888813	-30.972183	1.3642447	-9.06702	62.19513	-76.761826	10.965831
571	D:\Face_and_Fingervein\Finger_Vein_pre1\032\ring_1.bmp	31	-11.245745	-219.6694	74.99708	61.627796	180.69882	95.10703	-64.17208	49.873745	-10.109077	-158.74747	-11.733192	-53.71814	22.398714	-28.649488	62.46679	59.174164	31.781694	100.518234	-68.56978	-65.06466	-36.417233	81.62519	-39.40765	37.31298	-19.527216	40.939217	14.029945	-82.98077	10.665727	72.34445	4.2122006	-23.66926	8.810368	-5.240411	-21.325205	-20.761501	22.543388	-7.980292	-15.584386	24.751606	-50.523605	20.563055	-24.428493	-22.900307	40.21781	-8.767239	11.513278
572	D:\Face_and_Fingervein\Finger_Vein_pre1\032\ring_2.bmp	31	1.8402741	-196.07893	88.68036	101.824104	184.15247	129.76952	-45.74347	50.330975	-21.663172	-160.19789	-16.54784	-60.76565	31.695118	-22.86546	55.36481	79.94814	35.430992	83.52027	-62.581654	-59.76212	-43.74717	67.54321	-25.376362	9.10436	-15.641802	42.19121	-3.6393042	-81.53202	11.844044	58.034767	15.985477	-16.017889	-13.136024	-9.317523	-12.796432	-36.485733	33.558346	-34.707767	-12.087341	17.61449	-37.995907	14.22079	-28.993046	-37.932716	41.955475	-12.124757	25.972599
573	D:\Face_and_Fingervein\Finger_Vein_pre1\032\ring_3.bmp	31	45.021732	-193.25108	32.482853	237.91997	118.98219	99.50534	-99.6501	22.617386	-31.824667	-151.68513	-70.123535	63.84539	34.678253	19.034996	-33.212402	59.8501	141.09305	-66.72219	-51.93066	-77.569496	-2.9617412	41.470108	26.206001	62.738007	-9.913599	-82.71429	25.435286	-82.99831	-96.17379	57.380997	-13.624191	26.271269	-15.516639	59.49912	-50.154205	-71.63149	35.999268	68.99674	14.768717	64.294365	42.703667	-76.35453	-17.359797	-66.14815	14.871106	19.89905	24.545738
574	D:\Face_and_Fingervein\Finger_Vein_pre1\032\ring_4.bmp	31	24.700565	-194.8399	79.35166	206.20319	182.52281	87.01509	-58.324524	10.357802	-66.755356	-144.90164	-105.49064	65.99785	23.087233	-6.2644095	-2.0246747	80.64095	98.943184	-14.773802	-81.15511	-112.09895	-45.211666	42.09139	-16.794756	60.811047	-36.507767	-93.12152	34.02559	-62.66088	-63.679195	25.836712	17.966852	37.45338	2.5125413	50.13923	-47.73423	-74.63653	27.363646	53.852398	23.38332	70.5629	11.235573	-73.731125	4.312438	-56.511868	46.27669	-4.909791	49.22312
575	D:\Face_and_Fingervein\Finger_Vein_pre1\032\ring_5.bmp	31	60.49477	-152.13107	20.85905	180.25027	176.7269	111.18245	-64.0007	76.020775	-45.915092	-187.30193	-36.798927	17.980656	24.816795	-2.6607068	-20.825397	85.39304	100.96653	18.758364	-49.133663	-109.09572	-40.633484	83.2287	-13.834146	94.04875	18.404957	-63.174152	-18.570507	-66.26609	-101.79356	80.92434	-4.1873965	-16.726158	-16.072773	44.623825	-32.2196	-53.205425	25.871538	67.21615	11.606616	46.310402	19.239365	-46.840923	-30.232332	-45.130146	33.355747	14.178302	34.380207
576	D:\Face_and_Fingervein\Finger_Vein_pre1\032\ring_6.bmp	31	37.82245	-176.72096	49.636505	155.19666	166.23354	106.98905	-67.79395	67.00198	-39.936676	-196.997	-36.973595	26.486319	37.27142	-15.3649	-18.544518	85.310905	90.37137	10.155662	-66.36277	-118.95426	-26.253609	98.00821	-10.381981	95.59937	11.4622135	-78.953156	-10.969825	-65.625114	-95.76318	84.74403	12.013955	-12.992633	-16.822435	66.74444	-34.445065	-56.09539	33.66683	66.27555	18.5669	52.55081	15.188254	-49.772488	-36.027107	-61.858624	39.999123	9.6608095	30.909428
577	D:\Face_and_Fingervein\Finger_Vein_pre1\033\index_1.bmp	32	130.061	38.936947	39.38661	-28.260223	-217.37631	-45.694305	-49.1716	17.560863	65.05169	2.2433429	-35.86886	-16.44506	-67.541954	-16.542744	29.727211	25.604914	-27.455063	59.084736	-19.340729	-44.18868	-0.53802794	7.3957157	-40.549526	37.30797	22.691233	-30.587864	69.36815	-13.667345	4.784575	9.172905	46.68996	11.984155	14.795694	15.041369	-49.03757	-51.33072	16.274176	25.77806	7.9663835	6.111329	16.718908	-2.572679	-19.53037	-27.725918	-13.536822	-3.8247926	-4.6595025
578	D:\Face_and_Fingervein\Finger_Vein_pre1\033\index_2.bmp	32	132.05397	56.583366	33.78241	0.33897513	-200.75641	-29.467222	-45.606968	36.16136	61.855164	-0.120787226	-34.744434	-14.354228	-65.69694	1.3965262	18.636951	17.7715	-48.46444	59.362206	-12.748529	-48.553654	-20.748087	15.8379345	-24.680021	24.716953	25.837385	-29.498857	87.26355	-19.709864	-12.315637	2.8236	35.837566	1.2746729	21.102009	17.2863	-50.836567	-51.28758	10.725255	-6.1206174	1.5194366	-0.021715144	4.932377	-10.077571	-20.499033	-28.776917	-16.463135	-16.976828	-8.640898
579	D:\Face_and_Fingervein\Finger_Vein_pre1\033\index_3.bmp	32	138.8096	58.03028	25.256435	10.982707	-183.35901	-40.542347	-22.104727	10.71294	55.33965	-6.8817143	-14.339819	-17.969028	-61.849655	5.5171895	26.10264	28.924902	-65.991165	59.667564	-19.614758	-56.727276	-14.950217	-1.5661917	-45.91115	7.3762712	19.658773	-32.642197	77.06646	-18.812956	2.1304698	-10.327241	21.647629	-7.8879256	14.828151	4.474906	-47.393066	-43.002113	13.330503	2.0282416	27.281279	-8.995799	17.620836	-3.7140355	-21.94031	-13.774875	-2.4022706	-7.214174	-26.101625
580	D:\Face_and_Fingervein\Finger_Vein_pre1\033\index_4.bmp	32	139.6304	55.141552	31.34386	10.391943	-183.31519	-54.28442	-8.607215	17.992828	41.430225	-9.690392	-2.1543791	10.69012	-45.837666	17.361668	47.070107	43.034668	-62.279236	64.75329	-30.822655	-57.866837	-26.678585	-5.757538	-64.559845	-19.093552	4.2194815	-23.686453	81.14265	-15.060799	5.0803995	-13.9258	14.480709	0.7582896	21.612728	8.738887	-39.83508	-43.528664	9.547385	-6.6274886	24.307707	-12.936923	14.412337	-1.9288981	-19.37737	-12.96628	-8.652947	-18.010101	-17.48221
581	D:\Face_and_Fingervein\Finger_Vein_pre1\033\index_5.bmp	32	140.10359	57.619083	9.7313595	-109.49271	-113.259995	-22.651424	51.685772	23.136208	98.4785	80.794556	-22.668392	-46.27692	-43.72962	-1.4476068	5.047963	54.284966	-53.199993	89.554054	-35.56325	-22.730053	-0.07241191	-42.065136	44.741962	69.948006	12.151541	8.840057	45.581856	6.3219423	-47.04288	40.308685	17.302372	32.583096	43.836308	-21.26954	-77.79957	-34.44221	63.03012	67.44347	10.8174715	-18.627655	-0.24125879	-11.264464	16.457289	-43.01467	23.321085	-34.929047	9.534809
582	D:\Face_and_Fingervein\Finger_Vein_pre1\033\index_6.bmp	32	140.42836	60.104652	3.6134884	-116.054535	-97.2993	-18.751984	49.568157	30.693481	85.076515	58.87234	-20.708927	-46.567753	-41.655926	6.2642927	7.2282753	44.701828	-51.834072	83.79809	-31.532976	-35.09567	3.6742067	-57.861225	24.63416	57.218494	8.659448	2.7499125	48.125443	14.495904	-44.10482	31.617794	12.726128	21.273142	52.43228	-17.569221	-69.83434	-31.265726	53.813328	54.075798	16.657795	-23.987091	3.9155207	-9.451656	19.678951	-29.93728	30.315428	-33.117664	6.148006
583	D:\Face_and_Fingervein\Finger_Vein_pre1\033\middle_1.bmp	32	117.77807	-55.48632	-143.15707	-173.94269	-25.979765	-61.85238	91.596565	91.46744	26.09257	12.532079	19.684227	-11.468777	-46.819633	-53.799534	-13.71225	17.267927	-8.262873	-25.04806	22.92063	45.571083	20.039726	-78.2259	-44.582626	-43.136723	33.792267	-30.487137	63.184723	10.953008	20.87168	58.99373	13.629017	10.244985	-15.33948	23.2347	-49.442333	-61.38784	30.801563	22.150751	-35.829758	23.211716	-2.295961	-1.27134	-14.561883	-2.435655	4.764255	17.376308	-8.335272
584	D:\Face_and_Fingervein\Finger_Vein_pre1\033\middle_2.bmp	32	116.22839	-78.00142	-165.50012	-173.56067	-21.803137	-76.17026	100.75891	79.157684	-1.7777306	2.2626612	33.314857	-3.5028858	-38.165134	-46.486282	3.6943388	32.67144	-19.156164	-28.889349	17.680908	41.664658	-2.8523076	-69.06313	-45.386288	-37.826324	32.267784	-15.680251	51.25659	17.903028	16.083567	61.015507	7.8843017	10.321398	-13.167148	20.789587	-41.584194	-69.31683	30.394316	2.8124886	-20.29688	29.55995	3.4813678	-1.3164331	-2.6861258	8.211077	15.412521	20.574373	-19.298296
585	D:\Face_and_Fingervein\Finger_Vein_pre1\033\middle_3.bmp	32	148.3293	-42.831024	-164.5665	-156.7687	6.3370414	-60.089954	96.41894	77.750824	6.6285377	16.542461	18.404406	-21.518484	-46.871284	-55.043163	-16.923176	29.137014	-22.48783	-8.543533	32.38585	61.25615	21.229294	-85.93867	-38.20848	-35.654003	36.627674	-36.293327	57.043922	11.833599	35.166798	46.497604	7.677958	13.141882	-35.179256	9.499968	-32.77761	-68.51625	41.799965	11.841412	-18.347866	25.441183	12.616843	3.568004	-10.263708	-0.9497489	22.96113	38.33126	-20.974493
586	D:\Face_and_Fingervein\Finger_Vein_pre1\033\middle_4.bmp	32	133.17822	-64.67757	-173.39037	-172.34456	-1.2711554	-61.357254	94.01523	79.0085	8.984759	2.4281878	22.006226	-21.981714	-51.39706	-63.15232	-18.769363	31.630863	-15.936773	-26.111305	38.502777	57.70446	10.46108	-92.48043	-42.082928	-30.453587	39.92341	-38.637623	63.24106	10.755193	33.51513	46.225323	15.067952	8.887364	-30.320396	12.255261	-32.32381	-61.813484	29.91301	22.942148	-17.535295	28.668251	12.771328	6.1451273	-13.082951	4.2317786	25.874926	42.91943	-17.25176
587	D:\Face_and_Fingervein\Finger_Vein_pre1\033\middle_5.bmp	32	127.452286	-56.746838	-179.57626	-155.43436	-15.368805	-71.657776	109.59858	99.82481	13.222174	11.642184	11.630774	-3.6976666	-55.686867	-63.628155	-12.824639	28.86919	-7.202939	-18.831099	26.374338	53.115223	16.983372	-68.175644	-47.623974	-36.007427	25.857038	-15.2281685	61.686394	16.488218	27.194063	72.542534	11.807933	12.8122635	-18.330263	31.288954	-57.090874	-79.37189	24.211273	12.2509365	-32.45233	33.754654	8.476063	2.4515183	-13.340358	-7.069617	-1.5821397	29.570961	-2.8055491
588	D:\Face_and_Fingervein\Finger_Vein_pre1\033\middle_6.bmp	32	155.32016	-37.27414	-187.29152	-132.7455	5.302004	-91.71299	106.29841	72.30109	5.82572	12.6113825	10.464345	-2.9433968	-40.131466	-68.48479	-2.9301212	42.136723	-5.4178166	-2.02398	20.270985	57.206547	20.411346	-73.010796	-25.801561	-38.312813	36.12118	-8.754071	49.180634	20.760221	13.47586	60.694695	-0.06422435	-3.301069	-29.318844	13.314687	-33.52226	-80.235535	17.267635	12.112317	-21.569231	28.804678	13.3259535	-1.8734118	-15.327326	-0.75883293	7.247206	26.902937	-13.362866
589	D:\Face_and_Fingervein\Finger_Vein_pre1\033\ring_1.bmp	32	128.39322	-114.73589	-144.51453	-79.432915	-100.54339	64.63744	-47.62775	2.476891	-48.735256	-48.81249	-66.94223	-58.286633	-34.374798	-25.241766	8.207599	-7.7343245	-71.50524	8.183397	3.9988196	-23.005266	8.45676	-54.00516	12.431463	10.529072	14.802565	-32.223293	7.0000186	3.2045877	-3.8596487	18.957611	22.821434	-9.791025	2.431723	-16.917524	-19.507408	-19.378487	-7.8755727	9.2628	7.5901046	17.345844	46.273186	-5.3144937	14.288987	6.5792174	25.537502	7.4385595	24.931812
590	D:\Face_and_Fingervein\Finger_Vein_pre1\033\ring_2.bmp	32	111.61384	-115.23448	-97.69355	-55.60708	-124.86881	91.358864	-79.30352	-34.916862	32.92791	-44.534424	-25.535027	33.919388	-81.717	-27.91542	-16.458965	0.9288293	-98.565285	10.085624	-17.765728	-14.70048	46.518635	-14.233047	-36.412617	29.298132	27.03848	10.182924	-30.163137	-27.454351	1.129149	0.6707612	3.443033	-50.170086	0.1538014	-5.2199836	-19.480137	-26.411304	-22.55398	-14.282254	-2.1022253	7.361609	11.1208105	-6.3553987	6.6859026	-9.725708	15.95174	-3.922696	8.8677845
591	D:\Face_and_Fingervein\Finger_Vein_pre1\033\ring_3.bmp	32	120.813255	-151.76694	-124.39158	-17.853924	-65.6267	113.13702	-38.21719	-31.264853	18.097576	-28.86907	-0.4955816	-24.55269	-42.31435	-4.591675	76.10829	-7.5517497	-90.6617	17.926653	10.021361	34.574207	30.764807	-57.01621	-49.06677	0.9824812	19.733135	6.4447637	3.1721916	11.979628	25.180336	-4.8464913	26.50509	-5.580735	-24.724735	-20.041443	0.4663653	-21.943586	-36.19347	15.939911	18.312702	16.590418	14.835587	9.980508	10.562944	-21.393608	31.65118	11.156811	8.613435
592	D:\Face_and_Fingervein\Finger_Vein_pre1\033\ring_4.bmp	32	109.01583	-127.39201	-135.31993	-20.689838	-109.93785	84.6453	-11.683185	-37.441444	34.050503	-30.147099	6.7311273	-18.76271	-64.66006	-9.231772	33.761192	-9.794267	-78.95119	-1.2496678	13.357794	27.224382	27.645681	-50.345394	-45.66804	24.531063	58.580765	-9.466255	1.0406945	-5.6401787	4.70309	-23.192627	18.038668	-24.36827	-15.353603	-11.237667	0.07684227	-3.5831215	-30.576557	10.141456	21.34803	7.3655276	17.258013	13.281066	18.252056	6.765739	39.70411	4.6358414	10.707475
593	D:\Face_and_Fingervein\Finger_Vein_pre1\033\ring_5.bmp	32	76.16579	-162.13925	-147.18637	-18.898808	-166.1932	32.442142	57.534454	-27.304888	-30.897985	-65.33831	28.355545	6.0641932	-47.461956	-34.211647	55.749264	-6.727186	-80.82068	27.933594	-34.77104	16.01037	24.568966	-54.23687	3.2954738	11.823528	24.850515	39.55088	-0.89762604	28.131683	-6.443146	29.82659	25.998213	29.554699	8.955871	14.431661	-24.489067	-19.79235	-40.50491	31.154587	41.77128	26.417448	30.904417	28.326391	7.217032	-9.611315	38.80886	4.5582056	55.634754
594	D:\Face_and_Fingervein\Finger_Vein_pre1\033\ring_6.bmp	32	108.63141	-166.06097	-125.75037	-24.996628	-101.42895	91.01329	-24.375847	-28.582714	-2.5080264	-32.461903	9.0539875	-34.280354	-45.3068	-29.039291	29.388584	-20.870937	-84.61304	-0.2535165	-0.60909295	6.9346385	31.336586	-56.027527	-31.466665	22.188517	29.942244	1.6315429	-15.347218	1.3206208	17.250269	-12.0557375	14.448554	1.6029785	-2.9451041	0.93107784	-31.751427	-10.514437	-25.942375	18.257856	30.304787	20.852661	36.195866	13.920008	16.114859	3.3354664	20.102592	7.0195003	47.425087
595	D:\Face_and_Fingervein\Finger_Vein_pre1\034\index_1.bmp	33	-32.210197	229.37813	163.86041	194.01122	-43.32421	-31.884356	-23.634474	96.688805	8.386416	21.604818	103.83737	51.407017	-15.682634	-65.52218	12.114839	-4.8675823	-4.9501634	1.6550285	26.70086	66.88846	17.00853	-12.037599	31.829721	-73.10346	-41.69891	-56.788197	-60.11322	50.425175	27.279892	48.628353	-38.339573	-10.991319	76.0496	-14.844785	0.5626996	5.920575	3.236205	-14.661113	23.781475	36.863052	-14.202337	-52.25394	-7.2365446	9.128713	10.797695	18.122166	55.886784
596	D:\Face_and_Fingervein\Finger_Vein_pre1\034\index_2.bmp	33	-49.10052	229.27023	175.93289	195.18748	-77.193756	-1.8858905	12.40556	99.327484	-38.566246	70.176155	113.59929	10.955906	-66.04547	-59.21816	10.575133	17.37108	28.917004	-14.745744	35.711426	106.65896	-54.892555	-14.698628	22.938509	-50.949173	-8.097133	-36.893585	-77.33393	15.913073	33.660324	30.47567	2.0218933	-29.167156	44.87617	-19.050377	-0.6074991	7.5102334	35.011204	-24.038488	3.6249683	40.21055	-33.246468	-53.237843	9.068936	39.571213	11.570251	24.67806	29.458908
597	D:\Face_and_Fingervein\Finger_Vein_pre1\034\index_3.bmp	33	-49.384792	207.2795	191.87799	218.67133	-86.01565	-38.801086	-47.579426	41.8696	-19.449875	8.502644	101.25264	9.194114	17.831774	-65.21414	45.03197	-60.981926	-4.42418	-16.91907	15.483546	11.745987	0.10862709	30.838978	-0.9259243	-43.658333	-35.283504	-29.12727	-20.5831	19.306858	40.091217	28.062244	-36.487663	-40.607407	22.599762	-5.12956	7.241734	-41.451305	-9.15393	12.343501	2.021579	61.590252	8.662424	-67.673325	-21.562796	16.206064	-6.161387	45.1916	34.23532
598	D:\Face_and_Fingervein\Finger_Vein_pre1\034\index_4.bmp	33	-32.13168	215.56036	181.5169	208.36612	-59.117752	-46.500477	-18.568197	82.173546	24.789835	12.777519	88.604546	58.121037	1.4088416	-60.09403	32.022285	-13.836273	2.7509403	-37.978928	17.407883	64.85446	3.115621	7.3814797	-2.8964524	-54.264942	-31.577108	-54.014587	-44.835686	29.461895	63.771378	30.547901	-7.9282346	-42.575638	24.92009	-12.643304	13.67679	-8.274066	11.380807	-13.194997	6.231853	56.98201	-31.295065	-58.9899	-14.636747	28.095247	-19.635128	30.565899	36.19622
599	D:\Face_and_Fingervein\Finger_Vein_pre1\034\index_5.bmp	33	21.861507	230.9137	167.13394	167.9234	-22.900442	-32.773846	-25.026691	93.79628	3.0579493	-16.492418	57.05492	-8.823473	13.716844	-38.760662	-13.103746	-33.231003	14.945816	-18.176046	-4.4559665	33.790596	22.101637	-37.636707	-23.02657	-31.08661	-46.467003	-49.021526	-53.022312	49.725597	11.786084	18.949219	14.833977	-25.398273	90.18448	-73.45497	20.574102	15.592899	23.380524	-1.0529435	9.563041	39.418053	-8.584805	-39.86261	10.431233	-3.2588608	3.0790899	18.57226	43.19898
600	D:\Face_and_Fingervein\Finger_Vein_pre1\034\index_6.bmp	33	79.99408	179.44228	184.22627	194.19873	-59.724392	-13.350667	-12.10638	72.50302	-33.094677	-2.3545175	49.20207	24.424082	25.483917	18.82252	-40.66382	-28.75827	9.456135	45.4992	-20.885107	91.35154	-7.4865375	-13.602999	-39.13498	-55.101257	-18.306612	4.400468	-13.717846	25.596731	28.735453	9.92501	29.697699	-23.99073	8.199673	-30.673954	8.933726	56.556854	2.5472739	-43.27161	-5.9032483	11.620615	-37.43476	-38.451756	-9.838633	10.608677	27.09568	19.700977	26.110245
601	D:\Face_and_Fingervein\Finger_Vein_pre1\034\middle_1.bmp	33	55.340202	285.2195	66.22573	120.455345	-47.92532	-28.988836	-36.370792	81.87444	20.407576	-59.5552	72.03587	73.63013	46.70945	-14.211658	-9.161725	12.192794	-21.460886	-4.196875	-82.52063	-44.86453	63.456608	23.239851	-56.231163	-38.225365	-43.83789	44.011673	-16.290232	20.862518	-32.78913	-20.89137	-16.440123	16.048067	52.43812	-42.241943	12.66023	17.692358	-48.477764	-10.438283	31.637522	-23.781404	15.425472	-41.42861	-11.543491	-5.23597	10.79234	-33.09832	-3.377732
602	D:\Face_and_Fingervein\Finger_Vein_pre1\034\middle_2.bmp	33	88.04403	226.99878	50.255424	89.093575	-94.48139	9.224421	-20.2795	67.51058	24.484362	-75.780495	27.01048	31.420786	7.720836	28.646696	-30.339636	4.9768577	26.6705	62.050323	-37.32815	39.39985	-1.8270919	-15.819862	-41.19056	-50.46944	-83.20073	19.877491	-31.463911	17.317783	-15.046285	-62.06633	22.41139	-9.185692	39.17264	-23.375654	10.03216	68.84694	-8.900572	-27.411995	12.222073	-40.397156	-4.542525	-13.842995	13.62679	-6.102982	12.481773	-23.965672	1.3272072
603	D:\Face_and_Fingervein\Finger_Vein_pre1\034\middle_3.bmp	33	16.346382	266.35934	111.2553	135.95358	-45.646397	-30.337198	-52.10503	88.061264	25.732422	-42.73921	26.538424	33.17322	7.9581428	-25.683184	4.904431	-38.786366	-34.440483	-58.55366	-10.595344	-11.7525215	13.91925	26.033285	-23.868317	-4.286776	-59.492847	-18.424961	-65.15119	26.33816	-8.981017	-12.010086	43.293053	-14.530071	66.26571	-74.801125	17.80681	-20.475115	6.124763	24.811712	-5.3464856	15.122842	1.8922145	-41.580723	13.226866	-8.892119	-7.381324	5.346034	-4.3031063
604	D:\Face_and_Fingervein\Finger_Vein_pre1\034\middle_4.bmp	33	27.524078	293.86972	119.568375	140.38971	-21.609394	-40.68574	-64.08123	114.9772	23.321074	-66.38366	40.10341	42.839947	12.689363	-32.222584	-2.919063	-14.971723	-10.192027	-52.601112	0.15965377	-8.684493	35.373547	1.7974349	-15.032463	-26.278126	-46.55904	-34.70196	-59.53704	15.00205	-26.884983	-21.034636	56.618114	-18.717924	81.795395	-85.22021	24.762133	-19.781368	-0.4977027	12.079816	-13.145542	14.121928	0.2581363	-36.448486	13.897799	-23.472105	0.3231574	-22.927776	0.2726829
605	D:\Face_and_Fingervein\Finger_Vein_pre1\034\middle_5.bmp	33	-114.34026	294.92648	136.0851	161.05064	-31.926825	-46.865154	-15.514818	50.134865	-40.387657	28.104261	109.669815	91.70065	-56.84442	-46.17297	57.140285	19.546694	-9.484992	-48.155132	-29.617783	-25.758509	-24.085423	51.58942	-16.959738	-13.373552	-56.63348	0.697903	-39.03812	44.078796	13.417132	-62.030567	-40.950676	15.930828	22.410078	-62.45383	-11.530956	-48.63317	5.3414636	-19.480604	38.216118	-4.5013585	17.667921	-38.817104	21.87879	45.301243	13.869161	-13.257817	9.619178
606	D:\Face_and_Fingervein\Finger_Vein_pre1\034\middle_6.bmp	33	-51.331104	284.9498	142.90855	144.59953	-13.043496	-49.08892	-25.737688	60.67602	8.0471115	8.1393175	56.10324	79.55451	-34.22027	-38.107407	1.9607421	-22.810423	-34.381336	-73.43083	-32.497803	-13.713559	-14.06096	43.99838	-57.474915	30.85031	-56.940456	-38.80229	-51.612804	8.999795	29.410898	-47.151676	-28.836884	7.059525	22.60324	-105.978226	8.8406725	-44.714172	2.6174462	22.809582	17.184916	-9.67179	25.456852	-23.7303	-10.841852	20.88532	8.683646	-6.134669	15.381505
607	D:\Face_and_Fingervein\Finger_Vein_pre1\034\ring_1.bmp	33	-56.076797	-65.97738	-87.80342	114.41782	-17.147892	142.113	-132.04556	44.793667	4.1506567	-0.96500957	25.04726	50.68789	35.565804	-29.170378	40.266468	-1.093856	-8.127265	-20.401518	21.356918	-8.394722	-83.572014	11.254424	-76.67711	-12.435449	-0.9579007	14.918446	-46.61928	34.151394	-4.03784	39.549015	-6.0153117	7.371058	48.696777	25.464342	-39.90677	0.851045	-29.846375	21.843334	16.168755	19.004902	-25.502443	-0.18996616	-12.475411	-41.992424	15.784796	22.034052	-24.567837
608	D:\Face_and_Fingervein\Finger_Vein_pre1\034\ring_2.bmp	33	-72.64066	-116.46615	-83.714195	129.24585	-6.644902	156.95087	-142.82655	4.399146	-5.9627247	-3.4704528	54.690468	35.420006	60.490532	-28.606342	70.49896	-7.8217716	-17.904217	1.459026	-1.809427	-6.7063923	-86.125305	2.9370377	-66.68792	-20.7182	-6.084193	6.4809356	-42.4792	58.253517	16.175158	31.040642	-5.895185	18.306423	37.61769	48.999058	-48.65087	-5.0044174	-31.438274	16.541386	10.89106	23.998144	-46.70723	-9.124762	-4.2157044	-33.20549	18.968153	36.83219	-22.178345
609	D:\Face_and_Fingervein\Finger_Vein_pre1\034\ring_3.bmp	33	-152.90121	-72.90027	-120.667496	97.23045	10.868791	114.06078	-113.447464	18.166906	-25.94105	71.59767	63.25477	43.858448	-25.738297	-17.05699	45.918346	40.424435	34.17557	-28.910303	49.371094	-69.70245	-84.33777	20.922703	-80.71856	-52.345276	18.50958	47.83637	3.0546086	22.772058	27.366932	1.227754	43.889503	27.647846	25.125387	35.37229	-31.726831	-16.546846	-56.20118	15.171769	28.816349	-9.377745	-31.242483	10.940102	-10.785313	-26.754177	13.457653	5.4183536	-44.498474
610	D:\Face_and_Fingervein\Finger_Vein_pre1\034\ring_4.bmp	33	-149.40926	-115.63363	-122.57031	71.6977	6.2482543	145.78908	-112.82755	-17.203827	-23.290997	53.82137	79.97537	-7.21263	-10.618294	-47.248188	83.84911	31.621895	11.836353	25.396505	23.575151	2.2291822	-101.48911	3.1633992	-39.694527	-56.008495	36.12604	55.8857	-10.451372	41.744106	41.167404	-18.978384	39.771717	32.61984	4.918483	53.384	-30.213657	1.5353569	-57.37294	4.586647	13.441702	0.41109774	-17.6828	17.216549	-13.533273	-39.499504	27.70863	7.625438	-27.925146
611	D:\Face_and_Fingervein\Finger_Vein_pre1\034\ring_5.bmp	33	-140.90775	-77.592476	-119.88507	27.144535	20.431726	139.37463	-102.171234	12.508798	-79.33918	32.20131	85.08898	19.88985	-33.702713	-71.60675	49.610325	48.455704	36.564644	-2.2716897	-20.310062	-67.92713	-100.410225	-3.532253	-43.957134	-84.707794	28.518396	29.95067	4.833159	35.236286	10.392875	-22.69098	51.64275	6.956533	31.92578	46.080944	-5.9767876	29.814241	-43.882122	-1.2625695	0.48476896	-8.384048	-6.707938	0.017131038	0.37743184	-31.23888	14.850527	-9.584116	-17.33328
612	D:\Face_and_Fingervein\Finger_Vein_pre1\034\ring_6.bmp	33	-99.61565	-87.3361	-100.02682	23.111866	52.850906	107.12034	-102.293625	11.013908	-16.674294	-14.661239	46.31799	35.343845	13.145005	-45.771202	46.761272	-24.748276	-8.207218	17.475094	-10.587594	-15.54246	-66.96105	17.309877	-48.48132	-78.514366	-12.689294	-21.744423	11.43467	25.900745	3.6271164	11.345549	31.000954	16.315327	26.33153	20.719	-13.603953	28.87885	-48.328472	16.753471	-5.615222	-8.427435	-11.1199465	22.093107	-11.917724	-40.866142	17.835365	-8.861849	-8.71118
613	D:\Face_and_Fingervein\Finger_Vein_pre1\035\index_1.bmp	34	-153.67586	46.7138	40.034027	-188.20715	19.026663	-4.2589455	37.435497	6.0112586	-46.471893	-39.19596	-3.9525728	-5.2587433	12.112679	26.771654	-17.04078	-43.868954	1.4798518	73.68148	8.492196	30.691051	14.611755	-31.101255	41.58721	-13.615287	51.94374	-22.661095	33.256096	-98.26064	5.189956	40.710785	-28.502512	-7.162593	-26.771894	7.270135	-7.3086557	-25.704556	3.559792	38.39454	-23.665232	29.291946	23.774752	0.70462495	-6.3063293	-24.186222	-12.815757	41.79024	-15.937748
614	D:\Face_and_Fingervein\Finger_Vein_pre1\035\index_2.bmp	34	-163.41408	103.158	52.55487	-169.0223	15.007232	25.43904	35.083122	-7.218214	-7.8226695	-42.26772	12.393668	29.22269	-7.061459	47.245255	26.235441	-47.002934	13.891906	70.1111	7.0694065	20.989939	23.18177	-26.029915	56.115532	7.943216	34.884407	-32.5237	49.504845	-81.78208	4.2701993	58.29017	-30.05744	16.531672	-11.124023	46.92601	-17.586828	-19.662481	-24.162275	27.984417	-16.394566	13.552058	3.9819276	-12.457099	-9.50539	-14.393081	14.086523	10.640565	-38.46253
615	D:\Face_and_Fingervein\Finger_Vein_pre1\035\index_3.bmp	34	-169.7442	87.28184	87.77551	-131.52597	67.56162	-16.760088	1.5291997	-38.25776	43.894646	-54.91653	64.64487	40.178726	-19.846287	83.72863	8.914738	-31.942305	-3.6671329	76.40615	-14.077485	16.217512	85.01093	-43.14907	-13.955729	20.95883	24.808687	5.096401	6.2081285	-51.287346	-10.628686	11.92741	-26.884045	-10.406045	-10.826461	53.70164	16.148996	24.804352	6.368807	-21.946182	13.525103	15.792529	-3.9611561	-43.574173	-20.6978	-34.37064	12.463248	13.728878	-23.939632
616	D:\Face_and_Fingervein\Finger_Vein_pre1\035\index_4.bmp	34	-164.10735	81.83432	80.597	-131.94536	57.40988	-24.70374	8.952786	-37.650345	35.435936	-54.092197	68.81481	28.218727	-32.482464	69.73003	9.404013	-45.078743	-9.4296055	74.54253	-23.75635	16.260015	72.11207	-53.272224	-14.823746	24.581888	28.61711	-4.3539596	12.236336	-52.079967	-13.731196	19.092554	-22.276455	-18.061966	-5.3303947	54.43513	19.007492	24.564568	0.76486886	-21.547932	17.794218	16.969782	-3.5552816	-47.894188	-19.987577	-30.770847	-7.017591	3.2347252	-13.847688
617	D:\Face_and_Fingervein\Finger_Vein_pre1\035\index_5.bmp	34	-174.84094	73.397575	102.016205	-127.94107	75.71807	-32.485023	23.389982	-35.285034	36.844727	-47.280663	74.233284	33.84714	-19.30792	70.658195	19.125486	-46.644268	-7.2177806	88.42149	-28.30137	16.061598	65.41105	-44.72373	-16.51744	23.125141	37.056873	-2.9755645	6.8054094	-50.88872	-16.078535	11.575863	-44.229378	-1.3385804	-8.898743	43.203842	12.374801	22.63579	7.518866	-11.3345175	10.853828	16.654879	-10.157021	-28.417696	-12.397023	-25.109907	0.45657676	12.3412075	-29.691689
618	D:\Face_and_Fingervein\Finger_Vein_pre1\035\index_6.bmp	34	-181.08276	78.32836	103.86259	-123.93677	86.53199	-29.033785	12.383029	-37.098907	25.989023	-38.47712	73.41245	38.61218	-28.2811	59.55664	14.785218	-33.080524	-12.852195	84.59465	-18.978424	13.453919	62.534145	-44.817497	-26.390259	14.9684515	31.417204	5.158707	-0.65900517	-48.359547	-9.271751	-0.44790843	-54.93902	-2.0431557	-7.340532	48.386414	3.8384137	17.202682	-4.34029	-16.044079	21.746729	12.919902	7.092757	-36.335373	-10.240016	-13.122304	5.1607385	2.4159129	-18.154879
619	D:\Face_and_Fingervein\Finger_Vein_pre1\035\middle_1.bmp	34	-228.40904	58.49403	40.569847	-114.11926	-70.99973	-64.18504	-77.73371	61.296177	6.2482686	-13.039193	-39.970657	-8.062704	-66.63516	6.510371	43.9352	43.089478	86.57944	-15.038922	-46.696316	-20.344564	21.33509	9.574482	-14.50997	58.06545	-26.767418	6.146707	28.563936	40.121113	-43.029613	-36.49443	-15.377504	14.757063	9.394348	-4.8092375	-47.709778	6.4099855	-26.941088	-6.2470617	16.961903	31.779089	-30.447037	22.698029	6.649448	22.453043	-4.7528815	-19.182878	6.0437975
620	D:\Face_and_Fingervein\Finger_Vein_pre1\035\middle_2.bmp	34	-226.81998	55.133865	42.45669	-123.82525	-49.979347	-60.886177	-58.9461	50.244606	13.24019	-18.494858	-27.171247	-39.488876	-46.952778	25.543512	39.93175	27.88701	68.686455	-8.445414	-39.269646	-17.441477	28.19277	1.5070341	-22.969454	36.26051	-22.504013	-16.284187	20.940277	26.415136	-42.936207	-25.834705	-14.684873	7.5449133	16.327902	-30.302292	-31.694633	9.606133	-21.980658	-1.1893668	6.132865	23.211073	-35.154083	31.476658	6.44016	21.344173	8.428304	-7.9985294	6.993782
621	D:\Face_and_Fingervein\Finger_Vein_pre1\035\middle_3.bmp	34	-198.93918	46.294	46.176674	-112.204605	-59.924557	-60.405914	-67.27465	59.393085	16.538612	-38.83209	-35.40261	-28.285295	-35.368927	31.961685	23.562551	9.628111	48.98358	-12.314095	-47.56616	-13.602144	22.265997	1.1007377	-30.524023	38.550056	-21.056482	-29.417253	30.40936	22.530493	-50.56279	-19.911709	-15.41083	-5.2479615	22.312254	-27.953388	-17.879738	16.677992	-28.594076	-11.4924755	3.2137098	12.455214	-22.069881	29.166496	6.0435843	16.512856	17.278978	-11.244728	9.285359
622	D:\Face_and_Fingervein\Finger_Vein_pre1\035\middle_4.bmp	34	-183.85265	-3.3212154	20.794853	-98.573906	-21.950247	-44.32544	-3.1046374	81.869194	77.78516	35.624718	-3.8728745	-48.345573	-38.097027	10.845773	-13.754779	39.14793	43.978783	-10.159004	-44.992832	33.579384	39.000458	24.5807	-8.430109	54.611923	11.658405	-33.45077	20.021145	55.929146	-37.75159	8.461751	-24.63762	21.662603	33.55527	-28.704222	-1.886698	1.3044077	-42.480137	-21.077057	-33.14175	16.680658	-59.370712	38.61512	5.9540014	15.442929	26.271208	-2.7741632	31.378693
623	D:\Face_and_Fingervein\Finger_Vein_pre1\035\middle_5.bmp	34	-198.19737	45.321785	7.342632	-81.13229	-37.949497	-57.14216	-34.368523	56.782467	51.52711	11.759822	2.2980587	-42.01948	-58.963364	20.38454	19.666456	51.348206	84.8442	-27.265928	-21.993155	5.4008126	48.921234	12.691535	-1.312305	58.5709	5.194434	0.17612843	46.520832	32.62456	-56.738144	-24.560526	-40.31563	8.905466	30.677141	-8.746285	-0.41253334	-6.5067587	-36.756134	-3.9021509	5.15797	55.434837	-44.775646	48.50801	-14.615626	21.316473	16.809471	-11.92449	16.17699
624	D:\Face_and_Fingervein\Finger_Vein_pre1\035\middle_6.bmp	34	-221.63477	64.947464	36.38471	-96.424255	-58.26245	-66.41593	-73.88143	57.919674	0.5611692	-8.840273	-21.53604	-40.061108	-56.174507	-4.949192	37.922554	23.215326	72.094284	7.405929	-49.79997	-13.455336	12.703389	-17.556025	-3.0113032	45.4118	-28.404024	-3.4410021	39.992035	27.762295	-59.05199	-30.791248	-30.28147	16.168728	14.438722	-4.272592	-48.841503	12.558716	-20.162577	1.5873978	20.268955	32.48254	-36.40179	15.524327	-5.619535	22.54772	2.4531717	-14.888686	14.239207
625	D:\Face_and_Fingervein\Finger_Vein_pre1\035\ring_1.bmp	34	-173.91202	-49.656532	122.279755	-20.815735	-60.25721	-22.901373	22.946276	-13.258695	-116.33197	-28.806717	47.86957	3.505361	4.346801	-15.252703	32.13505	-70.8933	-21.439482	54.132965	5.785294	48.480568	-0.18683662	24.997871	5.503206	-85.766205	8.768056	-66.079056	-12.801402	-53.959255	-28.650555	24.930922	-21.061491	-29.861757	-22.73012	-34.110336	8.971007	14.676496	13.92879	-41.685833	-6.960903	17.992603	-13.846838	2.4114542	4.788974	-30.129993	2.7776392	-2.7673602	21.789562
626	D:\Face_and_Fingervein\Finger_Vein_pre1\035\ring_2.bmp	34	-126.37532	-71.05697	-196.30049	114.91065	75.67675	-18.801636	-26.383598	-6.7660217	41.76949	46.51761	-27.232096	-22.304003	64.886955	-41.50402	-44.797585	-83.5409	24.58684	25.944836	48.971836	-23.246948	-36.002945	-44.834927	-10.083286	-11.889586	21.576612	25.231586	-8.182478	-46.98706	-18.665276	23.896486	-32.780865	32.71813	15.301127	-40.343082	36.50569	23.82432	-7.4622393	38.506626	-28.070084	8.130174	-21.791803	22.66714	7.48565	-19.854826	9.353181	-10.556134	-5.8055677
627	D:\Face_and_Fingervein\Finger_Vein_pre1\035\ring_3.bmp	34	-172.59271	-136.0733	-98.37934	-86.69535	5.947956	43.955715	-136.18944	7.6038966	-38.891632	11.002521	-9.141667	-18.351742	10.677551	-72.47297	-4.5938134	30.396301	-18.582201	21.203407	-51.669056	-28.201838	-57.53679	25.660784	-9.993555	-38.103554	-11.27267	-3.9258516	-81.07608	-20.28714	-6.5007615	19.425573	-5.995606	17.682068	-0.8346812	35.713512	2.2108228	12.055035	-24.249584	4.7332454	-30.876534	-15.353547	-11.550338	-9.288238	-19.312452	-59.239502	0.5201606	7.1657963	-4.425491
628	D:\Face_and_Fingervein\Finger_Vein_pre1\035\ring_4.bmp	34	-176.36902	-158.16946	-47.037766	-44.603016	43.814285	58.081257	-91.244125	-4.0622497	-41.150173	44.81734	12.973962	-40.1561	48.419876	-68.73209	10.145486	-15.803712	-32.57829	46.574608	-44.84809	-36.99053	-48.011066	33.98276	-3.5629354	-53.411007	-37.71556	-8.501449	-77.9942	-1.130676	42.834377	-38.13837	-29.436886	48.649464	-5.7090735	31.650528	-0.80043817	9.630886	0.75286925	5.584852	-36.38642	-32.960896	-20.632544	-0.02748863	-34.490833	-43.457157	26.227058	11.586268	-3.4578454
629	D:\Face_and_Fingervein\Finger_Vein_pre1\035\ring_5.bmp	34	-159.80844	20.584091	-165.06264	97.65592	-7.2288365	-46.597775	-77.77429	9.787535	-31.344988	9.000099	-37.998425	-19.477945	49.96732	-72.86573	-31.603727	-23.069796	-58.93605	30.209747	16.020496	-18.78122	19.071405	0.95357287	22.66501	-20.985355	28.036785	-15.481889	-12.239573	-19.901043	-31.616432	70.4991	-9.215101	22.279984	-19.200579	-23.314001	27.847034	-7.2847114	-51.51035	27.988308	-10.693826	13.435765	-18.880543	28.078876	4.2467585	-17.081787	-20.978125	-19.348263	-5.390021
630	D:\Face_and_Fingervein\Finger_Vein_pre1\035\ring_6.bmp	34	-166.80408	25.386312	-163.589	90.70397	6.860106	-45.755543	-64.40601	18.584631	-27.262774	13.720418	-47.129757	-13.293191	45.949425	-67.69306	-26.49849	-19.505999	-46.623745	40.32559	24.814632	-12.63497	23.635845	-2.728536	21.215351	-16.284033	18.1801	-9.928103	-17.096262	-13.124006	-39.059452	63.22835	-13.431212	41.795475	-5.004954	-35.211037	19.146048	-9.168809	-44.263134	21.588116	-4.6574187	-2.2522836	-13.921161	39.84211	-3.413693	-20.711784	-15.835096	-19.32556	-7.9644094
631	D:\Face_and_Fingervein\Finger_Vein_pre1\036\index_1.bmp	35	185.59666	65.5344	74.09969	32.16798	-30.957645	124.34452	-55.049747	-159.42915	-94.96928	53.967926	-18.815718	-60.463886	65.053604	-31.49009	-28.462912	4.330452	57.453793	-13.399336	60.767826	35.93324	-2.4283888	33.7224	-19.749403	62.74215	31.799128	-66.24753	-32.569096	21.595318	-33.463947	-35.417633	9.622529	40.19362	10.657696	1.9686371	25.932703	45.25982	20.723486	-66.76028	-6.1585417	-41.88229	0.2981673	-20.891825	-13.517938	9.609045	12.952018	21.808258	5.983968
632	D:\Face_and_Fingervein\Finger_Vein_pre1\036\index_2.bmp	35	198.82973	26.617504	88.75578	23.745173	18.492367	86.60968	-89.26002	-168.66748	-76.55868	31.113054	-27.35552	-21.532305	92.78408	-33.397858	9.255	-16.674452	52.858963	17.989346	36.47482	54.881424	25.062328	85.2131	16.968344	-11.04429	-7.7471633	-11.81286	15.250141	51.14065	-29.6769	-13.224007	0.8935915	-34.610188	-4.5357575	21.239162	13.017911	36.58678	-28.974491	-40.829823	-8.676645	-24.39102	-27.140535	-5.7427	-39.89393	18.802477	19.812845	4.7674212	0.87609303
633	D:\Face_and_Fingervein\Finger_Vein_pre1\036\index_3.bmp	35	188.93428	59.266575	111.9552	26.374792	-9.709686	135.47052	-65.849396	-151.38431	-87.84339	32.1327	-9.934489	-53.993355	71.662285	-58.06507	7.700298	-15.184753	60.675163	-21.757034	49.728004	41.148396	26.477467	37.707825	-7.8835316	40.947624	-7.1609893	-61.050385	-24.916916	24.202953	-11.868715	-40.512005	38.072197	6.7461095	-26.668024	36.991745	29.342485	40.30837	10.26072	-40.472885	-26.03016	-18.281239	-6.36002	-5.9534354	-23.976103	17.554482	0.80211174	9.924358	0.6710197
634	D:\Face_and_Fingervein\Finger_Vein_pre1\036\index_4.bmp	35	166.79434	81.86749	14.871307	-52.11924	19.031622	78.47238	-108.29247	-126.52101	-86.573006	14.327618	-6.491395	-50.127247	128.19716	-15.680308	29.788074	-15.589822	46.92029	2.9829936	0.8861333	49.760498	13.463924	87.82039	24.08879	-24.350508	-42.40521	-23.378075	14.338042	60.07763	-5.020316	3.3160586	24.514057	-7.044765	-6.6947937	-1.2919682	70.34527	44.592125	-47.61784	-7.8870587	-2.6349645	2.9059207	-9.459414	1.896587	-1.7883935	8.79715	15.472253	20.285412	-6.0885425
635	D:\Face_and_Fingervein\Finger_Vein_pre1\036\index_5.bmp	35	166.0408	102.448685	7.085771	-48.362587	4.7658296	68.874054	-112.796036	-87.45293	-82.42736	-1.5220041	-8.023825	-54.33324	117.25518	-3.977505	42.950935	-22.57219	55.66814	2.798544	-1.8787307	56.522938	20.81044	74.63175	18.768843	-29.59759	-29.43755	-17.482512	8.961887	50.889187	-9.457106	-1.4236475	35.19786	-4.6639743	-16.688105	5.5557265	56.193596	51.842438	-38.74883	-21.517223	-12.881561	-8.390988	-8.391662	0.16565959	12.255471	7.8757606	19.007853	15.742259	-6.585286
636	D:\Face_and_Fingervein\Finger_Vein_pre1\036\index_6.bmp	35	154.29565	82.86285	16.843206	-25.766554	-20.536861	78.629364	-110.31195	-117.962364	-52.82239	19.623493	-12.108316	-58.592587	125.06975	-22.95198	18.67295	-5.3514595	59.803967	-10.404239	14.70045	64.7428	5.096497	111.71618	18.234135	-20.816622	-17.659231	-17.138931	31.634806	48.076294	-13.30943	-8.121051	30.543596	3.2855542	-5.5867	14.150225	66.731026	42.930363	-43.501892	-12.187559	-19.476557	-2.12024	-15.961237	7.451517	20.725243	6.6981606	25.55247	13.688147	-14.390228
637	D:\Face_and_Fingervein\Finger_Vein_pre1\036\middle_1.bmp	35	179.38257	-176.2121	1.1177324	1.0101798	180.5177	-36.16132	-35.46427	58.974224	-4.9416666	-88.404015	60.09743	-83.79307	-58.302155	15.988048	63.818096	-11.985235	12.002281	6.723086	92.72547	8.863345	21.576767	157.9317	-2.9654844	60.63185	-14.373907	-2.9045653	-3.2523303	30.68036	28.953747	3.2917032	14.144231	-19.490252	2.8412688	-14.487587	31.986975	-1.0319585	45.383503	-30.615675	-28.637308	-1.1465144	-25.661139	40.59882	50.812416	60.592022	29.500353	-46.126316	-14.482148
638	D:\Face_and_Fingervein\Finger_Vein_pre1\036\middle_2.bmp	35	209.53647	-165.6997	-21.08427	25.52918	206.03833	-23.275936	-47.97639	38.956047	-26.195616	-83.46825	50.535927	-58.402172	-62.417202	6.4695206	86.077835	-31.386133	38.04642	31.10641	76.5397	23.678152	1.8229012	163.9897	18.23188	21.566698	-28.974611	0.28475747	6.357057	65.86098	26.208696	3.703944	-22.024763	-11.828617	-1.5742148	-32.035973	7.668368	18.615023	38.410522	-32.67022	-6.1125264	-20.301243	-32.215313	43.36703	46.1866	58.42203	30.957563	-19.975384	-3.0600066
639	D:\Face_and_Fingervein\Finger_Vein_pre1\036\middle_3.bmp	35	214.29631	-158.57155	-45.838684	36.98707	205.7845	-49.914013	-28.277225	34.609505	-35.346363	-88.04624	59.115524	-91.8265	-58.35816	5.228606	66.68543	-5.405374	16.45896	29.179789	88.72042	-1.4338405	7.2702374	161.11201	11.744366	74.03485	2.1710958	-13.483457	-2.5813718	36.03948	3.4999628	7.1726985	-15.029258	-31.608969	6.9534264	-18.26315	28.714426	24.118164	51.43426	-29.107855	-23.070328	-35.97201	-12.721179	35.54156	35.55854	63.979134	36.442722	-37.28159	4.594585
640	D:\Face_and_Fingervein\Finger_Vein_pre1\036\middle_4.bmp	35	218.37152	-159.07846	-33.202644	8.459238	180.00124	-37.817917	-66.17054	60.038662	-42.24899	-74.320755	81.6262	-50.729725	-46.5426	13.531165	100.201035	20.23966	-9.489003	25.641874	80.89292	19.070244	26.420618	146.11177	21.45171	42.001293	-62.027584	-6.236907	16.303009	67.493965	53.58434	13.685614	-19.38561	-31.629108	-6.17673	-20.274435	29.725603	27.959303	21.551966	-1.5427406	0.5917795	17.404934	-27.05968	24.448477	30.847578	44.44472	22.89153	-25.754469	-11.052782
641	D:\Face_and_Fingervein\Finger_Vein_pre1\036\middle_5.bmp	35	208.38893	-180.23323	7.471839	29.529299	241.31252	-53.83621	-91.429146	37.19181	-75.27683	-63.61405	43.407997	7.7701025	-65.799324	76.469955	52.1946	-12.547688	58.052982	25.530863	30.59768	5.012871	-30.216587	217.35988	33.717453	22.85757	-9.121599	-17.738077	-26.816973	25.750362	-24.757414	23.91735	-23.980093	-48.971626	-10.981244	0.039337058	0.37717044	-25.28295	22.454472	11.696058	-16.681976	-14.504794	-49.749866	-4.255859	4.9669023	39.17224	-19.043922	-51.057934	-18.153448
642	D:\Face_and_Fingervein\Finger_Vein_pre1\036\middle_6.bmp	35	158.61707	-144.49493	11.878602	15.261905	115.48138	8.111975	-84.03651	36.8246	-88.41264	-30.456722	-15.044225	-15.422801	-21.044863	43.89125	25.716375	-20.813076	5.915838	-11.829668	38.008354	32.868526	28.844847	115.45384	30.243097	51.52601	-46.399605	-20.946325	30.591286	57.18486	76.51692	-20.54614	-22.42139	-3.2249763	24.372816	-44.319447	59.312103	-14.678851	33.34866	-8.060061	74.228775	12.892039	6.7490344	-15.0588875	38.08194	-5.760575	-12.31031	-56.46579	-1.4697483
643	D:\Face_and_Fingervein\Finger_Vein_pre1\036\ring_1.bmp	35	202.01122	-178.6276	129.59013	-102.802376	154.94135	56.491875	-38.653503	63.800922	-50.469418	-60.075798	54.8381	9.329772	-21.756666	-87.7768	38.06566	-64.30076	-47.39835	82.54425	35.392193	-62.85712	49.934654	82.554634	20.41303	24.901974	-64.3485	72.12819	53.59096	47.048283	-41.395943	50.373547	-8.5341425	-63.76354	51.596806	6.4120913	-8.20414	23.510103	47.274265	20.196327	2.8169103	-44.790867	-64.18256	53.690784	-66.11199	27.887518	-21.366522	-46.961956	3.3747816
644	D:\Face_and_Fingervein\Finger_Vein_pre1\036\ring_2.bmp	35	209.74443	-156.91843	135.63983	-96.26861	147.34607	52.66311	-46.098263	68.440125	-53.43806	-55.525993	51.206062	16.19864	-23.380865	-70.78969	27.674524	-75.70435	-38.89175	71.14007	42.674366	-61.539135	40.7332	83.517944	26.105345	24.183372	-63.555714	73.79991	49.974255	44.26146	-49.224022	40.265118	-5.548123	-54.533306	42.465065	7.1013627	-0.41339284	22.046724	50.62001	13.563394	-13.200031	-45.49937	-62.30849	41.333763	-60.20363	18.9625	-20.867376	-47.976746	3.136494
645	D:\Face_and_Fingervein\Finger_Vein_pre1\036\ring_3.bmp	35	162.3263	-160.21721	82.012764	-85.57293	155.99158	84.20026	-7.178229	4.8935533	-65.55	-110.20057	90.78223	-34.134693	81.01825	-92.22374	41.08344	-4.640492	19.184162	91.48468	48.14056	-44.39911	92.35172	72.27983	14.795347	24.840857	-74.639046	78.216	71.35615	74.45817	-73.57648	45.780926	-22.380756	-49.08269	44.98506	5.5507393	-32.318176	27.646505	39.646976	25.736948	29.85899	-49.39754	-44.20182	61.259224	-75.81279	35.996086	-2.509186	-28.817171	3.134012
646	D:\Face_and_Fingervein\Finger_Vein_pre1\036\ring_4.bmp	35	134.17238	-201.00156	118.651215	-74.17611	216.15984	70.88305	-7.3265605	-1.1816821	-46.7412	-106.67902	119.51183	-23.592949	81.22472	-84.985115	8.327997	-33.593723	36.97679	78.888336	26.403574	-33.798126	78.55364	103.39651	0.6428115	21.34893	-70.46812	86.23911	57.107685	64.78177	-84.28358	45.730663	-12.805767	-96.29835	48.42196	15.6059265	-63.522354	-1.2153699	41.421917	35.743088	4.6478252	-28.084787	-49.400707	89.206406	-53.247543	34.91324	-1.300612	-31.367119	-8.100281
647	D:\Face_and_Fingervein\Finger_Vein_pre1\036\ring_5.bmp	35	134.7356	-199.76878	121.32981	-80.434166	214.39998	67.80574	-20.091171	-5.0082107	-48.038612	-105.910645	111.3377	-4.0081015	74.667496	-96.51288	-10.442247	-26.161835	31.304163	75.35246	19.693642	-35.36905	66.71697	104.76404	-9.78888	24.506525	-69.8742	89.02018	64.873604	57.63785	-90.497185	47.735573	-25.326574	-107.363945	50.137875	18.931133	-55.54202	-6.4010043	42.682198	44.083385	3.971164	-27.687794	-50.61812	86.85377	-53.69233	38.341824	-2.2906456	-38.37425	-2.8716643
648	D:\Face_and_Fingervein\Finger_Vein_pre1\036\ring_6.bmp	35	144.71901	-133.4136	105.927986	-54.754265	178.82155	110.85394	10.245553	7.758336	-64.467514	-86.9435	130.55966	-71.17851	33.530506	-89.31435	5.569369	-4.7328224	34.550854	20.41567	76.70463	-46.41129	45.9183	66.66185	-17.510517	71.79473	-29.266977	52.676144	-5.4999633	-3.1781352	-99.71978	14.032518	15.486321	-64.639084	21.837866	5.7867513	-15.85216	-2.2453597	94.91222	14.274469	-5.883668	-48.40213	-43.553246	84.91098	-45.276573	-5.1374974	-12.543666	-38.513657	9.052565
649	D:\Face_and_Fingervein\Finger_Vein_pre1\037\index_1.bmp	36	-55.316013	256.65775	5.2492757	33.90512	180.2861	84.43702	-0.2665566	-60.4668	-39.50511	36.78303	-30.519869	57.362858	-50.8507	-69.15155	52.564278	-7.158902	8.110488	-54.676792	16.849943	-8.200259	-32.204952	-33.03111	-47.39489	-36.03063	-0.49146876	-0.5369583	24.271265	-24.496233	68.307495	-3.6605961	37.17964	46.66568	14.658065	53.46333	-0.4526893	-31.458038	-37.549454	15.824975	-7.012612	-40.093838	-22.249273	-22.03009	17.909246	16.940378	-4.351855	-0.24755348	-15.3561
650	D:\Face_and_Fingervein\Finger_Vein_pre1\037\index_2.bmp	36	-91.86905	294.39612	-0.24160296	49.05442	121.15451	15.888128	102.33517	-75.99442	-47.61875	8.956714	-15.60474	62.978436	-60.742653	-84.308014	24.296297	-35.9848	27.243433	-47.043095	3.6438997	11.238435	-1.1783797	-37.945747	-20.535873	-5.3521338	4.0587254	-16.719051	67.14026	-17.600597	30.156591	34.718708	68.8753	13.529243	8.75534	22.134346	8.086943	-8.051557	-57.38605	-0.35380772	-32.796604	-17.863503	-26.648746	-3.4734638	10.676069	19.099855	-9.480168	-7.369474	-10.685461
651	D:\Face_and_Fingervein\Finger_Vein_pre1\037\index_3.bmp	36	-50.86511	285.69748	-0.81208557	38.30548	100.27584	18.388355	65.30462	-82.01766	-59.17533	-30.31561	-27.943644	84.58579	-34.7276	-53.228634	25.361433	-63.051144	-20.78164	-29.771957	-8.984383	37.824684	-14.110481	-27.894072	-4.7415314	4.671921	6.044724	-39.792942	61.974792	-26.978912	20.865646	26.577936	30.573343	13.15686	18.371824	36.563652	8.167416	23.61612	-52.127056	2.4572122	-17.25482	-36.330917	-26.676718	-13.523242	-4.614676	-5.311138	-10.653316	-5.238673	11.761287
652	D:\Face_and_Fingervein\Finger_Vein_pre1\037\index_4.bmp	36	-74.152824	286.5712	-3.1754882	38.08545	112.68338	11.825272	64.97775	-83.347855	-51.492905	-31.047087	-21.066856	65.22778	-39.230137	-59.152973	29.564922	-49.255463	-13.313405	-38.36919	-5.16184	27.146744	-8.054583	-32.603176	-10.371198	-0.09465276	1.3516694	-41.352932	58.756493	-36.981384	24.584013	31.120441	46.527676	15.900792	11.13218	37.797855	5.503563	-0.49066687	-58.19866	15.511083	-17.030077	-24.31315	-21.969086	-6.242245	6.918555	4.860258	-17.344423	2.383309	4.243601
653	D:\Face_and_Fingervein\Finger_Vein_pre1\037\index_5.bmp	36	-48.813957	305.39304	-18.783472	64.09736	117.520485	7.609864	48.30948	-84.80418	-54.653095	-37.784023	-17.416655	69.05537	-40.010433	-78.87231	17.907827	-62.925064	-22.511774	-20.218863	-20.643787	30.375605	-4.49318	-42.046757	-3.3041358	3.1622584	6.5054426	-47.616135	63.16587	-32.548214	16.022703	36.03923	23.897932	6.0991025	25.860313	29.270588	15.25563	3.5744565	-67.715034	13.320908	-17.857481	-27.711042	-26.319056	-11.11641	-1.2606294	-2.2527823	-10.20173	-10.412672	11.661646
654	D:\Face_and_Fingervein\Finger_Vein_pre1\037\index_6.bmp	36	-44.184986	300.9875	-7.3008957	55.23088	131.29012	3.2362885	54.962193	-75.66907	-67.70638	-16.462076	-34.052837	54.629368	-14.55952	-67.831665	33.08203	-50.3389	-35.965336	-26.41397	-4.6591268	33.53766	-9.105256	-19.839294	7.883781	-12.9266205	-15.063668	-42.94875	48.17522	-18.831379	14.670605	17.786938	18.363047	38.04576	26.56824	31.50036	7.712877	11.452085	-77.32045	10.059713	-14.213275	-33.234154	1.8547115	-5.9524393	2.660132	6.1722608	14.262012	-5.0649166	14.187402
655	D:\Face_and_Fingervein\Finger_Vein_pre1\037\middle_1.bmp	36	-37.626503	296.50504	53.39014	79.38383	-5.852353	-22.837828	-28.837559	-11.895516	-79.35008	-4.104976	-81.059135	-16.368263	-27.123251	-53.800396	21.92468	-32.822002	-7.10698	20.830942	34.86211	90.81156	-34.60144	6.763993	46.310333	-11.81531	-52.009293	-2.1446044	25.339445	-13.678816	-51.129616	-35.00284	-42.28109	9.760961	94.72011	-42.73517	-13.6173315	23.889336	-41.77013	-26.650126	21.044962	-39.145943	10.358194	-3.3282483	-21.721745	-4.263596	24.855936	-29.550974	62.53159
656	D:\Face_and_Fingervein\Finger_Vein_pre1\037\middle_2.bmp	36	-176.87057	43.915085	116.56165	-87.48363	-55.718967	-9.522072	25.2759	-62.814938	-6.433699	-43.70003	-102.83636	-3.6423075	-25.886272	-3.2195263	22.19552	4.796096	12.384075	-59.847332	47.929173	-1.120764	27.384342	35.89416	1.1562638	-28.710537	-44.857	-37.91224	17.90509	-20.132915	-1.5937878	18.095606	-8.530669	-10.130634	40.165413	34.057762	-3.978269	12.90843	-43.25251	-21.334938	16.506304	-10.133821	19.337517	8.6190405	-19.075739	-9.024502	19.384342	-34.54493	12.250038
657	D:\Face_and_Fingervein\Finger_Vein_pre1\037\middle_3.bmp	36	-75.67799	280.85843	37.321217	48.280994	18.103542	5.9501576	-36.120956	-34.236107	-86.93223	-30.544165	-90.53885	36.868202	-20.864809	-123.20723	67.208496	-5.783101	-39.150585	7.91683	-30.290848	34.039207	30.732351	12.505294	36.94055	-23.954248	-76.205086	-50.091908	26.427633	-15.424636	-1.3406621	-20.620544	2.5872183	66.79283	44.289085	-0.25442043	2.6719449	-5.8671947	-90.704666	6.8099804	13.662824	-2.5579398	34.646534	-17.49869	6.6061554	13.303232	25.90806	-40.14666	-3.3115952
658	D:\Face_and_Fingervein\Finger_Vein_pre1\037\middle_4.bmp	36	-130.85736	109.59813	63.632843	-97.347916	-34.095173	37.111374	52.696907	-38.509052	-37.287113	-75.48115	-141.25554	14.91361	-26.153433	30.530014	23.971655	8.13317	8.297943	-15.602353	72.24411	45.580597	-38.091583	6.977745	22.2377	-26.52118	-21.693356	22.483139	-16.8145	-29.271378	-12.788359	-6.8403893	-6.33123	20.382421	36.85384	-14.243491	39.487434	-15.491964	-67.51878	-6.4261227	2.017574	-5.6589313	-2.1891017	21.128572	-13.112726	22.598354	20.25371	-47.09791	16.133694
659	D:\Face_and_Fingervein\Finger_Vein_pre1\037\middle_5.bmp	36	-56.159668	292.59488	37.312336	94.005775	-2.2001605	-18.010914	-50.48547	-7.047377	-37.535995	-18.547096	-76.29157	-6.642711	-21.241146	-88.52427	51.38336	-20.915293	-27.69676	-27.169752	-9.952427	24.448849	43.233204	34.449875	31.801567	-22.974873	-54.477707	-36.315403	45.148277	-41.03233	-20.535252	-6.165864	-0.79641	44.816204	36.917824	8.048977	18.463207	-19.946198	-82.61503	17.53955	-4.1734443	13.999616	0.4786439	-2.594017	-11.17832	-11.367602	17.984701	-37.640438	22.09044
660	D:\Face_and_Fingervein\Finger_Vein_pre1\037\middle_6.bmp	36	-83.89359	292.5891	84.91268	101.1162	0.46522295	-9.322313	-25.784836	-20.156366	-63.2334	0.39713687	-87.03709	18.890673	-37.071507	-110.779465	61.489773	-5.5547857	-5.13917	-0.6817114	-12.093338	35.59998	37.365986	13.867403	49.5621	-19.17496	-86.89288	-29.898314	46.45307	-12.589232	-26.028349	-9.471181	-5.3316903	53.93808	38.525562	29.49193	-10.099217	5.5667925	-63.585842	5.2539425	16.770185	7.058185	34.46299	-12.634976	-2.5910563	-5.0399504	28.512852	-40.557873	19.320631
661	D:\Face_and_Fingervein\Finger_Vein_pre1\037\ring_1.bmp	36	-166.13388	-192.66544	113.12833	88.35099	61.82337	-15.276876	14.92622	11.250002	-67.88599	20.056889	15.9169855	-66.518486	-31.494316	-66.813324	3.3368382	137.42009	36.224724	-16.293322	4.6773915	-30.781576	-29.927275	-42.699738	15.737389	33.31474	6.151315	-34.3493	24.627419	9.100732	101.53687	-47.93933	17.558603	69.35278	61.72703	31.307985	0.4856935	7.2657304	-42.910618	-47.03623	24.946629	-9.394833	-50.84329	-78.83155	-7.077372	-33.748394	13.909665	-27.917995	-46.149006
662	D:\Face_and_Fingervein\Finger_Vein_pre1\037\ring_2.bmp	36	-170.71124	-131.11101	138.3169	99.56084	6.3443027	-57.29595	100.08729	24.691048	-43.95146	-4.6814528	7.6016192	-51.584064	-28.160248	-69.55492	-2.0080464	95.90756	29.391241	-43.65421	-20.06907	-32.039597	-24.944986	-37.844337	25.284056	41.715366	-33.31993	-37.49609	53.090916	26.885939	70.704666	-16.831554	49.09095	46.090286	22.321379	20.796827	-16.690031	48.720966	-23.200586	-60.883858	12.810437	1.7701275	-35.80641	-66.59508	-21.90712	-7.369809	-12.630135	-18.495728	-45.89944
663	D:\Face_and_Fingervein\Finger_Vein_pre1\037\ring_3.bmp	36	-150.29544	-90.60241	99.70166	122.95595	-30.838812	-11.448886	91.8596	-14.711161	-16.428873	-2.4077997	-39.296696	-81.69013	24.074383	-65.59611	43.594296	-50.43554	-9.501871	47.07996	13.16389	69.84581	-56.494095	-30.013983	12.987077	35.377876	3.4996676	16.74743	46.96914	-16.33423	29.706268	5.558862	44.351257	32.93028	45.288486	7.736166	-4.706448	-7.309878	-29.573046	-39.34195	16.324139	-2.297009	-6.2050505	9.217237	4.52393	-33.547607	36.927853	-13.647605	3.5587204
664	D:\Face_and_Fingervein\Finger_Vein_pre1\037\ring_4.bmp	36	-181.14635	-86.97058	129.63936	109.523056	-24.114998	-3.842989	114.51433	-27.070427	-27.605484	26.46823	-29.20754	-56.114	-17.474915	-82.79344	34.017426	-12.967096	23.77113	-20.236319	-7.2382803	9.399694	-41.899555	-40.182632	-35.54295	43.370274	-17.966541	-32.024677	20.012333	-10.7622595	16.943228	3.2735734	56.57134	-8.048119	39.03562	-0.08951078	4.514492	-22.189302	-21.152018	-21.07651	29.379616	14.684236	-15.192793	13.429506	15.064962	-39.95814	54.64855	2.3305407	-1.8030844
665	D:\Face_and_Fingervein\Finger_Vein_pre1\037\ring_5.bmp	36	-142.82477	-68.31649	142.94464	108.77107	-29.00594	-6.5224986	88.738884	-18.708279	2.4062626	-35.74584	-44.510326	-32.15084	17.322498	-97.72296	67.976715	-49.555145	12.710388	20.119343	2.2667308	23.244053	-24.583767	-36.295227	-1.3086795	1.4202586	10.576963	-25.117712	11.114063	23.090206	33.33807	12.792606	26.663881	23.893383	58.579712	31.127968	-33.947712	-15.487986	-27.662497	-48.187508	38.543476	20.651546	6.4645953	24.423128	10.126632	-9.704474	51.466057	6.4859667	22.366821
666	D:\Face_and_Fingervein\Finger_Vein_pre1\037\ring_6.bmp	36	-64.54149	-27.818108	128.24362	138.42628	-46.35841	15.8123255	89.37273	-3.3869724	18.417011	-50.46325	-53.226055	-68.43575	58.773815	-75.530014	19.03587	-69.64528	-15.362416	23.297426	-6.567464	41.64701	-28.758509	-50.88067	11.950465	-9.881497	62.479965	22.721743	26.180372	58.887997	19.207758	3.4450455	36.136124	-24.661024	98.53838	-12.9372	-1.5991448	-0.36602116	-12.528911	-56.31326	20.719828	16.058794	-20.71888	12.986714	9.849205	-15.704977	39.429817	17.819752	22.27676
667	D:\Face_and_Fingervein\Finger_Vein_pre1\038\index_1.bmp	37	-195.7329	34.38272	82.99087	-114.491486	96.26208	-40.091877	80.39254	-95.237076	24.20001	-27.049238	10.219338	-20.757309	12.452597	-11.323343	33.14522	-10.608485	-48.0496	-35.342304	-31.496748	-1.7625321	-4.7649126	10.420781	37.90662	-27.106842	-13.293501	-23.36207	-9.473131	-11.72127	-22.23188	-39.46921	-63.19076	-0.41629747	-70.8539	29.745634	-44.017857	-8.616277	5.7012734	-24.5364	39.99749	-69.81199	63.58215	-5.4486427	10.21131	-7.182125	11.874084	45.442097	30.685434
668	D:\Face_and_Fingervein\Finger_Vein_pre1\038\index_2.bmp	37	-182.50406	19.442904	103.8309	-96.64643	54.613224	-9.7743225	55.475025	-91.54478	9.134749	-28.548187	-29.248423	-31.225918	18.491117	-2.1337655	14.040742	-13.905668	-46.608772	10.208882	-25.529589	-4.136943	10.250105	-6.667042	40.377506	-44.50105	23.030388	-27.13589	-26.570742	-1.7303205	-1.7854307	-38.21274	-44.28305	-21.917534	-50.457108	12.023907	-14.592839	-9.026436	-0.58503616	-21.003752	30.82884	-71.62602	40.56824	13.052391	-0.82839155	-12.276712	19.084179	49.632385	26.996567
669	D:\Face_and_Fingervein\Finger_Vein_pre1\038\index_3.bmp	37	-163.69278	56.44278	80.93968	-112.00704	88.57075	-10.641522	68.37282	-90.21618	63.373665	-34.996796	-11.169451	-36.132317	13.476375	-9.197358	1.8399473	-27.66488	-42.88298	-40.539677	-15.606303	8.841985	25.220251	9.069302	49.449497	-12.685338	1.4995068	-20.56685	-24.123152	-24.93353	-24.318058	-22.059088	-38.672607	-37.845856	-36.967377	20.16103	-12.086159	-13.010517	24.639927	-9.32539	25.464766	-80.02872	40.34056	-19.30014	-20.582891	-20.278566	29.639727	40.795654	42.125504
670	D:\Face_and_Fingervein\Finger_Vein_pre1\038\index_4.bmp	37	-177.94855	-28.123556	106.01637	-89.01061	88.160034	-61.415462	49.30212	-78.73416	35.605686	-29.111439	-9.102234	-51.25396	25.50387	-33.907803	11.337845	-1.2659473	-49.89095	-14.777461	-41.143887	-3.2295003	-13.000723	-12.9839735	14.60776	-38.675827	-8.221192	-58.708633	-31.213732	-42.828953	-34.656914	-37.03131	-70.88097	-26.292692	-19.656515	42.967323	-15.152965	10.994424	4.4275002	-14.916403	14.538032	-49.722305	49.83534	-5.472294	9.840482	-12.828949	24.803267	34.055058	-2.6647155
671	D:\Face_and_Fingervein\Finger_Vein_pre1\038\index_5.bmp	37	-199.71068	-3.6144292	80.323845	-75.599	81.214745	-43.196854	56.087173	-80.07998	58.88923	-0.6348484	-10.419113	-46.697742	29.40851	-9.317301	26.337729	-15.059767	-52.268574	3.8646708	-48.488068	8.46448	-8.280649	-9.687876	21.857107	-17.135025	-10.209179	-21.482159	-11.675866	-38.81692	-38.181126	-15.392992	-69.18705	-15.723132	-41.149303	34.83622	4.6111555	14.649334	15.28083	-19.619225	27.154985	-53.75576	33.21152	-5.8666377	-5.422433	-7.4084926	35.63189	40.333797	-17.187222
672	D:\Face_and_Fingervein\Finger_Vein_pre1\038\index_6.bmp	37	-163.78647	-12.706205	47.29833	-105.85679	95.61769	-53.647335	34.150272	-87.32984	29.934044	-47.316788	8.350545	-25.865488	8.43029	-2.0926507	-22.05942	-13.277423	-29.9646	-3.0413327	-58.02091	-12.420045	-12.306231	-22.045256	-7.1647935	-11.846848	10.045593	-22.377293	-16.114466	-17.843363	-25.526657	-49.477047	-58.429096	-19.644518	-24.250996	17.227465	-5.694224	-8.432177	1.2498504	-25.746029	25.932045	-51.400726	22.213087	7.3927484	25.50351	-1.6349901	28.023539	19.344715	2.0206203
673	D:\Face_and_Fingervein\Finger_Vein_pre1\038\middle_1.bmp	37	-174.63635	13.217377	-17.383198	-138.45766	60.50924	24.822903	65.56584	-23.682617	16.739222	23.136015	-45.485657	30.298801	35.891792	92.42088	-20.541697	-45.52426	-18.727705	-49.77867	35.413086	-18.666533	12.016796	51.43888	-27.653902	-1.5698818	-23.889616	-34.601307	52.928444	24.415289	19.977049	37.273777	-19.913073	-5.0642824	-18.818972	-16.034103	33.567814	-41.437492	-31.722548	23.45052	19.941523	-48.83059	44.696728	1.1056249	17.590254	-12.355552	17.930302	-19.982534	26.682354
674	D:\Face_and_Fingervein\Finger_Vein_pre1\038\middle_2.bmp	37	-159.0377	29.560974	-4.3354926	-136.60269	65.46764	29.819439	68.06095	-10.091382	17.869682	10.375907	-29.5039	39.401127	28.226656	87.099304	-22.742542	-52.07558	-15.429077	-54.36234	32.803818	-17.667627	-2.8047104	43.871044	-29.394041	-10.998342	-7.8174815	-40.64481	57.47395	35.98648	11.193441	18.166397	-10.230347	-13.698929	-19.064764	-12.0596895	37.55303	-42.104378	-25.843311	6.9749336	7.270766	-55.565056	38.93216	-7.6846943	23.312632	-0.49837774	16.602903	-24.847448	47.195053
675	D:\Face_and_Fingervein\Finger_Vein_pre1\038\middle_3.bmp	37	-167.1094	35.31022	-16.88013	-112.39695	59.76921	28.13966	63.360065	-15.549433	7.2383623	12.952547	-29.06319	33.580032	46.14467	81.08039	-15.742439	-41.1148	-30.01092	-48.33381	26.964653	-16.058931	-4.1544943	47.07842	-21.607239	-15.023511	3.5509796	-35.058918	59.752094	26.922668	2.8838658	29.239876	-24.028193	-9.903145	-13.096874	-13.588808	43.270283	-41.046463	-30.024076	9.741269	0.037825927	-58.80953	39.618084	0.50943947	7.2754126	-15.380913	28.994726	-16.08721	22.42869
676	D:\Face_and_Fingervein\Finger_Vein_pre1\038\middle_4.bmp	37	-179.22272	-6.5647054	-13.317124	-122.34658	48.197933	17.695814	64.092735	-27.458765	-15.531017	9.392308	-37.427742	31.518621	52.664326	68.339745	3.7789383	-48.352253	-30.566349	-19.86118	16.741312	-13.020737	-0.5622721	30.01253	-34.469387	-24.970932	8.294619	-49.6812	36.45102	30.53362	8.88753	52.86512	-14.397124	8.012797	-0.15037397	-7.3441496	38.820866	-26.805693	-46.298283	3.8142738	-22.573683	-52.603767	34.629364	19.520641	12.081934	-8.764124	26.733362	-9.759961	16.451496
677	D:\Face_and_Fingervein\Finger_Vein_pre1\038\middle_5.bmp	37	-182.9192	13.917502	-17.887402	-122.29328	58.534252	24.95949	70.09266	-43.161694	4.8220034	18.587751	-31.0349	47.531223	29.644348	78.93136	-5.216559	-53.346565	-5.8447804	-31.28285	23.151987	3.7259834	-10.333811	30.913967	-39.62044	-3.4653654	-13.702318	-30.252977	68.36557	29.875853	13.749612	40.272335	-36.528557	13.743435	-12.423265	-6.0230618	50.851234	-31.617334	-44.267563	17.130945	1.8839364	-44.609062	33.393196	-0.084495686	20.838829	-6.0431805	28.492233	-19.47588	5.0888953
678	D:\Face_and_Fingervein\Finger_Vein_pre1\038\middle_6.bmp	37	-184.82457	21.75196	-7.1389885	-105.78256	48.216343	30.486551	59.63562	-30.11429	-10.255392	14.346102	-23.033535	39.12722	30.353737	77.29187	-16.368074	-55.72172	-8.222681	-21.643145	51.721046	-11.143726	-2.8122897	27.967928	-31.296162	-22.368353	16.086615	-27.845633	62.76537	27.367378	21.739573	30.996685	-16.79333	-3.7305412	-16.57844	-5.723355	40.263245	-55.98406	-41.2542	12.446411	3.3194132	-50.590687	40.032833	9.126783	19.000576	-7.9510455	25.12264	-17.675795	30.713844
679	D:\Face_and_Fingervein\Finger_Vein_pre1\038\ring_1.bmp	37	-209.66483	-161.32321	-15.540466	15.154938	14.763223	-41.003292	83.072754	11.790724	36.584415	76.02628	23.133614	-4.620748	85.67319	-23.341333	-0.48692548	-39.19851	-52.70654	30.32157	-60.84006	26.344587	-12.337019	24.389315	-27.729553	56.12427	29.820024	-61.95853	38.693382	-41.778404	-35.48841	-73.83755	-46.873714	-53.54252	12.812717	15.395271	1.6042423	37.903355	-42.49974	32.48888	41.79438	25.83272	23.517878	12.315772	-14.024368	-11.563999	-9.523444	-11.292475	-1.4458485
680	D:\Face_and_Fingervein\Finger_Vein_pre1\038\ring_2.bmp	37	-211.8108	-136.81065	-48.905502	4.9181447	2.6267655	-32.91532	71.41102	34.716427	53.522434	74.46368	29.975094	-15.64	83.56248	-15.546985	4.3033156	-50.603394	-58.654232	-3.3641663	-29.980553	20.718676	-11.289478	47.157227	-9.214208	46.20303	21.396976	-41.28225	36.91999	-46.717697	-24.398355	-58.608242	-38.03928	-38.25249	-4.9503317	1.7335496	-6.00669	56.48138	-16.593088	21.283527	39.43417	15.137801	36.851074	24.152105	-17.24072	-17.714071	-16.584045	-11.645938	19.914364
681	D:\Face_and_Fingervein\Finger_Vein_pre1\038\ring_3.bmp	37	-178.6737	-139.80573	70.53225	-9.455423	-19.393204	-24.559021	89.89882	41.19537	20.027966	82.61694	45.43306	-35.886463	65.35088	-8.651163	6.4055977	-83.74245	-29.1775	32.513836	-34.991158	16.920994	15.602876	36.41963	6.7075152	39.727325	33.30056	-55.275867	39.13458	-46.283394	-8.907903	-53.385563	-75.17585	-61.080498	-13.978434	10.580706	-28.194548	20.612991	-32.301983	9.345446	43.019516	4.8957343	21.074245	26.20406	-16.474178	-15.908398	-19.389143	-0.99251986	30.25341
682	D:\Face_and_Fingervein\Finger_Vein_pre1\038\ring_4.bmp	37	-174.85628	-144.55414	74.8936	-14.873825	-27.128286	-24.122969	86.55983	37.428776	31.446026	84.80542	55.15242	-67.99844	49.371128	1.1963897	12.644427	-92.60793	-19.317272	51.654186	-36.37146	31.752256	37.26049	17.791351	15.142707	23.605247	17.603743	-54.084366	32.493355	-40.838043	-19.982983	-41.30457	-48.910057	-56.10003	-12.81321	13.583008	-20.335032	18.125359	-36.414616	7.8542423	35.868793	14.647855	15.75395	20.287928	-1.848117	-19.739582	-13.196817	-23.223251	20.642303
683	D:\Face_and_Fingervein\Finger_Vein_pre1\038\ring_5.bmp	37	-175.53114	-117.49311	104.760574	-69.31507	43.81393	-10.466626	121.698944	118.59295	17.41689	88.74779	10.913421	6.8136525	42.148567	-33.48782	-13.090371	-78.205154	-32.480633	77.04469	-18.452326	18.09312	4.358054	91.36055	-13.008025	79.07987	50.528015	-62.154675	43.943947	-28.95888	11.652926	-58.07728	-78.78273	-33.89652	-24.248365	-0.8432933	-29.543802	15.362905	-35.32456	52.174683	25.640623	-2.915801	31.362083	-13.886145	20.32765	-36.30845	-51.374733	-10.814774	-15.689038
684	D:\Face_and_Fingervein\Finger_Vein_pre1\038\ring_6.bmp	37	-134.4294	-113.1177	127.91641	-49.01807	128.3122	-46.595936	137.41655	145.9329	-9.765953	14.920966	69.80597	6.379092	-1.5305183	-27.383884	-25.716448	-28.794407	-30.383936	105.37623	13.576172	21.120895	24.456003	98.12001	-18.143261	58.1214	43.61972	-82.19404	51.84255	-37.154095	8.9681225	-45.877655	-117.74036	-19.134676	-10.0532465	-10.334523	-15.570106	29.007711	-10.122405	2.4582014	20.631845	5.834855	7.6322217	1.7151994	15.217863	-18.498188	-46.633907	-4.399824	-28.591177
685	D:\Face_and_Fingervein\Finger_Vein_pre1\039\index_1.bmp	38	-197.55359	67.94852	-65.372955	-124.49822	17.987919	-43.61754	-40.408894	0.9366476	39.19236	-62.440495	2.014	32.504864	-22.925776	39.252895	-9.921919	-11.442126	-29.293404	33.158855	-22.654362	23.552038	21.560947	15.227975	-62.72891	31.768557	-24.168999	-5.9366574	12.245549	-13.881998	-6.7541122	5.291405	10.270171	6.51711	-33.317024	-15.413463	19.388874	6.6094937	28.609959	6.4036365	20.343388	3.3459105	17.150106	-13.873519	-12.3266735	13.065255	-23.817078	-8.68513	7.6587176
686	D:\Face_and_Fingervein\Finger_Vein_pre1\039\index_2.bmp	38	-197.71617	63.24557	-51.08634	-123.66678	16.756268	-45.714638	-58.175167	4.9284487	30.422434	-64.9025	-6.6690197	37.427185	-19.695648	49.33946	-14.56887	-4.0938888	-26.600262	41.328377	-19.466452	13.261968	31.139227	11.548771	-69.004555	26.185429	-25.570583	-6.3288865	-1.1263363	-17.250118	-4.462194	-1.7930803	6.662219	6.9473405	-33.283535	-22.967937	13.24812	4.173581	30.373966	8.926294	24.245815	7.4851084	15.379718	-10.073019	-16.89255	18.212147	-14.8029995	-5.8584104	-2.7343128
687	D:\Face_and_Fingervein\Finger_Vein_pre1\039\index_3.bmp	38	-219.50136	31.541002	-67.721596	-47.95838	-23.633278	-70.65721	-79.483696	-37.10614	12.873789	-42.449993	-11.010602	2.764174	-5.043678	56.865845	-22.258429	49.927467	-71.81208	-0.80387646	9.95996	23.407244	3.1294327	47.213165	-39.701836	3.654412	-47.541824	0.3126546	9.9745035	24.549944	-51.052067	39.448257	-17.99192	10.338525	-10.540095	29.57282	12.858673	41.422577	16.114735	-7.922803	11.355303	20.042027	30.344847	-8.256787	-4.088112	13.645836	-5.4593673	2.5585434	8.342212
688	D:\Face_and_Fingervein\Finger_Vein_pre1\039\index_4.bmp	38	-210.0866	38.403107	-73.44505	-39.665924	-7.862335	-72.611694	-83.17048	-25.338095	17.13484	-37.557415	-27.941538	-5.2424335	-5.5654464	63.7455	-40.84969	52.93668	-67.92283	8.906989	0.49056485	12.698303	14.480517	32.86856	-50.217205	0.47080535	-46.822227	5.667823	2.7299428	9.998176	-54.926	43.89189	4.3318133	12.879282	-13.172047	-3.2344887	24.932667	19.36683	18.679071	3.0967147	9.011555	27.01853	22.102913	-0.22484432	-1.0361937	8.751903	-11.793977	5.754445	-3.039959
689	D:\Face_and_Fingervein\Finger_Vein_pre1\039\index_5.bmp	38	-213.40347	39.555107	-69.2725	-22.569838	-10.762518	-66.322044	-80.665596	-32.67459	15.020915	-28.925577	-25.379078	14.0057125	-8.4860115	40.899715	-24.532942	48.68008	-67.12466	21.6707	-0.29841533	7.639493	14.713804	29.608051	-45.97075	-3.8555658	-47.490166	15.715012	3.028779	20.488905	-45.922504	35.668716	8.344893	19.364544	-22.36104	15.566634	27.24334	21.64704	26.844906	1.486543	10.524962	34.281563	11.072088	-11.946493	8.437072	19.329182	-10.287227	13.573257	-28.638117
690	D:\Face_and_Fingervein\Finger_Vein_pre1\039\index_6.bmp	38	-219.37392	34.38651	-62.443592	-32.964924	-11.614663	-72.24003	-76.59779	-26.792906	12.19158	-30.500538	-12.716957	6.7190447	-2.6007278	53.533863	-30.129597	44.814945	-78.945946	-2.2196205	4.8308024	-1.1837237	6.273647	41.71592	-42.51177	2.129003	-49.117455	4.3563333	6.498881	18.12089	-51.763546	51.070606	-1.3866441	5.8347225	-15.085761	9.6193075	19.725925	30.380348	23.000906	-1.8260953	4.5788274	25.17974	31.12888	-11.369154	-5.658859	7.8655367	-11.554468	7.5841217	-8.610027
691	D:\Face_and_Fingervein\Finger_Vein_pre1\039\middle_1.bmp	38	-179.28975	2.9908264	-126.03068	-67.571106	33.28424	-13.694589	-153.9835	-45.093452	-1.28395	-5.6093335	23.820415	-22.420721	-5.9210234	30.837578	-51.121555	86.64622	-64.488106	-62.273663	-13.75317	-29.79719	-26.563843	31.795155	3.9985783	21.671679	-28.45778	53.972897	-23.398495	29.510181	-25.19215	11.6127825	-26.570198	-2.383251	4.4485154	60.70056	18.518677	45.89052	36.30203	12.144534	31.494719	-3.6568217	18.686949	-50.594555	3.3255424	-36.387047	48.711452	19.686167	4.8012314
692	D:\Face_and_Fingervein\Finger_Vein_pre1\039\middle_2.bmp	38	-189.59583	-2.7812908	-114.795944	-65.059044	59.193237	-18.022137	-137.58138	-54.632782	6.844219	6.8641353	25.482637	-31.538864	-0.50408536	31.832014	-55.24285	62.57155	-46.712257	-59.07676	-7.827642	-31.02432	-21.095663	23.384909	-20.784416	11.076377	-34.36879	46.173832	-13.952086	31.462687	-4.6718464	-3.1508229	-30.98377	19.653688	10.780093	21.154596	34.400528	50.04348	22.389917	19.312998	-4.1170087	-8.445735	7.7981076	-27.420597	8.538207	-37.328175	47.782524	13.500121	-14.726101
693	D:\Face_and_Fingervein\Finger_Vein_pre1\039\middle_3.bmp	38	-177.71341	0.05110042	-125.27159	-72.09236	45.44367	-22.792772	-152.85326	-52.559834	-6.7456193	7.4152904	41.549217	-13.7327585	-29.139278	33.38588	-56.238365	80.42291	-48.537086	-50.1197	-1.7378076	-39.026756	-19.911913	19.925287	-4.5697036	23.507849	-25.534044	71.08581	-27.06354	37.94052	-20.37409	5.6946864	-18.728174	-2.0894325	11.546614	52.86568	16.854507	26.84093	25.480118	6.79672	41.735825	1.5481876	11.57248	-52.337063	14.387614	-32.003914	42.14657	-0.13777496	-1.2434121
694	D:\Face_and_Fingervein\Finger_Vein_pre1\039\middle_4.bmp	38	-199.65024	-16.138279	-135.87437	-69.77481	39.73778	-11.934756	-124.903755	-53.659134	2.0145142	23.924047	40.192005	-41.819397	-25.960808	22.279211	-50.05005	83.973	-32.939728	-47.937435	-9.06483	-42.076736	-27.60619	19.074345	-5.898798	25.162703	-21.99454	80.84566	-23.286022	44.073093	-5.7313633	10.83699	-6.322806	10.195777	8.259541	46.315517	28.710527	15.961756	14.811116	4.393557	24.988699	-5.81091	3.386801	-47.327908	28.447655	-34.336998	36.45059	5.4864025	-8.033803
695	D:\Face_and_Fingervein\Finger_Vein_pre1\039\middle_5.bmp	38	-179.1975	-0.15357006	-130.24567	-71.23258	63.668083	-9.094633	-137.07184	-47.535156	24.247505	-7.2225833	25.341002	-22.202177	-15.808512	20.723314	-56.043545	58.107914	-32.697495	-40.72417	-11.156983	-30.320572	-19.143578	18.346899	-22.00275	14.609512	-19.844221	76.242134	-16.634783	16.010696	-4.3908677	0.6581593	-22.182564	14.354244	17.35448	31.789324	26.373486	25.45879	17.006409	14.620112	4.0938745	-3.8867757	8.436803	-22.614395	11.365066	-40.248104	31.08314	17.19772	-12.477589
696	D:\Face_and_Fingervein\Finger_Vein_pre1\039\middle_6.bmp	38	-167.34209	43.72953	-140.11491	-55.513073	47.4427	28.637827	-115.16481	-26.922281	-10.765846	-6.786929	39.222286	-7.0610456	-29.748825	59.992958	-29.059446	104.611664	-21.882183	-24.151922	44.640285	0.7945433	-98.26846	4.9624434	21.521738	-10.892815	42.010113	136.39082	-43.641037	12.229842	-36.243954	-19.436388	-7.929394	11.082205	-6.947486	41.340244	55.78984	-6.0646863	34.496307	17.921312	41.302567	-18.774384	0.7413827	-46.924488	29.211897	-12.287522	49.553596	-18.732672	-4.6287756
697	D:\Face_and_Fingervein\Finger_Vein_pre1\039\ring_1.bmp	38	-194.45251	-226.90717	-68.53599	113.544266	-71.512184	-63.96697	-54.846577	-5.9995594	-50.20264	-30.002085	11.984231	-12.994015	100.9189	45.927006	32.6989	0.65447843	-33.62357	45.804394	-57.653362	-6.9922986	-2.2401366	-47.32438	-0.41354653	61.196644	-10.233834	-36.464104	31.681627	-18.850866	47.20362	-32.611057	-2.6411848	7.8903594	13.010776	23.152859	23.398073	1.8173051	-16.867153	-20.672884	-33.89621	1.121387	-23.870375	18.957586	2.6098251	23.196476	-10.65105	-8.224343	19.390886
698	D:\Face_and_Fingervein\Finger_Vein_pre1\039\ring_2.bmp	38	-189.98819	-213.34818	-60.02979	101.151405	-69.35441	-66.773476	-50.19631	0.1879723	-20.061678	-30.284964	18.62575	-6.135403	85.42215	49.05696	38.244774	-14.312055	-28.933985	39.203274	-55.787155	6.609946	0.48306885	-45.514137	-28.842241	54.30596	-2.623471	-49.71648	30.748362	-19.722033	24.157227	-31.912348	-2.871631	-5.038117	16.695372	12.645869	20.078522	12.718523	-26.536753	-6.6788983	-37.68672	12.286005	-12.110961	28.585075	-0.26826835	22.21782	-1.8984315	-15.784008	13.986374
699	D:\Face_and_Fingervein\Finger_Vein_pre1\039\ring_3.bmp	38	-168.4969	-178.32158	-63.548122	95.602516	-60.10753	-49.99594	-35.62248	9.940702	-40.616062	-49.350323	29.96694	20.702534	75.49503	59.755722	34.58482	-6.46051	-4.0373626	69.36321	-15.502538	44.34795	-44.185455	-55.83076	1.6861569	28.310822	4.6159625	-0.66768795	19.297483	-17.661238	2.3740067	-46.073055	4.7554493	-2.9504137	-11.241923	13.507743	71.525345	-14.074182	17.637892	3.0019252	-16.848532	7.3278794	-6.878373	33.43358	-8.082361	30.637657	12.391706	-37.798656	17.717064
700	D:\Face_and_Fingervein\Finger_Vein_pre1\039\ring_4.bmp	38	-187.28593	-199.2998	-92.217514	104.66382	-49.178394	-62.997433	-41.518066	-1.6098338	-23.441273	-19.344074	39.648605	17.777437	79.99874	25.444721	6.51198	-16.875235	-7.326835	23.878897	-24.731207	-6.3896203	-1.791311	-34.20717	-0.1716963	38.87866	-27.372267	-29.93324	45.026527	6.4373198	28.270607	-45.11706	-2.8691995	0.6642627	-6.150741	50.60392	35.725647	20.869627	4.791165	-9.042186	-15.577254	15.572355	7.630848	27.489471	8.115684	14.485263	1.0437363	-20.48638	13.924039
701	D:\Face_and_Fingervein\Finger_Vein_pre1\039\ring_5.bmp	38	-182.475	-190.33241	-85.28909	119.96473	-51.233513	-61.399456	-45.438507	1.7951555	-29.629791	-18.103008	16.711628	42.87658	92.530975	22.17999	4.870684	-26.335297	-8.664058	29.370842	-31.906689	-11.435354	-7.7954407	-40.259525	-11.328746	38.382042	-25.21217	-25.597515	28.779495	-15.510968	23.081173	-49.640232	-17.66347	-8.17751	12.156228	41.8493	49.685047	13.888651	11.06509	-2.1171196	-22.035255	2.1298666	-11.064195	28.571001	-11.143713	21.973568	-0.19658083	-19.496462	17.580263
702	D:\Face_and_Fingervein\Finger_Vein_pre1\039\ring_6.bmp	38	-179.92624	-187.81769	-83.41254	110.41514	-45.408978	-57.288406	-47.70414	6.2974935	-23.901642	-20.735485	11.523184	27.398964	95.995544	26.622768	2.8322113	-31.425842	-18.254623	27.159939	-33.078465	-6.827502	-6.780335	-34.15338	-15.897732	45.52921	-26.515156	-43.88474	17.16644	-14.093925	19.617538	-39.224457	-8.657116	-1.2125884	7.6193595	30.04087	41.814552	19.910412	10.950125	7.008386	-20.942757	3.9842153	-14.220082	26.604675	-14.575114	19.403507	-2.7803664	-20.100065	27.890259
703	D:\Face_and_Fingervein\Finger_Vein_pre1\040\index_1.bmp	39	251.02039	-27.287685	131.21407	-45.49068	37.038254	-87.34059	-104.26428	34.626446	233.04327	156.7764	57.86036	66.50446	-14.81351	97.6354	5.735155	59.415295	60.758823	32.18527	-80.05501	6.1475067	-114.949	10.937687	57.164093	54.135048	-56.027187	11.240298	12.762918	-39.48619	28.080702	62.045944	30.054405	-32.69842	8.335652	22.350903	29.520172	49.63057	-16.79089	1.512088	90.587456	-2.9180672	21.27471	28.76664	1.5312392	-7.658484	18.142899	39.965706	-21.240993
704	D:\Face_and_Fingervein\Finger_Vein_pre1\040\index_2.bmp	39	254.07498	-21.54557	120.31445	-52.57531	86.72129	-110.31681	-95.0793	84.638466	179.63979	144.35326	35.4597	62.590843	1.5875459	89.40339	18.218159	63.408344	47.90247	17.253819	-85.28346	12.5174055	-119.64582	-2.149872	39.553814	56.303185	-41.816746	16.86264	-13.074187	-23.681911	26.494148	55.165348	55.68778	-41.924232	-9.989185	0.047680702	33.10938	24.353815	-41.992924	2.5803106	70.878006	1.3736535	19.104698	26.8999	-8.94481	-20.760015	18.534771	42.4882	-28.374784
705	D:\Face_and_Fingervein\Finger_Vein_pre1\040\index_3.bmp	39	259.35364	-15.084213	109.12194	-34.968174	20.385159	-105.68915	-108.22755	59.292847	216.8099	153.65616	31.25752	69.61967	-9.256897	85.561554	23.259693	59.744774	69.46782	42.924545	-97.375175	3.4982667	-116.36754	-5.321694	61.91126	64.26919	-41.978046	40.69667	0.7753846	-21.15865	25.383688	64.1461	59.16609	-15.01695	-10.170316	5.2620516	18.891928	51.75539	-20.152073	7.4852686	67.49948	-39.248444	24.876068	40.145878	-19.571484	-23.807327	17.464298	40.890526	-16.045088
706	D:\Face_and_Fingervein\Finger_Vein_pre1\040\index_4.bmp	39	264.29843	-14.910885	95.54752	-9.207852	28.26229	-102.005684	-121.028114	21.586336	159.34918	84.13672	64.15268	74.49449	-19.391554	5.2737637	-30.164677	61.62994	39.908722	8.759995	-58.008377	29.224365	-86.93536	-8.601717	68.96687	-1.9807065	-60.759518	-11.489243	-27.993336	-19.65117	69.10017	46.52607	40.22872	-40.236713	-23.35546	14.695307	27.293762	53.308956	-26.147161	7.4388733	46.267193	-10.369579	31.470201	60.3977	-36.53043	-9.389951	17.032324	27.815847	-44.247826
707	D:\Face_and_Fingervein\Finger_Vein_pre1\040\index_5.bmp	39	268.86426	-35.27646	128.42223	-1.975935	39.342197	-90.06285	-106.91217	-3.432598	171.50969	93.17924	79.05003	91.427216	-15.89911	7.772885	-46.069736	34.691517	56.971153	-3.8658476	-45.528267	14.163955	-88.42892	11.920973	55.219658	2.836649	-74.83461	-2.079199	-24.905949	-30.312899	98.86683	35.50863	51.03609	-42.886272	-22.009285	23.767136	38.12361	48.029762	-19.083607	-0.20449683	41.70173	-6.13773	42.59019	49.99496	-25.267073	2.8716354	22.823027	18.573639	-38.666138
708	D:\Face_and_Fingervein\Finger_Vein_pre1\040\index_6.bmp	39	284.37042	-11.402577	104.81066	0.44919255	38.539486	-97.025795	-121.532974	-10.096561	140.60793	81.391914	68.746	101.963394	-9.391977	19.790905	-24.455696	41.459373	61.410305	-7.4670343	-43.000385	2.436109	-97.65356	6.523423	54.65308	3.361931	-84.734085	5.510549	-29.822948	-28.6105	83.55903	33.381096	55.31237	-51.216526	-31.31371	19.617096	39.62888	54.623886	-11.008607	6.3635273	50.843025	-21.543385	44.35795	50.138298	-34.25752	-6.59462	23.232801	15.916937	-42.15674
709	D:\Face_and_Fingervein\Finger_Vein_pre1\040\middle_1.bmp	39	247.03352	-30.001314	-159.23541	-98.154884	19.78898	-41.214252	-8.272682	-7.536643	72.827095	97.80455	-28.609087	-10.827564	-25.180182	-20.193472	0.4234756	63.571175	16.147171	-17.148996	42.467552	48.09099	-34.36978	-28.77762	54.996387	-35.181847	3.761346	-62.582043	-5.9929557	2.0711617	39.74796	4.005355	-27.041746	-30.833004	2.915811	-30.34586	-6.062473	44.387634	28.254135	-42.506783	0.99385977	-51.361553	4.712482	21.407833	-22.873064	-12.64697	16.102655	-2.451992	24.7362
710	D:\Face_and_Fingervein\Finger_Vein_pre1\040\middle_2.bmp	39	247.70146	-7.6293087	-182.25906	-71.612114	17.962852	-52.315693	-33.71626	-28.775347	19.627811	96.33648	-51.413223	-42.345406	0.40173176	-27.794342	31.871521	19.784555	6.4098153	13.444802	13.852376	19.519926	-41.93354	-23.906387	75.30176	-3.5196042	4.986779	-53.456276	-21.312344	33.813503	8.876644	16.475534	-20.821419	-19.759283	2.4165313	-43.17004	-13.4871645	48.588665	18.940216	-42.670105	8.185872	-40.40731	24.629677	7.78653	-14.452637	-14.931193	29.00513	-0.74614745	13.918088
711	D:\Face_and_Fingervein\Finger_Vein_pre1\040\middle_3.bmp	39	238.8595	-111.498856	-109.26202	-63.03438	130.01921	-60.846138	45.126156	-36.374992	158.97855	155.43597	59.405014	29.740686	-34.218697	79.59839	-20.403135	48.78565	45.0329	-2.8014636	23.03887	28.56203	-22.877314	-6.836416	73.432724	-39.969193	10.464347	-53.01904	-36.988358	-19.873205	-2.5329206	10.496493	-35.04927	-35.459785	-24.883734	-9.215889	-29.36915	-7.9371166	44.959553	-32.003807	-49.166275	6.3317494	-30.551317	-39.432976	-1.388126	-5.420422	-5.0750756	-34.049976	43.148712
712	D:\Face_and_Fingervein\Finger_Vein_pre1\040\middle_4.bmp	39	230.92068	-164.5999	-101.062454	-46.824448	119.22822	-30.835985	13.957363	-89.698746	148.42699	135.32312	48.23977	39.096416	-32.97166	105.50818	56.16429	65.17502	43.549725	21.605097	17.877272	11.365211	-16.301035	18.16621	83.31636	-53.2825	-31.68934	-42.72905	-26.959414	-22.57612	-17.381258	4.9879007	-19.302847	-21.190403	-38.16692	-30.43882	-39.249718	-19.79079	35.00915	-34.49926	-34.996197	18.617271	-32.75321	-53.2046	-2.7766407	5.329342	8.232454	-31.892288	30.309011
713	D:\Face_and_Fingervein\Finger_Vein_pre1\040\middle_5.bmp	39	254.16566	-39.844257	-47.01214	-91.49699	120.07585	-48.480602	74.787964	-0.88266045	185.04353	219.95863	30.843391	28.021715	-4.350774	80.94575	-9.230764	24.452065	25.353737	34.483326	-14.34779	27.267282	5.757221	-10.143294	99.09944	29.484661	-1.5396317	-38.81042	-34.765987	17.288807	21.877039	24.779848	-14.748125	-19.121737	-20.859625	6.773113	7.1455584	14.390842	54.887497	-39.28387	-47.380177	-11.636938	-10.96167	-25.097273	40.597862	14.109569	27.242914	-36.319477	27.94595
714	D:\Face_and_Fingervein\Finger_Vein_pre1\040\middle_6.bmp	39	250.70064	-68.24574	-60.69886	-88.42495	149.91557	-58.695866	64.40347	24.273888	137.14992	191.55498	44.094036	30.034092	-13.783238	89.79826	19.305641	38.043575	27.034437	8.625444	-11.184324	42.63049	-14.433534	-9.436171	69.28968	8.864195	5.404693	-26.217634	-24.93328	11.227026	5.605969	12.783507	-32.199306	-34.748634	-29.455889	14.00174	-8.3008585	-1.1899339	38.209362	-37.402977	-37.12284	-0.4651682	-5.1253934	-25.131838	19.488747	-3.8265762	24.479454	-33.762714	10.4165745
715	D:\Face_and_Fingervein\Finger_Vein_pre1\040\ring_1.bmp	39	205.90573	-55.035847	161.56505	82.80344	81.44764	5.914843	-58.551304	-130.02797	-18.493258	31.408745	16.033081	-7.174901	74.5567	-37.37337	-11.158722	7.9916043	62.147167	-52.76874	19.351063	69.890335	122.05262	22.711332	43.509945	52.919685	-16.069258	104.56142	26.344574	-7.1680107	-51.103813	-40.46922	-38.345596	-52.298775	-13.880854	17.35757	-43.951298	-45.6485	-33.92433	-15.310705	24.200306	-24.125216	-7.675837	-5.5282626	-38.501183	-5.043202	-5.089297	23.590046	-34.48963
716	D:\Face_and_Fingervein\Finger_Vein_pre1\040\ring_2.bmp	39	206.41257	-36.225563	141.65387	70.67005	81.626884	0.11780334	-56.586796	-119.55154	-34.247406	42.88488	9.881894	20.18478	76.76645	-10.132653	-2.8617303	18.209332	38.675045	-69.812546	14.742026	68.51224	102.10753	32.67771	24.309673	44.605637	-16.39539	92.19744	35.38584	-7.694335	-52.66467	-54.45342	-40.881485	-64.1491	-13.217362	15.904472	-33.492477	-21.501575	-36.22526	-11.193322	29.665348	-26.36452	-17.448145	9.648203	-34.25544	10.064959	-4.864164	12.349126	-36.665653
717	D:\Face_and_Fingervein\Finger_Vein_pre1\040\ring_3.bmp	39	213.37715	-174.55641	-136.18109	24.637718	7.6250215	-24.454615	-97.23348	-116.38282	22.067091	8.80685	-27.658691	-0.15577774	-51.156673	35.01465	137.17715	18.210205	39.34766	45.039696	45.82928	35.851788	-14.756037	11.285536	18.948565	-16.252518	-4.8275504	-31.35043	-13.779824	50.717636	11.451509	-1.7952687	-9.495185	-14.086951	-52.284557	-19.297297	-58.41986	40.30297	-7.4973392	-20.224491	8.131383	22.57714	16.148235	-22.707495	15.519578	11.510986	29.14204	42.660522	-2.204913
718	D:\Face_and_Fingervein\Finger_Vein_pre1\040\ring_4.bmp	39	200.74556	-165.03822	-174.49544	-23.19138	7.9137383	-39.24446	-97.24447	-75.90448	20.745735	25.188427	-30.986292	14.500555	-44.792805	13.97503	84.032715	54.113358	12.953087	46.360733	42.61853	24.846384	-18.63077	8.496592	20.40969	-2.298387	-2.7468042	-42.209316	-15.185624	23.675928	-16.640083	6.4453983	-34.167206	-25.1614	-3.0964074	-31.967651	-39.223843	27.962183	-8.071446	-26.916853	4.7799067	31.225468	-0.38900048	-40.047436	7.8181844	15.260865	19.55143	23.338259	13.89238
719	D:\Face_and_Fingervein\Finger_Vein_pre1\040\ring_5.bmp	39	195.68646	-160.13828	-79.23411	-121.233574	179.92122	23.287912	32.0826	-27.286842	71.72203	109.971245	18.381792	26.398535	-10.941731	53.895397	34.52855	47.700146	-19.399515	33.678238	13.909751	53.995968	31.809397	-10.603609	66.41293	-46.47932	-33.72877	-34.814003	-18.220324	33.698574	-15.502114	44.843872	22.875822	-29.593441	6.7733164	-9.828242	-66.86579	-38.836723	22.877254	1.6867799	-1.9879103	52.906124	30.582468	-35.203373	-40.176643	-17.909779	15.488307	-43.90837	-4.7932887
720	D:\Face_and_Fingervein\Finger_Vein_pre1\040\ring_6.bmp	39	205.18994	-147.61282	-83.10303	-95.41079	178.31827	22.168266	33.909428	-33.163765	61.49511	119.291084	9.399584	22.209387	-13.796189	66.04246	37.458996	41.33842	-10.036752	48.895115	15.512872	45.39244	27.672503	-5.333494	59.999306	-36.97391	-36.84869	-33.693684	-13.856077	41.351204	-16.456018	47.355507	19.960588	-29.678415	7.8524175	-5.7418356	-68.81307	-35.05342	25.642534	1.5755745	-10.854693	55.22973	25.779371	-40.341843	-48.32955	-27.704262	13.338341	-46.734745	-7.899571
721	D:\Face_and_Fingervein\Finger_Vein_pre1\041\index_1.bmp	40	111.70683	46.804874	28.509348	4.8215137	-107.859634	-12.749348	38.95211	-86.05353	-1.1230588	26.828867	14.924456	-66.699745	24.76118	-96.30779	-46.365524	71.81501	19.868101	38.436775	4.3582816	11.593302	43.47897	58.778038	-48.09297	8.514499	17.490908	-42.318764	8.689392	-23.109558	24.996618	-8.251581	16.837376	16.067612	-7.2816725	-7.907401	-30.018688	-27.479462	-6.3205914	53.98948	-1.2966163	12.59397	8.998546	0.30949858	-27.343304	33.64871	-24.393585	32.504936	5.861843
722	D:\Face_and_Fingervein\Finger_Vein_pre1\041\index_2.bmp	40	128.01216	49.992687	25.700308	15.448444	-102.20838	0.030230198	39.163704	-99.06106	0.020693308	35.962864	24.004038	-39.352253	19.63214	-85.265656	-68.705574	67.60874	15.692711	54.02116	25.618418	12.284627	42.61574	57.460236	-49.338837	9.90336	33.970463	-49.659847	7.0729785	-26.732754	31.680216	-15.890955	0.4546338	2.2517405	2.7466412	-22.92881	-45.116997	-22.025837	-9.991683	43.68311	22.522583	10.52729	17.226841	-13.943435	-34.361595	29.63055	-19.619207	32.63057	8.010519
723	D:\Face_and_Fingervein\Finger_Vein_pre1\041\index_3.bmp	40	181.29218	28.44267	23.786713	-25.747501	-97.28305	-65.7912	16.706411	-131.46593	5.684354	17.292038	-2.7338538	-53.560226	-40.415363	-66.52621	-6.410982	51.756306	-6.7754154	31.71657	49.742527	-13.707679	14.121995	1.9127979	-19.931774	-16.312603	25.208143	-86.55809	19.506723	-12.997615	49.94369	-25.004208	38.972317	11.282386	6.4485497	-22.948624	-0.6567551	-7.455069	-1.3354851	44.235706	27.277494	-7.446948	28.757633	33.181843	-15.79051	24.98691	3.3254702	25.499607	6.63215
724	D:\Face_and_Fingervein\Finger_Vein_pre1\041\index_4.bmp	40	179.12857	41.315292	18.61715	-28.139923	-100.00752	-68.98276	4.751585	-111.795395	0.19236916	21.270954	3.8436747	-47.47585	-38.521103	-70.71788	-8.444068	50.900684	-4.7591567	15.607678	47.95081	-13.314528	17.375473	13.159648	-12.013426	-4.980969	13.952947	-80.66678	12.157062	-28.846056	39.36387	-28.850382	29.5388	1.7300788	11.504485	-17.158813	13.3568735	-12.266877	-1.518243	38.01591	22.017921	0.9739116	18.984894	30.94323	-28.843893	24.846182	3.4165676	9.247772	8.450503
725	D:\Face_and_Fingervein\Finger_Vein_pre1\041\index_5.bmp	40	183.10649	41.25237	17.798786	-28.981028	-108.21156	-97.30724	14.323722	-103.002945	-5.00083	26.58601	-2.0071142	-47.408867	-19.109049	-82.558975	26.160221	48.593075	-3.0369976	-2.5723412	38.27162	-17.255564	5.9075794	25.691889	-0.7908461	9.144917	13.286159	-57.273636	21.103596	-26.445023	23.711557	-26.548979	21.639782	32.21488	10.325779	-22.245157	25.07695	-2.0766604	-18.441727	23.152601	15.792544	1.3494376	-4.762624	34.787937	-30.266968	33.141476	4.9859176	12.963842	5.0567737
726	D:\Face_and_Fingervein\Finger_Vein_pre1\041\index_6.bmp	40	164.89755	21.370245	-15.140474	-25.012222	-112.649666	-62.686127	28.314442	-128.06891	2.3804173	18.201635	-0.21501277	-52.69824	-47.003624	-75.63774	0.07842531	46.675617	-11.623918	30.430323	34.563435	-8.433896	-1.6942525	9.5464525	-28.040602	5.3540554	23.25628	-66.86446	28.954054	-21.308405	30.286894	-13.426593	42.989384	11.705112	12.276763	0.63700193	-16.531319	-8.565726	6.153415	50.65179	21.748642	0.50203466	13.229877	14.221743	-30.524078	18.728506	-11.14953	28.204062	-0.2127873
727	D:\Face_and_Fingervein\Finger_Vein_pre1\041\middle_1.bmp	40	106.34872	-13.513222	29.328468	15.504404	-51.337204	-62.141914	62.352238	-65.17626	-3.852582	34.129463	-64.61804	-100.11255	-14.729354	-78.05446	20.165583	-22.564754	-51.5883	-63.507812	2.7489767	24.049461	17.796354	50.92452	6.3926954	10.031342	54.539364	7.4931626	7.301242	-49.591476	-17.03008	-32.333145	58.90553	-20.386713	-5.787203	40.038174	-9.401345	-22.668056	-22.917608	0.039159793	49.121086	-12.029973	-31.065868	8.397976	-24.795355	-5.17777	3.915868	-22.17179	-4.120478
728	D:\Face_and_Fingervein\Finger_Vein_pre1\041\middle_2.bmp	40	117.19128	41.414696	56.427593	-1.0793825	-59.21378	-13.817486	46.999084	-45.79632	-24.158747	43.246098	-50.42248	-50.487007	-30.270025	-60.72075	3.544284	-68.370415	-30.295315	-31.306332	19.175432	23.42514	36.05748	56.41552	-8.44074	-4.105763	37.46799	1.2314234	-15.355067	-58.329063	6.6329803	-36.969482	37.85351	-22.443943	13.4400215	17.92903	-13.567344	11.980201	-16.1752	-23.54716	55.21497	-15.580297	-30.14293	-29.917356	-44.81479	15.694766	8.102397	-29.236122	-10.339501
729	D:\Face_and_Fingervein\Finger_Vein_pre1\041\middle_3.bmp	40	122.780396	0.558379	16.972551	4.121799	-47.38639	-36.64098	63.814827	-92.15504	24.982344	50.494648	-33.15888	-72.96761	-39.04282	-61.94542	15.63673	-47.245304	-16.53179	-58.790787	43.74058	25.11054	39.32648	39.376335	-9.588657	26.61607	37.80853	24.478764	15.149145	-54.495373	-19.844782	-37.900738	43.0114	-21.919306	16.49706	20.134117	-26.108997	-1.2669699	-36.763554	-19.54832	60.520008	-7.6533117	-26.437067	1.8434677	-43.617508	1.2259598	14.241868	-31.475634	-7.4184737
730	D:\Face_and_Fingervein\Finger_Vein_pre1\041\middle_4.bmp	40	137.71101	55.74232	9.733523	6.704019	-49.131622	-61.24431	46.341213	-64.70483	3.130815	39.304714	-41.461773	-87.826065	-36.87114	-46.85151	27.57263	-34.284718	-10.916037	-48.439465	38.59352	17.695147	37.36197	38.28245	4.7007174	3.3570967	33.68223	19.3612	-4.814855	-54.755436	-41.548347	-34.541252	37.28769	-11.319557	20.557253	12.676092	-4.815079	-4.8612766	-17.053669	-15.598915	41.865738	-18.4696	-32.756947	9.137897	-37.75997	-8.015925	19.27673	-43.871674	-7.4207497
731	D:\Face_and_Fingervein\Finger_Vein_pre1\041\middle_5.bmp	40	67.049614	-60.81162	-2.0834525	-183.47716	3.321832	113.886986	46.472874	41.604095	-29.38037	-4.0970025	-22.179022	-117.58182	8.43195	6.7826242	24.138618	-9.237824	-47.622192	-50.80805	8.724431	-54.91339	-13.220451	-24.42182	48.32714	29.219448	-25.190193	0.40745938	-39.43416	28.58326	-39.291958	0.93001795	23.03921	64.111946	-14.155502	33.56473	45.739502	4.244798	40.21759	9.958461	41.070927	26.935541	28.578438	-18.663408	-42.68408	35.195522	-24.024939	-29.542038	-22.13198
[truncated: 799 more rows]
[truncated: 81 more columns]
